# Supplementary material for: Leaps and lulls in the developmental transcriptome of Dictyostelium discoideum
Source: BMC Genomics. 2015 Apr 13;16(1):294. doi: 10.1186/s12864-015-1491-7 (PMC4403905; doi:10.1186/s12864-015-1491-7)
Supplement: Additional file 2: — Contains three worksheets with data from the filter development experiment: Worksheet 1—“filter_raw”—contains the raw read counts for all gene models (column header = “locus_tag”) in the D. discoideum genome. Column headings indicate the time point, followed by the suffix r = raw, followed by the replicate number. For instance: 00hr_r1 = zero hours, raw data, replicate 1. Worksheet 2—“filter_normal”—contains the normalized read counts (akin to reads per kilobase per million [RPKM], adjusted for mapability) for all gene models (column header = “locus_tag”) in the D. discoideum genome. Column headings indicate the time point, followed by the suffix n = normal, followed by the replicate number 1 or 2. For instance: 00hr_n1 = zero hours, normalized data, replicate 1. Worksheet 3—“filter_average”—contains the normalized read counts for all gene models (column header = “locus_tag”) in the D. discoideum genome, averaged among replicates. Column headings indicate the time point, followed by the suffix avg = average. For instance: 00hr_avg = zero hours, averaged read count. [file 12864_2015_1491_MOESM2_ESM.xls]

## Sheet: README
Additional Data File 2
This workbook contains three worksheets with data from the filter development experiment.
Worksheet 1: filter_raw
	Contains the raw read counts for all gene models (column header = "locus_tag") in the D. discoideum genome.
	Column headings indicate the time point, followed by the suffix r = raw, followed by the replicate number 1 or 2.
	For instance: 00hr_r1 = zero hours, raw data, replicate 1
Worksheet 2: filter_normal
	Contains the normalized read counts (akin to reads per kilobase per million [RPKM], adjusted for mappability) for all gene models (column header = "locus_tag") in the D. discoideum genome.
	Column headings indicate the time point, followed by the suffix n = normal, followed by the replicate number 1 or 2.
	For instance: 00hr_n1 = zero hours, normalized data, replicate 1
Worksheet 3: filter_average
	Contains the normalized read counts for all gene models (column header = "locus_tag") in the D. discoideum genome, averaged between replicates.
	Column headings indicate the time point, followed by the suffix avg = average
	For instance: 00hr_avg = zero hours, averaged read count

## Sheet: filter_raw
Locus Tag	00hr_r1	00hr_r2	01hr_r1	01hr_r2	02hr_r1	02hr_r2	03hr_r1	03hr_r2	04hr_r1	04hr_r2	05hr_r1	05hr_r2	06hr_r1	06hr_r2	07hr_r1	07hr_r2	08hr_r1	08hr_r2	09hr_r1	09hr_r2	10hr_r1	10hr_r2	11hr_r1	11hr_r2	12hr_r1	12hr_r2	14hr_r1	14hr_r2	16hr_r1	16hr_r2	18hr_r1	18hr_r2	20hr_r1	20hr_r2	22hr_r1	22hr_r2	24hr_r1	24hr_r2
DDB_G0267178	1	0	0	0	0	0	0	1	0	1	0	1	1	0	0	0	1	0	1	1	0	1	0	1	0	1	0	1	1	1	0	0	0	0	0	3	0	1
DDB_G0267180	0	0	0	0	0	0	0	0	0	0	0	0	0	0	0	0	1	0	0	0	0	0	0	2	0	1	0	0	0	1	0	0	0	1	0	1	2	0
DDB_G0267182	1	0	0	0	0	0	0	1	1	1	1	0	1	0	2	0	5	2	1	1	0	1	0	2	1	3	1	5	4	4	2	1	4	4	1	4	7	3
DDB_G0267184	0	0	0	1	0	1	1	5	0	1	0	3	1	1	1	5	1	0	0	5	0	2	0	3	0	3	0	6	2	6	1	4	1	3	0	1	0	3
DDB_G0267186	1	0	1	0	2	0	0	0	0	0	1	0	0	0	1	2	0	1	0	4	0	0	0	2	1	0	1	1	0	1	0	0	0	0	0	0	0	0
DDB_G0267188	0	0	0	1	1	0	0	2	1	0	1	3	1	2	0	3	1	1	0	4	0	3	0	5	1	4	2	9	0	2	1	3	0	5	0	3	1	0
DDB_G0267190	0	0	0	0	0	0	0	0	0	0	0	0	0	0	0	0	0	0	0	0	0	0	0	0	0	0	0	0	0	0	0	0	0	0	0	0	0	0
DDB_G0267194	0	0	0	0	0	0	0	0	0	0	0	0	0	0	0	0	0	0	0	0	0	0	0	0	0	0	0	0	0	0	0	0	0	0	0	0	0	0
DDB_G0267196	0	0	0	0	0	0	0	0	0	0	0	0	0	0	0	0	0	0	0	0	0	0	0	0	0	0	0	0	0	0	0	1	0	0	0	1	0	0
DDB_G0267198	0	0	0	0	0	0	0	0	0	0	0	0	0	0	0	0	0	0	0	0	0	0	0	0	0	0	0	0	0	0	0	0	0	0	0	0	1	0
DDB_G0267202	0	0	0	0	0	0	0	0	0	0	0	0	0	0	0	0	0	0	0	0	0	0	0	0	0	0	0	0	0	0	0	0	0	0	0	0	0	0
DDB_G0267204	0	0	0	0	0	0	0	0	0	0	0	0	0	0	0	0	0	0	0	0	0	0	0	0	0	0	0	0	0	0	0	0	0	0	0	0	1	0
DDB_G0267206	1	1	2	2	1	1	1	3	1	3	1	5	2	4	1	7	5	4	4	5	1	2	7	3	2	4	0	7	0	14	2	6	2	2	3	8	3	5
DDB_G0267208	0	0	2	1	1	0	1	4	0	0	0	2	3	1	1	2	0	0	0	4	0	1	0	2	1	0	2	5	0	5	2	0	2	1	0	2	1	2
DDB_G0267210	2	0	0	1	0	1	0	1	1	1	2	1	2	0	2	1	2	2	0	3	2	4	4	6	1	3	0	6	2	4	4	3	0	5	0	5	1	2
DDB_G0267212	53	72	14	18	39	39	36	57	39	32	30	31	44	21	32	37	61	26	33	59	37	39	61	50	81	85	76	67	93	71	110	121	82	89	99	63	45	60
DDB_G0267216	0	0	0	0	0	0	0	0	0	0	0	0	0	0	0	0	0	0	0	0	0	0	0	0	0	0	1	0	0	0	0	0	0	0	0	0	0	0
DDB_G0267218	0	0	0	0	0	0	0	0	0	1	0	0	0	0	0	0	0	0	0	0	0	0	0	0	0	0	0	0	0	0	0	0	0	0	0	0	0	0
DDB_G0267220	0	0	1	0	0	0	0	0	0	0	0	0	0	0	0	0	0	0	0	0	0	0	0	0	0	0	0	0	0	0	0	0	0	0	0	0	0	0
DDB_G0267222	0	0	0	0	0	0	1	0	1	0	0	0	0	0	0	0	0	0	0	0	0	0	1	0	0	0	0	0	0	0	0	0	0	0	0	0	0	1
DDB_G0267224	0	0	0	0	0	0	0	0	0	0	0	0	0	0	0	0	0	0	0	0	1	0	0	0	0	0	1	0	0	1	0	0	0	0	0	0	1	0
DDB_G0267226	0	0	0	0	0	0	0	0	1	0	0	0	0	0	0	0	0	0	0	0	0	0	0	0	0	0	0	0	0	0	0	0	0	0	0	0	0	0
DDB_G0267228	0	0	1	0	0	0	0	0	1	0	1	0	0	0	0	0	0	0	0	0	0	0	0	0	0	0	0	0	0	0	0	0	0	0	0	0	0	0
DDB_G0267230	0	0	0	0	0	0	0	0	0	0	0	0	0	0	0	0	0	0	0	0	0	0	0	0	0	0	0	0	0	0	0	0	0	0	0	0	0	0
DDB_G0267236	1	0	1	1	2	3	2	3	3	1	0	0	1	1	3	5	6	2	5	11	1	5	3	10	3	9	3	10	7	14	5	11	2	6	4	3	5	10
DDB_G0267238	1	0	0	0	0	2	0	0	0	1	1	3	1	0	2	1	1	0	2	0	0	0	1	4	2	5	0	3	0	5	2	1	0	2	0	1	0	1
DDB_G0267240	0	1	0	0	0	0	0	2	1	1	0	2	0	0	1	0	0	2	2	4	0	0	1	4	0	4	0	3	0	2	0	2	0	0	0	1	1	3
DDB_G0267242	0	0	0	0	1	1	0	1	0	0	1	0	0	0	0	2	0	0	0	1	0	0	0	2	0	0	0	1	0	2	0	1	0	0	0	0	0	0
DDB_G0267244	0	0	0	0	2	2	0	1	0	5	0	4	1	1	1	2	3	6	1	8	1	1	0	2	0	1	0	4	1	1	0	3	0	3	2	2	1	2
DDB_G0267246	0	0	0	2	0	0	0	0	0	0	0	2	0	0	0	1	0	0	0	1	0	0	0	2	1	2	0	0	0	1	1	0	1	0	0	0	1	0
DDB_G0267248	0	0	0	0	0	0	0	1	1	0	1	1	0	0	0	0	2	1	1	1	1	1	0	1	1	2	0	1	0	0	0	0	1	3	1	0	1	2
DDB_G0267250	1	0	0	0	1	0	0	0	0	0	0	0	0	0	0	0	0	0	0	0	2	0	0	0	1	0	1	0	0	0	0	1	1	0	1	0	0	0
DDB_G0267252	0	0	0	0	0	0	0	0	2	0	0	0	0	0	0	0	0	0	0	0	1	0	0	0	0	0	0	0	1	0	0	0	1	0	0	0	0	0
DDB_G0267254	0	0	0	0	0	0	0	0	0	0	0	0	0	0	0	0	0	0	0	0	0	0	0	1	0	0	0	0	0	0	0	0	0	0	0	0	0	0
DDB_G0267258	0	0	1	3	7	4	1	3	4	3	1	1	3	1	8	7	6	6	6	8	2	5	7	14	4	6	4	11	7	10	5	11	7	5	7	9	8	9
DDB_G0267260	0	0	0	0	0	0	0	0	0	0	0	0	0	0	0	0	0	0	0	0	0	1	0	1	1	0	0	1	0	0	0	0	0	0	0	0	0	1
DDB_G0267262	0	0	0	0	0	5	2	3	0	5	1	3	0	2	2	1	2	4	2	8	3	0	0	15	0	6	0	11	1	6	1	5	2	6	1	8	2	2
DDB_G0267264	0	0	0	0	0	0	0	1	0	0	0	0	0	0	0	2	0	0	0	0	0	0	0	0	0	0	0	0	0	0	0	0	0	0	0	0	1	1
DDB_G0267272	0	0	0	1	0	0	1	0	0	1	1	0	0	0	0	4	1	0	0	4	0	0	0	2	0	2	0	1	0	3	1	0	0	0	1	1	0	4
DDB_G0267274	0	0	0	0	0	0	0	0	0	0	0	0	0	0	0	0	0	0	0	0	0	0	0	0	0	0	0	0	0	0	0	0	0	0	0	0	0	0
DDB_G0267278	0	0	0	0	0	0	0	0	0	0	0	0	0	0	0	0	0	0	0	0	0	0	0	0	0	0	0	0	0	0	0	0	0	0	0	0	0	0
DDB_G0267280	0	0	0	0	0	0	0	0	0	0	0	0	0	0	0	0	0	0	0	0	0	0	0	0	0	0	0	0	0	0	0	0	0	0	0	0	0	0
DDB_G0267282	0	0	0	0	1	3	0	3	0	2	0	2	2	3	1	4	1	0	1	6	0	1	1	4	0	1	0	3	3	5	1	5	0	1	0	2	0	1
DDB_G0267286	0	0	0	0	0	0	0	0	0	0	0	0	0	0	0	0	0	0	0	0	0	0	0	0	0	0	0	0	0	0	0	0	0	0	0	0	0	0
DDB_G0267292	14	0	6	21	28	56	47	52	30	46	35	37	41	14	31	66	42	26	40	132	21	56	61	156	19	125	29	142	28	205	25	107	39	73	17	82	24	53
DDB_G0267296	0	0	0	0	0	1	0	0	0	0	0	0	0	0	1	0	1	1	0	3	0	0	0	1	1	0	0	0	0	2	0	1	0	0	0	2	0	3
DDB_G0267298	0	0	0	0	0	0	0	0	0	0	0	0	0	0	0	0	0	0	0	0	0	0	0	0	0	0	0	0	0	0	0	0	0	0	0	0	0	0
DDB_G0267300	1	0	0	1	0	5	1	6	1	5	0	6	0	4	1	6	1	1	3	2	0	4	2	14	0	10	1	6	0	7	0	2	0	4	0	4	0	3
DDB_G0267302	0	0	0	0	0	0	0	0	0	0	0	0	0	0	0	0	0	0	0	0	0	0	0	0	0	0	0	0	0	0	0	0	0	0	0	0	1	0
DDB_G0267304	0	0	0	1	0	4	0	4	1	0	0	1	3	2	0	3	3	1	0	6	3	1	3	10	1	5	3	3	0	9	3	4	1	3	2	4	0	6
DDB_G0267306	2	1	1	2	4	6	2	3	2	7	5	1	6	4	4	4	5	0	6	2	5	2	2	5	7	6	5	7	0	5	4	2	4	3	2	5	3	3
DDB_G0267308	2	0	1	0	0	1	0	1	0	0	1	0	0	1	2	2	2	0	3	3	1	0	0	0	0	1	2	3	1	0	1	2	0	1	1	0	0	0
DDB_G0267310	71	11	33	11	44	46	46	33	57	49	65	50	90	110	101	73	140	23	108	75	41	15	73	40	59	33	33	28	40	27	22	11	25	19	10	14	28	12
DDB_G0267314	1	0	1	0	0	0	2	0	0	1	1	1	0	0	0	0	1	0	0	0	1	0	0	0	0	1	0	0	0	1	1	0	1	1	0	0	1	1
DDB_G0267322	0	0	0	0	0	1	1	1	0	3	0	1	0	2	0	4	0	0	0	3	0	2	1	4	2	5	0	2	1	3	0	3	0	3	0	4	2	7
DDB_G0267324	0	0	0	1	0	0	0	0	0	3	0	2	0	7	1	0	1	0	0	0	0	1	0	1	0	0	0	1	0	1	0	2	1	0	2	0	0	1
DDB_G0267328	0	0	1	0	3	3	0	3	2	2	0	0	3	0	2	1	1	2	0	2	0	1	1	7	2	5	2	6	0	7	2	5	1	1	1	5	2	4
DDB_G0267330	0	0	0	1	0	0	0	0	0	0	0	0	0	0	1	1	1	0	0	0	0	0	0	3	0	0	0	0	0	3	0	0	0	1	0	0	0	0
DDB_G0267342	1	0	1	2	0	4	0	2	2	2	1	0	1	1	1	3	1	3	1	4	1	2	3	2	1	4	3	3	2	5	1	4	1	2	2	4	2	3
DDB_G0267344	0	0	0	0	0	0	0	0	0	0	0	0	0	0	0	0	0	0	0	0	0	0	0	0	0	0	0	0	0	0	0	0	0	0	0	0	0	0
DDB_G0267346	0	0	0	0	0	0	0	0	0	0	0	0	0	0	0	0	0	0	0	0	0	0	1	0	0	0	0	0	0	0	0	0	0	0	0	0	0	0
DDB_G0267348	0	0	0	0	0	0	0	0	0	0	0	0	0	0	0	0	0	0	0	0	0	0	0	0	0	0	0	0	0	0	0	0	0	0	0	0	0	0
DDB_G0267350	0	1	0	0	0	0	0	0	1	0	0	0	0	0	0	0	0	0	0	0	0	0	0	0	0	0	0	0	1	0	0	0	0	0	0	0	0	0
DDB_G0267352	0	0	1	0	1	0	0	0	0	0	0	0	0	0	0	0	0	0	0	0	0	0	0	0	0	0	0	0	0	0	0	0	0	0	0	0	0	0
DDB_G0267354	26	11	7	23	13	13	8	20	3	7	10	5	4	2	11	10	13	3	3	1	1	4	1	4	4	9	3	2	3	4	1	0	3	4	2	2	5	6
DDB_G0267356	128	34	109	124	214	144	191	138	204	136	133	152	173	82	234	316	319	113	241	207	222	250	466	315	390	356	222	341	190	285	172	198	162	199	104	202	171	203
DDB_G0267366	104	15	80	31	140	56	106	36	118	58	78	60	112	88	114	69	174	35	172	67	120	43	210	58	179	49	133	46	133	65	103	21	83	25	62	25	66	24
DDB_G0267370	1	3	1	1	2	0	0	1	0	0	1	1	1	1	0	0	1	1	0	0	0	0	1	1	1	0	2	1	0	1	0	0	0	1	1	2	0	1
DDB_G0267374	1328	1356	1978	2780	3910	3754	2791	3663	2028	2232	1253	1684	1503	1392	1415	1459	1755	1025	991	2002	1207	1866	2923	2768	1315	1343	1199	1703	1578	1548	562	656	342	535	354	594	366	679
DDB_G0267376	161	140	150	110	246	174	306	259	331	383	341	528	294	573	560	442	1239	380	1017	658	984	417	1138	685	1697	738	1202	900	1246	1059	1230	593	1730	620	1075	561	1361	498
DDB_G0267378	85	8	6	8	360	230	37	71	11	84	10	31	18	28	49	350	12	23	1432	12	107	943	11	219	141	260	944	821	2914	1966	16263	28860	29185	36643	52121	34296	15320	20940
DDB_G0267380	8944	7113	4638	6769	6492	10082	7922	15397	9035	10867	7476	8344	8052	2512	5645	3523	4382	3463	2495	4577	2823	6253	7023	9066	3829	3919	1841	3839	2347	2775	1240	1482	1235	1780	1035	1872	1469	1995
DDB_G0267382	7985	2433	18795	18321	50509	34993	49268	25932	40183	23034	22741	23515	20225	36353	15641	16900	16901	6472	11645	17398	12803	14994	25385	18688	8958	7396	3783	7333	4732	5937	2502	2296	2126	2227	1506	2425	2577	2467
DDB_G0267384	167	156	101	114	222	193	182	277	225	187	181	255	288	117	382	275	619	213	341	323	331	222	386	366	376	335	225	244	309	237	158	105	133	108	121	123	134	128
DDB_G0267386	3914	1301	2264	2414	1925	2214	1879	1912	2088	1704	1669	1582	1525	1920	1327	1357	1420	882	1121	1273	814	1157	1636	1868	1719	1438	1566	1746	1825	1842	3020	2067	3961	2010	2982	1908	1810	1318
DDB_G0267388	131	109	26	50	47	78	82	148	72	77	48	27	52	10	35	42	48	56	29	59	30	57	59	68	91	68	133	103	145	105	56	35	38	29	29	52	54	63
DDB_G0267390	765	1321	611	1602	952	1451	660	1608	597	1193	467	1874	1257	580	2531	3213	4293	1620	2574	2045	1808	1154	2376	1652	1208	1681	1243	1256	1554	990	432	501	232	428	228	478	216	328
DDB_G0267392	86	83	267	124	226	132	132	126	89	60	56	111	97	50	209	89	311	82	227	175	143	104	190	193	191	135	108	97	105	71	83	48	99	41	93	31	77	41
DDB_G0267394	373	471	358	872	265	439	253	566	274	521	206	567	419	527	411	536	503	329	319	441	279	508	750	834	430	625	418	537	503	525	519	1005	685	1099	1047	930	371	919
DDB_G0267396	85	85	15	6	57	79	61	68	44	27	9	18	13	10	8	24	33	33	18	26	26	18	37	49	384	641	776	495	610	462	267	82	60	36	23	31	60	29
DDB_G0267398	7	7	72	21	45	35	87	50	43	98	29	1816	596	5961	3809	3061	6401	1198	4420	2328	2221	1227	3321	2652	1547	2134	1142	1115	760	762	656	232	322	309	353	393	510	403
DDB_G0267400	6886	4356	3975	3719	5466	4219	5608	6236	6707	5550	5341	5870	5764	4336	8503	5838	13171	3669	7689	5869	8175	4685	8089	7329	12982	9598	8102	7353	6821	6748	5053	3102	5644	2581	3076	2497	6638	2733
DDB_G0267402	2427	2112	2598	4624	3231	3714	2860	4070	2719	4260	2048	4741	2594	4287	3677	4381	4911	2340	4450	4486	3953	4167	7588	5720	7296	7176	10733	9536	13855	10080	10976	9239	11956	11741	11763	10786	8324	9199
DDB_G0267404	189	184	89	53	164	179	167	177	161	170	107	105	68	131	92	83	167	114	152	143	125	72	186	144	576	501	484	341	371	301	192	48	79	33	46	39	119	34
DDB_G0267406	392	314	238	235	506	469	369	392	324	382	214	221	177	155	160	219	395	251	402	505	372	292	616	453	937	617	617	543	701	670	483	264	541	331	295	314	553	335
DDB_G0267408	588	811	293	756	369	756	316	920	344	836	324	845	764	341	1474	1706	2196	997	1367	1018	914	650	1276	901	679	972	774	691	900	474	306	343	187	311	183	302	118	281
DDB_G0267410	79	94	131	62	219	170	203	172	191	98	118	94	118	51	152	58	206	76	107	149	162	120	136	142	263	92	111	126	153	138	65	42	63	38	29	40	93	49
DDB_G0267412	107	32	16	41	129	199	52	92	19	264	108	720	350	557	628	464	197	130	2109	1277	4857	1311	9826	1257	21585	9895	48116	31427	70965	39901	78297	31468	33042	20949	13632	19453	15351	20799
DDB_G0267414	189	130	60	101	87	99	124	138	123	134	115	163	100	191	180	169	258	78	169	163	122	69	152	136	128	136	85	98	107	84	43	31	43	32	33	32	31	27
DDB_G0267416	368	233	21	29	8	9	39	80	105	88	89	68	102	42	102	93	153	129	95	103	141	83	138	189	184	126	106	160	122	158	94	59	85	97	127	257	255	214
DDB_G0267418	21236	1377	16373	4069	17001	8425	15818	4696	16424	4695	16691	6955	14804	10911	13497	8887	11263	3023	8357	7495	5518	4832	5216	5635	7595	4388	4215	5588	3811	4923	8156	9658	16247	9424	8956	11275	12902	9830
DDB_G0267420	6020	5347	3397	5575	3232	4752	2512	5081	2353	3250	1874	2009	2760	639	4128	4255	6391	3668	5698	5365	4614	4769	8331	5584	4989	4708	6024	5482	9060	5631	9307	14916	10258	17527	16271	14656	12434	14443
DDB_G0267422	84	52	154	41	182	136	215	152	209	104	117	105	94	45	134	80	283	62	194	148	191	99	171	181	284	154	195	166	256	253	566	300	1066	354	761	339	1002	287
DDB_G0267424	156	144	74	168	163	267	176	310	192	245	165	165	229	55	166	231	243	178	229	276	214	231	578	383	541	448	720	645	931	698	509	435	456	481	525	633	709	694
DDB_G0267426	571	451	190	418	327	315	476	837	695	1022	701	1720	1133	1055	1854	2193	3271	1095	2522	1850	1873	1364	3621	2516	3224	3717	3566	3134	4327	3179	4148	4068	4033	3199	3761	2390	1942	2088
DDB_G0267428	96	62	91	79	66	81	45	123	64	53	47	27	49	4	50	35	69	43	58	69	87	72	174	95	215	240	150	150	181	171	360	280	313	225	458	294	380	278
DDB_G0267430	97	72	47	97	109	205	102	193	115	82	94	26	77	13	65	43	60	55	63	105	50	63	85	124	118	111	120	106	162	129	93	43	67	51	38	38	44	63
DDB_G0267432	406	352	59	41	136	225	497	887	450	472	377	246	199	77	178	142	185	174	139	199	115	136	158	236	252	137	43	112	84	105	28	33	28	43	35	38	79	56
DDB_G0267434	0	2	0	0	2	1	0	1	0	0	1	1	2	0	0	0	0	0	1	1	2	1	0	2	4	1	1	0	1	0	0	0	1	0	0	0	0	0
DDB_G0267436	1013	761	230	289	208	184	469	577	675	459	435	313	406	113	396	417	599	347	387	461	345	436	820	879	1145	1150	926	798	1017	840	819	586	1132	505	641	464	739	482
DDB_G0267438	92	123	432	371	448	435	533	844	570	735	473	737	568	465	695	499	921	290	508	615	1099	504	839	950	517	348	116	270	85	166	37	56	49	69	48	69	131	72
DDB_G0267440	24	11	2	5	22	35	32	30	32	22	41	18	14	5	10	6	22	10	20	30	18	20	24	26	95	60	76	54	88	76	32	12	22	20	30	18	111	27
DDB_G0267442	68	70	15	59	49	53	32	101	47	76	43	169	87	137	131	165	220	101	164	158	130	126	266	186	160	229	182	195	231	159	178	260	272	330	429	296	191	215
DDB_G0267444	1113	1098	710	1448	841	921	953	1676	956	1504	747	2048	1004	2288	1618	2303	3236	1219	2891	2115	2007	1597	3459	2986	3315	3717	3032	2644	3163	2447	1885	1158	1466	1259	1245	1347	1162	1035
DDB_G0267446	48	78	68	73	138	121	64	157	65	103	40	215	167	127	456	413	922	249	488	679	437	566	936	866	467	629	385	426	523	407	246	202	135	230	124	247	207	254
DDB_G0267448	205	158	144	118	229	328	291	461	232	223	177	112	140	36	116	67	110	87	59	130	45	64	69	99	81	70	39	75	54	63	32	41	15	40	28	46	34	45
DDB_G0267450	674	853	365	1124	738	1300	760	1697	901	1540	708	1112	992	388	1029	979	954	592	777	1074	672	947	1598	1515	822	1051	634	890	1030	916	521	554	518	684	473	819	668	944
DDB_G0267452	1194	846	519	917	639	874	707	1311	821	1572	754	2184	1496	2346	2407	2390	3386	1155	2532	2106	1929	1576	3620	2876	3022	3789	2746	2623	2838	2299	2997	2339	2563	2153	2465	2331	1841	2103
DDB_G0267454	24385	21855	15659	30185	20568	29565	20082	41493	21532	33477	18925	24441	21943	8288	19734	16983	18147	11461	10158	11795	6480	9790	10187	16479	8604	11804	3839	8898	4412	6303	2685	4713	2251	4880	2328	5504	2426	6154
DDB_G0267456	1227	3105	999	4356	712	2797	482	3105	635	7295	1566	13089	6928	18912	15511	19597	28092	9417	15567	12454	10564	7488	22109	14693	18829	24824	17159	18093	18533	14176	7943	9648	3475	3550	2119	3148	1776	2669
DDB_G0267458	215	67	78	29	164	278	238	320	342	513	380	723	661	696	1216	905	1752	386	1314	840	891	426	1603	909	954	866	822	703	1122	729	1462	1140	1739	975	1969	693	932	717
DDB_G0267460	137	144	107	361	144	372	167	517	197	314	110	204	166	79	161	209	176	168	112	281	110	291	370	357	173	210	104	233	194	179	70	129	47	127	50	166	76	180
DDB_G0267462	158	138	74	86	158	158	184	217	160	119	113	94	77	66	68	44	104	68	62	95	87	77	141	139	207	113	221	176	291	209	188	95	138	77	84	86	149	89
DDB_G0267464	191	54	42	75	59	69	114	114	126	90	99	63	71	41	34	51	73	43	67	59	70	58	111	154	175	128	129	131	183	169	97	36	81	46	44	40	79	45
DDB_G0267466	14	3	271	292	66	35	5	16	11	10	4	1	2	1	1	2	0	1	1	7	1	2	1	0	3	2	2	0	0	2	2	2	3	1	2	3	9	1
DDB_G0267468	102	121	75	45	74	139	101	179	152	239	105	268	127	437	163	225	256	119	160	171	116	102	155	154	153	179	128	125	164	116	85	69	105	70	93	85	105	94
DDB_G0267470	361	103	6000	2614	828	605	601	1332	817	1749	1588	4035	3829	2344	6858	3772	8616	2026	5538	6835	6641	7666	11459	11088	4203	4643	1303	2311	1469	1556	584	537	630	866	703	847	987	916
DDB_G0267472	255	117	458	199	619	258	392	220	439	273	447	516	751	280	848	304	799	166	512	510	629	483	823	890	1012	885	431	465	386	448	548	295	456	186	189	150	404	138
DDB_G0267474	15	9	29	48	82	39	44	64	12	43	15	13	11	14	10	8	12	12	148	8	110	44	6	85	5	93	15	6	6	8	18	53	23	1495	5353	13143	12754	10044
DDB_G0267476	24	3	4	7	57	30	60	46	8	71	8	19	8	10	10	21	32	11	200	8	173	84	41	143	352	656	947	533	750	777	1203	981	1199	2578	6053	17345	23889	22313
DDB_G0267480	302	258	205	133	280	223	314	349	354	236	279	233	210	174	240	193	419	180	353	260	279	146	244	243	618	479	780	470	803	573	526	182	307	123	158	99	215	91
DDB_G0267482	79	208	17	124	5	20	17	27	16	29	8	35	10	25	7	26	33	52	18	27	14	17	36	18	57	63	98	69	133	58	103	151	94	94	113	56	32	39
DDB_G0267484	46	85	18	66	26	86	33	77	38	79	27	119	46	218	117	142	221	107	141	163	104	140	224	140	88	145	114	88	179	130	47	42	30	53	28	38	21	40
DDB_G0267486	69	110	4	14	3	14	11	26	15	21	7	9	11	21	9	15	7	22	8	12	8	11	12	14	14	25	37	23	47	29	36	45	29	29	17	29	16	31
DDB_G0267488	42	23	15	9	18	29	22	39	29	27	19	12	23	8	19	14	27	21	22	20	20	12	42	16	21	22	26	26	34	19	19	6	17	3	10	13	12	12
DDB_G0267490	89	45	902	715	1474	936	533	408	273	205	43	201	94	230	342	419	658	155	291	491	328	651	907	734	234	363	119	160	101	131	29	46	20	48	42	58	71	43
DDB_G0267492	481	321	281	356	327	318	383	434	409	445	364	572	523	458	673	473	928	231	484	407	331	275	541	586	501	484	315	343	283	274	219	148	156	91	106	125	170	118
DDB_G0267494	6	11	0	1	8	7	2	11	8	5	2	6	4	0	6	14	22	5	4	10	11	13	15	20	14	36	22	29	31	27	22	21	7	17	15	16	9	25
DDB_G0267496	413	89	674	359	612	470	707	397	866	276	639	236	273	371	229	204	339	124	303	318	356	297	318	327	640	229	277	274	347	313	190	67	185	83	61	86	306	103
DDB_G0267498	35	36	15	19	24	55	25	62	31	24	22	18	40	3	36	36	85	34	64	84	46	77	112	141	95	117	108	88	122	104	65	53	32	45	30	58	36	66
DDB_G0267500	272	262	38	84	93	87	199	283	204	173	104	94	102	59	76	102	105	124	70	128	38	103	140	189	166	160	260	205	322	236	227	277	322	338	441	547	419	621
DDB_G0267502	235	233	76	111	189	227	169	307	182	212	99	110	117	51	160	221	248	192	230	265	140	160	392	275	409	713	565	480	475	400	131	80	48	58	40	71	63	77
DDB_G0267504	153	177	57	153	82	140	178	265	168	156	104	111	73	26	94	103	113	111	119	174	106	203	334	352	301	388	399	375	481	464	536	465	418	383	342	268	224	275
DDB_G0267506	1	0	1	0	0	0	1	1	2	1	0	1	0	1	2	0	3	3	3	1	2	0	3	1	2	5	2	2	1	4	19	10	17	17	41	48	60	70
DDB_G0267508	162	341	56	296	101	179	69	301	120	507	129	403	147	406	200	341	276	234	223	240	123	163	312	270	203	250	216	198	206	151	82	123	47	81	47	113	53	117
DDB_G0267510	23	22	1	3	5	8	4	26	14	6	5	5	3	2	4	8	7	4	0	2	2	6	7	7	15	10	24	23	37	22	18	20	8	12	5	12	7	11
DDB_G0267512	147	182	42	67	71	113	66	143	94	98	59	77	74	18	81	81	104	81	70	71	47	55	68	84	68	74	38	57	65	42	24	31	20	21	12	16	27	29
DDB_G0267514	265	241	268	257	385	406	396	510	448	652	440	767	568	741	779	705	1412	430	1017	823	966	684	1481	1236	1628	1238	1273	1115	1398	1268	1332	970	1968	1140	1606	971	1279	882
DDB_G0267516	118	103	51	61	102	89	119	115	99	101	92	106	112	35	144	123	245	72	245	144	136	84	182	118	291	193	248	144	249	191	200	114	250	64	115	52	124	71
DDB_G0267522	13	8	4	5	16	12	13	17	9	8	6	7	3	6	12	4	31	16	9	8	37	9	15	28	40	16	37	29	30	25	11	10	10	5	2	4	8	7
DDB_G0267524	538	1117	161	465	326	473	277	585	318	619	241	1193	399	1907	887	1285	1990	816	1383	1083	793	649	1407	912	959	1217	786	848	743	598	206	183	79	183	112	201	121	210
DDB_G0267526	80	147	14	10	50	84	46	89	49	60	10	62	49	153	89	159	243	125	108	147	167	145	427	264	508	786	651	488	510	450	167	95	42	46	40	56	58	57
DDB_G0267528	975	765	218	443	158	371	332	843	452	602	391	421	324	661	287	577	410	487	343	611	214	402	450	673	524	446	187	482	244	379	136	231	114	220	157	337	390	542
DDB_G0267530	2173	979	1687	3549	2728	3608	2962	3239	2777	4195	2630	4949	2793	7715	2674	1980	2271	1108	1436	1489	843	1040	1109	1410	1279	1048	398	878	379	462	312	451	279	465	211	553	359	585
DDB_G0267532	3	1	3	2	3	5	2	6	7	4	3	11	1	3	8	12	55	6	57	47	50	18	110	58	215	87	132	128	191	168	261	84	200	71	126	51	170	45
DDB_G0267534	146	217	31	80	12	52	40	110	42	77	40	59	56	74	44	71	72	88	46	75	50	55	91	96	76	162	75	87	102	81	31	46	24	27	20	35	20	34
DDB_G0267536	762	587	201	458	203	387	250	518	272	466	212	438	257	369	319	474	524	369	447	411	281	285	565	512	397	563	339	320	353	274	111	95	62	100	60	171	182	202
DDB_G0267538	442	204	579	533	533	349	374	355	357	435	320	720	508	1035	715	656	1203	393	855	753	725	472	1148	733	873	720	748	759	796	710	666	418	697	493	511	421	486	410
DDB_G0267540	87	81	45	63	101	104	99	164	163	164	110	181	100	189	199	180	365	114	265	222	185	163	312	293	367	279	265	243	271	264	192	92	173	103	104	109	150	119
DDB_G0267542	1	1	0	0	0	0	1	3	0	1	0	0	0	0	0	1	0	0	1	2	0	1	1	3	4	0	1	0	2	2	1	0	0	1	0	0	0	0
DDB_G0267544	9	2	0	2	8	3	5	9	4	4	5	10	2	3	7	6	20	3	17	17	11	8	39	19	168	145	131	136	162	127	173	74	119	50	88	61	102	101
DDB_G0267546	43	47	5	15	12	21	20	40	30	34	17	23	25	27	22	19	19	13	25	23	14	31	48	37	48	67	84	67	164	101	657	327	434	158	324	196	321	298
DDB_G0267548	144	95	253	126	144	121	105	179	154	164	140	91	73	94	75	37	92	74	98	224	367	141	130	97	154	165	41	44	37	50	25	26	16	24	27	25	55	29
DDB_G0267550	1	0	6	0	4	4	1	2	1	2	2	6	4	0	8	7	19	2	22	9	13	8	13	7	93	30	134	73	136	81	571	475	363	163	233	94	74	54
DDB_G0267552	229	207	101	239	164	270	155	334	163	354	136	172	187	408	269	216	331	179	211	261	171	210	287	317	246	362	254	342	283	262	201	385	232	372	264	343	148	281
DDB_G0267554	12	5	5	0	7	7	10	7	4	9	5	12	8	10	16	6	31	8	12	10	10	8	12	18	18	9	18	8	22	8	17	16	13	9	14	8	4	10
DDB_G0267556	91	44	6	2	13	29	32	43	41	49	38	17	21	23	32	45	93	55	71	74	77	79	134	145	427	522	385	334	276	272	144	74	139	58	77	68	125	63
DDB_G0267560	172	241	81	158	66	139	68	150	63	68	53	86	72	18	78	84	103	79	64	95	44	80	85	107	76	86	93	107	133	89	74	91	55	54	35	48	30	58
DDB_G0267562	5	6	46	33	58	37	57	50	33	32	29	27	11	14	15	8	58	6	19	17	75	21	17	31	59	13	70	50	61	55	62	38	293	109	138	131	117	50
DDB_G0267564	4	5	901	427	4610	1287	1799	543	490	95	49	24	45	20	20	15	35	5	18	27	21	47	16	28	22	9	9	6	8	8	10	6	8	3	3	7	9	9
DDB_G0267566	1	2	0	0	13	3	1	0	1	8	2	7	6	3	5	23	111	7	110	54	42	24	404	327	632	917	352	369	240	235	85	41	17	23	9	21	32	44
DDB_G0267568	499	139	282	176	206	251	207	211	308	204	244	296	303	1151	553	616	995	353	920	1074	726	991	1234	1041	1292	773	714	734	662	687	647	483	792	504	535	495	614	496
DDB_G0267570	2074	1466	294	573	414	1046	381	1046	500	589	468	315	239	305	279	360	403	593	260	489	176	277	264	307	335	242	71	283	97	210	77	101	87	97	46	118	110	177
DDB_G0267572	80	78	4	5	1	3	12	43	17	20	23	29	19	16	17	15	17	31	6	23	9	18	31	38	31	42	27	37	38	33	29	22	9	21	11	11	7	15
DDB_G0267574	73	120	27	44	43	49	58	72	37	74	38	89	53	34	71	96	184	78	117	151	145	133	295	255	200	236	212	199	229	231	82	90	57	101	63	90	49	94
DDB_G0267576	7	22	0	4	2	7	5	16	6	6	3	7	3	1	7	8	14	6	8	10	6	6	17	13	18	24	32	34	34	22	12	21	11	13	7	12	7	10
DDB_G0267578	2	3	2	3	1	1	6	2	1	2	0	5	7	1	10	13	20	7	6	8	6	4	6	11	8	27	1	12	5	6	7	2	1	1	2	3	4	12
DDB_G0267580	11	4	0	0	2	2	9	7	9	2	2	0	1	0	1	0	3	0	0	2	3	0	0	1	1	3	1	4	6	1	8	1	4	4	4	21	510	178
DDB_G0267582	163	161	136	152	221	294	178	382	119	114	82	84	65	45	61	130	108	149	142	245	193	241	402	287	341	286	336	358	477	347	247	139	179	132	126	145	180	135
DDB_G0267584	112	84	275	106	182	150	133	154	99	94	76	77	70	39	63	76	122	75	98	171	174	147	180	136	244	170	205	264	359	358	617	549	908	550	795	363	438	337
DDB_G0267586	39	50	17	20	22	47	32	56	31	37	19	24	24	13	33	29	48	22	27	49	26	47	37	55	24	50	25	43	67	45	102	131	101	164	159	128	65	111
DDB_G0267588	397	148	1274	635	517	325	405	343	477	416	524	523	594	673	656	471	962	296	816	709	911	637	1367	1104	1722	1427	1200	1093	1065	980	638	334	590	603	881	710	1402	801
DDB_G0267590	379	372	160	426	269	365	303	485	341	564	263	689	439	544	438	465	457	253	249	374	422	489	602	729	499	339	316	438	466	397	336	405	417	726	750	1049	626	930
DDB_G0267592	760	346	265	205	154	163	61	89	48	53	23	22	12	15	10	37	36	121	21	56	129	65	116	65	127	26	32	118	93	80	23	35	39	26	31	51	66	36
DDB_G0267594	41	72	12	18	25	40	31	65	19	18	18	13	26	2	33	15	35	28	12	29	17	38	28	49	38	38	44	51	52	58	27	51	21	38	12	34	12	29
DDB_G0267596	50	18	21	12	56	51	62	48	70	44	66	30	57	74	63	36	111	28	84	78	69	44	92	84	126	82	71	42	70	67	34	14	33	21	19	22	53	23
DDB_G0267598	23	21	3	10	6	11	7	19	7	10	3	12	8	3	12	18	21	16	12	12	11	13	36	8	55	44	59	55	72	59	52	48	40	34	35	41	33	65
DDB_G0267600	0	0	0	0	1	0	0	0	0	0	0	0	0	0	0	0	0	0	0	0	0	0	0	0	0	0	0	0	0	0	0	0	0	0	1	0	5	4
DDB_G0267602	34	31	71	25	133	119	147	145	139	43	47	41	40	28	68	21	108	39	58	87	55	80	116	129	107	45	30	62	42	64	21	12	24	16	16	15	29	26
DDB_G0267604	166	142	12	35	14	40	33	65	40	57	22	36	32	36	26	28	25	49	20	34	15	24	26	39	37	47	13	31	18	15	2	10	8	13	3	16	2	4
DDB_G0267606	58	70	8	17	0	9	11	41	28	30	18	37	23	38	20	27	43	23	19	25	22	45	83	84	43	60	41	44	39	27	28	21	3	21	4	31	13	16
DDB_G0267608	40	67	2	13	9	9	15	54	18	21	21	12	11	2	16	16	18	11	6	22	7	23	22	34	28	28	19	23	22	23	3	14	2	9	8	9	3	12
DDB_G0267610	2	0	0	0	0	3	0	1	0	0	0	0	0	0	0	0	0	0	1	0	0	1	1	1	2	0	0	0	0	1	1	1	0	0	2	2	5	5
DDB_G0267612	8	3	1	2	8	51	9	59	8	8	3	14	0	3	6	16	10	8	7	40	15	29	30	24	18	18	8	23	9	7	6	12	7	14	14	17	4	20
DDB_G0267614	42	29	47	49	76	64	62	109	70	134	94	192	122	96	152	100	171	53	156	145	112	155	295	269	253	291	242	203	256	157	110	34	44	43	43	49	59	50
DDB_G0267616	65	38	39	47	42	30	50	62	64	61	49	54	44	37	56	42	55	24	44	37	28	29	30	70	54	47	19	27	23	30	5	8	9	10	6	6	15	7
DDB_G0267618	0	0	0	0	0	0	0	0	0	0	0	0	0	0	0	1	1	0	0	0	0	0	0	0	0	0	1	0	0	0	0	0	0	1	0	0	0	0
DDB_G0267620	11	1	5	1	41	18	11	10	10	7	3	6	0	2	7	27	18	5	102	7	23	50	14	25	28	22	34	34	69	70	886	1236	1472	1729	3419	1642	915	920
DDB_G0267622	47	82	21	29	51	61	33	82	39	40	28	72	47	9	73	39	94	56	46	69	39	68	59	94	50	70	22	38	31	40	21	35	17	37	25	40	23	38
DDB_G0267624	7	13	12	14	10	12	1	17	4	7	8	49	11	63	38	73	61	30	44	93	43	86	164	202	64	90	79	74	81	100	89	51	76	52	85	72	163	114
DDB_G0267628	0	0	0	0	0	0	0	0	0	0	0	0	0	0	0	0	0	0	0	0	0	0	0	0	0	0	1	0	0	1	0	0	0	0	0	0	0	0
DDB_G0267630	154	120	75	133	186	149	193	302	160	137	82	111	65	120	55	90	82	96	54	123	80	128	141	182	121	107	83	112	128	101	50	46	30	32	25	51	42	52
DDB_G0267632	0	0	0	0	0	0	0	1	1	0	0	1	0	0	1	0	0	0	1	0	0	2	14	12	19	15	35	41	41	35	24	16	26	26	15	18	25	18
DDB_G0267634	1	0	0	0	0	0	0	0	0	0	0	0	0	0	0	0	0	0	1	0	0	0	0	0	0	0	0	0	0	0	0	1	0	0	0	1	0	0
DDB_G0267636	74	88	54	57	104	132	46	128	75	110	82	216	114	302	274	276	617	202	479	390	375	258	754	557	988	619	755	572	739	624	930	627	1271	778	1290	656	1568	828
DDB_G0267638	337	58	318	98	569	279	555	197	671	224	585	424	474	1089	597	391	980	278	730	484	673	394	699	465	1587	789	1264	1235	1203	1352	1622	1116	3397	1245	1905	1264	2239	837
DDB_G0267640	61	18	113	67	260	257	249	271	296	265	292	276	287	310	231	139	278	95	174	149	134	86	97	126	146	133	52	77	44	70	36	46	51	63	78	287	2125	777
DDB_G0267642	29	33	8	7	18	18	21	23	16	16	17	18	14	11	14	5	31	14	16	29	15	12	5	18	21	15	15	16	29	20	5	7	1	3	4	7	7	7
DDB_G0267644	96	94	20	23	43	69	39	107	46	57	34	93	81	69	97	69	233	51	110	62	48	48	68	82	115	112	92	68	117	92	50	47	26	43	29	41	30	43
DDB_G0267646	11	14	4	2	8	2	6	11	8	2	3	19	10	1	9	3	29	10	21	21	11	7	4	9	35	23	26	21	32	20	12	18	13	11	17	4	14	7
DDB_G0267648	68	66	34	25	33	45	53	62	55	70	58	65	73	42	94	58	163	36	135	40	57	35	47	50	111	77	101	74	136	95	364	231	435	197	431	106	206	101
DDB_G0267650	60	67	49	31	82	78	98	117	90	89	82	95	103	63	157	117	277	66	111	102	119	145	190	169	188	99	130	151	173	186	246	191	372	215	358	251	368	231
DDB_G0267654	0	0	0	0	0	0	0	0	0	0	0	0	0	0	1	3	24	3	36	13	10	3	43	23	115	80	19	22	19	11	6	3	0	1	2	0	6	2
DDB_G0267656	50	60	19	26	36	57	20	75	46	44	22	30	20	7	24	26	30	28	12	26	7	12	15	26	14	15	7	13	14	13	4	8	5	3	3	9	4	4
DDB_G0267658	4	6	1	0	6	10	2	5	6	2	7	5	4	1	1	1	8	2	5	7	5	3	4	2	7	1	1	3	4	5	39	3	22	3	8	2	8	3
DDB_G0267660	4	8	0	0	0	1	0	3	2	0	3	4	0	0	1	0	2	0	3	1	0	1	0	0	2	0	0	1	2	0	0	0	0	0	1	0	0	0
DDB_G0267662	15	21	1	2	4	8	5	10	8	7	7	7	5	0	5	2	6	7	6	8	3	4	12	4	11	9	13	8	13	16	11	4	4	3	2	2	4	5
DDB_G0267666	56	53	49	62	54	48	37	93	75	80	67	59	43	71	49	72	74	54	39	70	33	45	38	60	165	81	266	153	261	195	154	46	137	68	73	62	149	66
DDB_G0267668	75	116	27	62	22	63	31	91	40	52	31	56	47	5	64	92	131	97	121	172	139	128	292	164	254	225	283	213	347	221	135	120	64	89	43	80	37	82
DDB_G0267670	81	117	13	27	1	6	15	25	28	58	24	73	18	42	17	39	21	25	10	21	9	24	22	49	31	51	14	14	9	11	14	19	15	7	11	17	17	27
DDB_G0267672	5	4	1	0	0	2	2	12	3	1	1	1	0	1	1	0	1	1	1	6	0	1	2	3	1	1	3	5	1	1	1	0	1	1	1	1	1	1
DDB_G0267674	331	379	114	165	144	113	123	172	155	145	128	146	74	160	82	84	166	167	207	109	93	84	203	155	497	394	431	321	510	382	590	375	795	463	528	258	427	266
DDB_G0267676	12	10	4	4	9	7	19	10	12	8	9	6	5	6	2	1	14	4	16	6	2	3	14	12	27	11	30	17	45	32	35	19	27	7	27	6	20	11
DDB_G0267678	0	1	0	0	0	0	0	0	0	0	1	0	1	0	0	0	2	0	0	0	1	0	0	0	1	0	0	0	0	0	0	0	1	0	0	0	0	0
DDB_G0267680	47	118	11	32	9	18	12	42	25	45	22	21	15	17	23	19	34	24	17	9	12	9	17	26	24	46	49	33	53	37	51	70	69	58	41	45	31	50
DDB_G0267682	71	66	30	31	45	35	30	65	50	79	54	69	49	95	45	39	67	35	67	46	33	30	59	48	53	52	33	50	34	40	18	13	7	6	6	10	15	15
DDB_G0267684	2	3	13	3	27	48	26	26	10	11	10	3	2	3	1	6	8	3	4	5	56	7	17	17	50	6	10	22	9	15	16	6	35	13	13	17	33	2
DDB_G0267686	173	110	116	109	355	315	352	318	565	534	678	343	482	284	316	210	477	237	473	549	797	507	741	705	906	417	316	419	326	324	408	189	623	386	494	375	922	351
DDB_G0267688	207	133	546	1192	585	679	135	294	125	126	72	38	48	20	32	55	63	71	51	120	86	55	63	51	90	45	46	63	58	70	27	30	34	26	24	28	27	27
DDB_G0267690	115	150	27	4	124	102	98	108	80	48	25	33	23	41	21	34	62	61	47	74	46	22	104	93	1497	1476	1574	1126	1157	1020	551	140	167	54	40	42	188	37
DDB_G0267692	41	34	48	47	196	233	230	213	239	109	141	37	93	44	99	38	117	40	57	111	64	49	85	66	108	56	44	56	64	71	16	16	18	17	16	15	29	14
DDB_G0267694	8	7	1	0	3	2	7	4	3	2	5	6	6	0	3	0	7	1	0	1	2	2	0	0	3	1	0	0	1	3	0	1	0	0	2	0	1	1
DDB_G0267696	2	2	3	0	3	5	7	11	7	3	0	5	1	1	4	4	10	3	6	13	6	10	4	8	18	11	14	18	24	23	20	14	26	33	43	19	18	13
DDB_G0267698	17	27	7	3	5	15	6	18	7	19	3	15	13	5	18	28	62	27	40	35	32	23	75	58	117	132	170	92	118	72	102	110	89	77	142	60	39	56
DDB_G0267700	0	0	0	0	0	0	0	0	1	0	1	0	0	0	1	0	6	1	3	7	4	2	8	6	18	22	13	11	16	12	4	2	2	1	0	4	3	1
DDB_G0267702	0	0	1	0	0	1	2	1	0	0	0	22	4	3	81	5	78	15	16	17	45	1	11	5	73	11	45	29	43	24	21	7	1	3	7	2	8	1
DDB_G0267704	439	446	143	314	292	295	228	443	259	308	249	371	387	118	467	421	569	277	422	396	332	344	688	603	653	758	740	619	938	646	704	653	735	590	635	576	405	501
DDB_G0267706	44	22	33	49	40	59	32	53	23	43	16	18	24	21	30	43	53	37	21	44	41	50	80	58	55	72	59	57	66	53	44	44	17	31	31	60	27	37
DDB_G0267708	33	40	16	15	26	26	21	40	24	23	15	51	29	45	18	21	44	31	17	30	16	26	36	40	59	71	39	50	46	38	19	33	33	26	33	37	25	45
DDB_G0267710	19	29	34	68	66	73	52	125	73	101	52	119	56	119	78	116	247	42	213	100	134	90	420	286	331	218	298	235	350	405	760	663	1805	856	1363	726	839	572
DDB_G0267712	387	572	186	425	244	488	182	590	183	553	178	225	231	47	178	147	177	242	81	158	65	161	128	186	81	125	31	65	34	50	22	60	16	63	27	84	23	64
DDB_G0267714	154	115	44	51	55	69	112	88	99	117	89	108	74	263	92	100	137	93	137	147	117	107	134	97	159	139	190	175	200	161	160	128	158	103	76	102	66	109
DDB_G0267716	3	0	0	1	0	0	0	1	0	0	4	3	2	3	3	7	26	13	29	43	48	22	85	39	82	29	72	39	87	51	36	10	20	7	7	11	23	25
DDB_G0267718	50	28	40	39	63	61	64	75	89	84	74	116	71	136	103	69	171	56	156	149	126	82	174	129	189	143	144	125	185	145	111	84	131	98	122	84	112	92
DDB_G0267720	17	35	4	13	5	61	7	62	21	30	21	9	7	10	8	13	11	34	10	53	17	38	42	39	29	16	14	22	21	31	14	39	10	25	13	15	13	39
DDB_G0267722	95	157	39	82	56	120	59	154	56	133	63	101	84	77	62	52	107	75	54	74	49	51	101	95	108	82	120	94	155	126	95	77	55	69	83	61	47	50
DDB_G0267724	7	1	3	1	5	4	6	5	3	2	2	4	3	0	2	0	6	5	3	6	1	1	0	1	2	2	1	1	5	3	4	0	2	0	0	0	0	0
DDB_G0267726	63	12	44	104	31	183	28	202	12	146	6	67	12	33	4	2	2	0	6	3	2	8	5	12	1	5	1	1	3	1	0	2	1	3	1	2	1	1
DDB_G0267728	1550	102	665	412	338	275	343	761	416	624	457	325	562	43	330	28	115	39	41	67	43	94	130	115	120	36	30	12	28	9	19	10	12	9	16	6	15	10
DDB_G0267730	659	612	666	907	906	756	1142	1197	1402	1397	1329	1351	1025	1102	1037	1380	2353	811	1827	1636	1527	1341	2800	2570	3809	2613	1845	2030	1946	2100	2184	1690	4388	2716	4462	2380	5070	2485
DDB_G0267732	184	177	79	47	111	78	159	115	156	76	110	81	74	64	101	67	236	99	171	162	168	75	157	131	301	150	155	144	213	148	81	39	89	55	51	30	123	42
DDB_G0267734	4787	4257	668	1368	765	1246	628	1361	504	1021	339	1215	539	1469	665	1124	1179	1452	789	964	537	733	861	1047	431	615	200	306	209	216	75	106	65	97	63	135	101	130
DDB_G0267736	0	0	0	0	0	1	0	1	0	0	0	0	0	0	0	0	0	0	0	0	0	0	0	0	0	0	0	0	0	0	0	0	0	0	1	0	0	0
DDB_G0267740	1	3	1	0	1	2	0	3	1	0	0	0	0	0	0	0	1	2	1	0	0	0	0	0	0	0	0	0	0	0	0	0	0	0	0	0	0	0
DDB_G0267742	1	2	2	0	3	4	2	4	3	5	4	20	20	3	31	9	52	7	27	30	31	15	29	25	42	15	21	13	19	12	1	5	1	5	3	3	5	7
DDB_G0267744	54	65	67	95	65	105	84	166	74	63	41	40	59	0	33	24	39	30	24	62	36	63	67	66	78	26	29	52	61	58	19	21	20	18	16	34	29	23
DDB_G0267746	232	113	323	447	184	306	115	374	145	204	111	300	166	196	246	315	472	242	621	888	800	896	1433	921	1050	684	789	909	1370	1016	1090	905	1581	1154	2186	1132	1662	1102
DDB_G0267748	103	116	5	4	44	90	41	96	27	35	13	39	17	13	10	52	35	54	25	49	25	28	53	63	924	1332	1799	1009	1334	988	703	166	175	69	41	41	110	40
DDB_G0267750	13	18	2	6	2	7	8	19	12	9	6	3	4	7	4	6	6	10	7	9	7	3	7	9	55	86	69	37	54	40	43	11	11	2	6	3	9	5
DDB_G0267752	6	29	22	10	22	87	18	71	21	10	8	23	5	2	10	5	20	9	4	33	11	9	4	22	14	6	3	9	8	14	2	3	6	0	2	5	2	3
DDB_G0267754	28	23	69	30	75	62	40	57	33	31	25	39	40	11	54	49	109	44	115	113	82	67	102	101	142	102	121	94	138	108	84	89	72	68	83	50	59	59
DDB_G0267756	34	56	15	16	11	17	10	26	5	1	3	2	2	1	0	4	3	13	0	8	2	7	2	8	4	3	4	6	0	5	0	4	0	5	0	4	1	6
DDB_G0267758	15	13	8	11	8	19	26	14	10	20	13	16	12	15	9	5	14	6	15	17	6	7	10	12	21	20	20	19	21	20	10	12	8	11	11	11	9	9
DDB_G0267760	134	126	85	89	157	131	170	202	169	125	130	101	126	37	112	109	260	90	175	131	165	99	156	163	220	197	183	141	198	173	85	41	91	53	38	66	109	72
DDB_G0267762	7	6	1	1	8	5	6	6	6	5	3	9	3	2	6	1	11	1	9	5	4	0	1	4	2	6	2	1	1	1	3	0	0	1	0	0	2	2
DDB_G0267764	0	3	0	1	1	0	0	4	1	6	3	3	4	9	8	3	9	5	13	19	24	9	50	19	360	312	739	432	1105	624	441	130	163	68	74	40	114	52
DDB_G0267766	125	49	4	5	0	1	11	28	17	11	17	10	12	3	24	16	15	15	13	10	7	5	9	11	14	24	5	14	3	10	1	4	3	2	2	3	6	3
DDB_G0267768	158	221	41	57	16	31	30	85	36	41	35	44	29	5	30	25	31	61	17	30	14	31	30	58	26	45	17	34	23	21	11	11	4	13	8	18	7	26
DDB_G0267770	5	4	5	1	3	5	11	7	8	0	8	6	9	0	8	0	4	6	2	6	2	3	1	0	9	2	8	2	11	16	34	22	23	10	29	10	15	17
DDB_G0267772	0	0	0	0	0	0	0	0	0	0	0	0	0	0	0	1	0	0	0	1	0	1	0	0	12	1	21	1	12	1	20	14	9	5	26	7	6	2
DDB_G0267774	105	88	30	18	16	28	38	53	31	24	30	24	25	4	33	36	75	49	67	53	49	44	91	70	91	119	94	77	116	72	89	121	126	84	139	62	59	54
DDB_G0267776	1215	697	1528	1191	1927	1401	1739	1564	1969	1137	1570	783	966	523	779	784	1117	657	1097	1743	1306	1537	2666	2411	2093	1027	1231	1182	1400	1369	1059	632	1376	626	854	594	1147	579
DDB_G0267778	0	0	0	0	0	0	0	0	0	0	0	0	0	0	0	0	0	0	0	0	0	0	0	0	0	0	0	0	0	0	0	0	0	0	0	0	0	0
DDB_G0267780	1	1	0	0	1	0	0	0	2	0	2	0	0	0	0	3	3	0	1	1	6	0	4	2	8	1	6	1	3	6	4	1	3	1	2	0	4	1
DDB_G0267784	31	25	20	12	33	33	34	35	30	42	24	74	59	73	69	34	106	45	110	76	77	18	63	47	161	69	132	86	147	114	215	169	327	152	348	137	265	112
DDB_G0267786	307	414	52	203	206	496	85	387	143	265	79	100	26	151	48	181	95	205	98	278	73	137	121	135	147	89	73	143	89	157	68	66	159	59	80	50	60	51
DDB_G0267788	99	56	129	215	104	153	112	192	147	213	112	285	183	376	205	224	348	115	229	242	187	204	392	372	250	295	150	206	171	192	120	156	204	280	330	462	632	602
DDB_G0267790	2	10	7	6	1	6	1	6	2	3	1	6	1	5	6	55	38	29	24	46	17	13	11	9	9	5	9	10	5	4	2	2	1	3	2	4	0	1
DDB_G0267792	3	2	4	1	4	0	11	4	1	2	1	1	2	0	2	1	5	4	15	1	15	3	1	8	8	21	5	13	12	23	91	45	106	85	446	1159	3450	2002
DDB_G0267794	180	69	22	30	27	22	51	43	49	46	37	45	38	96	41	34	38	29	18	28	14	7	27	21	25	19	18	26	30	23	18	19	61	13	18	10	20	13
DDB_G0267796	224	134	85	92	180	141	212	225	234	194	214	150	248	156	279	237	496	159	313	251	251	152	389	298	504	368	362	307	330	387	322	279	461	190	246	158	233	195
DDB_G0267798	155	121	183	208	321	282	299	395	334	289	251	220	223	320	177	101	278	151	198	284	277	167	374	242	387	163	264	253	304	253	328	239	454	305	491	285	425	269
DDB_G0267800	36	31	8	17	43	48	50	70	66	66	55	25	52	38	52	27	83	37	46	74	44	39	63	92	152	83	136	102	165	130	94	49	74	40	49	38	58	60
DDB_G0267802	2	3	5	2	7	4	3	8	4	0	1	1	0	2	0	2	2	1	0	0	0	1	1	3	4	0	0	1	0	1	0	0	1	1	0	0	1	0
DDB_G0267804	144	117	138	126	245	271	239	298	258	414	302	305	276	164	223	119	215	88	102	122	86	94	128	185	156	145	52	82	44	60	40	24	33	31	23	22	48	41
DDB_G0267806	0	1	0	0	0	0	0	0	0	0	0	0	0	1	0	0	0	0	0	0	0	0	1	0	0	0	1	2	1	3	2	1	0	0	0	2	0	1
DDB_G0267808	8	23	3	7	16	19	11	18	12	16	12	5	11	9	5	8	14	14	30	13	17	10	33	31	107	71	101	70	114	101	62	29	46	10	10	23	44	23
DDB_G0267810	49	20	16	18	29	34	31	56	34	38	26	34	30	60	34	26	57	23	50	71	62	34	76	55	103	88	79	71	85	78	58	34	43	28	24	29	43	29
DDB_G0267812	0	0	0	0	0	0	0	0	0	0	0	0	0	0	0	1	3	2	3	4	3	3	4	2	5	7	10	11	8	6	10	5	4	13	5	12	17	19
DDB_G0267814	41	21	44	33	34	36	44	38	50	41	42	27	48	21	41	49	57	14	30	53	63	84	128	96	73	77	28	42	39	41	16	8	9	17	11	29	11	20
DDB_G0267816	18	4	14	5	15	14	12	17	21	21	18	56	44	22	89	53	128	28	57	93	79	74	178	92	140	110	85	82	86	75	112	112	138	87	144	60	146	94
DDB_G0267818	60	19	78	60	148	126	195	67	205	56	108	69	49	132	57	37	85	25	63	55	37	23	28	28	72	39	13	34	11	33	9	16	21	6	16	15	33	16
DDB_G0267820	25	17	6	14	2	5	8	17	11	8	2	7	7	2	7	9	5	11	5	7	4	12	12	34	3	15	4	10	4	5	3	1	0	6	4	3	3	6
DDB_G0267822	97	86	28	80	25	43	76	88	82	70	99	59	83	37	44	50	57	52	19	35	28	44	59	92	51	65	22	45	21	28	27	15	8	15	17	28	18	22
DDB_G0267824	110	98	27	27	25	27	24	49	29	36	30	30	39	8	16	29	31	33	17	22	13	15	11	20	26	23	7	17	9	17	8	10	2	7	3	7	9	16
DDB_G0267826	3	3	4	1	2	1	2	1	5	3	3	24	14	47	52	56	180	49	120	93	111	51	99	74	180	150	120	119	139	114	54	19	24	20	20	31	54	37
DDB_G0267828	62	62	27	6	50	49	59	44	36	30	29	48	24	72	130	131	288	96	309	145	220	110	321	163	618	500	648	380	479	368	278	73	85	52	49	63	131	79
DDB_G0267830	151	150	31	15	76	80	74	84	51	43	22	27	30	36	47	53	117	62	108	82	59	34	81	84	268	328	293	197	227	195	77	29	32	19	18	19	42	16
DDB_G0267832	32	24	11	13	20	21	27	32	22	32	30	35	27	33	33	21	58	40	54	65	36	54	67	61	101	75	108	107	152	139	91	62	93	78	74	77	114	75
DDB_G0267834	87	93	155	215	245	220	132	151	99	53	28	28	10	37	29	46	50	39	41	56	53	46	73	28	63	56	48	51	69	60	31	30	33	23	37	31	37	48
DDB_G0267836	24	18	18	11	38	36	29	47	37	43	34	34	49	13	54	31	79	26	65	47	48	24	53	53	90	71	63	58	85	66	100	44	90	40	75	67	87	55
DDB_G0267838	45	62	40	98	28	66	52	109	56	123	50	174	82	218	99	182	236	126	163	221	190	222	444	329	313	376	373	409	471	369	395	527	464	608	509	680	319	533
DDB_G0267840	3	2	22	6	10	7	3	7	2	18	5	307	99	430	735	350	1555	254	1067	803	999	359	1170	599	1358	709	573	486	697	574	463	206	620	240	377	326	935	322
DDB_G0267842	3	4	6	5	4	2	3	6	5	5	6	7	5	9	6	18	17	2	13	10	10	5	21	19	15	23	12	28	15	17	9	8	21	13	23	28	36	17
DDB_G0267844	0	0	2	5	7	6	3	6	1	9	2	7	3	5	7	64	107	100	288	273	252	95	724	216	513	472	461	442	642	546	392	601	453	787	637	831	542	714
DDB_G0267846	90	130	367	672	1040	1643	525	1433	332	613	217	130	99	38	102	167	120	135	94	300	64	418	134	374	86	136	36	141	55	103	23	76	29	62	17	92	39	109
DDB_G0267848	360	498	66	136	31	102	31	128	27	54	31	34	31	14	22	40	38	170	17	65	15	40	22	29	19	38	12	49	32	47	9	22	10	67	89	313	114	332
DDB_G0267850	316	59	16	10	11	1	34	31	124	50	89	71	96	224	84	65	72	34	35	50	32	30	65	60	75	66	24	64	29	38	22	22	28	21	19	27	29	31
DDB_G0267852	50	73	35	57	30	55	28	81	31	55	26	71	23	80	20	25	19	39	13	58	40	58	27	62	32	15	7	29	32	31	13	10	14	19	26	33	24	35
DDB_G0267854	268	147	388	306	314	318	366	384	468	418	337	814	351	1926	698	894	1205	547	1345	1435	1122	850	1665	1307	1562	995	852	1058	1257	1015	630	314	701	496	750	810	1269	827
DDB_G0267856	12	16	8	8	16	23	26	30	22	31	13	34	20	21	22	15	25	6	27	28	22	26	29	42	30	24	21	31	47	41	14	12	20	11	22	15	19	21
DDB_G0267858	38	70	12	25	118	93	70	78	62	17	20	13	21	3	11	6	22	23	10	26	20	7	12	16	19	12	10	20	7	16	8	4	8	7	10	7	9	4
DDB_G0267860	1	2	2	0	7	8	7	7	3	2	1	6	5	15	11	5	42	6	17	30	21	12	18	27	31	24	23	22	23	14	25	35	24	20	27	13	14	24
DDB_G0267862	0	10	1	0	3	5	2	4	2	1	0	2	0	0	5	0	3	1	2	1	1	3	3	2	4	1	7	3	6	4	49	67	71	32	119	25	19	16
DDB_G0267864	4	4	1	0	2	4	1	7	4	2	7	2	1	1	1	1	4	2	3	4	5	2	1	7	13	11	16	7	12	9	10	7	9	8	7	7	12	6
DDB_G0267866	131	237	91	286	115	187	99	226	89	213	87	734	179	2031	420	536	775	279	474	381	323	180	329	208	246	285	284	217	287	203	125	105	58	91	51	78	51	66
DDB_G0267868	4	1	0	0	2	1	3	2	0	3	2	0	1	0	0	1	4	0	0	2	6	2	4	1	4	0	2	4	0	2	6	2	2	17	60	100	234	153
DDB_G0267870	74	109	19	43	46	64	37	91	38	77	38	69	44	69	48	72	138	73	81	97	68	57	143	94	133	144	122	128	144	162	74	97	95	142	253	376	356	363
DDB_G0267872	32	29	4	4	4	0	17	13	22	13	12	13	3	5	7	3	18	15	6	9	2	5	8	13	14	19	10	13	7	3	8	5	14	10	20	6	16	7
DDB_G0267874	21	15	14	21	25	34	27	35	39	24	30	10	25	4	8	12	21	13	19	16	15	10	16	18	29	9	25	11	24	14	30	16	18	9	9	5	20	3
DDB_G0267876	7	4	0	0	4	1	2	2	4	0	0	0	3	0	1	0	1	2	1	1	1	0	0	0	0	1	6	0	0	0	1	0	1	0	2	0	2	0
DDB_G0267878	5	4	7	5	23	8	19	17	16	6	14	8	14	4	12	0	9	1	4	3	5	1	0	3	22	6	14	7	21	10	31	11	42	11	51	13	34	11
DDB_G0267880	13	17	1	8	0	1	4	8	5	11	3	12	4	2	5	2	5	3	1	3	2	2	3	5	1	3	1	5	0	8	1	4	1	0	2	2	1	6
DDB_G0267882	144	97	82	72	101	132	143	140	140	152	124	127	98	211	73	95	122	82	106	147	140	121	267	202	440	355	437	414	398	377	324	150	279	171	171	221	298	244
DDB_G0267884	54	52	46	52	70	75	72	115	86	59	60	112	107	57	132	126	233	89	135	174	179	119	260	223	108	109	75	98	86	85	27	28	22	24	27	34	39	30
DDB_G0267886	42	31	13	13	10	15	22	23	20	25	12	13	15	33	20	16	31	14	18	7	10	3	11	6	15	10	15	16	21	15	15	7	26	9	9	6	19	8
DDB_G0267888	2	0	9	6	4	2	3	1	2	0	2	13	5	104	137	131	482	129	724	393	631	111	479	120	573	156	149	184	233	143	48	15	40	38	38	70	269	67
DDB_G0267890	72	81	53	102	100	98	85	126	84	174	105	211	110	253	96	61	104	64	51	62	56	70	93	89	120	65	158	126	193	143	162	125	228	154	138	156	380	204
DDB_G0267892	35	54	51	62	54	122	81	101	53	34	26	71	39	57	96	67	226	54	131	135	172	104	394	184	394	232	382	296	409	362	491	334	639	321	605	314	463	276
DDB_G0267894	144	232	243	712	320	419	231	472	215	431	159	329	115	505	150	245	370	182	147	178	79	103	123	129	143	133	102	103	112	99	100	106	172	138	318	205	175	112
DDB_G0267896	2	4	0	1	2	4	0	4	3	3	1	9	4	7	6	2	13	4	3	8	5	1	5	3	10	4	5	3	13	3	6	2	8	7	11	11	19	10
DDB_G0267898	1	0	1	2	15	8	6	5	1	8	1	7	2	3	4	10	10	5	110	195	208	375	868	283	689	626	328	431	350	405	380	698	882	1095	1432	1277	983	1422
DDB_G0267902	16	6	112	27	230	88	88	39	31	22	15	77	41	96	114	45	262	48	216	173	299	135	245	156	503	206	296	222	299	231	357	152	394	226	325	234	518	249
DDB_G0267904	150	165	19	2	139	119	83	122	51	59	20	34	14	31	26	44	36	82	39	43	29	28	93	100	1308	1497	1730	1048	1316	1057	540	119	138	39	46	34	116	34
DDB_G0267906	90	104	23	26	59	92	73	157	97	135	58	141	106	239	145	153	238	82	123	145	96	101	212	154	207	243	206	165	241	163	124	97	128	80	127	114	110	107
DDB_G0267908	151	309	51	73	38	87	43	96	54	71	26	44	25	8	15	7	27	95	8	30	13	21	11	29	18	19	18	14	25	14	11	33	14	53	32	91	157	141
DDB_G0267910	46	31	62	50	67	57	44	74	36	19	25	16	23	4	15	9	37	29	26	39	29	20	25	22	47	15	7	11	17	20	13	6	8	2	7	6	12	6
DDB_G0267914	82	77	180	132	112	158	91	126	91	47	28	29	35	10	25	10	54	34	31	61	20	32	28	31	54	39	46	45	55	47	30	34	21	19	22	26	21	17
DDB_G0267916	37	24	10	2	28	27	35	51	39	18	10	11	14	18	14	18	47	12	27	34	17	20	48	45	150	188	190	122	158	147	44	20	17	7	12	5	24	12
DDB_G0267918	66	52	17	7	40	47	55	65	45	34	31	21	31	27	37	33	107	39	71	74	47	44	70	69	210	191	179	127	172	160	177	112	170	64	128	58	117	69
DDB_G0267920	0	0	4	0	1	2	1	1	0	1	2	0	0	0	0	0	0	0	0	0	0	0	0	0	0	0	0	0	0	0	0	0	1	0	1	1	1	0
DDB_G0267922	0	0	1	0	3	0	0	0	0	0	0	0	0	0	0	0	0	0	0	0	3	0	0	0	0	0	0	0	0	0	0	0	2	0	0	0	0	0
DDB_G0267924	435	433	1797	1040	719	582	806	815	639	673	680	899	1029	661	1194	1172	2380	702	1843	1702	2757	1345	4276	2974	4966	3665	3226	2655	3236	2767	2369	1088	2935	1292	1879	1679	3365	1422
DDB_G0267928	814	534	263	135	44	117	34	86	38	28	28	19	32	7	22	38	58	143	31	88	45	139	187	209	94	83	46	84	50	74	25	33	21	24	18	32	63	61
DDB_G0267930	236	174	19	31	32	14	30	20	13	24	14	30	8	17	8	6	14	56	3	3	2	1	9	23	8	6	9	11	9	7	17	6	8	1	1	6	5	3
DDB_G0267932	3	8	6	4	3	5	4	0	2	8	1	7	6	0	1	0	0	2	0	0	0	0	2	3	4	1	1	0	0	1	2	1	1	1	1	0	0	0
DDB_G0267934	0	1	15	7	9	3	2	5	0	10	3	10	10	19	53	223	1053	292	1591	653	586	133	1561	522	1392	1396	911	612	834	629	237	120	72	111	70	101	103	173
DDB_G0267936	0	0	0	0	0	0	0	0	0	0	0	0	0	0	0	0	0	1	0	1	1	1	1	0	4	1	3	3	20	15	4	3	0	2	0	2	1	0
DDB_G0267938	30	17	27	16	36	25	31	38	47	19	31	17	26	6	16	14	28	13	23	37	29	20	38	27	54	26	41	33	38	29	23	10	21	10	14	9	24	11
DDB_G0267940	6	11	19	3	21	21	17	29	19	13	11	25	14	14	11	8	34	16	25	20	30	9	11	16	99	51	80	69	132	85	105	128	186	145	350	196	134	137
DDB_G0267942	67	42	370	224	381	226	191	188	169	232	186	346	195	506	341	376	905	221	671	538	559	283	879	624	1036	675	698	629	758	594	680	382	763	360	459	354	707	324
DDB_G0267946	0	2	13	11	10	1	6	4	3	10	4	6	0	11	0	0	11	2	2	2	17	2	4	9	12	1	24	8	11	11	9	4	18	10	5	18	3	1
DDB_G0267948	246	43	134	87	257	126	239	115	210	132	191	154	142	664	111	98	90	74	99	147	118	114	128	105	164	79	128	141	171	142	130	106	145	85	80	93	99	118
DDB_G0267950	207	251	70	108	148	196	155	323	113	141	68	171	145	60	206	194	366	171	227	225	163	172	287	256	241	290	247	264	284	246	134	128	79	110	58	92	72	112
DDB_G0267952	45	46	64	36	122	98	81	116	65	53	42	88	95	49	166	123	281	77	187	216	170	174	270	251	137	190	94	145	154	102	40	41	17	37	19	50	35	46
DDB_G0267954	11	20	8	2	10	4	9	9	9	16	4	17	10	22	6	11	16	9	8	13	10	7	11	6	10	16	10	2	8	9	1	2	2	1	3	1	3	5
DDB_G0267956	700	234	880	837	1099	732	931	612	1069	895	1070	1515	985	4449	925	957	1006	456	914	1068	800	1032	1343	1011	926	699	623	851	710	767	358	211	229	256	147	307	355	342
DDB_G0267958	160	167	57	15	214	145	151	129	105	74	34	42	23	48	18	51	58	59	41	65	55	30	73	50	764	740	849	463	588	423	168	57	52	20	15	18	57	12
DDB_G0267960	51	44	45	21	104	69	114	106	157	92	131	118	167	45	91	25	76	31	41	45	69	43	36	55	99	43	26	41	30	27	14	8	15	13	20	13	38	16
DDB_G0267962	82	53	93	50	205	179	262	185	406	264	440	426	468	313	465	195	696	174	538	377	575	268	471	399	751	399	289	307	296	303	136	63	153	78	75	69	324	98
DDB_G0267964	0	0	0	0	3	2	2	0	0	1	0	1	0	0	0	0	0	0	7	0	3	2	0	1	0	1	1	0	0	1	3	2	0	58	414	587	502	316
DDB_G0267966	1986	1286	2876	2399	3070	2214	1947	2180	1747	1195	1280	630	686	538	669	586	716	600	504	836	649	753	794	1075	775	536	805	1032	1101	1253	1287	1002	1769	1137	1198	1169	1677	1157
DDB_G0267968	8	8	7	1	5	5	4	6	8	3	8	4	6	3	14	1	12	5	4	2	3	7	5	7	8	10	7	6	8	8	13	2	7	5	3	3	1	2
DDB_G0267970	3	3	0	1	1	2	1	3	1	2	1	3	2	2	1	1	2	2	1	2	1	1	2	1	4	3	0	4	1	2	1	2	1	1	0	0	2	2
DDB_G0267974	188	150	189	100	170	132	179	172	226	110	140	73	73	59	62	31	110	81	62	90	44	47	58	55	107	56	16	53	26	60	20	26	24	25	16	25	35	31
DDB_G0267976	55	59	36	44	66	88	73	150	96	93	58	104	86	90	71	65	123	71	112	154	107	126	190	171	252	192	211	194	269	210	127	88	87	95	77	93	108	105
DDB_G0267978	717	579	837	1018	1056	886	878	1044	1115	1278	1073	1499	1252	1473	1796	1557	2688	876	2350	2062	2029	1366	3146	2613	2728	1812	1883	1672	2154	1786	1276	668	1426	682	894	634	1392	655
DDB_G0267980	66	70	17	44	29	41	51	69	51	42	37	47	30	31	26	23	34	26	16	25	29	20	21	26	37	27	39	41	59	54	34	18	16	16	8	15	11	16
DDB_G0267982	1235	846	1057	1126	1295	1070	1227	1380	1356	1229	1100	1087	1231	1262	1564	1662	3532	927	2591	1671	1887	827	2047	1499	2198	1830	1433	1327	1575	1314	632	420	617	370	394	389	569	409
DDB_G0267984	291	228	185	322	232	251	265	384	281	276	183	355	254	83	263	214	452	173	335	293	285	214	377	330	284	307	216	207	222	171	64	43	43	40	38	55	62	45
DDB_G0267986	0	0	0	1	2	1	0	2	1	0	0	0	0	0	0	0	0	0	0	1	4	0	1	0	7	1	2	1	3	5	0	0	3	1	1	4	7	2
DDB_G0267988	10	8	1	9	5	12	9	17	13	21	19	16	20	19	16	16	34	18	12	10	17	7	25	23	39	24	35	31	44	27	42	25	19	16	14	22	19	24
DDB_G0267990	21	25	60	82	78	104	75	131	117	94	76	86	91	39	89	93	142	64	121	183	154	214	306	297	335	321	211	273	249	274	244	219	252	262	261	248	258	295
DDB_G0267992	64	166	187	1019	173	692	190	903	169	278	106	129	115	44	119	158	144	150	111	272	145	270	212	267	181	215	231	323	295	321	291	591	369	487	545	575	325	486
DDB_G0267994	369	360	175	431	296	420	308	571	305	520	250	585	508	514	752	1023	1265	440	830	744	605	556	1534	954	1083	1393	1306	1100	1446	1113	1183	1017	955	827	799	713	503	681
DDB_G0267996	189	213	74	93	244	365	275	458	250	247	142	92	131	38	111	106	150	111	85	194	89	100	150	132	219	256	310	248	343	252	129	79	60	54	81	67	65	70
DDB_G0267998	0	1	0	1	2	3	0	1	0	1	1	5	3	2	10	17	20	18	20	36	24	10	69	20	88	28	90	55	181	84	177	60	80	53	79	49	78	44
DDB_G0268000	2	3	635	1714	797	2115	427	1106	155	315	40	103	11	26	8	19	11	7	4	32	1	75	5	30	13	8	0	17	3	7	2	5	2	2	3	7	9	4
DDB_G0268002	0	0	0	0	0	1	0	2	0	0	0	0	0	0	0	0	0	0	0	1	1	0	0	0	3	1	2	2	1	1	1	0	1	1	0	1	2	1
DDB_G0268004	240	177	103	272	146	190	155	287	253	266	171	231	229	284	274	287	430	180	230	352	363	349	620	460	473	407	460	402	413	351	144	91	104	99	68	117	115	134
DDB_G0268006	10	12	4	13	13	9	10	16	12	21	3	7	20	3	16	19	20	6	10	13	19	13	15	22	31	39	35	37	33	21	12	19	11	21	16	149	1058	932
DDB_G0268008	75	69	30	50	32	55	49	115	55	32	54	25	48	8	30	28	44	48	19	37	15	23	30	74	28	39	17	48	19	26	11	13	15	18	10	32	40	34
DDB_G0268010	0	0	1	2	10	29	9	27	17	12	9	7	6	1	9	3	13	3	8	21	7	20	18	32	34	37	22	24	26	18	18	20	24	40	51	75	172	106
DDB_G0268012	4	0	8	9	17	18	29	23	50	12	10	30	20	12	53	49	241	88	126	130	329	103	202	158	381	96	195	195	287	225	83	45	74	43	75	53	120	47
DDB_G0268014	76	72	30	31	35	50	70	82	81	80	72	121	87	74	130	91	219	57	153	112	123	59	179	115	197	141	172	103	154	142	96	33	61	28	56	59	276	142
DDB_G0268016	8	8	8	1	9	4	10	11	10	0	4	3	8	0	14	2	19	4	9	16	3	0	3	2	12	8	17	5	28	2	12	4	15	6	21	2	9	5
DDB_G0268018	150	186	71	63	85	103	97	128	90	98	73	161	114	110	185	127	338	111	169	95	100	85	108	127	144	118	128	93	185	95	65	33	49	26	26	30	32	37
DDB_G0268020	822	914	371	780	295	565	393	944	481	629	404	490	440	186	382	444	491	427	339	482	294	471	621	814	460	689	369	571	422	398	290	418	275	433	415	598	350	620
DDB_G0268022	29	49	5	27	18	27	15	44	14	12	6	13	8	0	3	3	7	23	1	10	4	4	9	10	8	7	3	7	7	7	1	4	1	4	2	3	2	6
DDB_G0268024	200	215	159	239	197	279	191	376	165	266	168	296	286	138	315	272	452	179	328	398	360	257	653	463	487	513	539	497	602	559	402	410	352	387	371	407	304	331
DDB_G0268026	249	183	2595	1545	1199	1076	1327	1423	641	576	289	264	428	30	274	300	935	217	619	537	1205	572	1710	1365	2699	2604	2061	2747	2519	2683	1441	1394	1404	1782	1648	2665	2045	2575
DDB_G0268028	218	35	45	58	710	276	291	121	48	156	52	60	28	53	143	331	66	63	2512	33	758	884	66	320	344	539	608	519	922	856	20742	24109	57807	37074	89767	53306	113576	44976
DDB_G0268030	76	38	34	34	46	55	91	84	123	111	113	53	76	70	57	42	69	52	50	61	52	63	83	99	65	27	28	41	37	33	27	15	24	17	15	18	32	24
DDB_G0268034	3375	1204	2760	3552	4838	4328	3652	4039	3285	3953	2530	3945	3973	2393	5470	5343	8295	2599	6178	5039	4413	3496	8303	6344	6875	7817	6967	6516	6962	6151	5842	4346	4808	3709	3169	3642	3007	3189
DDB_G0268036	102	157	31	31	54	64	37	125	53	65	21	60	51	27	69	91	160	82	109	88	62	75	110	153	149	197	248	173	296	188	546	715	662	503	683	279	202	175
DDB_G0268038	406	1007	843	2383	1978	2671	1295	2636	969	1826	481	1518	732	376	660	1103	780	685	282	792	355	826	993	894	256	411	98	256	127	124	40	139	29	103	45	134	47	124
DDB_G0268040	63	77	20	40	38	40	32	57	41	59	36	65	58	76	71	65	142	54	63	85	58	49	115	98	106	128	153	125	176	120	85	82	73	46	37	54	51	62
DDB_G0268042	2063	2399	650	2246	633	1227	642	1525	739	1350	585	1279	926	1323	1341	2140	2200	1338	1315	1384	1042	995	2057	1456	1308	1710	1465	1551	1682	1307	990	1398	923	968	766	807	458	690
DDB_G0268044	1149	1065	905	1326	1622	1587	1389	2067	1501	1981	1228	1842	1516	2268	1595	1560	2382	1029	1635	1883	1589	1532	3139	2571	2459	2380	2409	2238	2479	2306	1530	924	1250	1030	973	989	1144	1121
DDB_G0268046	1	1	1	4	2	3	8	5	2	2	1	4	2	3	4	6	10	7	7	11	6	6	12	12	2	6	6	3	3	5	0	4	2	0	0	3	0	0
DDB_G0268048	58	77	6	6	17	17	22	34	29	19	25	15	21	4	53	11	65	43	46	38	28	18	14	29	40	46	52	38	52	22	18	21	11	11	11	15	5	15
DDB_G0268050	0	1	0	0	0	0	0	0	0	0	1	0	0	0	0	1	0	0	0	0	1	1	0	1	1	0	0	0	0	2	1	0	0	0	0	0	0	0
DDB_G0268052	356	83	367	237	615	431	936	393	1085	566	1039	704	682	834	529	460	1120	492	1853	958	1247	495	1809	908	2953	1640	1618	1350	1321	1396	1510	712	1475	779	1027	634	1343	704
DDB_G0268054	4	9	0	1	2	9	6	11	4	6	1	1	2	0	1	0	0	6	0	5	0	1	0	1	0	2	1	5	0	3	1	2	0	0	0	1	0	1
DDB_G0268056	212	266	51	89	178	222	168	293	163	115	118	93	110	23	91	109	181	121	123	217	121	120	168	211	346	451	409	425	406	420	141	96	64	75	60	86	71	78
DDB_G0268058	0	0	0	0	0	0	0	0	0	0	0	0	0	0	0	0	0	0	2	0	0	0	0	0	0	0	3	1	0	2	2	7	2	11	28	11	15	7
DDB_G0268060	257	264	136	150	185	284	223	334	227	240	187	327	270	252	453	346	657	247	592	552	521	334	715	574	700	574	758	637	1029	747	689	387	595	380	542	451	455	416
DDB_G0268062	19	7	6	4	8	13	13	16	18	19	18	9	8	3	12	7	26	14	19	39	42	42	44	36	44	32	22	27	30	23	16	7	5	1	9	4	15	13
DDB_G0268064	844	1527	13	45	11	40	12	43	21	44	25	21	17	25	35	56	52	407	32	65	29	34	46	38	42	56	15	49	21	46	35	68	53	112	93	123	80	158
DDB_G0268066	42	67	11	24	21	49	58	72	69	70	52	136	104	128	212	110	259	47	141	67	74	18	75	47	271	137	218	182	185	134	100	84	88	60	44	61	73	55
DDB_G0268068	225	319	94	232	154	211	139	334	160	308	115	312	291	113	356	380	501	277	247	382	320	361	720	496	689	850	807	805	937	741	742	1041	542	718	507	591	317	492
DDB_G0268070	88	94	120	58	85	119	66	90	60	32	26	30	17	42	40	52	125	68	136	154	123	57	157	74	180	130	145	125	203	130	87	68	91	54	129	79	90	66
DDB_G0268072	1	1	2	0	2	3	1	0	1	1	0	2	0	1	11	4	59	21	120	84	80	9	50	17	351	79	276	78	334	123	138	20	41	13	29	10	77	18
DDB_G0268074	74	58	46	10	37	17	39	43	35	23	22	22	21	5	10	12	41	19	25	34	23	24	26	35	41	33	29	32	47	30	28	39	37	27	28	26	43	30
DDB_G0268076	16	2	2	7	9	13	4	10	4	16	3	32	10	19	15	12	3	3	35	6	18	37	40	51	1190	765	2054	1614	2309	1951	1396	1066	912	960	1028	1870	1564	2227
DDB_G0268078	81	17	39	24	59	49	86	56	65	71	81	86	92	82	108	71	154	56	117	137	116	83	180	155	200	112	138	149	128	168	258	219	332	243	282	219	386	299
DDB_G0268080	343	259	111	133	185	230	199	388	252	302	184	260	232	277	278	261	447	190	353	401	350	259	651	518	680	797	865	705	962	721	485	239	235	141	103	115	150	132
DDB_G0268082	1	1	0	2	2	1	0	2	1	1	1	0	0	1	2	1	1	1	2	1	1	0	1	0	3	2	0	0	2	0	0	0	1	1	3	3	1	2
DDB_G0268084	93	78	58	62	92	118	89	133	98	92	94	28	68	8	45	45	52	55	57	64	39	81	57	98	187	183	133	167	171	168	205	204	248	249	314	213	189	228
DDB_G0268086	0	0	0	0	0	0	0	1	0	0	0	1	0	0	0	0	0	0	0	2	0	2	0	0	4	0	2	5	5	0	0	0	1	1	1	1	2	2
DDB_G0268088	162	141	85	64	118	104	152	132	178	96	138	47	60	37	46	43	95	58	47	95	123	77	87	98	235	69	210	153	301	248	212	106	340	112	182	111	265	111
DDB_G0268090	225	149	556	257	381	462	133	290	82	136	60	100	96	38	179	204	440	331	593	1313	1265	1308	3442	1457	759	818	505	802	478	605	113	75	76	130	107	184	194	198
DDB_G0268092	15	17	7	10	11	16	15	14	13	14	8	9	8	1	22	24	62	18	25	36	29	18	46	41	38	37	28	30	71	46	33	19	18	21	20	19	16	12
DDB_G0268094	26	24	71	15	77	56	32	32	17	14	12	57	39	8	94	27	178	23	63	74	50	53	64	95	58	33	63	59	83	49	45	21	46	19	30	34	27	16
DDB_G0268096	4	9	5	1	11	10	9	17	13	15	10	10	8	4	7	7	10	5	11	8	3	7	12	7	9	7	4	10	15	7	6	2	6	1	6	3	4	1
DDB_G0268098	1857	1039	378	596	80	154	358	573	687	671	624	622	624	548	506	556	515	444	327	378	234	243	446	648	585	861	354	423	319	320	336	228	268	151	138	160	163	150
DDB_G0268100	179	176	35	75	27	37	34	94	62	90	41	122	70	101	84	113	104	85	80	66	39	43	98	108	68	84	63	62	72	49	52	39	35	27	30	54	37	39
DDB_G0268102	236	97	268	180	395	242	393	293	517	408	489	530	475	730	560	380	955	233	670	571	723	407	855	591	1206	619	699	604	732	660	655	372	1000	395	556	411	1038	451
DDB_G0268104	2117	1268	1232	1344	759	1195	951	1343	986	1188	1010	1180	1033	533	1557	1632	2525	985	2143	1714	1528	1179	1566	1386	1415	1078	982	1100	1514	1117	614	744	848	975	618	728	532	660
DDB_G0268106	0	0	0	0	0	0	0	0	0	0	0	0	0	0	0	0	0	0	0	0	0	0	0	0	0	0	0	0	0	0	2	0	6	2	21	10	32	3
DDB_G0268108	1	2	3	2	6	1	0	1	1	1	0	0	1	0	0	0	4	0	0	0	1	1	0	1	1	1	1	0	1	0	0	8	10	6	8	34	35	47
DDB_G0268110	32	30	102	64	111	83	64	74	65	93	55	90	99	29	73	71	125	33	48	47	55	61	119	121	46	62	37	52	66	65	53	47	50	41	49	57	41	44
DDB_G0268112	18	23	2	19	8	24	12	33	21	27	12	16	8	9	5	9	14	14	3	15	6	6	16	11	19	20	22	24	24	29	37	35	33	48	32	39	23	36
DDB_G0268114	141	226	25	118	15	42	32	74	26	56	24	41	28	26	40	53	57	72	23	45	23	32	59	52	38	43	30	42	46	34	14	16	6	9	6	15	12	12
DDB_G0268116	26	32	13	32	34	65	28	57	32	49	23	61	43	22	88	66	112	49	77	77	52	46	109	94	67	78	65	68	77	71	25	21	21	23	18	21	17	33
DDB_G0268118	299	233	119	135	239	218	240	280	230	235	167	249	261	191	497	430	938	265	715	503	597	289	750	469	644	565	540	419	655	491	240	106	100	91	88	100	120	100
DDB_G0268120	0	0	1	1	2	0	0	0	1	0	0	0	0	0	1	0	0	0	0	1	0	0	0	0	7	1	3	0	3	1	4	1	2	3	0	3	5	1
DDB_G0268122	11	12	8	38	18	77	16	122	31	166	31	173	26	101	27	118	29	106	26	225	14	98	29	117	26	71	27	62	35	39	16	23	18	24	24	33	19	24
DDB_G0268124	2	3	3	1	5	1	4	0	2	0	2	0	2	0	1	1	3	0	0	0	0	0	2	0	2	0	1	0	1	0	0	0	0	1	1	2	1	1
DDB_G0268126	50	24	24	24	48	41	81	96	63	59	57	52	57	16	61	19	85	42	62	67	81	67	73	70	112	81	107	89	125	130	48	32	42	30	36	38	46	42
DDB_G0268128	0	0	0	0	0	0	0	0	0	0	0	0	0	1	0	0	0	0	0	0	0	0	0	0	0	0	0	0	0	0	0	0	0	0	0	0	0	0
DDB_G0268130	137	122	28	101	166	268	137	287	169	188	108	110	78	120	80	88	96	74	78	132	50	62	72	85	61	62	12	64	39	60	14	27	17	40	22	36	30	37
DDB_G0268132	129	72	38	60	99	93	118	131	159	121	137	110	195	76	233	182	325	80	196	197	248	139	355	306	357	378	346	308	389	362	263	207	355	163	249	193	404	238
DDB_G0268134	265	52	135	64	227	150	312	117	413	173	436	224	331	645	391	260	564	165	618	360	521	162	514	289	825	356	713	435	623	468	570	246	614	193	249	187	479	187
DDB_G0268136	0	0	0	0	0	0	0	1	0	0	0	2	1	2	1	0	1	1	6	1	1	3	30	15	144	103	163	108	161	163	32	19	20	5	2	11	18	14
DDB_G0268138	236	321	88	153	60	113	32	110	36	45	16	33	17	1	17	12	22	102	12	12	2	6	7	13	9	12	3	9	11	8	5	1	3	7	3	6	2	6
DDB_G0268140	259	231	507	419	408	501	426	537	422	403	256	274	206	203	210	218	386	197	260	398	319	369	728	549	926	513	471	534	630	554	290	141	208	155	148	156	245	200
DDB_G0268142	350	387	145	176	196	789	214	614	244	185	115	87	82	36	73	123	157	250	173	334	146	225	148	226	219	136	91	211	117	151	67	123	49	84	67	120	83	132
DDB_G0268144	274	76	210	163	499	565	1386	1413	1456	1045	816	1724	1408	1086	2237	996	2176	372	1010	786	806	455	770	705	722	518	146	213	148	118	85	78	83	98	90	90	107	93
DDB_G0268146	7	3	8	4	4	19	12	27	20	8	8	2	11	2	13	8	27	9	13	11	13	8	16	9	16	8	5	7	6	6	2	7	4	4	5	1	4	5
DDB_G0268148	17	15	5	6	4	2	6	9	20	9	14	13	25	8	31	12	39	11	13	7	10	2	5	15	11	8	9	5	11	7	3	5	4	3	2	6	8	10
DDB_G0268150	0	0	0	0	0	0	0	0	0	0	0	0	0	0	0	0	0	0	0	0	0	0	0	0	0	0	0	0	0	0	0	0	0	0	0	0	0	0
DDB_G0268152	3	0	1	0	3	6	5	1	1	0	1	1	1	0	5	0	8	2	3	6	6	3	4	0	13	2	7	6	7	3	4	1	5	1	7	5	6	0
DDB_G0268154	33	60	60	88	29	38	42	58	46	95	26	216	141	513	281	288	466	114	295	227	260	135	523	312	510	486	438	336	479	395	411	344	538	393	650	436	451	332
DDB_G0268156	23	48	21	43	34	45	45	73	53	70	47	145	72	165	86	68	148	44	86	78	67	48	115	117	91	162	57	77	76	65	40	38	37	31	45	33	26	40
DDB_G0268158	109	73	0	2	1	1	10	18	20	25	19	26	11	41	24	14	10	26	34	23	28	16	61	59	550	566	598	446	651	429	571	134	152	41	43	25	114	50
DDB_G0268160	0	0	4	2	1	0	3	2	2	2	2	2	4	9	8	8	21	0	7	13	10	10	25	24	43	26	37	30	34	28	21	16	29	16	35	20	36	13
DDB_G0268162	39	34	132	239	122	121	164	214	174	359	221	532	234	577	292	376	553	240	550	472	481	370	881	608	686	430	589	495	614	496	396	256	419	318	376	347	449	356
DDB_G0268164	47	26	49	45	55	40	43	76	57	69	50	103	79	62	124	72	192	48	135	137	111	88	172	137	218	145	130	115	158	119	116	99	177	102	208	99	158	111
DDB_G0268166	1	0	8	1	1	9	4	8	2	7	3	1	0	2	0	1	4	0	4	1	7	2	5	4	7	4	10	10	10	10	10	7	9	12	10	17	60	57
DDB_G0268168	130	126	74	74	133	130	148	184	146	157	143	157	217	92	369	236	511	126	403	298	238	206	515	389	403	479	420	321	462	349	200	121	141	136	116	125	114	148
DDB_G0268170	1	0	1	0	2	0	0	2	0	2	0	1	0	1	1	0	0	0	0	0	0	0	1	0	1	0	1	3	1	0	10	9	7	4	1	4	1	6
DDB_G0268172	0	0	0	0	0	0	0	0	0	0	0	1	0	0	0	0	1	0	0	0	2	0	0	0	0	0	2	1	2	0	4	1	1	2	1	2	1	1
DDB_G0268174	0	0	0	0	0	0	0	0	0	0	0	1	0	0	0	1	0	0	0	0	0	0	0	0	1	0	10	8	11	18	23	7	1	4	1	6	5	5
DDB_G0268176	11	3	9	4	8	8	5	3	5	4	3	4	4	11	7	8	13	4	11	8	3	8	25	8	19	6	4	2	7	5	3	1	1	1	2	3	5	2
DDB_G0268178	1	1	3	0	3	1	4	4	0	0	1	0	2	0	2	0	6	1	5	4	2	3	6	5	11	10	5	4	3	3	0	2	0	1	0	1	1	2
DDB_G0268180	59	68	20	104	94	182	89	144	91	50	35	24	19	30	29	41	34	38	29	82	56	127	118	105	41	31	14	34	22	44	10	24	16	18	4	22	11	36
DDB_G0268182	173	357	56	157	70	170	72	224	76	147	63	133	87	42	89	108	113	169	56	106	50	88	98	136	81	138	84	100	139	131	58	80	31	47	21	64	36	61
DDB_G0268184	0	0	2	3	1	1	2	1	1	3	2	2	0	3	8	6	30	7	33	8	21	9	45	36	101	87	136	79	109	95	116	86	126	103	187	177	229	241
DDB_G0268186	59	45	16	11	48	36	39	36	55	21	25	20	25	18	30	24	51	24	42	46	71	26	52	35	171	62	145	87	173	154	96	28	94	22	47	23	91	12
DDB_G0268188	6	9	1	1	4	4	7	6	9	2	5	2	1	1	7	0	3	1	3	6	2	2	0	0	1	4	3	1	7	3	2	1	0	1	1	1	5	2
DDB_G0268190	60	49	40	22	86	43	60	73	65	95	59	123	110	134	233	184	521	82	319	239	276	157	401	362	587	579	418	438	423	389	229	155	192	183	277	285	426	305
DDB_G0268192	8	4	0	1	0	1	0	5	2	0	4	2	3	1	2	0	2	3	0	0	0	0	2	1	3	1	1	2	5	0	1	3	1	0	4	0	1	2
DDB_G0268194	125	179	31	115	79	110	68	174	67	110	42	151	52	83	86	76	112	65	73	68	22	64	75	72	38	69	29	73	51	45	22	35	18	27	36	48	20	38
DDB_G0268196	58	16	12	14	15	18	38	45	45	22	20	13	17	4	11	22	13	12	10	15	12	25	23	40	64	84	64	56	72	78	92	68	103	78	93	56	80	46
DDB_G0268198	60	75	3	7	2	3	9	19	22	11	16	21	14	2	10	8	10	23	4	12	6	11	13	23	10	12	1	10	11	8	4	10	3	8	3	8	6	10
DDB_G0268200	0	0	0	0	0	0	1	2	0	0	0	0	0	0	0	0	0	0	0	0	1	0	0	0	2	17	8	8	7	4	1	1	1	0	1	21	216	194
DDB_G0268202	18	24	16	10	18	30	24	38	40	36	16	29	20	32	10	4	12	10	6	11	2	5	8	10	6	16	0	6	5	12	6	13	8	8	9	19	5	15
DDB_G0268204	8	6	1	5	6	10	5	7	8	7	10	8	8	4	7	8	3	2	36	8	8	16	61	30	449	422	487	431	455	421	975	684	716	455	636	331	323	288
DDB_G0268206	0	0	2	0	0	0	1	1	2	1	5	4	5	1	14	5	16	8	8	7	5	6	7	8	9	2	5	11	2	1	3	3	2	6	3	6	2	5
DDB_G0268208	13	8	35	66	43	59	24	76	45	47	30	52	31	9	27	15	32	9	9	16	5	8	6	13	8	12	7	5	4	2	1	8	0	3	5	6	4	4
DDB_G0268210	86	115	40	79	22	131	63	177	83	53	42	16	20	0	11	8	13	34	17	30	19	34	69	67	70	52	82	71	137	69	53	25	21	32	18	18	15	32
DDB_G0268212	22	10	7	0	9	5	12	3	6	1	7	4	6	0	15	1	26	6	6	6	10	2	4	3	12	4	2	4	8	4	6	4	11	2	5	3	8	7
DDB_G0268214	10	3	2	2	50	17	3	4	0	9	2	11	7	5	7	51	2	5	149	1	17	53	59	19	575	267	752	690	946	707	2541	3076	3538	2358	4755	1405	1196	960
DDB_G0268216	54	44	62	38	64	57	67	89	61	33	43	41	41	14	41	47	106	44	76	79	93	110	105	139	211	192	142	199	169	200	170	191	227	144	144	103	153	111
DDB_G0268218	103	62	176	46	158	104	161	129	159	67	112	116	129	26	211	59	378	75	274	228	307	133	181	233	496	267	250	200	292	229	352	247	521	213	470	154	325	160
DDB_G0268220	96	61	25	41	57	75	64	118	74	70	35	55	46	12	44	42	84	61	51	73	61	60	103	110	127	145	100	111	105	115	149	103	68	51	42	50	33	46
DDB_G0268222	1417	1194	552	810	1910	2286	1717	2642	1820	1562	1143	957	767	1304	778	829	915	715	631	862	389	712	608	811	663	540	253	496	344	479	1609	1375	1535	1076	1516	720	884	787
DDB_G0268224	134	79	36	26	56	50	59	71	61	69	45	36	49	31	48	71	133	55	67	103	63	50	136	107	163	181	202	151	232	169	247	125	173	82	104	53	81	57
DDB_G0268226	35	36	207	181	755	639	446	533	227	212	78	22	70	20	44	49	55	42	39	77	41	108	143	134	112	100	208	167	289	234	222	335	241	433	502	800	426	889
DDB_G0268228	53	60	68	51	70	49	74	97	94	85	70	48	57	81	40	30	54	32	61	80	86	135	176	178	132	78	66	94	79	78	54	56	141	276	962	648	918	472
DDB_G0268230	43	35	24	25	38	33	38	53	43	55	57	36	55	32	28	30	37	17	21	30	20	18	26	34	46	38	49	45	40	45	16	15	22	20	45	37	61	37
DDB_G0268232	100	76	103	94	144	113	165	187	178	225	158	517	359	476	760	445	1263	183	621	425	517	275	904	489	905	583	448	412	601	484	224	120	247	159	185	157	279	169
DDB_G0268234	0	1	0	0	0	0	0	0	1	0	0	0	2	1	3	1	4	2	2	0	1	0	1	1	4	0	0	1	1	1	0	0	1	0	2	0	0	0
DDB_G0268236	2520	942	692	934	850	1015	900	777	1119	1009	874	1608	1232	4310	2597	3988	5626	1396	4009	2376	2161	1088	3098	1985	3574	3663	2934	3133	2292	2418	1217	1027	826	769	545	759	819	801
DDB_G0268238	49	79	28	31	66	58	67	85	64	66	28	58	52	6	85	50	102	48	85	73	62	56	112	83	108	91	113	83	144	104	53	44	51	46	60	64	54	49
DDB_G0268240	33	58	11	6	22	34	24	43	26	7	12	29	25	5	13	0	34	35	8	23	8	15	6	22	24	31	17	34	24	28	8	25	5	18	9	39	40	56
DDB_G0268244	621	681	449	712	844	862	805	1162	786	1449	707	1386	850	1149	834	765	1076	658	929	1059	957	727	1408	1029	1262	931	1028	903	1234	970	810	438	592	399	489	491	613	516
DDB_G0268246	10	17	1	4	6	7	7	14	9	14	2	9	5	10	9	7	11	8	10	7	11	3	8	9	17	16	14	19	21	22	15	8	19	8	13	8	22	8
DDB_G0268248	3	0	2	1	43	15	13	20	6	14	0	1	0	0	3	4	2	2	160	1	38	30	1	43	10	68	16	37	22	34	378	458	250	1408	5649	8717	6909	5927
DDB_G0268250	7	0	0	0	9	10	6	4	1	11	1	3	0	0	7	12	3	2	70	1	9	33	21	23	205	415	186	146	125	141	966	805	1033	1251	2217	1597	1405	1481
DDB_G0268252	62	129	14	30	6	13	23	60	22	36	20	28	21	26	23	20	27	34	15	19	14	16	19	37	16	29	8	24	6	17	5	13	10	24	23	29	8	24
DDB_G0268254	0	0	0	0	1	1	0	0	1	0	0	0	0	0	0	1	1	1	0	3	1	0	2	6	1	3	1	1	0	1	3	2	1	2	1	1	0	0
DDB_G0268258	138	76	14	2	133	95	127	87	72	47	14	27	8	47	17	44	51	35	44	54	35	25	69	46	1195	969	1487	972	1243	977	501	109	146	42	44	28	176	25
DDB_G0268260	18	15	19	15	17	31	26	36	28	66	22	97	61	147	124	102	217	80	150	150	143	82	152	131	124	113	89	86	118	102	86	104	92	106	95	74	72	92
DDB_G0268264	3068	3611	8121	21098	15964	16298	14948	16858	11276	15245	6678	17088	7015	40052	7094	10473	7459	4153	7266	8995	6320	9039	17373	13468	6208	6994	5177	7219	6282	6472	2774	2522	1712	2601	1444	2960	1707	2870
DDB_G0268266	76	134	263	229	189	360	152	452	145	424	114	448	134	510	160	320	516	267	255	440	804	355	728	583	938	290	630	718	665	773	705	392	1240	350	918	531	689	376
DDB_G0268268	42	33	18	19	29	26	29	64	34	46	23	42	20	25	43	56	127	42	103	90	94	65	144	109	262	168	171	119	194	126	170	93	130	135	181	151	262	200
DDB_G0268270	383	447	668	1120	876	799	605	997	498	893	457	818	571	419	440	346	371	271	229	337	144	361	251	481	241	254	44	173	71	119	53	110	57	82	59	107	53	116
DDB_G0268272	1	1	0	1	1	4	1	2	0	3	0	6	2	5	11	31	70	36	73	111	99	101	239	196	314	227	387	270	403	344	322	153	193	149	164	147	195	129
DDB_G0268274	91	85	125	125	199	262	135	274	108	169	65	38	63	8	48	41	47	51	38	66	37	93	66	107	35	57	27	44	23	37	11	22	14	34	13	28	4	26
DDB_G0268278	3	0	92	137	47	32	18	36	17	176	43	451	343	517	650	914	1228	360	806	871	591	610	1954	1260	948	1262	899	990	1058	879	608	698	462	662	492	673	337	634
DDB_G0268280	8	10	2	0	1	1	3	9	4	3	2	7	2	1	3	4	7	4	3	6	5	4	5	7	44	21	32	16	34	20	13	2	8	2	0	3	15	2
DDB_G0268284	1	0	1	4	1	3	1	0	0	16	5	19	7	17	15	61	401	68	524	180	223	86	627	389	2490	1567	1249	1178	813	768	197	78	61	52	40	66	140	123
DDB_G0268286	10	13	2	3	5	6	4	17	6	6	6	29	5	16	27	66	108	62	152	165	123	93	306	203	267	210	252	256	337	244	158	100	122	105	118	127	109	116
DDB_G0268288	13	12	21	6	30	20	28	28	25	11	32	7	23	5	21	10	42	9	28	20	35	13	29	24	61	36	49	32	44	37	33	14	30	17	23	11	44	17
DDB_G0268290	0	1	0	1	0	1	1	2	2	0	0	0	0	0	0	0	0	0	0	0	0	0	0	0	1	0	2	0	4	3	2	2	1	4	5	3	1	0
DDB_G0268292	0	1	0	0	0	0	0	1	0	2	1	2	0	0	0	0	0	1	0	0	0	0	0	0	0	0	3	0	2	1	39	20	34	16	67	5	24	7
DDB_G0268294	1	1	0	0	0	0	0	0	0	0	0	0	0	0	0	0	1	0	0	0	0	0	0	0	0	0	0	0	0	0	0	0	0	0	0	0	0	0
DDB_G0268298	0	0	0	0	0	0	0	0	0	0	0	0	0	0	0	0	0	0	0	0	0	0	0	0	0	0	0	0	0	0	0	0	0	0	0	0	1	0
DDB_G0268300	0	0	0	0	0	0	0	0	0	0	0	0	0	0	0	0	0	0	0	0	0	0	0	0	0	0	3	0	1	3	3	3	1	1	0	0	1	0
DDB_G0268302	4832	9482	3765	12432	4431	6440	4083	6570	3839	8274	3425	7861	3538	8006	3711	5272	3874	4055	1974	3069	1354	2289	2574	3019	1901	2465	645	2072	693	1079	384	1512	418	1407	430	1546	468	1591
DDB_G0268304	0	1	7	3	2	4	2	2	0	4	0	4	2	22	17	220	405	243	605	551	381	334	850	518	927	831	274	395	325	293	71	40	39	27	26	50	70	93
DDB_G0268306	50	28	17	22	26	28	17	43	40	35	14	15	20	5	41	24	48	29	52	38	43	52	75	67	69	98	89	106	79	115	40	48	50	55	37	58	27	59
DDB_G0268310	0	0	2	2	2	2	0	0	0	0	1	4	1	4	24	24	201	23	95	95	64	16	36	32	136	53	93	38	96	40	45	12	15	8	9	8	16	13
DDB_G0268312	1	3	0	0	0	4	1	3	0	2	0	1	1	0	0	0	0	0	0	0	1	0	0	0	16	36	42	31	38	29	9	2	1	1	1	1	2	3
DDB_G0268314	0	0	0	0	2	26	1	10	4	2	3	0	1	0	2	3	5	2	9	12	1	3	6	3	5	6	3	4	2	3	3	1	0	3	2	5	3	2
DDB_G0268316	63	31	487	170	239	188	173	194	188	177	177	418	377	578	1204	380	1461	295	958	1187	1190	701	1101	756	1137	703	721	528	777	600	626	266	593	229	427	267	660	246
DDB_G0268318	6	4	8	2	30	15	18	26	28	18	10	158	65	121	645	238	1101	135	527	286	404	53	522	74	1100	233	866	239	707	211	316	46	64	34	49	35	52	25
DDB_G0268320	194	85	821	332	591	304	545	416	566	428	471	426	500	442	412	362	678	212	757	602	740	387	1125	695	2247	1494	1872	1429	1876	1702	3373	1931	5221	1745	3518	1264	2288	867
DDB_G0268322	3	3	0	5	1	2	1	1	2	0	0	0	0	1	1	0	2	0	0	2	0	2	3	2	0	0	0	0	2	2	4	6	5	6	3	5	4	4
DDB_G0268324	1	0	0	0	0	0	0	0	0	0	0	1	0	0	0	1	2	0	0	0	0	1	0	1	0	0	1	0	1	1	0	0	2	0	1	1	4	2
DDB_G0268326	0	2	0	0	1	0	0	1	0	0	0	1	0	0	0	0	0	0	1	0	0	0	0	0	0	0	0	0	0	1	0	0	1	0	0	0	4	1
DDB_G0268328	123	101	87	61	194	132	195	165	177	93	134	99	79	32	84	66	133	75	130	148	195	103	141	146	309	178	154	164	208	196	161	111	291	150	191	161	297	132
DDB_G0268330	162	169	131	149	199	267	219	397	230	285	242	342	229	86	290	179	378	121	164	194	131	201	247	335	210	177	123	174	179	156	98	80	73	104	73	92	104	88
DDB_G0268332	43	13	172	171	129	112	83	137	24	62	5	16	8	11	3	4	2	5	2	3	2	6	1	11	3	3	4	52	2	28	0	5	1	5	0	5	0	5
DDB_G0268334	102	62	49	58	62	69	58	89	55	68	44	62	38	33	49	78	109	62	77	91	91	83	159	134	208	144	188	183	240	207	228	234	412	218	235	256	259	215
DDB_G0268336	39	43	4	7	15	20	20	39	24	23	17	7	19	12	14	20	20	15	10	12	2	9	7	16	8	20	4	11	9	8	12	18	16	19	23	22	11	15
DDB_G0268338	2	0	0	0	1	0	0	1	0	1	0	0	0	0	0	1	0	0	2	0	0	1	1	0	1	2	2	1	2	0	18	6	17	8	53	10	14	4
DDB_G0268340	0	0	0	0	0	0	0	0	0	0	0	0	0	0	0	0	0	0	0	0	0	0	0	0	0	0	0	0	0	0	0	0	0	0	0	0	0	0
DDB_G0268342	0	0	0	0	0	0	0	0	0	0	0	0	0	0	0	0	0	0	0	0	0	0	0	0	0	0	1	0	1	2	1	0	0	0	0	0	0	0
DDB_G0268344	100	60	21	26	2	6	3	2	3	2	4	3	2	0	0	2	7	11	2	1	1	2	0	3	0	4	4	1	5	2	5	4	3	2	4	2	6	3
DDB_G0268346	15	9	27	39	29	42	15	70	14	52	35	82	36	55	133	165	297	139	277	280	222	256	409	487	271	384	310	482	521	481	349	709	782	1524	1874	1411	495	1105
DDB_G0268348	23	16	10	12	25	24	32	26	36	6	15	6	11	3	5	10	11	9	9	10	14	6	4	9	15	5	2	4	7	6	2	3	7	2	3	4	6	1
DDB_G0268350	30	21	28	14	63	40	48	35	60	61	52	106	77	233	170	118	309	77	261	147	176	64	224	137	319	160	267	172	379	238	895	552	1482	531	1710	445	924	299
DDB_G0268352	7	12	3	6	22	68	16	48	27	20	23	16	21	11	26	15	34	13	25	42	20	16	16	15	23	18	3	19	7	11	8	8	22	8	6	11	12	4
DDB_G0268354	136	109	595	373	537	274	337	320	291	365	300	497	513	432	566	250	764	267	607	717	802	471	934	850	879	467	518	539	651	511	914	599	1302	682	1143	590	1046	623
DDB_G0268358	74	61	50	53	68	102	74	144	101	167	68	204	128	327	120	235	293	120	131	322	127	208	398	319	205	152	178	202	212	210	211	157	289	290	422	262	263	219
DDB_G0268360	847	1687	448	1086	485	722	508	1028	499	1218	414	1033	576	396	711	837	889	730	618	671	514	539	915	842	566	780	518	621	582	502	270	268	137	214	106	241	105	252
DDB_G0268362	9	7	6	0	12	8	18	16	15	1	2	58	22	5	64	5	142	20	56	66	65	15	12	23	88	17	51	25	86	26	44	10	45	14	47	12	66	10
DDB_G0268364	64	40	29	46	71	59	89	89	97	93	108	98	76	130	76	58	123	37	128	99	114	50	121	78	198	149	146	112	118	104	65	33	55	28	30	30	78	24
DDB_G0268366	31	33	13	14	19	24	13	22	13	19	20	21	20	25	22	14	31	20	28	37	24	20	42	39	49	41	32	33	51	48	21	9	5	9	7	7	9	15
DDB_G0268368	134	34	477	172	371	156	275	165	380	272	661	526	812	1345	1282	1338	3756	692	3068	1925	2641	1171	3747	1698	3733	1545	2126	2033	2031	2049	1350	770	1842	1272	1279	1516	2688	1782
DDB_G0268370	0	0	0	0	0	0	0	0	0	0	0	0	0	0	0	1	0	0	0	0	0	0	0	0	1	0	1	1	1	0	1	0	1	0	1	1	1	0
DDB_G0268374	10	6	41	15	22	17	24	37	11	66	19	162	64	268	567	1191	2765	592	2798	1385	2009	654	3188	1162	2548	2209	1414	1328	1505	1176	463	193	257	269	259	295	395	328
DDB_G0268376	0	1	1	2	2	1	1	3	1	3	2	3	1	7	1	0	2	0	1	2	2	1	1	1	4	1	1	2	2	2	0	2	0	1	1	0	4	0
DDB_G0268382	0	0	0	0	0	0	0	0	0	0	0	0	0	1	0	0	0	0	0	0	0	0	0	0	0	0	1	0	0	0	1	0	0	0	0	0	0	2
DDB_G0268384	291	243	144	266	241	291	286	381	270	291	209	162	182	122	129	122	155	111	86	135	66	85	157	117	195	113	159	127	142	159	178	139	176	110	133	123	147	99
DDB_G0268386	84	49	55	43	51	53	52	81	85	48	58	126	96	30	134	69	230	65	99	129	114	77	113	118	121	115	66	82	109	77	40	31	37	26	39	42	48	35
DDB_G0268388	17	11	9	7	23	23	22	26	15	24	12	14	10	18	23	10	24	8	4	10	7	15	14	9	16	10	6	5	3	5	1	5	3	2	1	2	1	2
DDB_G0268390	0	0	0	0	1	0	0	0	0	0	0	0	0	0	0	1	0	0	0	0	0	0	0	0	0	0	0	0	0	0	0	0	0	0	0	0	0	0
DDB_G0268394	110	36	209	166	359	254	262	181	248	204	222	344	263	578	320	176	432	157	306	446	441	281	467	310	525	254	295	294	348	273	257	131	319	126	222	160	351	146
DDB_G0268396	349	445	391	433	309	457	270	594	240	307	169	321	212	54	258	469	500	279	311	499	355	644	1149	833	557	726	441	640	575	587	151	162	66	129	85	154	102	146
DDB_G0268398	0	0	0	0	0	0	0	0	0	0	0	0	0	0	0	0	2	0	0	3	8	5	17	11	6	9	26	27	38	19	8	6	1	4	1	2	1	1
DDB_G0268400	0	0	0	0	0	0	0	0	0	0	0	1	0	0	1	0	0	1	0	1	0	1	0	1	0	2	29	27	52	52	24	17	6	8	2	8	0	6
DDB_G0268402	85	108	53	120	96	112	112	146	132	157	98	123	107	129	100	140	144	95	112	170	154	163	326	226	271	233	205	216	259	274	156	198	288	355	574	454	418	397
DDB_G0268404	101	95	59	32	108	82	111	130	119	108	119	146	149	87	179	93	299	89	184	159	194	74	205	146	263	126	147	125	237	133	163	117	215	97	179	70	177	88
DDB_G0268406	0	0	0	1	1	0	0	0	0	0	0	0	0	0	0	0	0	0	0	1	0	1	0	1	2	1	3	7	1	3	3	3	8	6	6	2	8	3
DDB_G0268408	0	0	0	0	0	0	0	0	0	0	0	0	0	0	0	0	0	0	0	0	0	0	0	0	0	0	0	0	0	0	0	0	0	0	0	0	0	0
DDB_G0268410	28	12	34	14	64	35	53	30	60	25	46	30	26	40	45	33	41	22	51	36	55	34	48	40	56	33	63	51	57	51	22	10	39	26	14	30	38	28
DDB_G0268412	83	71	129	65	172	185	158	115	92	45	35	19	15	10	21	11	25	23	13	18	6	17	11	10	23	7	13	21	16	22	8	8	9	7	6	3	20	7
DDB_G0268420	67	90	53	104	368	693	392	696	573	300	407	239	167	75	298	183	470	178	270	430	178	228	122	246	345	169	48	157	56	150	54	83	53	72	64	67	136	98
DDB_G0268422	12	14	9	3	19	15	18	19	16	7	11	12	24	3	23	8	29	12	22	26	23	13	25	14	37	28	29	18	43	29	34	22	24	12	30	19	28	11
DDB_G0268424	125	89	51	57	72	57	84	125	86	91	38	93	75	27	118	93	218	85	108	175	136	117	150	190	91	106	31	57	40	47	25	18	16	30	19	24	21	26
DDB_G0268426	39	26	14	24	27	33	36	51	28	32	32	63	44	32	94	66	193	49	133	117	101	72	171	135	312	267	268	228	273	203	244	89	55	61	40	52	62	51
DDB_G0268428	3	2	0	0	1	0	0	3	0	0	0	2	0	0	0	2	2	0	0	1	0	1	1	1	0	2	0	0	0	0	0	0	0	0	1	0	0	1
DDB_G0268430	47	27	26	14	20	33	35	42	29	29	20	21	21	14	27	32	44	14	28	29	26	37	68	67	107	132	93	77	98	103	90	55	78	53	52	49	150	83
DDB_G0268432	7	4	1	0	5	6	6	4	9	3	3	2	8	1	13	3	23	7	15	11	18	6	16	7	22	13	11	6	11	11	7	1	8	2	8	2	13	1
DDB_G0268434	38	29	83	55	74	39	43	21	16	18	10	25	13	30	12	30	26	53	92	130	46	59	81	60	476	265	293	254	363	287	458	393	611	584	424	523	686	675
DDB_G0268438	0	3	4	5	0	5	3	6	2	7	2	3	0	4	3	0	3	5	1	0	0	2	0	1	1	2	0	0	2	1	1	0	0	0	0	0	0	1
DDB_G0268440	0	0	0	0	0	0	0	0	0	0	0	0	0	0	0	0	0	0	0	0	0	0	0	0	0	0	0	0	0	0	0	0	0	0	0	0	1	0
DDB_G0268442	39	32	12	44	15	28	27	41	28	58	22	59	24	107	38	58	63	28	62	49	34	29	102	72	71	89	70	53	92	78	64	57	50	41	54	47	26	56
DDB_G0268444	10	16	11	5	12	14	15	19	12	10	3	14	15	2	17	5	30	15	19	16	7	14	19	33	58	56	75	48	99	64	120	128	143	108	165	127	165	142
DDB_G0268446	37	12	19	8	30	9	28	16	20	10	17	7	7	1	23	18	22	16	22	143	73	188	179	147	47	64	19	48	31	38	12	21	20	20	17	37	60	64
DDB_G0268448	120	105	26	38	75	86	91	146	90	52	45	31	49	0	39	22	26	37	20	37	18	27	31	29	38	30	34	50	85	49	35	24	24	19	34	24	26	24
DDB_G0268450	3	2	1	1	5	4	10	4	5	2	3	7	8	2	5	2	4	4	4	2	1	0	1	1	4	0	0	3	0	0	1	0	1	3	3	1	1	1
DDB_G0268452	48	111	40	99	53	87	57	110	53	89	42	106	78	34	136	164	179	90	92	128	124	100	206	157	115	128	106	136	158	143	120	204	182	239	276	278	226	305
DDB_G0268454	5	9	6	10	14	13	6	19	14	25	11	26	12	0	11	3	6	2	1	5	4	13	9	15	3	14	5	10	7	6	7	16	8	11	7	5	6	3
DDB_G0268456	0	2	1	0	0	1	1	0	0	2	4	3	1	1	2	4	2	0	0	2	0	0	0	0	2	1	3	0	3	3	6	1	1	1	2	3	1	4
DDB_G0268458	0	0	0	0	0	0	0	0	0	0	0	1	0	0	0	0	1	0	2	1	2	1	5	0	3	2	34	35	37	49	40	18	1	8	3	6	1	4
DDB_G0268460	0	0	0	0	0	0	0	0	0	0	0	1	0	0	0	0	0	0	1	0	0	0	0	0	1	0	1	0	2	2	44	60	84	59	101	20	32	3
DDB_G0268462	40	28	43	43	72	47	61	44	67	129	92	229	325	81	138	52	94	14	36	28	27	52	48	104	59	63	15	31	11	29	6	24	9	21	12	28	7	23
DDB_G0268464	0	0	0	0	0	0	0	0	0	0	0	0	0	0	0	1	1	0	0	0	0	0	0	0	0	0	0	0	0	0	0	0	0	0	0	0	0	0
DDB_G0268466	0	0	0	0	0	0	0	0	0	0	0	0	0	0	0	1	1	0	1	0	1	0	0	0	0	0	0	0	0	0	1	1	0	0	0	0	1	0
DDB_G0268470	0	0	0	0	0	0	1	0	0	0	0	0	0	0	0	0	1	0	0	0	1	0	0	0	0	0	1	0	0	0	0	0	0	0	0	0	0	0
DDB_G0268472	482	440	180	315	238	351	349	539	384	397	340	242	302	145	234	233	211	201	150	185	84	137	159	171	151	168	152	213	198	251	138	136	133	130	111	166	145	183
DDB_G0268476	0	0	0	0	0	0	1	0	0	0	0	0	0	0	0	0	0	0	0	0	0	0	0	0	0	0	0	0	0	0	0	1	0	1	0	0	0	0
DDB_G0268478	101	256	35	134	56	109	68	178	76	154	76	205	91	435	148	243	298	155	192	183	109	121	227	221	195	245	163	164	167	146	64	74	35	86	55	97	52	88
DDB_G0268480	37	24	10	18	35	70	52	129	59	72	53	64	88	25	100	38	182	59	94	108	91	78	116	148	133	114	67	81	81	83	50	44	42	31	50	48	55	36
DDB_G0268482	1	3	0	0	2	2	3	1	1	1	0	0	1	1	2	0	8	0	1	0	0	1	0	0	0	0	1	0	0	0	0	0	2	1	2	0	1	0
DDB_G0268484	1	1	4	6	2	4	6	5	6	6	1	2	2	9	1	6	5	1	4	7	6	5	4	1	5	3	1	2	5	3	1	0	1	0	2	3	1	2
DDB_G0268486	2	1	5	2	7	3	2	5	0	23	3	15	9	18	73	282	1213	143	764	256	168	71	950	949	1638	2369	1130	1154	990	1199	583	286	281	226	211	263	465	512
DDB_G0268488	0	0	1	0	0	0	0	0	0	0	0	0	0	0	0	0	4	0	4	2	1	1	2	3	7	14	2	2	7	2	1	1	0	0	1	1	1	1
DDB_G0268490	1	0	1	0	0	0	0	0	0	2	0	0	0	0	2	1	39	4	71	20	19	1	53	30	146	73	59	43	64	33	26	4	7	6	6	2	11	3
DDB_G0268492	73	100	32	73	115	121	95	170	101	126	85	144	105	216	108	94	192	93	99	146	99	77	195	176	173	131	147	126	182	133	128	84	97	68	69	73	85	74
DDB_G0268494	4	7	0	0	0	1	2	0	2	3	2	8	5	2	6	2	12	2	9	8	4	9	9	8	12	7	5	5	9	4	4	3	5	3	3	4	9	4
DDB_G0268496	420	297	67	91	34	30	96	103	110	92	88	81	65	132	49	68	82	97	53	75	46	51	74	109	97	146	169	118	142	114	186	173	212	109	92	73	52	60
DDB_G0268498	627	176	1892	1463	2511	1110	949	645	892	616	520	371	489	296	444	340	503	178	387	687	628	657	1259	775	778	637	440	716	611	750	224	245	145	216	114	212	230	203
DDB_G0268500	127	114	202	114	312	164	211	250	335	539	465	909	664	540	578	172	597	175	403	350	459	276	527	468	571	286	274	266	340	287	260	102	261	126	166	105	224	129
DDB_G0268502	12	13	52	29	111	109	86	96	141	140	152	46	79	90	52	32	52	22	28	38	31	17	32	43	95	49	94	55	123	78	69	14	46	32	41	38	64	29
DDB_G0268504	460	256	542	188	1313	729	2207	1508	3314	1362	2052	2823	2453	1582	3805	1213	4775	1161	2641	2676	3256	1660	2109	2577	5124	2658	1276	1214	919	860	445	243	338	196	221	234	787	248
DDB_G0268506	231	68	436	231	682	299	336	139	281	191	192	165	137	199	121	71	137	48	68	89	89	48	75	74	199	62	39	74	70	81	34	64	51	59	29	57	73	62
DDB_G0268508	0	0	0	0	0	0	0	0	0	0	0	0	0	0	0	0	0	0	0	0	0	0	0	0	0	0	0	0	0	0	0	0	0	0	0	0	0	0
DDB_G0268512	48	20	25	16	34	29	44	44	61	27	40	22	24	53	22	11	33	24	51	67	76	42	72	53	96	37	49	41	71	50	58	38	113	35	75	29	118	23
DDB_G0268516	45	36	42	15	60	49	54	62	62	30	42	32	36	23	39	16	67	16	43	41	49	9	42	32	129	59	114	71	127	93	54	15	20	5	8	6	40	13
DDB_G0268518	91	74	7	17	9	14	18	50	26	29	32	8	23	1	15	13	12	37	7	24	10	16	25	22	43	50	95	103	122	98	102	88	48	36	28	35	13	43
DDB_G0268520	28	33	29	14	68	42	54	56	55	29	35	50	72	18	117	40	186	46	111	77	81	46	78	84	119	86	60	74	86	83	94	99	230	123	330	142	225	105
DDB_G0268522	41	88	18	11	32	55	35	69	32	24	23	105	32	1	42	7	75	40	60	33	28	19	14	34	42	40	44	33	53	35	56	73	93	68	136	60	46	36
DDB_G0268524	0	0	0	0	0	0	0	0	0	1	0	0	0	0	0	0	0	0	0	0	0	0	0	0	0	0	0	0	0	0	0	0	0	0	0	0	0	0
DDB_G0268526	48	36	21	16	45	43	58	74	85	99	76	157	99	57	110	95	173	47	74	92	87	73	133	228	215	202	61	95	88	71	29	13	28	11	15	17	65	18
DDB_G0268528	1	0	6	10	32	26	37	31	56	41	19	10	3	8	4	9	3	1	1	5	5	0	4	5	2	1	2	2	2	0	2	0	0	1	2	2	2	1
DDB_G0268534	202	328	50	179	39	66	60	130	62	112	50	95	73	162	52	85	93	123	44	81	44	72	101	108	84	150	74	111	79	109	59	70	47	84	41	73	32	81
DDB_G0268536	73	17	35	31	60	70	46	60	55	62	58	53	98	10	50	24	55	27	37	60	55	63	102	70	95	51	92	69	90	70	139	70	113	64	131	63	83	64
DDB_G0268538	594	949	410	1191	574	1008	392	1058	409	985	388	1484	836	2760	1824	2255	3064	1050	1902	1243	1167	716	1508	1038	692	1064	590	617	576	411	111	178	76	215	116	259	123	202
DDB_G0268540	0	0	3	0	0	0	0	0	0	0	0	0	0	0	0	0	1	0	0	0	0	0	1	1	5	0	1	1	0	0	1	0	0	2	0	0	2	0
DDB_G0268542	2	0	2	1	1	0	0	0	0	1	0	0	1	0	4	2	1	0	3	6	5	7	11	6	40	13	52	22	68	28	29	8	42	11	4	8	12	6
DDB_G0268544	0	0	0	0	0	0	0	0	0	0	0	0	0	0	0	0	0	0	1	1	2	0	0	0	10	0	15	6	18	6	20	2	20	0	1	1	12	0
DDB_G0268546	8	13	9	3	30	19	30	37	19	10	13	48	27	5	37	27	65	18	38	45	42	52	27	57	50	95	20	52	34	55	20	31	30	35	35	29	32	39
DDB_G0268548	153	101	266	227	644	276	351	216	290	196	216	144	148	82	130	107	186	69	98	119	76	79	89	121	176	96	95	118	131	139	102	55	92	53	47	50	87	48
DDB_G0268550	0	0	0	0	0	1	0	0	0	0	0	4	6	2	9	1	48	5	16	31	21	11	8	14	26	12	23	15	30	12	16	10	21	7	9	9	16	11
DDB_G0268552	28	28	35	16	55	62	64	90	46	50	52	97	80	43	142	46	210	38	91	74	47	63	63	89	100	92	78	58	87	69	40	27	44	32	36	56	56	54
DDB_G0268554	4	1	4	3	10	14	10	9	11	8	1	9	12	4	15	6	14	5	14	10	13	11	10	11	21	14	13	16	19	11	14	8	13	4	8	6	4	7
DDB_G0268556	11	2	43	26	56	44	77	95	86	91	40	281	166	175	658	290	848	111	343	276	273	164	443	264	438	202	241	122	210	142	113	26	58	25	27	26	56	25
DDB_G0268558	105	98	33	37	43	63	71	103	84	82	41	61	49	41	46	34	45	58	31	73	37	54	71	105	80	100	95	78	97	93	96	68	69	55	71	84	93	94
DDB_G0268560	27	16	15	8	31	10	28	28	32	25	20	20	21	13	19	22	49	12	45	24	24	19	43	24	66	44	31	29	63	37	22	9	44	12	14	11	44	19
DDB_G0268562	0	0	0	0	0	0	1	0	0	0	0	0	0	0	0	0	0	0	1	0	0	0	1	0	5	1	5	2	4	3	10	2	1	0	2	2	0	4
DDB_G0268564	71	92	12	30	4	36	30	94	41	42	39	29	33	5	14	24	28	41	11	35	22	41	28	51	61	66	57	65	72	67	43	47	39	37	25	43	22	37
DDB_G0268566	13	19	10	5	7	8	11	22	16	15	17	14	26	5	21	8	31	10	20	19	12	5	9	15	26	33	20	15	22	14	29	8	14	16	27	12	30	18
DDB_G0268568	0	0	0	0	0	0	0	0	0	0	0	0	0	0	0	0	0	0	0	0	0	0	0	0	0	0	0	0	0	0	0	0	1	0	0	0	0	0
DDB_G0268570	14	39	5	1	17	47	14	53	19	19	16	21	13	2	14	4	19	16	12	37	14	7	1	3	7	6	4	4	5	4	3	1	7	2	4	0	5	1
DDB_G0268572	0	0	0	0	2	0	0	0	1	0	1	2	1	1	2	2	16	2	10	6	9	5	17	16	44	21	23	18	17	8	52	42	55	37	80	35	41	20
DDB_G0268574	375	319	78	292	159	319	185	455	259	256	148	207	263	224	314	354	447	277	292	365	254	417	730	710	466	754	416	463	430	431	341	299	182	224	155	228	146	213
DDB_G0268576	42	48	126	54	144	83	71	82	72	89	56	103	72	125	139	91	266	70	211	165	217	67	242	178	333	219	173	161	201	152	122	82	137	62	92	63	132	79
DDB_G0268578	152	124	100	81	165	143	212	194	256	153	207	125	166	99	190	86	238	116	251	441	749	336	691	413	689	195	199	284	444	404	447	239	610	259	408	316	1216	353
DDB_G0268580	0	0	0	0	0	0	0	0	0	0	0	0	0	0	0	0	0	0	0	0	1	0	0	0	0	0	0	1	0	0	0	0	0	0	0	0	1	0
DDB_G0268582	0	0	0	0	0	0	0	0	0	0	0	0	0	0	0	0	0	0	0	0	0	0	0	0	0	0	0	0	0	0	0	0	0	0	0	0	1	0
DDB_G0268584	3	1	0	0	15	4	1	1	3	2	1	6	1	3	2	18	22	10	79	14	26	17	98	40	266	120	312	277	302	319	632	590	641	543	1104	504	579	509
DDB_G0268586	54	48	20	41	57	59	60	148	89	101	86	113	111	67	130	140	254	98	189	189	203	153	368	379	299	359	188	248	199	223	168	135	153	193	262	412	590	462
DDB_G0268588	13	9	9	10	31	22	29	35	30	21	27	8	18	7	20	10	35	9	11	19	2	12	13	18	20	11	9	11	16	21	3	5	5	4	1	4	7	8
DDB_G0268590	34	28	3	1	43	50	46	42	32	23	8	21	10	31	12	22	19	23	18	23	17	8	22	24	304	323	434	294	326	251	206	26	45	16	14	6	49	8
DDB_G0268592	619	590	271	436	1050	882	802	1004	736	633	410	603	474	595	649	958	1510	739	1792	1623	1672	1515	3748	2818	3923	4164	4160	3644	4469	4207	3470	3127	4666	3196	4845	2937	3351	2625
DDB_G0268594	1	0	3	0	8	6	1	0	1	0	2	13	5	10	79	61	314	58	224	195	136	86	119	121	218	110	64	70	105	94	221	303	538	460	1184	346	417	282
DDB_G0268596	0	0	0	0	0	0	0	0	0	0	0	0	0	1	0	0	0	0	0	0	0	0	0	0	0	0	0	0	0	0	0	0	0	0	0	0	0	0
DDB_G0268598	0	0	0	0	0	0	0	0	0	0	0	0	0	0	0	0	0	0	0	0	0	0	0	0	0	0	0	0	0	0	0	0	0	0	0	0	0	0
DDB_G0268600	6778	201	4279	764	3310	943	3145	1015	3201	591	2931	489	3227	508	1946	148	1201	112	634	184	649	524	2225	991	1144	589	306	583	392	377	244	241	219	327	399	302	394	279
DDB_G0268602	0	0	1	0	2	0	0	0	1	1	0	0	0	4	0	1	1	0	0	0	1	1	3	0	3	0	1	0	3	4	4	0	4	0	0	1	1	5
DDB_G0268604	0	0	0	0	0	0	0	0	0	0	0	0	0	0	0	0	0	0	0	0	0	1	0	0	0	0	0	0	0	0	0	3	0	0	0	0	0	0
DDB_G0268608	0	0	0	0	0	0	0	0	1	0	0	0	0	0	0	0	0	0	0	0	0	0	0	0	0	0	0	0	0	0	0	0	0	0	0	0	0	1
DDB_G0268610	0	0	0	0	0	0	0	0	0	0	0	0	0	0	0	0	0	0	0	0	0	0	0	0	0	0	0	0	0	0	0	0	0	0	0	0	0	0
DDB_G0268612	0	0	0	0	0	0	0	0	0	0	0	0	0	0	0	0	0	0	0	0	0	0	0	0	0	0	0	0	0	0	0	0	0	1	1	0	1	0
DDB_G0268614	235	181	95	18	191	145	187	170	188	115	140	80	85	66	112	138	230	128	227	213	206	110	318	281	1245	1225	986	670	672	660	300	79	88	45	32	41	166	50
DDB_G0268616	255	204	191	94	392	193	386	302	398	210	276	169	185	134	226	175	474	163	333	219	286	105	292	265	962	608	762	444	621	487	509	236	888	229	586	177	557	149
DDB_G0268618	182	224	61	180	113	211	117	241	116	241	97	283	180	122	347	543	714	307	481	411	380	339	668	583	600	837	750	686	905	712	247	125	105	138	69	162	114	185
DDB_G0268620	395	378	399	1194	992	1282	890	1303	905	1060	701	827	556	666	452	657	582	311	321	467	198	318	336	509	414	412	279	425	390	421	341	263	305	212	206	185	177	198
DDB_G0268622	43	23	42	203	77	101	66	117	55	109	37	163	70	87	87	158	137	69	102	130	100	183	364	341	347	650	649	906	579	920	306	246	245	379	237	395	216	315
DDB_G0268624	35	43	13	8	26	18	16	30	16	25	10	18	16	7	24	27	24	24	12	26	13	12	19	21	28	27	20	20	19	21	7	9	5	5	3	8	5	8
DDB_G0268626	19	21	5	0	5	5	2	3	4	2	2	5	2	3	4	1	8	6	2	2	0	2	1	2	6	1	3	2	4	3	2	2	5	1	2	0	6	2
DDB_G0268628	78	88	12	10	32	32	25	78	41	19	22	29	25	2	16	12	38	35	37	35	33	39	44	57	68	62	60	66	106	63	37	42	32	28	20	37	157	100
DDB_G0268630	1454	1749	567	1617	348	789	288	758	384	693	355	707	426	973	415	549	385	688	259	411	149	280	311	688	261	620	130	312	184	205	106	187	94	151	102	333	1947	1559
DDB_G0268632	9437	1601	14255	10339	26978	13908	17384	7801	12602	7497	7984	8450	6427	6978	5553	5430	5734	2488	4125	6625	5375	6196	6642	7423	4116	3703	963	2713	1036	2031	631	970	681	1029	457	1099	1078	1037
DDB_G0268634	72	91	45	27	89	84	99	139	93	83	76	152	108	62	114	45	173	67	85	135	111	57	67	143	217	120	129	107	217	131	149	90	133	74	135	97	89	60
DDB_G0268636	51	24	43	27	58	61	90	63	83	69	67	142	74	142	242	180	483	136	309	279	333	152	431	238	360	192	172	183	188	159	95	52	99	46	53	56	149	45
DDB_G0268638	158	87	852	530	459	207	306	228	235	171	174	254	185	340	316	262	664	137	383	378	520	276	706	514	688	348	260	423	345	423	498	333	885	328	534	408	858	398
DDB_G0268640	0	5	1	4	5	10	3	7	4	8	6	13	4	4	2	10	17	24	23	368	270	345	525	619	549	378	269	459	333	602	131	65	105	45	53	56	160	60
DDB_G0268642	74	42	31	41	78	62	76	92	71	62	58	55	39	81	65	66	139	60	100	126	126	100	204	170	329	166	220	206	254	280	491	347	794	468	694	405	429	327
DDB_G0268644	11	5	1	1	28	30	6	12	2	23	2	27	5	12	28	117	213	34	265	55	56	138	468	365	1180	1663	1686	1378	1842	1508	2948	4528	3413	4626	5320	4343	2140	3331
DDB_G0268646	667	1450	345	1496	460	789	466	1059	405	1276	376	1319	486	2195	576	1058	797	739	495	547	336	362	741	620	384	631	325	452	422	332	252	348	145	210	122	214	84	184
DDB_G0268650	312	29	294	49	422	111	433	74	453	139	434	247	585	2358	1249	615	1897	426	1866	1085	1537	508	1150	396	2135	671	1065	900	900	812	396	193	414	258	252	342	733	372
DDB_G0268652	212	263	58	150	64	100	47	131	66	87	43	71	56	21	103	155	204	148	166	184	139	105	267	165	194	241	192	167	247	199	129	103	75	95	90	90	41	98
DDB_G0268656	1	0	1	1	4	4	0	2	1	2	1	10	5	41	20	68	169	41	142	74	75	50	243	131	422	302	500	307	609	329	399	191	228	126	154	68	105	88
DDB_G0268660	8	0	10	1	1	3	9	2	12	9	10	9	9	14	7	9	6	2	11	5	12	6	4	7	11	6	6	13	9	12	10	8	17	4	8	8	11	5
DDB_G0268662	75	11	10	3	24	15	56	7	69	10	83	11	50	46	62	31	116	26	107	48	101	33	92	53	187	87	102	63	91	79	74	19	60	10	17	23	100	17
DDB_G0268664	4510	851	1883	1673	1582	1602	1542	1272	1856	1467	2117	1937	2459	1969	3018	2987	4512	1189	3300	2245	1991	1341	2584	2335	2260	2638	1855	2252	2030	1714	878	696	637	660	388	844	647	779
DDB_G0268666	39	91	4	41	30	34	19	52	33	82	27	86	28	112	46	53	44	59	53	48	37	40	73	56	51	65	58	48	61	51	19	27	16	14	5	25	20	26
DDB_G0268668	19	18	8	2	12	13	16	18	12	9	11	16	7	20	18	5	33	14	18	11	11	1	4	19	25	14	30	17	30	11	12	5	5	1	5	4	13	5
DDB_G0268670	0	0	0	0	0	0	0	0	0	0	0	0	0	0	0	0	0	0	0	0	0	0	0	0	0	0	0	0	0	0	0	0	0	0	0	0	0	0
DDB_G0268672	0	0	0	0	0	0	0	0	0	0	0	0	0	0	0	0	0	0	0	0	0	0	0	0	1	0	0	0	0	0	0	0	1	0	0	0	0	0
DDB_G0268674	0	0	0	0	0	0	0	0	0	0	0	0	0	0	0	0	0	0	0	0	0	0	0	0	0	0	0	0	0	0	0	0	0	0	0	0	0	0
DDB_G0268676	0	0	0	0	0	0	0	0	0	0	0	0	0	0	0	0	0	0	0	0	0	0	1	1	0	0	0	0	0	0	0	0	0	0	0	0	0	0
DDB_G0268678	67	51	18	7	30	47	48	55	49	37	29	28	10	40	28	26	84	32	84	58	39	23	60	30	210	184	351	225	335	244	152	38	49	19	19	17	62	22
DDB_G0268680	69	26	201	196	111	114	89	96	98	89	98	102	166	57	190	173	372	120	470	467	512	316	590	396	710	391	334	319	428	358	308	162	338	204	285	226	334	195
DDB_G0268684	132	112	44	51	88	96	113	135	110	81	65	62	82	58	89	50	188	56	117	100	91	58	115	84	124	154	89	83	138	113	101	76	133	68	101	40	88	59
DDB_G0268686	27	16	4	3	31	19	27	16	35	8	16	8	13	13	18	16	25	11	41	51	32	55	49	33	90	45	64	70	75	75	159	151	358	238	307	119	229	172
DDB_G0268688	0	0	0	0	0	0	0	0	0	0	0	0	0	0	0	0	0	0	0	0	0	0	0	0	0	2	0	1	1	0	0	0	1	0	0	1	0	0
DDB_G0268690	0	0	0	0	0	0	0	0	0	0	0	0	0	0	0	0	0	0	0	0	0	0	0	0	0	0	1	1	0	4	0	0	0	0	0	0	0	0
DDB_G0268692	0	1	0	0	2	0	1	0	0	1	1	3	1	0	0	0	0	0	2	1	2	0	0	1	3	0	2	0	3	0	0	0	1	1	4	2	4	0
DDB_G0268694	1	4	3	0	1	1	2	2	0	1	1	9	3	0	4	0	6	1	3	2	1	2	0	0	4	0	3	1	1	0	2	0	2	1	2	0	4	1
DDB_G0268696	200	97	244	448	171	278	139	305	222	110	128	183	124	76	313	327	420	208	344	392	208	383	329	549	495	385	103	353	111	330	74	125	79	156	68	250	284	311
DDB_G0268698	48	66	68	133	72	106	76	112	71	91	54	111	81	73	113	147	165	107	111	170	148	115	290	159	212	200	163	186	203	185	102	76	76	54	55	84	66	83
DDB_G0268702	598	506	418	437	557	592	529	852	514	682	410	459	673	333	682	679	1291	466	799	867	762	660	1248	1063	1101	1168	902	895	922	849	424	329	274	293	213	347	246	317
DDB_G0268704	25	37	18	38	28	40	37	44	48	78	38	91	50	123	59	41	67	48	65	84	57	63	78	62	86	83	130	112	182	149	96	62	76	70	79	73	58	85
DDB_G0268706	139	29	126	16	180	61	198	44	235	42	175	93	147	291	181	106	350	70	247	207	286	89	230	106	410	120	271	216	304	259	239	128	333	118	153	94	287	89
DDB_G0268708	23	27	11	9	20	20	17	40	23	15	17	13	17	0	15	8	35	15	18	33	34	21	20	14	57	18	22	10	52	25	17	21	20	8	17	12	26	6
DDB_G0268710	81	15	58	37	116	89	159	57	203	96	115	99	89	116	76	45	108	31	64	85	60	45	40	48	91	41	78	35	49	58	79	52	77	35	47	27	81	26
DDB_G0268712	1	0	2	2	12	4	10	10	9	2	3	7	0	0	2	0	4	0	1	1	2	0	0	1	4	0	1	0	6	3	1	2	1	0	7	1	1	5
DDB_G0268714	74	48	7	12	3	13	31	47	30	27	30	19	30	8	13	17	17	21	23	24	13	20	30	27	38	35	29	11	18	17	27	11	10	4	16	11	17	10
DDB_G0268716	20	28	4	9	9	22	18	22	14	10	11	16	17	4	15	5	31	20	11	20	7	15	8	15	18	16	24	30	25	20	4	9	1	8	2	5	1	6
DDB_G0268718	109	65	18	8	3	2	21	15	33	25	16	21	23	14	9	9	17	20	9	16	11	7	9	18	19	29	9	20	16	15	8	6	10	12	34	81	612	186
DDB_G0268720	100	141	77	191	119	233	119	244	161	136	137	108	130	32	111	142	173	97	90	139	103	93	236	222	238	227	282	221	314	218	104	103	122	85	84	124	107	130
DDB_G0268724	0	0	0	0	0	0	0	0	0	0	0	0	0	0	0	0	0	1	0	0	0	0	0	0	0	0	0	0	0	0	0	0	0	0	0	0	0	0
DDB_G0268726	0	0	0	0	0	0	0	0	0	0	0	0	0	0	0	0	0	0	0	0	0	0	0	0	0	0	0	0	0	1	0	0	0	0	0	0	0	0
DDB_G0268730	0	0	0	0	0	0	1	0	0	0	0	0	0	0	0	0	0	0	0	0	0	0	0	0	0	0	0	0	0	0	0	0	0	0	0	0	0	0
DDB_G0268732	0	0	0	0	0	0	0	0	0	0	0	0	0	0	0	0	0	0	0	0	0	0	0	0	0	1	0	1	0	0	2	1	0	2	1	0	0	0
DDB_G0268734	0	0	0	0	0	0	0	0	0	0	0	0	0	0	0	0	0	0	3	0	0	0	3	0	2	1	2	1	3	0	7	1	5	2	11	1	3	0
DDB_G0268738	3	1	2	0	4	2	7	8	7	0	0	1	0	0	0	0	6	2	0	1	1	0	4	1	8	0	1	3	6	0	3	0	4	1	0	2	3	3
DDB_G0268740	1	2	0	0	1	2	1	1	1	3	1	0	0	0	1	1	1	0	2	0	4	2	1	2	1	2	2	0	0	1	8	6	19	46	123	235	690	542
DDB_G0268742	19	20	9	10	13	16	15	35	13	7	14	9	14	2	12	19	48	19	28	34	24	20	23	42	40	51	38	47	53	35	18	15	11	10	7	16	19	11
DDB_G0268744	27	15	19	38	60	55	48	45	28	33	25	22	24	51	16	31	18	20	12	36	13	26	24	31	9	24	10	17	15	17	2	6	5	1	2	10	10	5
DDB_G0268746	73	93	18	34	47	75	67	103	55	80	39	146	74	158	126	114	208	63	153	132	102	84	164	144	193	198	164	122	182	124	140	119	141	131	304	448	1812	916
DDB_G0268748	1	0	0	0	2	2	0	0	0	0	0	2	0	1	0	1	0	0	7	0	2	1	2	0	30	18	22	9	16	9	85	116	200	69	296	51	151	52
DDB_G0268750	0	0	0	0	2	0	0	1	0	0	0	0	0	0	0	0	0	0	3	0	0	2	0	3	0	2	0	0	0	0	5	29	28	124	178	288	95	200
DDB_G0268752	0	0	0	0	0	0	0	0	0	0	0	0	0	0	0	0	0	0	0	0	0	0	0	0	1	0	0	1	1	0	0	0	8	2	4	1	5	2
DDB_G0268754	64	11	56	99	69	93	68	111	73	130	67	197	68	661	566	1535	2544	754	2743	1616	1741	860	3473	1720	4468	4624	3437	3137	3058	2794	2408	1461	1577	1452	1191	1424	1333	1391
DDB_G0268756	2	0	4	0	9	4	2	3	5	5	1	0	3	0	2	2	1	3	12	3	9	10	4	5	6	14	8	17	6	12	17	148	103	436	278	681	687	1016
DDB_G0268758	1637	1516	880	1929	1188	1958	1161	2431	1413	2097	1092	1594	1340	581	1501	1532	2120	901	1134	1060	678	776	1052	1297	1120	1350	980	938	1034	904	684	614	486	389	280	367	242	366
DDB_G0268760	143	145	94	164	109	212	98	272	140	123	69	115	98	103	86	86	83	84	38	106	57	104	136	121	158	167	110	125	81	92	33	43	17	34	19	57	31	49
DDB_G0268762	177	150	22	30	2	11	34	85	68	123	47	104	65	162	45	61	61	73	25	60	21	65	73	116	54	104	26	53	30	33	20	27	14	30	11	35	32	37
DDB_G0268764	237	137	97	85	37	63	171	180	243	154	187	118	139	119	101	61	115	74	65	100	118	140	197	209	343	166	180	131	239	133	256	107	295	116	215	151	424	163
DDB_G0268772	12	12	7	8	4	6	3	8	5	9	4	6	6	4	16	23	24	10	15	12	21	6	37	9	48	47	51	29	70	24	159	75	35	27	13	11	16	20
DDB_G0268774	17	10	2	3	3	10	11	13	3	11	5	3	4	2	1	8	3	11	8	7	9	10	18	13	22	32	25	25	37	24	24	40	26	35	27	26	18	28
DDB_G0268776	73	54	11	13	6	11	29	30	26	18	13	10	10	2	15	14	5	15	10	12	7	12	19	19	22	22	40	27	42	34	33	27	32	21	20	18	18	20
DDB_G0268778	197	155	113	154	220	180	203	254	235	292	223	369	300	305	386	253	634	164	426	284	356	226	586	475	970	627	846	670	828	757	1501	925	2626	1039	2001	792	1348	650
DDB_G0268780	0	0	0	0	0	0	0	0	0	0	0	0	0	0	0	0	0	0	0	0	0	0	0	0	0	0	0	0	0	0	0	0	0	0	0	0	0	0
DDB_G0268782	22	34	13	11	21	32	16	43	18	15	21	25	18	5	15	18	8	15	14	27	17	10	12	11	14	17	19	17	26	19	15	9	11	14	16	13	14	15
DDB_G0268784	1	1	6	1	3	0	2	1	0	2	1	3	4	0	9	5	14	3	12	12	14	13	51	51	119	54	204	129	251	188	266	140	167	127	166	132	237	144
DDB_G0268786	61	76	11	9	20	27	25	46	36	18	18	10	22	3	15	11	20	24	17	28	19	16	21	25	30	23	27	17	34	23	12	4	15	5	1	3	10	7
DDB_G0268788	3	4	2	1	2	3	8	8	7	1	6	7	5	1	7	2	7	6	4	6	2	2	1	3	2	1	0	3	1	2	1	0	1	1	1	0	2	1
DDB_G0268790	1562	1813	1263	2884	1640	3125	1680	3480	1605	1343	1478	1170	1682	228	1853	2156	2603	1476	1622	2524	1572	2558	3351	3734	1894	2639	1589	2223	2094	1954	1181	2135	1135	2889	2080	3328	1417	3323
DDB_G0268792	123	72	106	119	124	139	155	156	153	166	119	128	105	123	61	47	84	53	48	108	53	80	60	69	84	65	80	112	123	101	65	31	43	46	36	46	74	56
DDB_G0268794	47	61	39	48	62	82	62	102	65	66	56	135	88	71	151	124	206	89	99	160	145	132	232	193	154	133	132	126	178	125	86	92	77	99	118	147	99	147
DDB_G0268796	36	50	1	5	7	5	4	15	8	4	5	3	3	1	1	5	9	19	4	5	7	9	2	6	10	4	5	11	9	8	19	29	23	17	21	21	10	13
DDB_G0268798	18	17	0	1	0	0	1	7	3	0	3	0	0	2	2	2	5	3	1	0	3	1	0	1	4	0	2	1	3	1	13	9	15	6	19	4	6	4
DDB_G0268800	0	0	0	0	2	13	9	9	5	8	3	21	13	12	17	0	25	6	21	22	19	6	14	16	32	9	12	4	14	8	8	2	13	19	12	9	16	6
DDB_G0268802	4	3	3	1	25	12	44	27	35	1	8	11	29	1	39	6	31	3	15	14	15	2	4	7	17	3	6	6	11	5	3	2	1	3	3	1	4	2
DDB_G0268806	1	0	0	0	2	0	3	0	0	0	0	2	0	0	0	0	1	1	0	0	0	2	1	0	0	0	0	0	0	0	0	0	0	0	0	0	0	1
DDB_G0268808	18	22	14	14	30	27	17	33	29	20	17	23	7	33	25	24	37	24	20	38	44	30	25	34	34	24	16	20	29	18	28	29	31	38	56	15	25	37
DDB_G0268810	2042	1356	512	621	620	766	1027	1930	1004	1057	688	624	459	410	378	560	439	570	342	703	554	856	932	1135	605	435	218	523	404	470	275	314	375	364	373	401	552	407
DDB_G0268812	0	0	0	0	0	0	0	0	1	0	1	1	0	0	0	0	2	0	4	0	3	1	0	1	10	2	5	7	8	4	8	6	13	23	107	36	54	37
DDB_G0268814	16	14	10	6	18	19	27	32	31	16	35	27	23	35	30	19	102	22	63	37	51	13	42	27	244	124	175	109	195	110	198	64	158	49	124	33	154	56
DDB_G0268816	51	32	27	53	42	92	31	95	42	102	35	51	34	37	40	61	66	53	54	112	46	63	121	80	104	98	94	104	130	107	49	35	26	22	22	36	29	44
DDB_G0268818	43	56	26	36	35	44	37	69	41	63	34	47	59	52	64	51	120	46	77	63	55	43	105	71	77	65	49	64	63	56	17	22	6	13	5	15	17	20
DDB_G0268820	30	37	28	20	59	68	61	102	58	32	57	83	62	22	72	22	92	28	71	75	59	50	60	60	87	72	69	49	72	58	35	48	50	50	89	59	67	54
DDB_G0268822	171	87	197	129	971	619	1115	1027	1240	823	873	444	678	308	538	216	565	154	325	319	318	202	374	354	532	308	222	257	198	225	139	126	179	161	212	290	1687	520
DDB_G0268824	50	40	5	2	4	3	3	17	10	15	8	7	8	4	8	11	11	21	10	8	6	7	11	4	10	20	8	6	7	8	2	4	3	6	1	2	6	5
DDB_G0268826	17	11	16	8	36	32	33	47	37	32	30	63	53	15	74	21	139	18	86	79	83	46	65	79	142	83	88	88	107	76	99	55	99	60	84	49	74	39
DDB_G0268828	649	909	410	2424	288	1438	312	1915	295	1312	240	586	107	133	49	83	24	271	25	137	10	96	46	88	50	45	36	47	39	47	24	35	15	26	18	33	20	41
DDB_G0268830	0	0	0	0	0	0	0	0	0	0	0	4	1	0	5	4	4	2	7	8	3	1	5	4	5	9	2	1	2	3	3	7	3	1	2	1	9	4
DDB_G0268832	0	1	0	1	1	1	0	2	0	2	0	12	3	29	52	66	94	29	72	56	40	18	52	46	27	27	20	18	15	9	8	11	7	12	9	18	12	14
DDB_G0268834	0	3	0	0	0	0	0	0	0	1	0	16	1	22	7	16	10	5	3	6	4	0	8	3	3	5	4	0	2	0	1	0	1	0	0	1	0	1
DDB_G0268836	1	2	1	1	5	4	3	9	1	1	1	1	0	1	0	2	0	0	1	3	2	1	5	0	4	6	3	7	6	5	4	4	5	1	2	4	3	3
DDB_G0268838	1	0	8	5	92	24	39	21	14	1	2	1	1	2	0	1	3	1	0	1	1	1	1	2	0	1	0	0	1	3	1	0	4	1	1	3	3	0
DDB_G0268840	4	5	0	0	4	1	3	4	2	2	1	4	1	0	6	3	8	3	6	3	2	2	1	0	2	0	1	1	2	1	0	1	1	0	0	1	0	1
DDB_G0268842	0	0	0	0	0	0	0	0	1	0	0	1	0	0	0	0	0	0	1	1	0	0	0	0	0	0	0	0	0	0	0	0	2	0	0	0	4	0
DDB_G0268844	3	1	0	2	5	10	14	24	10	6	0	4	0	3	0	1	0	5	1	6	0	3	1	2	1	0	0	0	3	3	0	4	0	0	1	1	1	2
DDB_G0268846	88	65	87	74	79	74	86	114	98	74	66	110	56	78	101	78	130	34	78	61	47	51	41	90	59	67	16	24	15	22	5	13	9	16	8	21	13	20
DDB_G0268848	357	229	36	34	247	276	386	491	651	220	420	62	66	34	37	14	68	62	59	61	66	47	51	43	195	33	47	46	52	61	25	10	36	26	19	18	70	23
DDB_G0268850	24	23	29	30	52	55	80	126	132	257	114	693	287	509	652	348	836	240	515	480	454	272	482	564	906	756	313	410	306	280	147	61	85	72	51	66	247	127
DDB_G0268852	98	48	303	152	307	224	349	343	422	201	241	632	524	498	1038	389	1667	323	911	635	851	444	682	763	1321	910	473	538	434	453	261	120	313	148	190	194	498	233
DDB_G0268854	48	35	88	93	128	186	87	152	58	128	50	293	125	490	702	1353	2907	802	2519	1638	1879	800	2802	1866	3971	4161	4002	3851	4958	4167	2695	1345	1637	865	834	979	1036	921
DDB_G0268856	0	0	0	0	0	7	0	4	0	14	2	26	8	11	9	16	52	5	118	30	42	24	179	160	746	1130	870	627	790	767	415	214	216	171	176	180	208	181
DDB_G0268858	10	4	2	3	1	0	0	4	0	1	0	2	1	0	0	0	5	3	1	2	2	0	3	3	1	4	4	4	10	6	4	4	10	5	8	35	314	369
DDB_G0268860	99	91	160	102	188	106	174	170	172	201	182	184	187	120	231	128	362	85	265	252	313	155	391	355	532	270	360	310	424	354	324	175	443	220	460	296	768	274
DDB_G0268862	238	81	9	2	3	4	6	14	22	24	50	34	86	14	107	52	174	53	214	103	84	57	225	276	281	382	118	118	73	77	36	19	32	49	38	23	54	32
DDB_G0268864	79	51	45	69	94	116	89	157	68	122	99	259	159	150	252	188	389	99	324	246	225	164	386	272	337	387	294	204	363	219	156	84	65	63	52	52	66	77
DDB_G0268866	12	14	8	3	16	4	10	12	7	8	11	22	12	5	10	2	34	12	15	20	16	2	6	19	56	16	35	10	35	23	28	6	15	6	9	3	18	6
DDB_G0268868	233	130	33	15	23	13	51	59	104	77	117	61	76	46	76	50	86	44	61	57	47	29	87	141	138	96	62	77	56	67	61	20	64	36	23	32	73	19
DDB_G0268870	978	1143	605	1248	854	1296	1385	2141	885	1404	630	782	550	270	539	752	957	679	649	850	713	803	1356	1315	1062	945	1004	1272	1317	1232	519	401	376	543	390	736	554	727
DDB_G0268872	192	28	185	51	260	116	295	100	345	116	313	158	306	236	247	136	402	102	234	175	261	150	247	166	386	184	181	173	171	172	92	43	97	39	49	58	209	67
DDB_G0268874	13	10	12	8	22	14	12	27	23	11	17	106	43	57	267	132	417	100	280	368	496	121	436	112	674	167	524	250	818	333	228	46	107	67	98	51	132	77
DDB_G0268876	332	123	127	104	289	210	291	260	288	196	222	154	215	85	213	132	241	102	129	168	138	145	190	214	191	125	92	111	87	82	58	40	61	37	35	48	91	46
DDB_G0268878	5340	6509	53	24	28	3	9	7	7	4	10	9	6	7	10	4	12	1523	10	3	20	6	12	5	17	3	10	10	12	6	8	2	11	0	9	9	10	7
DDB_G0268880	14	21	6	2	9	12	15	17	14	3	7	13	15	8	21	10	55	14	41	28	57	27	47	44	90	43	65	57	67	65	47	31	87	27	23	29	46	24
DDB_G0268882	0	1	2	3	1	0	1	2	1	0	0	1	1	0	1	1	2	5	7	8	15	6	8	11	73	25	53	46	71	38	58	82	64	48	57	61	57	39
DDB_G0268884	7	6	46	59	70	69	54	80	22	38	20	66	28	34	34	131	178	207	456	708	739	775	2456	1013	2036	1702	2974	2499	3848	2840	2481	3479	1883	2678	1889	2265	923	1747
DDB_G0268886	35	10	1326	200	1226	201	1232	269	848	123	195	100	120	117	44	73	128	66	370	230	398	117	496	295	2649	1463	2263	1698	1929	1977	3326	1994	5280	1509	2516	1621	3708	1277
DDB_G0268888	68	54	173	166	92	104	143	160	171	99	148	134	148	195	326	219	483	98	230	243	331	253	371	402	274	181	87	126	121	136	97	60	161	78	97	64	239	81
DDB_G0268890	73	124	45	47	37	79	32	98	25	54	36	20	18	14	12	12	16	32	11	24	20	17	8	28	23	15	6	20	14	15	3	11	4	10	8	10	8	11
DDB_G0268892	138	220	641	2630	1040	4329	540	2067	232	600	86	400	65	555	163	867	491	584	522	1216	406	1193	1241	1240	888	885	315	1211	400	1038	175	496	159	438	175	426	237	477
DDB_G0268894	0	0	0	0	0	0	0	0	0	0	0	0	0	1	0	0	0	0	0	1	0	0	0	1	3	2	1	3	4	1	1	5	1	1	0	5	1	2
DDB_G0268896	0	0	0	0	0	0	0	0	0	0	0	0	1	0	0	0	0	0	0	0	0	0	0	0	0	0	0	1	0	0	0	1	0	0	2	3	7	11
DDB_G0268898	219	161	31	23	13	9	97	89	118	85	84	97	80	101	59	43	67	65	43	50	28	28	34	78	78	75	17	34	20	31	26	20	19	10	11	21	28	15
DDB_G0268900	18	8	1	0	1	0	0	0	2	2	1	2	6	0	3	0	3	3	0	2	0	0	0	3	4	1	0	1	0	2	1	0	0	0	0	0	0	1
DDB_G0268902	7	7	4	3	3	10	7	9	5	4	3	9	4	5	3	1	5	1	4	2	3	2	5	4	5	3	1	2	7	1	2	2	0	1	1	0	1	1
DDB_G0268904	63	54	44	29	182	114	132	88	123	61	52	54	36	36	51	32	103	46	86	136	108	75	130	94	185	71	22	63	52	35	18	13	29	13	17	13	81	18
DDB_G0268906	0	0	0	0	0	0	0	0	0	0	0	0	0	0	0	0	0	0	0	0	0	0	0	0	0	0	0	0	0	0	0	0	0	0	0	0	0	0
DDB_G0268908	0	0	2	2	1	0	3	4	3	1	1	1	1	0	1	1	0	0	3	1	2	1	0	1	2	3	2	1	2	1	2	1	3	1	1	0	3	2
DDB_G0268910	2	3	1	1	1	3	0	2	3	2	2	2	2	2	1	0	1	1	0	5	1	4	2	4	7	12	10	3	3	5	2	2	6	2	4	3	6	1
DDB_G0268914	295	87	155	57	171	101	253	146	407	156	345	138	208	171	225	102	327	100	335	212	337	120	268	181	717	322	383	316	390	403	323	95	284	89	158	93	351	91
DDB_G0268916	13	32	9	30	13	30	17	61	19	46	20	42	16	9	17	27	31	21	19	32	18	22	26	35	22	24	19	25	17	10	25	84	54	72	86	56	27	61
DDB_G0268918	3	4	5	0	9	3	6	15	10	2	1	14	7	1	3	0	11	3	5	6	4	2	1	2	7	2	3	2	7	1	11	3	4	2	13	2	12	3
DDB_G0268920	77	36	279	132	194	167	278	202	484	1476	1593	2244	2487	3118	1811	826	1879	444	1521	1252	1326	928	1984	1640	1848	982	944	782	1160	975	887	486	1163	615	701	567	1561	621
DDB_G0268922	124	39	92	95	44	35	99	100	143	101	114	113	132	126	71	57	119	70	88	125	118	82	136	106	248	127	168	144	204	171	182	117	284	108	165	117	257	100
DDB_G0268924	47	17	10	18	48	32	45	40	46	12	37	20	25	42	17	19	25	13	18	24	14	22	16	42	42	35	21	26	38	34	20	13	16	8	14	15	49	19
DDB_G0268926	0	0	0	0	1	1	0	0	0	0	0	0	0	0	0	0	0	0	0	0	1	0	0	0	0	0	1	0	0	0	0	0	0	0	0	0	0	0
DDB_G0268928	155	211	452	391	737	598	651	1216	896	993	1141	702	795	812	647	605	1158	417	861	834	841	676	1454	1147	1386	1049	758	887	936	745	861	810	1220	1531	2685	2789	4104	2612
DDB_G0268930	0	0	0	0	0	0	0	0	0	0	0	0	0	0	0	0	0	0	0	0	0	0	0	0	0	0	0	0	1	2	0	0	1	0	0	0	0	0
DDB_G0268932	0	0	0	0	0	0	1	0	0	0	0	0	0	0	0	0	1	0	1	0	0	0	0	0	1	0	1	0	1	0	0	0	0	0	0	1	0	5
DDB_G0268934	20	17	1	8	7	2	4	7	4	9	4	4	6	2	3	7	15	10	4	14	8	12	35	24	39	42	60	57	82	61	46	103	43	94	59	67	32	69
DDB_G0268938	69	66	38	145	92	117	57	192	80	167	65	193	129	202	183	212	249	114	164	214	117	202	327	313	197	283	226	268	247	251	198	338	282	484	456	461	270	399
DDB_G0268942	0	0	0	0	0	0	0	0	0	0	0	0	0	0	0	0	0	0	0	0	0	0	0	0	0	0	0	0	0	0	0	0	0	0	0	0	0	0
DDB_G0268944	0	0	0	0	0	0	0	0	0	0	0	0	0	0	0	0	0	0	0	0	0	0	0	0	0	0	0	0	0	0	0	0	0	0	0	0	0	0
DDB_G0268946	0	0	1	1	0	0	3	0	0	0	0	1	0	0	0	0	0	0	0	0	0	0	0	0	2	0	0	0	0	0	1	1	1	0	1	1	2	1
DDB_G0268948	2294	1412	445	360	229	260	277	582	366	403	343	447	471	155	375	272	527	490	331	293	284	185	418	242	375	210	127	232	206	163	136	152	91	150	112	202	143	229
DDB_G0268950	11	5	1	0	0	2	7	11	7	2	1	3	4	4	9	2	17	0	7	7	4	2	2	9	22	10	24	8	11	15	52	26	15	15	27	15	19	14
DDB_G0268958	4	13	0	6	3	4	5	9	5	4	2	10	5	38	5	18	4	9	4	12	8	8	19	10	11	11	20	20	23	15	5	11	0	13	12	7	7	7
DDB_G0268960	0	4	2	6	8	7	0	19	2	10	1	17	2	24	11	24	22	13	9	15	9	13	32	21	39	28	43	29	41	34	10	22	23	23	25	27	21	27
DDB_G0268962	2	2	1	2	3	0	1	2	3	2	3	1	1	3	1	1	2	1	0	1	6	2	5	1	5	1	1	1	3	2	2	2	11	1	2	1	8	2
DDB_G0268964	3	6	6	4	5	8	5	19	4	8	6	12	3	3	5	4	11	3	7	17	6	3	12	6	19	17	18	8	23	15	11	16	13	16	4	12	92	59
DDB_G0268966	286	268	431	535	1029	1186	709	1213	633	739	481	584	467	454	560	510	724	336	519	786	502	802	1115	1198	798	766	476	661	645	679	260	265	202	249	158	283	242	282
DDB_G0268968	138	52	291	250	429	347	307	254	336	324	277	227	344	1335	482	426	705	327	632	793	653	679	1074	719	714	476	752	642	1073	725	636	528	647	745	685	781	672	731
DDB_G0268970	233	233	36	75	31	90	80	220	113	125	96	52	67	14	52	46	51	92	28	53	16	35	18	36	29	31	10	31	13	22	8	8	3	10	1	20	7	15
DDB_G0268974	0	1	0	0	0	0	0	0	0	0	0	0	0	0	1	0	1	0	0	0	0	0	0	0	0	0	0	0	0	0	0	1	0	0	0	0	0	0
DDB_G0268978	0	0	0	0	0	0	0	0	0	0	0	0	0	0	0	0	0	0	0	0	0	0	0	0	0	0	0	0	0	0	0	0	0	0	0	0	0	0
DDB_G0268980	0	0	0	0	0	0	0	0	0	0	0	0	0	0	3	0	0	0	0	2	0	0	0	0	0	1	0	2	2	0	1	1	0	0	3	0	0	0
DDB_G0268982	8	9	1	1	4	4	10	4	16	4	4	1	3	5	5	4	8	4	4	4	5	6	1	3	14	0	5	8	14	7	6	2	7	5	2	1	3	2
DDB_G0268984	1	0	0	0	0	0	1	1	0	0	1	1	1	2	1	1	4	2	10	0	1	2	7	1	37	24	44	16	38	25	149	37	26	7	3	3	13	9
DDB_G0268986	0	0	0	0	0	0	0	0	0	0	0	0	0	0	0	0	0	0	0	0	1	0	0	0	0	0	1	0	0	2	0	0	0	0	1	0	0	0
DDB_G0268988	132	128	46	96	71	130	90	181	84	126	67	71	80	37	61	55	87	73	107	159	110	130	218	180	192	178	211	221	342	247	187	232	263	369	334	344	226	316
DDB_G0268990	21	3	4	4	11	8	6	13	6	6	12	6	2	5	7	5	5	4	3	11	5	5	9	13	17	9	10	11	10	7	8	7	8	5	3	6	10	4
DDB_G0268992	4	10	1	0	3	2	2	5	2	1	1	1	0	2	0	3	1	4	2	3	4	2	6	2	43	33	47	32	39	35	29	7	5	5	0	3	10	4
DDB_G0268994	18	8	8	1	13	14	30	25	22	15	22	18	37	7	32	9	56	13	45	45	45	21	32	21	93	28	56	37	67	39	20	3	11	6	16	7	26	8
DDB_G0268996	217	387	88	172	35	123	123	354	87	97	62	87	57	22	47	46	50	105	32	61	11	41	36	108	45	46	27	74	29	83	91	82	109	154	186	191	183	215
DDB_G0269000	85	99	13	19	30	57	41	67	56	68	39	52	46	40	80	101	166	68	118	159	79	76	225	147	194	210	247	184	318	223	125	65	71	53	41	56	63	70
DDB_G0269004	5	3	0	2	0	3	0	1	2	0	1	0	3	0	0	1	8	0	3	2	2	1	2	0	3	1	0	0	1	1	1	0	2	0	0	0	2	1
DDB_G0269006	178	124	138	120	170	197	214	258	271	273	226	269	310	381	326	288	556	161	420	420	394	292	715	498	656	439	480	331	556	393	418	294	543	407	629	409	612	369
DDB_G0269008	1	2	0	8	2	7	2	8	0	4	1	2	0	3	0	22	18	83	140	175	65	35	57	31	361	144	167	100	252	146	187	377	175	341	179	435	285	452
DDB_G0269010	1	0	0	0	3	1	0	2	1	3	0	27	4	54	33	30	35	12	17	13	10	2	4	5	11	8	7	5	2	3	1	1	1	1	3	2	2	3
DDB_G0269012	2	0	2	1	2	1	1	0	1	0	0	22	1	22	22	26	21	7	10	8	7	0	7	2	8	2	8	4	0	0	0	1	1	2	1	1	2	1
DDB_G0269014	469	97	381	158	584	325	756	281	904	425	884	736	887	1273	1337	607	1809	353	1267	786	1166	616	1036	717	1292	578	628	575	617	537	507	222	593	253	286	359	859	326
DDB_G0269016	6782	3104	2774	4008	4963	6390	6727	7619	5971	5689	3934	4668	3999	3150	3922	3820	4891	2373	4030	3113	2246	2169	3140	3826	3079	4063	2039	2432	1801	1728	698	671	500	686	429	825	652	869
DDB_G0269018	8	2	5	24	7	15	10	14	6	50	9	120	56	66	71	93	163	67	324	205	205	122	404	252	385	446	327	287	377	311	549	568	988	501	1029	338	468	312
DDB_G0269020	0	0	0	0	0	0	0	0	0	0	1	0	0	0	0	0	0	0	0	0	0	0	0	0	0	0	0	1	1	1	0	0	0	0	0	0	1	1
DDB_G0269022	127	169	32	52	84	118	81	183	78	165	83	279	175	142	297	290	471	196	235	279	264	278	451	425	171	265	121	182	181	147	167	262	220	298	377	309	162	284
DDB_G0269024	30	35	20	18	28	16	31	34	33	22	25	36	41	13	63	25	75	23	62	36	54	29	59	36	98	52	73	47	76	66	51	23	37	33	38	35	46	40
DDB_G0269026	0	0	5	16	19	7	7	6	3	6	0	0	1	0	0	1	3	4	3	1	6	0	3	2	21	11	41	34	33	24	108	72	114	56	86	51	55	27
DDB_G0269028	0	0	0	0	0	0	0	0	0	0	0	0	0	0	0	0	0	0	0	0	0	0	0	0	0	0	0	0	0	0	0	0	0	0	0	0	0	0
DDB_G0269030	0	0	0	0	0	0	0	0	1	1	0	0	0	0	0	0	0	0	2	0	0	0	0	2	0	0	0	0	0	0	0	0	1	1	0	0	0	0
DDB_G0269032	56	57	62	62	111	110	116	132	155	126	135	105	132	99	112	77	154	79	132	162	141	144	163	163	209	109	120	110	113	97	257	163	329	153	273	183	248	163
DDB_G0269034	217	195	53	62	87	138	136	221	117	169	106	121	146	59	170	152	281	107	132	140	105	106	200	225	128	184	83	97	87	72	17	45	13	29	26	34	28	50
DDB_G0269038	1613	2296	854	2754	1087	1576	1100	2179	1099	2217	944	2547	1189	2492	1308	1532	1592	1126	1116	1065	672	902	1344	1393	919	1261	865	1022	1027	815	517	570	365	376	253	434	204	431
DDB_G0269040	176	579	101	589	345	1018	180	857	403	1112	496	804	532	536	734	953	798	631	388	911	232	440	209	697	333	574	46	353	51	208	33	90	41	86	21	93	54	90
DDB_G0269042	6	8	0	1	4	0	6	6	1	2	0	1	2	0	3	0	6	3	0	6	4	1	2	5	1	8	1	4	5	2	3	3	0	2	0	0	2	2
DDB_G0269044	5	0	0	1	1	2	0	0	2	3	0	0	0	4	0	1	5	3	4	3	6	5	13	1	10	5	11	4	4	3	2	2	12	1	11	2	2	0
DDB_G0269046	1472	1078	450	392	1073	2124	1910	2670	2299	2268	2027	959	2071	163	884	467	816	522	483	630	390	570	632	686	588	316	168	258	209	232	192	212	219	202	183	215	251	206
DDB_G0269048	534	240	184	199	349	157	317	145	250	126	116	97	97	167	120	190	290	170	229	251	397	194	486	281	496	242	407	435	618	424	258	133	264	523	363	570	445	460
DDB_G0269050	316	337	72	384	114	469	160	772	169	512	268	516	265	202	230	402	206	350	138	422	163	382	251	658	244	383	197	497	364	440	161	359	104	1102	389	979	150	870
DDB_G0269052	36	30	24	17	53	47	57	61	47	42	44	79	41	40	84	49	145	39	88	79	81	50	114	98	147	66	98	78	134	89	93	35	87	43	83	57	121	39
DDB_G0269054	101	78	42	58	57	71	74	118	85	67	53	65	67	18	71	70	99	38	80	101	92	68	124	93	164	197	174	153	171	151	108	64	91	43	38	54	54	52
DDB_G0269056	1	0	1	0	1	0	1	0	4	0	2	1	0	0	1	1	1	0	0	2	3	0	0	0	0	0	0	3	1	0	0	0	0	0	0	1	2	1
DDB_G0269060	44	49	42	75	59	91	59	100	48	73	37	37	33	35	44	45	45	27	28	39	21	40	53	55	61	69	53	69	60	93	58	55	37	53	48	64	33	54
DDB_G0269062	117	141	67	100	98	118	103	181	113	151	78	126	105	96	123	65	120	62	56	128	73	101	117	157	113	84	80	102	147	125	38	42	21	30	19	43	28	53
DDB_G0269064	0	0	0	0	0	0	0	0	0	0	0	0	0	0	0	0	0	0	0	0	0	0	0	0	0	0	0	0	0	0	1	0	0	0	0	0	0	0
DDB_G0269066	0	0	0	0	0	0	0	0	0	0	0	0	0	0	0	0	0	0	0	0	0	0	0	0	0	0	0	0	0	0	0	0	0	0	0	0	1	0
DDB_G0269068	0	0	0	0	0	0	0	0	0	0	0	0	0	0	0	0	0	0	0	0	0	0	0	0	2	0	2	0	2	0	3	0	0	0	0	0	2	0
DDB_G0269072	5	6	2	1	4	4	3	5	5	1	4	2	3	3	0	1	7	1	1	3	3	0	0	0	15	1	3	1	3	1	2	0	24	1	1	0	4	2
DDB_G0269074	8	4	2	2	4	2	7	7	6	3	2	1	0	1	1	0	5	1	1	1	5	1	5	0	5	1	4	2	3	3	2	1	16	2	1	1	9	7
DDB_G0269076	0	0	0	0	0	0	0	0	0	0	0	0	0	0	0	0	0	0	0	0	0	0	0	0	0	0	0	0	0	0	0	0	0	0	0	0	0	0
DDB_G0269078	1	2	0	5	5	1	0	3	1	4	1	4	1	0	0	9	0	1	10	2	2	22	16	25	72	118	536	340	545	372	547	482	353	303	349	279	234	274
DDB_G0269080	0	0	1	0	0	0	0	0	0	0	0	0	1	0	0	0	1	1	0	1	2	2	2	0	14	19	8	12	10	13	53	20	12	7	5	5	4	5
DDB_G0269082	0	0	0	0	0	0	1	0	1	1	0	0	0	0	1	0	0	0	1	0	3	1	1	0	0	3	0	0	2	1	0	2	1	8	52	112	147	173
DDB_G0269084	5	1	4	0	3	6	10	9	5	5	3	2	4	0	3	3	5	4	1	8	1	3	2	9	3	3	2	4	3	1	2	1	2	2	0	1	2	3
DDB_G0269086	868	49	248	53	267	115	429	79	532	70	316	64	245	146	191	202	251	82	159	216	132	138	162	121	413	227	233	245	258	218	119	115	203	145	219	229	581	259
DDB_G0269088	0	4	302	366	112	77	30	82	14	20	4	13	2	4	5	11	6	11	7	20	55	20	32	19	23	11	8	12	12	14	1	7	9	4	4	15	7	7
DDB_G0269090	0	6	1	0	0	0	0	2	0	0	0	1	1	0	1	0	1	0	1	0	1	0	0	0	2	0	1	0	0	0	0	0	0	0	0	0	1	0
DDB_G0269092	5	2	56	39	72	33	48	38	35	18	9	11	12	2	7	29	21	60	134	229	111	107	218	128	756	580	495	465	666	422	417	844	393	901	493	840	410	712
DDB_G0269096	0	3	3	2	7	6	5	6	0	2	0	1	4	0	3	3	4	1	1	2	1	3	3	4	1	2	3	4	0	2	0	0	0	2	2	0	1	2
DDB_G0269100	16032	672	58406	11475	113428	30101	81874	9528	61924	9855	44063	21909	52256	39374	69256	40528	81410	11814	65886	31027	40878	21048	48263	28618	32843	23404	18951	23222	16785	21118	11755	7949	13147	14637	10775	19897	25667	19827
DDB_G0269102	692	1571	1131	2446	2636	2653	1902	2695	1412	1351	705	1357	972	218	758	904	749	763	415	1015	536	1164	1556	1603	536	756	381	718	572	638	203	292	112	257	116	307	126	343
DDB_G0269104	136	214	99	206	148	338	119	387	117	186	97	123	144	9	160	170	223	165	144	229	153	317	309	413	194	286	160	267	216	235	107	198	79	416	330	556	131	479
DDB_G0269106	149	145	27	85	13	83	28	206	55	157	100	129	68	115	87	165	109	164	75	274	327	534	603	737	670	309	669	1734	1407	1569	711	748	558	1069	451	1582	559	1069
DDB_G0269108	13	8	18	17	63	30	50	24	14	38	19	24	16	17	33	34	8	9	153	5	177	74	23	49	376	174	1601	457	2081	1450	5075	2340	4610	2737	5472	7432	24484	10445
DDB_G0269110	853	680	1019	812	1112	1258	885	2160	853	940	749	525	1109	143	1272	941	1833	810	1123	1555	1093	1744	2190	2845	1702	2568	1377	1785	1896	1523	1213	1244	931	1526	1101	1647	1814	2328
DDB_G0269112	25	4	54	30	21	17	17	22	9	16	9	13	11	9	11	5	19	5	13	8	39	12	35	19	33	41	28	52	78	63	44	49	92	266	292	481	3011	1408
DDB_G0269114	133	94	65	81	112	136	127	198	169	158	113	82	111	39	121	137	185	107	106	175	153	201	289	279	258	246	218	239	273	281	212	180	254	199	162	189	199	243
DDB_G0269116	11	14	13	17	26	54	11	37	6	75	22	228	95	96	398	929	1294	545	1094	1600	1679	2563	8101	4733	5594	5028	7862	5180	8476	5366	6130	4258	3562	4281	3811	5842	3822	6030
DDB_G0269118	1132	1977	749	1829	887	1481	758	2190	816	1705	673	1277	778	190	864	947	1019	1121	619	922	539	826	1119	1361	958	1395	750	988	962	780	484	638	264	434	187	490	194	505
DDB_G0269120	720	1299	437	954	513	1027	439	1214	415	633	271	346	313	157	322	434	437	574	303	642	291	666	806	908	394	608	298	501	408	353	160	228	133	298	142	323	132	347
DDB_G0269122	7810	6564	5646	10144	7237	11645	7055	12690	6253	10203	4581	6676	4041	2819	3327	2798	2854	2853	2313	2888	1555	2709	2180	3808	2564	2679	3121	3247	3488	3462	6387	6268	9219	6674	9339	6231	4663	5464
DDB_G0269124	160	15	16	10	398	189	74	70	23	119	43	133	70	79	173	244	173	35	1708	79	296	628	1541	752	10531	6523	12257	7322	11705	9148	36288	20118	54347	22863	48692	17631	25504	11760
DDB_G0269126	73	90	82	145	111	99	72	165	81	162	83	129	64	79	75	103	95	49	52	56	40	35	23	52	34	38	8	32	9	23	5	6	7	8	5	18	9	16
DDB_G0269128	0	0	0	2	5	1	0	2	0	3	0	7	3	4	5	15	33	5	29	34	33	29	88	40	130	100	136	132	155	111	261	218	230	167	264	144	175	155
DDB_G0269130	136	160	70	242	115	168	121	267	154	355	147	648	291	601	464	664	753	270	560	450	368	271	644	537	380	606	571	510	657	498	273	216	167	193	136	218	149	218
DDB_G0269132	132	2	34	7	201	131	99	28	65	85	49	67	30	58	64	152	59	37	625	66	279	498	245	320	5425	3095	2142	3311	1144	2266	5782	9231	23174	15915	18760	18371	29792	15912
DDB_G0269134	79839	4455	75603	13369	99975	36807	100600	17722	104577	21487	108929	40001	112484	157856	107413	57810	96590	17227	65504	45801	39726	26673	33234	25975	45674	24875	22274	29287	23302	24516	36584	30613	65679	37815	52660	38298	42846	30827
DDB_G0269136	16843	1088	11449	3019	11413	5725	11246	2887	11990	3115	11865	4577	10537	12655	8853	6669	8874	2197	7942	6168	5022	4687	7363	5501	9572	7153	8397	6898	7430	6519	11549	12797	22746	11966	20155	12346	14178	7924
DDB_G0269138	5930	4268	4784	9878	5977	8684	4389	6499	4207	6607	3338	9527	4879	15480	5725	8555	8495	4270	6314	8074	5480	7190	13289	11818	8226	12218	9726	10704	9641	8351	5800	5122	4572	4296	3116	3954	3113	3710
DDB_G0269140	643	596	2176	2173	2130	1730	1754	2007	1320	1227	791	810	863	667	667	756	1102	619	834	1522	1539	1346	2717	1863	1654	1370	1264	1417	1917	1723	875	639	778	585	457	689	662	695
DDB_G0269142	783	702	1080	1260	857	887	708	1200	728	837	616	470	551	184	449	515	682	471	677	786	717	805	1543	1437	1332	1509	1143	1311	1154	1143	736	801	1069	1152	1274	1128	1051	1078
DDB_G0269144	9805	5251	7536	5331	11665	9716	11054	12123	11277	8594	8952	5742	10113	1936	10129	6637	12465	4277	6719	5961	7697	5834	10131	9707	19281	12404	21976	15886	24241	19922	32942	24466	40640	19805	24034	17917	21435	13618
DDB_G0269146	8558	590	7028	2634	8530	5909	8828	3263	10180	3857	9701	5393	9166	8716	8272	6434	8356	2368	6037	6296	4550	5545	7502	7224	7262	7425	4976	5771	4683	4642	7035	5079	8576	4983	5544	4787	5257	4380
DDB_G0269148	1859	1389	1231	1410	1723	1874	1554	2157	1653	1876	1354	1955	2177	1168	2942	2205	5020	1474	4055	2896	2931	1679	3204	2508	3233	2636	2351	2140	2657	2036	1115	549	636	478	395	527	580	565
DDB_G0269150	425	127	204	138	536	394	635	404	720	305	607	251	368	185	333	341	741	190	665	492	674	431	797	634	1447	828	1024	887	1001	961	1600	1147	4101	1358	2282	1093	2383	701
DDB_G0269152	80	64	35	64	54	87	69	128	60	129	75	236	126	253	189	212	382	126	254	271	225	168	328	296	195	219	132	148	161	139	46	42	29	48	20	48	36	71
DDB_G0269154	1850	1150	1198	1041	1927	1697	1760	2416	2027	2302	1972	2803	3030	1214	5223	3721	8924	1847	6167	3506	4570	2606	6030	4166	5071	4097	3072	3205	3407	3061	1691	856	1526	1110	1004	1112	1636	1245
DDB_G0269156	7504	2386	9181	9593	12935	13430	10769	11434	12488	10835	10890	6267	6638	3061	5667	5316	7200	2646	5734	6337	5261	6241	8763	7643	7695	4490	3429	5858	4393	4777	2269	1554	2559	1599	1759	1934	3135	2013
DDB_G0269158	655	441	2237	1524	1909	1320	1884	1684	1909	1108	1197	1062	1375	452	1978	1233	3477	723	2704	1848	2436	1413	2942	2699	4184	2379	2184	2067	2035	2207	2329	1603	5175	1724	2803	1331	2819	1073
DDB_G0269160	5629	482	19186	3257	24630	8431	19837	2848	15906	2221	11902	2483	8766	10604	5773	4442	5725	2096	3992	10282	6534	10170	10596	6958	4153	1879	1177	3464	1487	2599	773	1140	942	1070	669	1261	1560	1354
DDB_G0269162	117	96	106	144	146	160	163	232	162	245	173	450	233	473	361	350	611	183	428	338	356	276	550	432	554	464	362	374	344	292	415	283	543	398	552	485	952	605
DDB_G0269164	141	140	100	216	133	185	103	243	103	254	108	249	183	227	223	270	360	173	262	321	179	270	515	360	339	428	252	306	295	288	150	150	135	154	122	164	114	163
DDB_G0269166	917	422	1978	1936	2251	1370	1547	1371	1509	1522	1292	1997	1513	1865	1911	1490	2353	660	1408	1925	2101	2236	3846	3404	2415	1613	1938	1522	1878	1604	1628	905	1443	993	1201	1007	1530	884
DDB_G0269168	1203	1530	625	1635	949	1372	972	2005	998	1608	791	1200	692	1512	466	659	525	746	324	608	269	483	608	688	467	468	456	590	656	581	384	440	327	386	314	427	289	466
DDB_G0269170	441	844	977	808	1064	1543	1065	2028	673	1176	361	604	463	171	331	334	734	516	458	700	433	491	621	676	1052	757	1650	1476	2582	1714	1653	1288	941	1058	932	859	658	756
DDB_G0269172	79	60	123	81	132	130	96	131	97	128	111	100	67	218	80	106	166	126	125	155	313	109	176	126	342	229	311	224	296	236	132	44	72	24	29	48	94	41
DDB_G0269174	245	310	212	503	234	391	275	523	273	450	177	751	290	520	440	559	739	348	465	507	359	434	942	770	911	1209	987	1004	1116	1045	872	863	627	573	519	496	329	540
DDB_G0269176	20	44	19	65	26	18	26	39	27	40	9	88	21	47	32	63	50	32	33	32	29	48	153	75	64	76	38	60	50	52	28	29	28	62	32	44	23	41
DDB_G0269178	0	0	0	0	2	1	1	1	0	0	0	0	1	0	0	0	0	1	3	0	2	3	4	8	49	21	16	11	26	17	49	57	92	184	181	267	160	225
DDB_G0269180	156	160	35	9	195	221	145	209	99	79	31	35	22	26	26	53	68	72	58	88	39	38	141	94	1002	995	1970	978	1736	1067	683	132	141	82	116	111	194	98
DDB_G0269182	224	221	19	27	57	83	80	233	145	188	146	101	158	33	95	94	111	97	88	102	76	100	190	151	275	260	368	376	531	426	451	373	426	373	405	345	297	391
DDB_G0269184	115	74	158	279	162	206	162	324	205	399	223	509	324	575	506	507	875	316	673	613	539	423	1178	930	1054	1139	1017	1020	1113	1012	864	686	733	685	554	741	528	708
DDB_G0269186	182	166	66	108	88	137	74	242	120	164	79	111	84	180	101	98	113	122	131	209	93	214	224	285	337	335	442	392	507	475	737	1150	1068	1157	1445	956	670	819
DDB_G0269188	227	130	111	168	162	168	161	241	196	225	151	146	193	106	221	266	389	114	266	283	287	206	541	336	428	374	413	374	607	461	556	724	763	1191	1543	1746	803	1287
DDB_G0269190	1319	1163	710	1282	836	884	592	912	540	823	471	690	472	702	431	587	499	543	452	475	273	374	503	524	553	748	802	702	867	682	574	364	316	236	180	206	188	208
DDB_G0269192	261	245	94	217	141	251	180	341	211	234	134	194	147	120	133	181	216	161	143	203	151	195	331	320	315	350	444	355	576	431	307	224	213	152	115	157	136	155
DDB_G0269194	757	187	480	220	1111	582	982	449	1207	496	1064	550	907	1673	1218	1002	2330	616	2082	1751	2377	1312	3711	1804	4065	1851	2695	2546	2596	2510	2906	1999	4555	2112	2760	1918	3436	1842
DDB_G0269196	5220	2664	4372	6340	8333	7066	7686	7360	6786	6786	4610	7040	5125	7629	5308	5074	5884	2460	3483	4005	2754	3656	4120	4994	2918	3189	2221	2501	2322	2322	1267	822	680	761	462	857	680	781
DDB_G0269198	692	40	543	69	1024	245	959	140	1133	143	965	244	851	964	709	351	890	183	619	522	634	355	629	335	1149	311	775	688	840	762	1408	897	2847	1088	1946	1296	3325	1237
DDB_G0269200	1252	676	4610	4203	5394	2249	3032	2156	1938	1293	1040	1155	1114	1378	1273	1142	1956	772	1737	2085	2402	2025	4270	2729	2956	2186	2097	2326	2464	2385	1319	813	1053	645	707	835	1145	898
DDB_G0269202	1083	832	9308	17035	5532	15369	3234	7401	1450	2331	274	1093	233	1133	541	2799	1649	1795	1822	4028	1166	2155	1953	2037	2106	1880	757	2512	798	2106	394	1037	446	792	294	794	529	725
DDB_G0269204	87	39	18	35	259	259	254	364	394	456	389	273	401	148	197	148	323	155	331	393	414	328	526	554	671	362	293	349	360	333	208	91	171	108	116	152	339	168
DDB_G0269206	43	31	27	14	44	9	168	147	256	150	1595	75	488	44	215	73	933	78	1562	226	1261	100	1243	218	2249	518	1261	556	1438	685	564	107	315	95	194	124	2722	513
DDB_G0269208	10	6	55	21	20	20	21	40	19	15	5	3	4	0	1	3	4	4	2	5	7	4	5	8	9	1	1	7	2	10	2	2	3	2	0	4	6	4
DDB_G0269210	7	1	0	1	3	4	4	2	11	3	39	4	16	2	9	1	16	6	18	28	30	12	26	29	49	37	74	47	99	77	47	15	40	23	19	28	42	27
DDB_G0269212	187	105	89	7	71	71	27	45	34	33	81	24	65	8	48	17	44	34	32	21	33	17	22	15	40	19	14	21	13	7	15	16	21	10	6	13	14	12
DDB_G0269214	1007	220	58	34	125	161	38	59	36	52	28	62	42	69	201	495	1419	351	1130	599	812	261	1889	1030	3542	2398	2538	2473	2996	2755	1093	451	669	504	370	530	1031	723
DDB_G0269216	26	52	13	29	10	30	16	49	17	39	18	42	17	15	21	30	43	33	28	38	22	38	46	41	41	43	53	50	93	58	31	28	17	38	22	31	18	25
DDB_G0269218	113	181	19	68	19	23	18	36	23	35	18	26	19	25	13	28	27	53	5	31	21	20	42	46	45	92	86	70	83	70	82	181	73	140	111	137	81	139
DDB_G0269220	29	44	1	16	3	11	3	24	7	11	5	6	9	6	9	11	6	10	3	16	11	11	28	14	8	23	9	14	7	9	3	8	2	2	2	7	3	3
DDB_G0269222	17	12	27	17	43	21	56	63	34	73	18	257	161	317	603	253	1071	136	777	301	526	215	932	612	1196	739	566	532	520	547	420	138	422	217	313	192	618	207
DDB_G0269224	64	36	144	177	159	144	85	165	75	80	51	44	43	8	45	29	44	50	26	74	40	88	85	78	65	47	35	61	32	58	22	33	22	32	33	44	23	44
DDB_G0269226	603	327	139	146	229	231	336	368	467	270	583	130	308	39	188	160	183	129	156	164	72	97	125	138	192	124	94	96	87	104	54	50	78	73	162	141	116	128
DDB_G0269228	13	14	5	7	12	30	32	42	30	13	21	11	19	7	25	14	32	15	26	53	43	41	55	44	56	15	13	17	17	18	42	20	25	12	24	10	22	13
DDB_G0269230	920	1170	592	1663	844	1325	747	1690	808	1666	671	1730	1149	2366	1461	1614	1639	869	950	1271	751	1071	1824	1807	978	1259	772	1022	880	859	678	799	531	810	675	899	700	924
DDB_G0269232	34	22	16	17	17	22	20	55	24	28	20	31	33	38	55	44	82	20	33	40	20	26	45	40	57	51	53	33	65	39	24	15	14	13	13	17	24	24
DDB_G0269234	3728	228	3665	630	4908	2776	5420	1479	4855	1551	4516	1081	4164	2741	3100	1435	2483	821	1780	2153	1544	1034	1288	933	686	559	301	417	343	272	192	191	155	195	112	193	182	187
DDB_G0269236	1197	1388	589	1416	915	1426	786	2114	881	1370	714	987	925	318	1017	1182	1243	953	1094	1700	1123	2071	3245	2932	2348	2548	2639	2587	3350	2360	2107	3036	2134	3995	3535	4022	2172	3708
DDB_G0269238	1080	1049	404	1160	719	1090	580	1369	596	1328	559	1783	950	2773	1422	1986	2257	1150	1507	1852	1310	1957	3168	3096	2143	2923	2598	3020	3134	3062	4029	5424	4706	6084	5460	5638	2575	4489
DDB_G0269240	259	276	338	758	487	620	339	674	343	662	246	681	380	499	549	773	790	385	464	830	477	798	1236	1002	529	693	389	589	508	477	185	212	118	216	134	265	140	266
DDB_G0269242	2369	1210	1892	2656	3336	3837	2858	3720	3108	3242	2494	2568	2813	2006	2183	1738	2362	1128	1898	2499	2145	2291	3385	3073	3944	2887	3185	3651	3361	3451	5415	4324	7856	4927	6276	4521	5909	4361
DDB_G0269244	49	23	54	22	68	40	63	57	86	64	59	77	75	57	80	44	158	49	110	91	111	88	109	107	256	129	137	138	173	138	123	52	130	65	112	85	136	86
DDB_G0269246	787	629	138	287	364	506	427	703	480	460	353	224	281	123	233	306	255	271	215	322	180	269	293	329	301	286	424	491	570	720	441	468	423	469	559	692	690	716
DDB_G0269248	3778	2379	2211	2786	1866	2722	1426	4376	1216	2719	747	1320	606	262	529	1364	598	1187	443	1111	302	1008	629	1350	382	646	148	509	190	306	103	221	84	222	87	293	78	261
DDB_G0269250	284	212	497	277	662	441	578	583	775	524	646	484	711	329	708	447	1039	284	611	494	730	483	906	1035	1583	1134	998	943	936	986	978	474	1278	572	765	542	1595	592
DDB_G0269252	254	215	267	353	658	773	623	658	614	441	428	608	397	718	763	585	1332	421	995	857	920	565	1412	987	1333	848	1429	943	1767	1337	2520	1176	2178	1061	1748	880	1592	771
DDB_G0269254	66	39	11	38	134	111	128	69	44	176	37	129	64	62	68	171	74	56	547	60	301	365	306	297	4747	4390	8843	5869	9004	7184	11699	13448	12625	13462	15126	21597	40344	33741
DDB_G0269256	2	1	1	0	3	0	1	2	1	0	0	0	2	3	1	3	1	1	0	3	0	0	4	5	0	4	0	0	1	1	0	1	0	0	0	3	1	3
DDB_G0269258	2	0	0	2	0	2	1	0	1	1	0	0	0	0	0	0	0	0	0	1	0	1	0	0	0	0	0	0	0	0	0	0	0	0	0	0	0	0
DDB_G0269260	0	0	0	0	0	0	0	0	0	0	0	0	0	0	0	0	0	0	0	0	0	0	0	0	0	0	0	0	0	0	0	0	0	0	0	0	0	0
DDB_G0269262	6	16	4	15	4	12	4	8	3	10	5	8	5	11	2	7	9	1	4	12	5	10	15	11	10	19	6	11	8	15	2	7	3	3	0	4	4	5
DDB_G0269264	0	0	0	0	1	1	0	0	1	1	0	1	0	1	0	0	1	1	0	1	2	1	0	0	0	2	0	1	1	0	1	0	0	0	0	0	3	3
DDB_G0269266	1	0	1	0	1	1	0	1	0	0	2	0	0	0	0	0	0	0	1	2	1	0	0	1	2	0	1	1	1	0	0	0	0	0	0	1	2	0
DDB_G0269268	2	0	0	0	0	0	0	0	0	0	0	0	0	0	0	0	0	0	0	0	1	0	1	0	4	0	1	0	0	1	0	0	1	0	0	0	0	0
DDB_G0269270	2	3	2	1	2	0	0	4	1	0	0	2	1	3	0	0	1	2	0	0	0	1	0	0	0	0	1	0	0	0	0	1	0	1	2	0	1	0
DDB_G0269272	57	72	31	38	68	62	75	80	70	64	46	48	50	32	34	32	44	39	35	41	28	50	56	54	48	25	21	36	53	35	43	50	92	24	69	33	70	18
DDB_G0269274	54	40	15	20	54	66	58	78	72	62	44	71	65	24	47	32	78	24	24	44	21	29	40	49	43	23	14	16	14	24	7	10	8	11	16	14	24	16
DDB_G0269276	27	56	15	31	34	97	66	140	59	219	68	268	127	65	142	145	226	87	141	115	78	85	147	180	131	140	149	127	139	121	63	52	59	59	62	103	55	95
DDB_G0269278	17	18	1	0	3	2	2	3	5	1	1	5	2	2	4	0	5	5	2	2	2	1	4	4	7	4	9	1	3	0	7	0	5	2	6	1	4	0
DDB_G0269280	18	10	12	2	55	45	12	12	2	32	5	45	17	161	79	455	720	164	706	241	299	229	872	560	1288	1772	1282	1202	1318	1180	3426	3922	4373	4926	7580	4563	3226	3706
DDB_G0269282	372	476	76	221	122	219	137	283	129	244	139	155	138	91	194	179	226	228	177	206	113	144	218	236	163	283	215	212	274	229	195	168	147	145	195	175	89	138
DDB_G0269284	105	121	84	82	65	88	93	159	109	88	83	79	126	36	116	137	210	99	154	172	132	197	359	279	282	376	274	254	330	292	229	338	270	317	233	277	170	243
DDB_G0269286	89	68	50	38	105	69	103	117	114	68	86	87	96	194	134	78	246	88	181	187	213	139	187	214	308	225	131	188	193	238	133	73	139	86	70	69	123	90
DDB_G0269288	251	151	147	56	187	124	268	256	338	204	251	146	191	153	273	132	527	129	364	248	384	127	333	241	587	322	339	275	397	307	323	154	562	205	312	164	627	150
DDB_G0269290	4287	1399	2402	3144	2079	2542	2068	2398	3004	3563	3277	3789	3428	4150	3003	3003	2837	1376	1766	2229	1263	2029	2491	3591	2137	2600	883	1660	882	1233	881	839	960	1096	818	1252	1236	1358
DDB_G0269292	160	188	121	210	155	256	166	295	176	315	116	415	256	675	420	322	678	243	359	298	393	191	374	301	349	305	230	238	145	147	98	53	69	47	39	76	60	81
DDB_G0269294	46	34	96	102	64	52	38	60	49	67	43	57	44	42	45	37	77	50	82	60	79	50	101	69	144	77	105	99	128	82	120	35	65	37	42	43	106	60
DDB_G0269296	26	38	199	225	212	122	64	75	30	28	14	16	4	5	6	2	7	12	4	16	12	23	17	18	12	9	7	9	8	14	6	11	9	10	14	42	45	44
DDB_G0269298	287	133	645	641	1715	882	903	623	784	603	529	734	629	630	887	604	1072	286	662	705	836	534	1308	877	699	369	417	415	498	442	475	213	356	227	240	220	409	233
DDB_G0269300	37	39	16	15	30	27	22	44	28	38	14	28	15	32	35	39	65	21	30	46	31	29	72	45	71	113	95	90	83	75	58	34	27	28	19	31	14	35
DDB_G0269302	35	45	9	0	4	9	6	17	13	10	14	17	13	9	10	0	8	16	3	11	5	7	1	9	9	12	5	7	3	6	1	5	2	5	2	5	3	7
DDB_G0269304	31	22	5	1	6	1	7	8	14	4	12	7	13	2	6	2	8	6	7	3	7	5	10	12	12	5	5	6	4	5	2	4	3	5	23	10	31	16
DDB_G0269306	52	82	36	36	41	44	45	63	36	52	24	39	31	36	28	40	82	41	50	53	41	33	73	62	71	112	72	45	77	47	33	22	15	17	8	10	11	22
DDB_G0269308	9	6	4	1	12	3	9	16	9	6	8	4	5	3	5	3	4	1	0	5	8	5	8	7	8	2	3	5	3	4	2	0	3	2	2	3	2	0
DDB_G0269312	178	120	15	22	4	3	24	47	62	49	57	62	46	28	37	46	73	70	37	32	34	37	81	83	77	73	40	52	36	51	36	29	49	25	38	57	47	46
DDB_G0269318	0	0	0	0	0	0	0	0	0	0	0	0	0	0	0	0	0	0	0	0	0	0	0	0	0	0	0	0	0	0	0	0	0	0	0	0	0	0
DDB_G0269320	0	0	0	0	0	0	0	0	0	0	0	0	0	0	0	0	0	0	0	0	0	0	0	0	0	0	0	0	0	0	0	0	0	0	0	0	0	0
DDB_G0269322	116	197	73	67	66	47	32	65	31	27	26	28	18	16	35	20	42	71	32	60	26	48	73	68	72	53	42	75	61	43	26	22	23	36	28	36	25	38
DDB_G0269324	8	33	1	0	3	5	4	6	6	2	1	4	1	0	1	1	5	8	0	5	0	0	4	1	46	37	74	24	47	22	11	7	4	1	3	2	3	0
DDB_G0269326	82	42	85	80	147	117	127	152	118	109	109	78	99	56	76	65	87	55	66	88	100	56	135	119	201	165	133	115	116	116	158	99	146	99	133	110	141	72
DDB_G0269328	17	18	26	20	68	56	41	56	58	56	50	54	41	109	70	45	214	59	118	114	118	57	123	121	176	127	102	100	124	109	102	74	154	112	192	155	269	150
DDB_G0269330	6	9	6	1	10	12	9	15	9	6	5	21	11	1	31	7	61	8	30	30	24	21	49	22	34	41	34	24	44	31	22	15	15	19	23	16	30	24
DDB_G0269332	263	268	262	249	348	359	342	493	331	601	367	622	461	671	662	481	931	322	722	649	615	448	804	734	564	570	496	429	605	415	262	150	171	154	126	170	177	161
DDB_G0269334	1805	186	2031	722	2363	1250	1888	604	2127	769	2574	1376	2873	5893	3429	2576	4459	1145	4768	3859	3924	2708	5674	2448	3470	1933	2753	2199	2577	2105	1410	872	1109	895	569	1052	1140	1110
DDB_G0269336	96	158	8	14	14	19	23	48	34	29	23	46	24	40	31	9	40	65	21	32	21	15	10	25	33	25	24	29	22	13	6	4	3	5	3	9	1	5
DDB_G0269338	35	26	8	13	11	25	15	25	5	23	10	15	9	10	7	13	16	18	15	18	16	19	27	12	47	30	57	50	74	39	49	20	23	28	51	48	109	64
DDB_G0269340	230	299	51	194	44	152	74	205	53	81	21	80	16	96	29	111	53	112	44	73	30	60	69	51	73	50	23	88	40	65	12	16	8	22	14	19	18	27
DDB_G0269342	118	279	35	34	73	122	67	133	80	56	52	90	86	12	96	14	144	81	83	110	64	39	26	91	165	145	157	132	198	121	87	122	53	75	50	73	37	55
DDB_G0269344	269	200	29	18	26	8	24	52	66	66	68	41	110	19	84	47	108	76	45	45	46	27	67	116	55	99	32	39	48	30	22	30	19	27	23	42	32	44
DDB_G0269346	3	4	0	1	0	0	0	1	1	2	0	3	0	0	0	0	2	2	0	0	0	1	0	0	1	1	0	0	0	0	0	0	1	0	0	0	0	0
DDB_G0269348	85	60	15	15	18	40	32	58	49	32	45	15	29	3	20	31	43	25	35	68	30	52	68	69	111	110	179	130	259	159	127	72	81	50	46	50	69	49
DDB_G0269350	25	7	0	9	9	17	8	13	17	14	6	6	10	3	8	8	13	11	8	14	11	9	23	16	25	18	22	26	36	21	13	2	7	2	5	3	6	6
DDB_G0269352	58	96	42	93	41	49	50	92	67	83	42	85	59	105	37	50	52	24	31	62	11	45	78	122	88	191	89	116	88	88	116	120	61	86	61	97	174	129
DDB_G0269354	86	65	148	22	159	165	108	113	126	37	73	37	46	15	68	21	130	37	75	76	72	34	49	29	103	36	27	32	30	31	16	12	26	10	10	12	33	7
DDB_G0269356	19	18	12	17	11	17	27	47	23	27	24	32	20	13	25	16	50	26	34	53	26	27	48	41	45	54	39	31	41	40	41	30	34	33	30	38	14	23
DDB_G0269358	119	77	11	20	29	21	34	43	34	48	36	111	80	40	85	76	133	62	123	56	68	64	172	118	202	178	220	172	263	186	652	609	753	668	1384	523	370	353
DDB_G0269360	3	3	0	0	6	5	2	10	5	12	2	10	4	9	5	14	24	13	54	43	28	18	118	77	221	159	236	174	220	158	252	124	200	97	137	84	151	86
DDB_G0269362	141	206	94	350	150	301	165	352	223	418	142	341	162	317	147	337	151	188	115	398	183	476	436	712	211	180	144	211	159	173	154	144	137	108	95	141	123	139
DDB_G0269364	280	150	2148	540	3243	2903	2192	1875	1886	512	998	147	382	63	256	230	413	238	275	434	221	301	141	263	287	122	82	173	88	164	89	93	133	97	113	118	320	129
DDB_G0269368	36	36	38	62	44	71	35	85	26	49	21	50	59	17	95	104	229	87	127	169	166	105	279	195	280	303	255	200	265	228	156	125	107	160	121	191	103	188
DDB_G0269370	69	84	23	57	63	68	42	98	36	55	31	45	37	34	31	43	57	33	24	52	21	27	33	34	17	29	21	13	22	11	8	11	8	8	7	9	8	7
DDB_G0269372	329	593	157	367	216	396	207	571	229	364	149	258	189	120	186	162	201	244	132	233	111	183	207	273	171	264	179	227	235	208	81	78	36	78	45	108	49	108
DDB_G0269374	64	59	31	26	48	39	68	77	82	65	53	49	63	33	28	20	44	35	34	21	28	9	24	30	73	61	112	66	126	74	151	96	131	65	114	46	83	48
DDB_G0269376	37	34	2	5	2	2	2	9	1	7	1	4	2	3	3	7	4	8	2	6	3	1	3	5	3	6	5	1	4	5	4	5	3	5	7	3	7	3
DDB_G0269378	45	20	35	21	54	43	63	42	41	42	60	48	43	91	57	25	97	30	67	61	48	21	81	38	89	64	90	71	71	55	28	26	33	14	24	28	32	20
DDB_G0269380	884	438	1099	797	1614	1251	1341	1512	1478	1122	1602	1196	1492	737	1944	1325	3142	777	3211	2414	3305	2377	5541	4050	5835	4287	4712	3800	4862	4234	5405	2985	7845	4403	9751	8647	19871	8564
DDB_G0269382	4691	2937	2865	5134	2877	3957	3264	4805	3398	3839	2970	2534	2444	1614	1658	1517	1375	1373	1073	1652	846	1282	1179	1945	1341	1143	1718	2159	2704	2595	2372	1804	2395	1555	1342	1428	1249	1374
DDB_G0269384	12	6	2	3	8	11	3	14	9	3	6	6	4	3	4	3	7	5	4	5	8	1	2	3	2	1	8	2	5	5	0	0	1	0	1	4	1	0
DDB_G0269386	18	10	46	50	189	72	78	92	46	75	14	61	23	68	13	21	19	15	13	32	42	21	36	45	77	27	82	68	73	82	33	19	47	13	17	20	39	20
DDB_G0269388	453	366	1891	2216	2650	1345	1270	924	802	836	384	476	409	442	327	213	239	156	159	314	293	360	332	416	177	147	88	159	109	148	51	60	63	54	39	64	90	69
DDB_G0269390	0	0	2	2	2	4	2	6	0	3	0	1	0	1	0	0	1	0	14	0	1	3	0	4	0	8	0	0	0	0	0	6	3	139	397	965	429	646
DDB_G0269392	1	1	0	0	0	0	0	1	0	0	0	0	0	0	0	0	0	0	0	0	1	0	0	1	0	0	0	0	3	1	0	0	0	0	0	0	0	0
DDB_G0269394	50	46	6	15	8	8	7	16	15	16	2	8	7	3	5	19	9	13	9	6	4	4	9	5	10	15	22	15	35	13	28	46	25	25	29	20	10	18
DDB_G0269398	26	33	26	44	31	60	34	77	32	36	31	25	32	5	17	16	34	23	22	39	16	32	44	45	28	28	15	37	44	54	12	24	15	21	22	30	35	35
DDB_G0269400	117	208	76	91	132	212	154	317	233	195	165	294	256	182	280	185	528	202	340	312	369	281	602	459	573	475	628	600	802	558	414	377	416	493	564	531	481	476
DDB_G0269402	3	0	3	0	10	1	4	3	1	1	2	1	0	0	0	0	6	0	1	2	8	0	4	1	7	1	4	1	0	3	1	1	4	1	3	2	3	2
DDB_G0269404	12	8	63	70	137	84	73	82	88	46	26	49	29	47	63	80	140	43	112	100	99	66	168	97	133	148	76	98	75	103	19	39	28	61	63	95	91	146
DDB_G0269406	43	22	7	3	18	27	16	34	22	63	40	85	39	199	59	109	132	48	108	88	67	58	165	97	188	314	288	197	213	182	53	26	21	30	20	19	37	40
DDB_G0269408	2	6	1	11	3	4	2	8	3	13	4	6	3	4	11	15	21	9	14	15	10	6	29	16	18	18	8	6	17	5	3	1	3	4	1	3	2	4
DDB_G0269410	4968	7135	3881	7120	1960	1443	2177	2269	1440	2191	877	3807	1764	4069	1735	1809	1870	2382	1529	1273	858	1151	1529	3276	1641	3008	932	1783	923	1316	335	708	536	674	349	1021	648	1100
DDB_G0269412	247	220	104	185	181	211	152	223	169	274	115	217	151	326	183	207	286	153	249	253	202	132	319	205	301	249	354	279	482	366	441	286	349	231	235	162	179	170
DDB_G0269414	1068	1426	166	475	172	290	400	788	461	577	344	403	338	169	266	323	239	516	163	282	103	199	163	322	184	331	222	295	297	257	93	123	45	108	74	139	44	128
DDB_G0269416	55	71	11	55	43	37	33	68	31	53	12	38	17	12	14	30	21	33	14	41	7	19	26	33	29	35	24	32	41	32	25	32	26	32	24	30	20	36
DDB_G0269418	53	61	17	41	13	27	9	23	19	21	5	12	7	2	13	16	36	22	25	30	18	15	47	34	38	36	53	52	61	36	15	15	13	12	11	17	16	31
DDB_G0269420	5	7	1	0	1	1	0	0	0	0	0	2	0	1	0	0	1	1	0	0	0	0	1	0	3	0	0	1	1	1	0	1	1	0	0	0	0	0
DDB_G0269422	0	0	0	0	0	0	0	0	0	0	0	1	0	0	0	0	1	0	0	0	0	0	0	0	0	0	0	0	0	0	0	0	0	0	0	0	0	0
DDB_G0269424	113	68	524	324	443	269	297	267	293	278	199	263	231	199	365	333	635	219	485	579	523	377	811	662	681	390	436	459	553	531	306	167	349	222	259	291	420	235
DDB_G0269426	14	2	78	15	108	39	112	32	126	54	107	63	94	265	80	76	125	37	87	87	93	65	94	54	132	53	85	75	102	97	67	52	108	75	60	85	141	106
DDB_G0269428	0	0	0	0	5	1	0	0	2	0	0	0	0	0	0	0	0	0	0	2	1	0	0	1	0	0	0	2	0	1	2	1	2	2	4	9	6	11
DDB_G0269430	150	144	137	213	153	163	168	209	200	230	137	332	241	275	337	382	577	247	460	417	425	205	611	335	537	425	411	367	460	399	227	149	229	162	142	150	157	148
DDB_G0269432	134	144	72	54	115	125	154	191	116	138	110	181	141	191	319	372	777	188	455	313	349	158	533	294	615	663	444	360	468	395	181	156	181	119	131	141	184	155
DDB_G0269434	0	0	0	0	0	0	0	0	1	0	0	0	0	0	0	0	0	0	0	0	0	0	0	0	0	0	0	0	0	0	0	0	0	0	0	0	0	0
DDB_G0269436	0	1	0	0	0	0	0	0	0	0	0	0	0	0	0	0	0	0	0	0	0	0	0	1	0	0	2	2	0	1	0	0	1	0	0	0	0	0
DDB_G0269438	518	378	190	135	41	70	115	210	214	187	217	186	211	120	232	182	290	211	196	239	156	164	284	354	385	379	345	264	430	233	459	310	702	304	495	265	388	247
DDB_G0269440	56	55	13	45	37	31	38	78	35	91	43	102	38	136	55	34	66	33	61	69	36	35	39	46	39	32	30	26	37	16	8	11	14	4	7	7	7	19
DDB_G0269442	82	84	46	45	59	69	118	121	115	95	91	80	104	46	105	113	223	87	188	236	274	220	532	361	459	335	317	329	395	407	445	341	579	462	599	489	579	472
DDB_G0269444	737	788	293	610	255	455	238	673	337	524	320	542	368	259	605	623	728	475	511	702	477	664	802	969	495	713	354	529	428	503	281	403	333	514	361	543	221	523
DDB_G0269446	4	2	6	5	9	8	12	16	4	4	5	4	7	5	13	8	23	24	51	155	96	132	133	103	98	61	39	106	82	106	18	31	31	63	37	103	98	108
DDB_G0269448	46	35	31	44	86	74	89	72	131	82	83	54	73	77	43	39	54	32	35	41	33	32	48	60	91	40	105	73	128	82	103	49	148	47	100	40	100	46
DDB_G0269450	10	8	3	1	3	4	7	12	6	3	4	9	11	3	7	1	15	4	8	5	5	6	12	7	7	10	31	11	32	13	23	10	25	5	17	11	25	15
DDB_G0269452	15	8	4	0	4	3	4	0	6	3	1	1	0	7	117	81	455	51	132	56	342	36	117	50	357	150	181	139	85	67	48	26	27	9	20	32	42	21
DDB_G0269454	461	580	472	1033	375	513	306	808	353	570	253	509	311	302	267	387	427	345	337	413	253	267	451	369	398	441	390	410	536	413	288	193	207	191	215	187	200	267
DDB_G0269456	0	0	0	1	1	1	0	0	0	0	0	0	0	0	0	1	0	0	1	0	0	0	0	0	0	0	0	0	1	0	0	0	0	0	0	0	0	1
DDB_G0269458	72	57	101	143	76	132	74	206	70	150	48	170	103	85	241	220	398	86	144	172	85	116	240	227	274	422	161	163	227	159	134	97	105	107	105	112	135	131
DDB_G0269460	416	305	215	222	393	349	489	405	629	387	392	321	314	457	298	298	541	204	310	357	346	223	364	340	973	651	744	614	696	652	330	110	185	82	67	93	256	96
DDB_G0269462	288	218	311	108	406	388	631	623	912	383	754	409	501	191	672	350	1158	256	695	743	872	481	953	745	1936	849	931	908	1179	959	550	233	573	205	313	212	845	248
DDB_G0269464	27	37	2	8	1	2	1	10	5	4	2	3	3	0	3	9	10	8	2	4	0	1	7	13	6	14	2	3	2	3	1	3	1	2	1	2	2	4
DDB_G0269466	72	74	18	43	23	39	49	89	44	68	32	48	27	69	37	34	59	45	39	57	35	38	77	50	72	88	103	80	130	67	86	62	64	28	62	56	41	52
DDB_G0269468	0	0	0	0	0	0	0	0	1	0	0	0	0	0	0	0	0	0	0	0	0	0	1	0	0	0	1	0	1	1	0	0	0	0	0	1	1	0
DDB_G0269470	314	229	22	20	5	17	19	66	44	38	37	29	29	12	34	40	29	64	23	33	14	30	27	39	24	34	7	20	15	20	6	7	8	15	8	13	8	17
DDB_G0269472	436	579	204	455	349	571	265	655	319	510	255	1018	584	1504	1202	1060	2031	661	1112	942	886	553	960	786	668	835	555	600	634	430	225	179	112	191	131	191	129	177
DDB_G0269474	660	760	130	161	123	138	106	199	151	172	148	504	454	195	941	1003	2203	611	1306	1243	1269	960	2151	1679	2238	2807	1984	1976	2153	2066	2795	2077	2620	1333	1760	976	997	763
DDB_G0269476	3	1	25	4	5	10	3	9	4	27	9	720	413	221	1399	546	1745	262	959	695	749	477	1169	1156	539	906	473	490	405	363	106	77	69	128	134	138	116	120
DDB_G0269478	0	0	0	0	0	0	1	0	0	0	0	0	0	0	0	0	0	0	1	0	1	0	0	1	12	0	1	1	4	0	2	22	5	28	8	7	4	9
DDB_G0269480	2	1	0	0	1	0	0	5	2	4	2	4	1	34	22	7	18	4	5	1	2	2	6	4	14	5	20	5	26	12	14	2	8	4	2	3	1	1
DDB_G0269482	242	76	162	114	513	346	614	715	929	572	510	2120	1523	1581	6792	2103	7274	696	3407	1056	1630	295	1442	732	2738	1516	1892	1068	1846	893	783	202	305	232	196	151	274	161
DDB_G0269484	0	0	0	0	0	0	0	0	0	0	0	0	1	0	0	0	7	0	1	0	2	1	0	0	4	6	13	5	11	7	25	4	5	5	15	5	11	6
DDB_G0269486	52	34	18	25	35	45	65	76	57	42	36	21	33	15	38	26	53	26	38	41	30	31	44	48	65	47	44	38	41	46	21	9	11	4	7	7	19	20
DDB_G0269488	92	157	31	71	36	51	38	81	34	41	25	13	23	5	13	23	27	54	8	28	18	27	23	25	21	27	14	15	14	15	6	19	4	11	4	14	4	12
DDB_G0269492	0	0	0	0	0	0	0	0	0	0	0	0	0	0	0	0	0	0	0	0	0	0	0	0	0	0	0	0	0	0	0	0	0	0	0	0	0	0
DDB_G0269494	0	2	2	0	2	3	3	1	3	0	0	4	1	1	1	0	0	1	0	1	0	0	0	0	2	0	1	1	2	0	2	0	0	1	0	1	1	0
DDB_G0269496	123	79	570	265	433	259	275	275	205	159	126	85	61	54	81	94	159	76	98	133	125	102	161	178	292	146	187	216	227	225	148	84	133	73	72	84	138	94
DDB_G0269498	0	0	0	0	1	0	0	0	0	0	0	0	0	1	1	0	0	0	0	0	0	0	0	0	0	0	1	0	0	0	0	0	1	0	1	2	2	0
DDB_G0269500	35	29	28	53	50	94	61	135	56	64	53	49	53	18	37	88	115	63	102	134	113	112	277	197	364	381	502	473	491	380	333	220	186	235	217	249	163	235
DDB_G0269502	106	107	84	19	64	62	72	83	105	55	68	39	54	17	60	41	126	46	77	63	66	49	46	82	171	164	188	136	230	199	115	36	63	36	24	22	67	19
DDB_G0269504	1	1	10	1	0	0	0	0	2	2	0	1	1	0	0	1	1	0	1	0	1	0	0	0	3	1	1	1	0	0	1	0	0	0	0	0	1	0
DDB_G0269506	2	2	13	3	3	1	0	6	3	1	2	5	2	1	2	5	4	3	1	3	3	2	3	1	0	2	0	0	3	0	1	0	0	0	1	1	0	1
DDB_G0269508	0	0	18	0	0	0	0	0	1	1	0	0	0	0	3	0	2	0	1	0	1	0	0	2	0	2	1	0	1	1	1	0	0	0	0	2	1	0
DDB_G0269510	102	52	128	144	124	137	140	169	126	208	118	334	214	753	405	316	578	143	311	245	227	129	312	241	295	237	280	252	290	229	192	144	226	176	215	189	200	206
DDB_G0269512	41	86	48	137	46	83	36	125	32	117	27	127	39	103	50	48	71	67	38	108	59	94	95	131	81	98	107	160	216	166	119	215	102	294	158	274	84	237
DDB_G0269514	13	23	14	5	5	10	8	18	16	19	6	12	10	19	11	11	9	12	2	19	13	6	7	17	18	13	10	14	6	22	7	13	7	9	3	9	5	7
DDB_G0269516	1	0	0	0	0	0	0	0	0	0	0	0	0	0	0	0	0	0	0	0	0	0	0	0	0	1	0	0	0	0	0	0	0	0	0	0	0	0
DDB_G0269518	427	395	1079	1708	2361	4582	2627	4039	1589	4921	1103	1059	748	1869	414	374	390	464	120	522	128	426	196	424	144	142	42	142	56	91	40	157	41	105	45	133	52	128
DDB_G0269520	207	201	778	890	3185	2806	2539	2127	1153	2084	487	597	410	1277	258	184	209	143	74	179	62	163	61	182	54	70	17	62	16	27	18	41	11	38	20	28	14	27
DDB_G0269522	41	42	59	74	43	73	68	105	86	133	71	218	109	169	148	195	294	109	208	175	154	152	427	260	381	459	390	372	341	316	429	494	482	636	675	642	452	652
DDB_G0269526	306	336	134	263	108	209	131	298	128	215	98	135	213	49	247	359	459	216	327	407	316	345	668	572	580	620	547	523	696	557	390	455	334	326	309	355	169	282
DDB_G0269528	3	6	27	41	191	58	57	60	22	34	8	20	14	17	5	24	18	14	19	44	18	36	68	64	48	36	40	60	72	72	45	18	33	26	19	24	24	22
DDB_G0269530	14	26	4	7	6	5	5	15	7	6	7	11	5	9	4	10	3	8	23	17	11	13	35	15	12	20	19	11	33	22	54	126	108	200	331	237	481	333
DDB_G0269534	0	0	0	1	0	0	1	0	0	1	0	3	1	0	1	1	0	0	0	0	0	1	1	1	1	1	0	1	0	1	0	0	0	0	0	0	1	0
DDB_G0269536	3	1	2	1	2	0	0	0	1	0	0	0	0	0	0	0	0	1	0	0	0	1	2	2	2	1	0	0	1	0	0	0	1	0	1	0	1	1
DDB_G0269538	2	1	8	0	2	0	0	6	2	1	0	3	0	4	3	3	4	1	3	1	1	1	10	5	2	2	2	0	5	2	1	0	0	1	2	1	1	1
DDB_G0269540	0	0	3	0	1	2	2	0	2	0	1	3	1	1	1	0	0	0	0	0	0	0	1	0	2	0	2	0	1	0	0	0	0	1	1	0	0	2
DDB_G0269542	0	1	1	0	2	1	0	2	1	2	0	0	0	4	0	0	4	3	2	0	1	1	0	2	4	0	1	0	2	1	0	0	0	0	0	0	1	2
DDB_G0269544	23	22	4	7	2	15	11	19	5	9	6	1	4	2	4	6	5	7	2	4	1	3	3	1	7	8	10	22	10	14	4	5	2	3	4	2	3	8
DDB_G0269546	193	136	100	92	202	183	289	255	289	165	193	75	127	95	79	55	111	72	48	115	85	66	154	130	283	145	223	213	361	255	217	101	214	80	107	79	204	89
DDB_G0269548	16	32	220	378	341	352	182	151	92	51	15	56	22	55	35	107	96	67	53	201	150	219	352	199	95	82	44	74	88	87	18	17	4	18	9	21	12	23
DDB_G0269550	85	105	82	66	69	95	98	130	88	55	41	49	34	16	33	34	33	47	18	36	19	51	31	51	34	36	18	38	29	25	16	17	9	18	16	16	14	20
DDB_G0269552	28	51	6	27	14	21	6	35	9	27	7	35	14	26	21	33	23	39	11	25	15	23	44	46	36	62	39	33	42	43	15	21	6	30	34	25	11	32
DDB_G0269554	126	89	29	9	99	92	111	90	95	81	56	38	49	34	61	76	172	79	204	129	159	74	256	166	969	751	782	510	602	497	392	123	315	174	504	165	462	162
DDB_G0269556	253	284	210	269	410	422	386	595	357	770	334	1162	535	1555	1002	691	1533	562	962	939	741	602	1084	805	917	794	536	606	731	483	335	183	185	170	163	211	184	214
DDB_G0269558	6	0	9	2	34	13	8	4	6	3	1	4	2	3	4	20	3	1	87	3	13	45	5	10	4	30	20	21	24	26	1083	1437	1684	1515	3317	1218	840	774
DDB_G0269560	19	23	30	2	26	14	39	29	20	18	23	84	55	16	75	15	131	29	127	120	162	66	104	97	250	119	212	134	281	165	150	104	182	154	229	143	179	98
DDB_G0269562	8	17	1	4	2	11	3	4	2	2	1	4	1	1	1	2	2	5	1	1	2	4	4	9	3	4	10	5	5	10	10	22	10	30	18	27	17	17
DDB_G0269564	281	384	75	164	120	295	90	344	112	197	81	57	74	24	97	135	148	172	93	205	128	468	360	433	152	171	35	132	58	95	25	48	19	56	25	74	34	64
DDB_G0269566	2	1	2	7	13	15	0	7	1	11	2	7	4	6	5	41	63	65	204	315	279	277	668	317	701	676	679	772	868	747	945	1566	1096	1602	1772	1421	590	942
DDB_G0269568	26	27	22	16	50	39	40	55	45	64	41	39	33	53	43	28	57	26	46	69	45	38	53	33	88	42	48	43	39	32	35	13	16	10	17	15	25	13
DDB_G0269570	64	74	17	22	30	39	37	69	36	18	11	53	27	6	26	26	73	32	45	45	38	34	52	45	72	71	62	62	59	55	28	38	22	48	37	38	26	48
DDB_G0269572	48	28	234	88	309	218	144	176	168	64	113	29	69	10	66	39	114	46	78	165	115	194	208	220	275	101	139	159	181	175	139	82	150	58	73	65	187	74
DDB_G0269574	138	124	22	49	44	39	33	117	54	94	41	65	42	35	29	67	62	56	107	67	51	87	69	89	229	207	384	283	465	329	1001	1064	1108	1266	1398	1280	754	1085
DDB_G0269576	49	51	21	37	19	44	32	36	54	33	39	28	38	32	38	32	42	33	37	40	49	50	81	51	89	53	130	109	198	146	159	98	199	120	172	88	96	99
DDB_G0269578	0	0	0	0	0	0	2	1	0	1	1	1	1	0	0	0	1	0	1	1	1	0	1	1	1	0	3	3	5	1	1	3	1	2	9	6	10	9
DDB_G0269580	51	77	68	101	148	184	149	293	185	339	164	260	217	237	284	245	528	193	368	330	329	263	562	420	656	551	650	470	674	516	808	452	553	289	458	224	294	223
DDB_G0269582	33	29	20	5	54	44	33	41	57	48	53	183	83	369	219	85	283	46	107	75	60	23	30	43	57	38	17	17	7	11	9	6	11	4	9	3	31	7
DDB_G0269584	30	20	6	7	40	40	33	63	37	22	15	24	8	19	25	25	37	16	25	29	25	45	36	55	47	47	62	81	57	62	13	5	5	17	3	12	14	7
DDB_G0269586	1	0	0	0	0	0	0	0	0	0	0	0	0	0	0	0	0	0	0	0	0	1	0	0	1	0	0	1	0	0	0	0	0	0	0	1	0	1
DDB_G0269588	463	457	56	166	100	229	141	334	207	279	189	180	153	75	177	271	292	241	230	415	209	341	501	468	323	452	392	416	458	425	170	181	104	117	92	135	95	171
DDB_G0269590	76	52	10	22	89	94	67	102	86	55	63	32	45	52	36	35	67	24	58	57	39	31	65	57	90	55	87	77	104	101	27	10	17	11	22	23	43	16
DDB_G0269592	31	20	13	4	7	5	9	8	6	2	0	9	3	5	8	5	34	2	32	16	9	11	69	29	258	110	304	252	379	317	234	83	147	103	130	135	196	151
DDB_G0269594	172	138	408	657	252	310	264	419	218	225	123	121	113	53	89	117	158	150	180	279	600	258	502	322	1147	484	689	820	791	973	458	260	535	319	318	580	1884	726
DDB_G0269596	9	7	10	2	9	11	17	15	13	12	12	14	10	6	12	8	13	16	2	10	13	7	14	23	16	8	6	10	8	9	8	2	5	3	3	8	9	5
DDB_G0269598	1	3	2	0	1	0	4	2	4	0	1	4	1	1	3	0	7	2	2	1	1	0	1	2	3	1	0	1	2	3	2	3	1	0	2	3	8	3
DDB_G0269600	121	109	31	35	57	162	65	198	65	64	46	27	25	3	18	40	35	48	20	61	26	39	22	36	48	22	39	42	43	36	38	42	51	18	19	32	17	31
DDB_G0269602	204	173	210	269	248	247	221	396	180	177	87	69	56	55	31	79	50	86	43	119	23	52	37	64	54	45	17	50	28	54	12	22	9	26	9	41	25	41
DDB_G0269604	0	0	0	0	0	0	0	0	0	0	0	0	0	0	2	0	0	0	0	0	0	0	0	0	0	0	0	0	0	0	0	0	0	0	0	0	0	0
DDB_G0269606	8	3	3	0	5	8	4	12	11	4	7	9	4	2	8	2	9	6	5	6	2	2	3	2	8	7	4	5	6	3	4	2	4	1	4	4	6	2
DDB_G0269608	136	126	47	59	147	174	172	259	227	299	254	195	345	45	134	99	154	72	106	135	134	131	197	189	199	119	260	175	360	176	211	55	200	73	131	92	114	51
DDB_G0269610	657	55	1344	215	1403	473	1267	253	1340	313	1263	644	1453	1762	1716	789	2627	363	2223	1216	1999	718	2303	958	2786	1046	1544	1298	1715	1447	1590	850	3617	1925	5604	2317	5163	1666
DDB_G0269614	623	182	751	672	683	542	861	551	901	828	971	1332	1157	2639	1197	961	1418	606	1303	1174	1075	951	1720	1507	1476	1295	1374	1274	1230	1118	1371	1077	1614	1441	1994	2761	5062	3160
DDB_G0269616	114	86	88	30	126	90	121	199	70	31	45	16	39	2	38	10	40	32	19	41	30	38	19	85	24	51	17	26	21	33	11	47	11	52	10	58	19	65
DDB_G0269618	5	0	7	7	10	17	6	17	9	24	8	46	12	38	33	54	60	39	93	132	137	102	566	198	1739	1254	2346	1663	2374	1732	1371	444	382	229	151	199	262	211
DDB_G0269620	8	6	9	1	39	140	62	62	52	33	29	29	25	2	16	4	26	7	10	11	10	9	4	11	12	3	2	4	3	4	7	1	7	1	8	8	10	4
DDB_G0269622	1	6	7	6	3	21	3	24	4	29	5	15	2	9	3	6	4	5	16	12	3	12	2	10	9	3	6	3	5	5	4	23	67	161	522	206	161	175
DDB_G0269624	88	65	176	232	158	138	199	145	209	139	196	163	135	267	222	148	399	128	326	276	341	225	328	326	479	317	246	275	226	261	143	62	109	55	51	60	200	98
DDB_G0269626	181	32	393	98	325	125	422	96	414	110	257	121	208	271	149	116	300	59	213	213	298	171	418	260	1459	499	727	592	561	610	570	340	967	369	376	375	1441	321
DDB_G0269628	321	144	320	271	178	200	186	248	184	230	197	201	209	119	164	68	124	68	114	117	97	132	276	248	883	427	751	559	730	441	284	75	142	81	87	64	193	101
DDB_G0269630	136	147	19	23	63	154	77	233	104	250	112	143	160	79	159	183	226	105	99	131	101	116	217	189	217	199	312	299	405	271	379	303	324	261	334	290	193	209
DDB_G0269632	51	49	11	10	29	33	49	46	53	42	36	40	25	40	37	24	64	24	30	42	73	35	50	61	131	89	107	83	118	98	58	28	45	24	23	26	69	28
DDB_G0269634	0	0	0	1	0	0	0	0	0	0	1	0	0	0	0	0	0	0	1	0	0	1	0	1	0	2	1	0	1	1	28	2	5	18	16	50	75	118
DDB_G0269636	92	83	250	189	219	129	145	170	95	125	101	196	136	112	177	105	230	106	244	172	322	137	240	223	455	313	388	371	575	402	960	753	1769	1100	2330	1059	1187	757
DDB_G0269638	118	137	54	187	113	188	115	240	104	239	93	214	131	74	106	153	155	135	132	147	115	157	243	234	210	244	212	229	255	187	199	298	175	371	369	421	233	363
DDB_G0269640	174	301	44	162	14	73	32	101	52	88	41	101	46	140	31	57	38	107	25	54	15	32	40	83	29	45	17	53	28	19	21	20	10	16	8	29	14	27
DDB_G0269642	130	117	24	59	2	4	28	61	65	67	54	84	85	40	57	65	44	59	23	26	29	43	56	101	34	78	20	40	30	31	24	26	17	22	14	26	20	43
DDB_G0269644	81	56	22	15	26	28	26	42	23	29	26	37	29	26	51	23	43	40	65	54	71	64	104	68	209	117	153	121	160	123	430	381	645	420	822	457	532	323
DDB_G0269646	27	52	6	21	22	33	33	44	32	38	17	83	35	36	55	46	96	42	62	87	47	46	79	84	109	80	127	77	156	73	150	150	232	144	308	121	124	142
DDB_G0269648	2	0	0	3	10	14	1	2	0	5	1	8	4	5	11	27	64	32	135	91	100	63	297	54	319	152	491	283	739	387	894	1692	936	1385	1409	1041	307	587
DDB_G0269650	0	1	0	0	1	0	0	0	0	0	0	0	0	0	0	0	0	0	0	0	0	0	0	0	0	0	1	0	0	0	1	0	0	0	0	0	0	0
DDB_G0269652	61	117	9	67	13	44	22	67	17	61	17	112	26	138	61	144	125	72	67	102	53	80	206	117	108	158	105	116	121	117	43	68	40	74	72	101	43	93
DDB_G0269654	1	0	0	0	0	0	0	0	0	0	0	1	1	1	0	0	0	0	0	2	1	1	1	0	0	0	1	1	0	0	1	0	0	1	0	0	0	2
DDB_G0269656	0	0	0	0	0	0	0	0	0	0	0	0	0	0	0	0	0	0	0	0	0	0	0	0	0	0	0	0	0	1	0	0	0	0	0	0	0	0
DDB_G0269658	84	79	7	8	5	23	22	69	18	24	17	12	21	1	15	12	21	35	13	21	12	7	11	20	13	14	7	19	16	13	6	9	5	15	72	193	690	511
DDB_G0269662	0	0	0	0	0	0	0	0	0	0	0	0	0	0	0	0	0	0	0	0	0	0	0	0	0	0	0	0	0	0	0	0	0	0	0	0	0	0
DDB_G0269664	265	329	671	1565	584	699	478	699	448	821	318	615	262	1009	295	539	604	285	277	392	137	293	235	306	239	270	145	198	136	147	63	73	58	90	50	101	104	140
DDB_G0269666	2	4	0	0	1	1	1	5	2	1	2	3	2	0	0	0	1	2	1	1	1	0	0	0	2	1	0	2	1	1	1	0	0	0	1	0	2	1
DDB_G0269668	103	93	67	103	118	145	124	189	121	245	95	222	140	309	167	126	179	90	105	137	150	134	242	231	184	206	143	162	192	168	211	163	261	201	303	196	257	231
DDB_G0269670	652	522	1318	2318	754	897	792	778	674	1000	624	1800	657	2289	971	593	914	378	550	404	285	300	332	487	348	408	162	230	132	153	113	83	111	117	76	132	157	129
DDB_G0269672	3	5	1	1	7	10	1	9	1	5	0	13	2	6	8	26	0	1	43	1	9	30	6	6	63	59	515	287	549	367	1615	2090	772	1585	1193	1265	743	915
DDB_G0269674	1	1	0	2	11	10	3	5	1	10	1	1	0	3	11	26	1	2	35	1	4	30	3	12	32	37	377	227	409	357	1214	2136	913	1542	1154	1306	674	861
DDB_G0269676	13	17	2	2	4	5	3	9	9	3	5	10	6	5	8	5	7	6	0	4	3	8	5	15	8	9	3	5	5	3	2	2	1	1	1	1	0	6
DDB_G0269678	130	64	87	73	130	95	122	130	141	117	116	160	177	58	421	301	758	198	643	435	534	325	803	536	973	774	567	594	644	725	605	404	927	347	478	281	512	299
DDB_G0269680	33	17	18	9	31	33	30	33	29	34	31	20	21	20	32	14	51	30	41	38	27	18	46	34	65	47	34	51	65	50	47	24	46	27	30	16	43	31
DDB_G0269682	1024	187	520	272	671	328	714	306	872	436	901	788	824	2166	1193	780	1849	398	1493	850	1102	551	1222	779	1705	888	990	778	929	825	601	261	711	285	354	298	776	357
DDB_G0269684	104	133	17	8	105	118	83	118	27	45	11	35	7	39	10	51	41	61	37	61	42	16	54	53	651	839	1086	675	815	582	291	63	81	52	41	34	86	28
DDB_G0269686	85	83	64	78	126	98	163	159	200	150	193	173	185	75	181	126	242	76	140	183	146	158	222	290	342	283	260	216	283	258	248	182	401	311	447	257	391	297
DDB_G0269688	340	289	18	42	3	9	32	76	114	96	86	97	123	89	66	86	85	113	43	58	35	51	69	127	99	96	107	73	96	90	41	36	37	27	23	31	26	24
DDB_G0269692	11	9	58	35	98	55	93	53	50	9	29	17	30	27	30	11	43	14	28	19	27	19	27	35	64	26	42	41	57	47	146	105	261	93	222	71	142	65
DDB_G0269694	384	121	372	260	570	375	600	442	657	396	503	350	432	393	387	303	592	198	433	524	521	288	595	474	860	363	585	523	702	671	850	485	1416	539	867	542	1191	528
DDB_G0269696	62	73	49	62	101	84	93	120	114	95	127	112	117	137	170	139	417	101	272	219	244	108	365	191	433	216	325	199	332	226	215	109	218	101	145	86	227	103
DDB_G0269698	4	11	46	3	26	7	8	8	3	3	0	1	7	0	7	0	11	9	8	21	12	13	5	9	39	23	15	23	50	33	12	13	11	10	10	10	18	22
DDB_G0269700	20	14	67	27	30	14	17	17	14	15	18	15	19	12	13	23	43	11	47	36	29	28	65	32	93	42	37	32	57	38	29	6	17	13	12	13	36	23
DDB_G0269702	3	3	3	2	8	8	1	7	1	23	9	74	34	34	22	42	25	5	45	17	59	67	435	136	1864	2066	3620	4106	4056	3773	1645	3051	1077	1781	995	1358	527	1075
DDB_G0269704	96	115	79	71	84	92	99	148	101	125	74	94	97	190	108	103	189	101	176	185	155	133	288	246	269	253	278	213	295	213	221	206	230	196	269	232	260	235
DDB_G0269706	20	12	35	25	46	44	40	48	35	21	32	27	23	19	31	6	36	9	21	44	29	36	37	47	40	22	11	14	17	25	21	17	13	19	10	30	27	27
DDB_G0269708	1377	625	1426	2809	1356	1504	1192	1332	1490	1968	1626	2933	1690	7710	1654	2078	1650	852	1334	1689	878	1616	1788	2061	1061	1002	971	1131	1028	960	1200	1137	1758	1369	1592	1087	876	899
DDB_G0269710	68	32	145	118	194	108	144	154	186	205	180	248	199	320	285	182	366	134	306	305	294	200	293	306	481	230	297	282	318	348	517	328	783	390	715	331	620	333
DDB_G0269712	479	313	182	241	142	127	168	150	135	157	109	176	135	378	125	188	279	219	199	258	421	235	426	294	451	249	686	510	533	491	1327	1750	2510	1589	2209	1531	1221	967
DDB_G0269714	479	376	156	218	105	189	227	380	204	257	168	210	198	84	222	251	354	222	291	292	230	227	575	544	587	594	515	451	540	403	345	235	288	220	226	272	284	298
DDB_G0269716	731	1059	517	894	456	901	439	973	485	635	340	453	385	136	203	223	238	406	240	328	158	251	321	318	261	260	222	249	284	211	132	130	80	116	100	176	106	186
DDB_G0269718	195	62	213	76	362	165	427	175	401	233	393	175	259	239	214	109	253	81	198	218	253	172	355	249	1156	270	687	519	829	732	737	207	827	303	648	406	1398	430
DDB_G0269720	20	27	42	19	71	36	38	31	22	13	13	21	13	6	30	10	54	23	33	48	48	19	30	29	98	32	64	46	117	69	49	25	42	36	30	27	57	23
DDB_G0269722	188	224	35	139	21	32	38	83	52	132	57	108	78	85	59	78	64	84	21	58	34	61	76	130	79	84	48	64	44	64	26	32	36	32	16	53	28	52
DDB_G0269724	236	205	64	145	160	256	211	358	215	276	142	181	153	117	155	245	309	201	202	377	269	439	700	600	418	513	356	417	404	400	311	404	409	432	524	418	301	389
DDB_G0269726	182	232	77	252	100	207	104	193	109	207	100	184	136	63	152	206	212	152	213	221	178	139	236	224	211	249	220	213	361	251	78	50	26	49	39	54	46	83
DDB_G0269728	94	101	12	43	32	41	42	81	46	49	34	28	38	11	31	37	54	50	29	51	29	52	115	82	83	96	84	111	128	90	72	106	63	93	61	63	43	71
DDB_G0269730	2	0	0	3	12	4	5	1	0	7	1	1	1	3	0	2	0	0	17	0	8	12	0	6	3	22	2	1	2	3	96	183	263	723	988	1627	1505	2067
DDB_G0269732	307	32	40	20	154	122	209	55	181	53	95	92	87	274	167	251	323	83	259	228	209	155	361	201	1150	1013	1337	995	1069	949	662	192	263	118	86	130	209	117
DDB_G0269734	18	12	13	5	11	14	11	15	13	1	4	3	10	4	10	2	19	4	7	9	10	12	7	6	17	15	6	3	4	6	0	4	0	1	2	1	7	5
DDB_G0269736	42	15	17	10	15	10	17	20	20	4	5	3	11	2	8	4	6	8	4	15	4	4	3	7	9	7	7	1	6	7	4	3	5	3	7	4	8	5
DDB_G0269738	973	532	185	205	309	442	308	626	336	289	319	175	243	42	150	162	192	244	196	243	137	239	179	300	275	230	243	279	315	344	696	1227	1194	1568	1934	1145	552	789
DDB_G0269740	1276	1084	423	1093	496	1167	738	2717	664	1891	1163	1902	1067	1126	898	902	744	736	466	916	539	869	805	1731	944	1173	656	1423	1361	1428	765	636	397	994	484	1165	517	1331
DDB_G0269742	357	498	142	171	425	473	322	618	387	408	340	344	276	118	261	195	365	248	216	270	195	198	295	325	366	243	290	287	381	241	112	90	75	66	51	89	95	92
DDB_G0269744	30	38	33	52	32	45	45	67	43	80	37	55	47	75	47	58	65	50	55	53	51	59	86	75	71	70	81	67	66	71	35	23	37	39	31	64	50	73
DDB_G0269746	78	96	41	15	60	101	65	125	55	44	59	51	59	5	58	17	119	31	57	71	39	28	19	42	52	47	23	27	28	22	13	16	12	23	10	25	11	21
DDB_G0269748	1	2	0	0	13	4	10	10	5	4	7	7	4	0	5	3	3	2	28	2	4	9	2	6	23	85	14	13	6	8	34	102	234	299	835	428	951	465
DDB_G0269750	223	247	249	579	630	749	488	888	492	590	370	452	408	84	446	386	447	236	299	474	282	618	790	839	520	556	469	578	591	544	325	374	308	540	453	636	480	648
DDB_G0269752	8	2	0	1	3	1	3	5	3	1	3	4	4	3	1	8	14	7	17	13	11	8	17	2	13	7	4	4	9	3	2	4	4	5	1	1	3	0
DDB_G0269754	15	21	4	1	8	21	11	11	9	10	7	4	12	4	26	15	102	23	63	52	33	17	24	13	53	37	41	29	31	30	14	11	10	3	6	9	12	4
DDB_G0269756	1049	775	226	299	105	176	192	354	249	272	211	196	187	138	198	191	258	246	146	174	136	100	109	170	182	212	129	169	138	167	78	66	48	56	26	53	52	74
DDB_G0269758	13	8	1	1	12	5	17	11	15	5	9	11	19	3	15	1	22	3	18	5	7	1	3	3	21	2	15	3	13	3	10	3	20	2	19	2	14	4
DDB_G0269760	72	102	96	121	142	183	143	242	140	264	118	249	165	385	171	181	242	129	160	235	188	242	353	295	307	294	353	322	365	300	525	576	529	742	695	686	391	527
DDB_G0269762	1189	964	211	437	125	200	298	430	342	453	256	270	267	170	242	277	273	353	234	227	142	173	344	409	385	625	360	331	438	323	150	86	70	81	64	104	115	115
DDB_G0269764	123	119	25	70	61	104	96	206	84	85	47	59	40	37	36	91	51	68	41	84	40	49	60	57	38	45	25	62	43	45	22	29	20	19	18	35	25	44
DDB_G0269766	159	306	82	156	43	120	51	202	53	165	45	54	43	18	44	41	36	103	24	72	18	36	27	38	29	40	22	24	20	19	12	9	6	8	7	9	4	11
DDB_G0269768	1702	1470	1057	1150	1079	1242	1092	1349	1190	1287	1010	1403	1083	1004	1528	1211	2158	807	1587	1024	993	548	1120	962	1301	1067	815	702	827	664	424	224	348	202	201	237	322	250
DDB_G0269770	90	135	145	208	218	259	208	351	198	225	159	440	290	180	472	443	731	223	430	444	400	320	749	650	522	663	483	511	585	543	387	337	269	294	294	360	269	372
DDB_G0269772	343	483	251	338	312	470	244	564	220	331	210	564	521	132	895	814	1594	529	841	752	664	571	936	813	643	849	558	627	644	431	184	227	89	243	82	230	84	171
DDB_G0269774	5	4	2	1	3	5	4	8	4	7	1	27	11	14	31	13	105	26	38	57	65	30	44	39	157	79	139	69	170	70	235	89	102	37	79	43	61	25
DDB_G0269776	32	19	8	32	17	40	21	50	13	62	24	79	45	190	55	80	99	47	80	92	73	50	124	99	81	123	87	86	120	100	55	42	40	60	176	358	318	401
DDB_G0269778	115	49	48	34	112	107	124	130	129	130	87	179	146	171	206	123	336	79	192	140	204	121	195	244	329	245	278	266	210	211	137	71	113	76	61	99	97	79
DDB_G0269780	84	75	54	32	47	53	65	76	68	71	42	60	72	67	92	46	190	57	139	129	143	47	113	75	232	79	210	93	228	136	220	117	234	107	198	75	195	69
DDB_G0269782	27	37	4	16	20	15	20	30	19	24	12	33	30	29	50	57	75	33	62	69	29	69	105	91	63	109	105	90	115	84	39	29	15	17	14	22	16	38
DDB_G0269784	54	112	15	43	32	46	34	78	33	62	24	71	41	37	36	29	46	50	26	51	34	24	47	54	117	105	144	90	184	124	93	50	40	47	31	76	101	117
DDB_G0269786	151	185	24	75	49	83	55	121	64	80	39	106	57	108	77	140	185	109	99	155	111	118	260	194	264	280	296	274	354	274	194	205	156	156	151	149	90	141
DDB_G0269788	386	449	279	325	436	423	316	512	240	187	114	127	88	90	99	82	99	167	51	107	49	72	40	72	80	85	20	49	23	34	19	31	19	25	13	31	23	24
DDB_G0269790	3034	2101	499	387	510	441	418	719	396	402	297	182	170	72	165	234	451	630	610	537	537	399	843	660	1240	711	1090	878	1370	1057	1308	521	1421	646	849	568	835	534
DDB_G0269794	1	1	0	0	4	0	0	1	0	2	3	4	1	9	10	26	84	35	108	69	50	27	165	72	335	120	192	173	324	153	147	91	136	135	207	122	201	140
DDB_G0269796	0	0	1	0	1	3	0	1	2	1	0	0	0	1	1	0	1	1	1	0	1	0	0	0	2	0	0	0	1	0	1	0	0	0	1	0	0	0
DDB_G0269800	54	67	19	3	56	65	72	79	47	53	23	32	25	52	23	35	81	36	52	44	58	24	80	65	508	472	619	408	538	328	222	64	60	38	42	38	70	35
DDB_G0269802	49	43	19	2	25	44	31	55	38	30	40	43	52	27	76	13	93	31	49	49	46	27	26	32	88	68	87	47	101	55	66	25	48	17	49	33	49	21
DDB_G0269804	7	2	1	6	0	2	3	6	1	2	6	9	2	7	1	1	8	1	8	1	3	2	7	1	11	4	20	18	18	9	17	23	7	16	10	11	26	20
DDB_G0269806	0	0	0	0	1	1	0	0	0	0	0	0	0	0	0	0	0	0	0	0	0	0	0	0	0	0	0	0	0	0	0	0	1	0	0	0	0	0
DDB_G0269808	1	1	0	0	0	0	0	0	1	0	0	0	0	0	0	0	0	0	0	0	0	0	0	0	0	0	0	0	0	0	0	0	0	0	0	0	0	0
DDB_G0269812	47	67	4	24	43	58	27	54	26	39	21	23	21	13	23	31	15	25	5	27	4	19	14	21	12	12	6	18	9	3	3	5	4	4	1	8	2	7
DDB_G0269814	291	254	81	96	104	114	190	220	172	152	115	152	101	82	103	76	193	97	137	115	94	91	124	122	204	181	273	178	278	226	200	141	238	123	147	120	149	86
DDB_G0269816	23	16	9	4	15	17	17	22	25	20	12	31	15	26	32	31	58	24	48	61	46	32	83	61	96	83	71	61	91	72	73	67	76	73	88	75	69	64
DDB_G0269818	0	0	2	0	1	0	0	0	1	0	2	1	0	0	1	1	0	1	0	1	2	0	2	2	3	0	2	1	0	2	2	0	1	3	2	1	2	0
DDB_G0269820	1	1	2	3	2	2	0	0	0	0	1	1	1	0	0	2	1	0	0	0	0	0	1	1	4	2	0	1	2	0	0	0	0	3	0	0	0	1
DDB_G0269822	84	75	41	44	75	69	60	95	56	73	39	42	46	33	43	37	44	36	28	49	25	29	61	52	33	42	25	37	25	40	24	26	25	24	41	45	28	22
DDB_G0269824	43	43	37	43	85	60	64	91	78	96	60	77	69	100	69	64	91	42	62	105	46	65	116	121	79	111	57	73	78	70	56	38	35	41	34	33	35	38
DDB_G0269826	14	3	0	0	4	0	2	4	2	1	4	5	3	9	36	44	149	34	75	68	52	63	99	108	55	88	122	100	146	114	120	161	140	313	360	362	376	323
DDB_G0269828	62	51	13	15	13	25	23	29	25	44	14	34	17	66	13	19	25	26	28	26	14	20	40	41	43	42	29	31	44	34	21	20	29	16	18	30	143	90
DDB_G0269830	99	110	12	27	11	10	28	54	40	49	28	41	23	42	18	24	17	34	14	28	12	27	25	27	50	60	36	51	71	47	56	42	40	37	18	40	35	35
DDB_G0269832	29	16	2	7	2	10	4	24	8	19	12	11	14	17	11	19	9	12	8	15	9	20	32	35	22	25	24	29	36	25	27	26	26	39	21	33	13	27
DDB_G0269834	173	183	78	167	102	166	157	201	175	145	132	69	105	13	55	72	71	73	59	93	43	66	64	73	50	47	27	51	38	52	12	25	12	25	10	35	21	29
DDB_G0269836	1	2	21	27	139	197	42	126	38	15	15	3	5	0	2	1	2	3	2	8	0	7	1	5	1	2	4	2	4	4	1	0	0	0	1	1	2	2
DDB_G0269838	12	8	4	14	11	19	6	20	11	27	14	37	16	78	25	35	51	13	21	18	12	17	54	42	21	22	25	15	26	18	11	22	24	29	57	42	31	34
DDB_G0269840	148	139	46	63	78	82	78	116	79	107	73	122	89	150	120	88	232	96	113	117	117	88	184	136	205	181	171	170	222	174	107	78	78	68	72	91	101	88
DDB_G0269842	335	91	59	59	346	653	348	287	402	320	502	326	197	1002	230	349	375	304	413	693	470	574	506	724	1266	676	744	1185	794	1245	873	903	1734	1197	1201	1002	1352	984
DDB_G0269844	4	5	6	5	15	108	10	171	12	71	20	110	18	6	7	3	18	22	10	78	13	52	8	76	56	49	22	45	33	25	26	47	20	51	21	70	35	72
DDB_G0269846	2	3	0	0	2	0	0	0	0	0	0	0	0	0	0	0	0	1	0	0	0	0	0	0	0	0	0	1	1	0	0	0	0	0	0	0	0	0
DDB_G0269848	198	244	96	88	182	252	178	383	188	145	152	214	147	30	195	132	280	179	186	285	168	236	271	301	187	188	98	137	106	114	56	67	54	56	41	79	58	67
DDB_G0269850	997	498	905	529	1380	622	594	397	303	266	205	97	97	63	57	55	59	137	41	108	62	116	190	192	124	110	85	115	106	147	41	39	51	34	33	25	67	53
DDB_G0269852	0	1	0	0	0	0	1	1	1	1	1	1	2	0	8	3	7	2	2	7	4	12	18	14	4	19	3	7	9	11	4	2	0	2	0	1	2	6
DDB_G0269854	430	108	73	85	101	115	118	123	153	152	153	156	133	134	178	185	309	114	335	205	234	116	319	189	456	367	394	369	405	344	417	346	583	371	544	306	333	288
DDB_G0269856	118	86	30	37	110	178	69	142	47	31	28	16	15	5	20	14	24	38	27	36	14	18	24	32	34	24	8	29	13	47	12	25	5	19	9	27	16	34
DDB_G0269858	7	4	2	1	1	1	8	10	5	5	2	2	3	2	4	1	3	3	2	10	2	4	3	3	15	9	6	5	7	7	4	1	6	0	7	1	4	2
DDB_G0269860	303	212	125	105	72	52	110	150	202	145	192	118	138	35	156	72	134	94	66	83	57	54	35	101	123	94	28	64	33	66	20	32	30	23	16	27	61	44
DDB_G0269864	102	142	127	182	118	124	124	191	125	161	79	128	98	94	111	162	305	134	231	304	288	255	697	473	505	537	353	311	356	332	227	158	173	200	156	204	197	232
DDB_G0269866	0	0	0	0	0	0	0	0	0	0	0	0	0	0	0	0	0	0	0	0	0	0	0	0	0	0	0	0	0	0	0	0	0	0	0	0	0	0
DDB_G0269870	0	0	0	0	0	0	0	0	0	0	0	0	0	0	0	0	0	0	0	0	0	1	0	0	0	1	0	1	0	0	0	0	0	0	0	0	1	0
DDB_G0269872	4	4	7	17	9	25	10	18	3	50	14	106	34	37	69	141	256	146	462	397	454	371	1520	768	2954	3215	4521	4126	6317	4665	3940	1418	1016	586	455	527	809	748
DDB_G0269874	216	207	198	334	194	233	181	332	239	419	220	573	328	845	473	435	655	311	546	641	522	446	926	688	742	695	587	590	658	517	442	338	431	376	319	467	312	375
DDB_G0269876	24	29	17	8	26	18	10	24	14	22	7	16	19	14	16	9	27	10	14	16	13	15	12	13	35	24	14	18	16	27	14	10	17	24	31	21	27	27
DDB_G0269878	3264	1836	650	1600	194	311	522	978	1060	1098	853	914	1132	1487	913	1061	747	844	501	755	366	692	762	1735	639	1238	268	654	303	530	173	310	151	299	151	425	162	413
DDB_G0269880	18	17	4	7	4	4	6	4	10	9	6	6	4	0	9	5	7	7	3	3	3	7	3	13	13	11	11	7	17	9	8	0	12	4	2	6	8	3
DDB_G0269882	3	1	1	3	6	20	3	8	0	9	6	36	8	13	18	13	1	6	23	42	109	101	366	107	1763	374	1803	2200	1840	1847	1384	1465	804	1655	732	1833	1001	1182
DDB_G0269884	104	103	27	25	46	62	76	100	82	83	65	130	84	96	157	70	244	74	150	102	131	46	111	66	145	65	114	73	141	79	85	57	106	40	60	38	83	46
DDB_G0269886	3	1	1	2	6	12	1	4	2	9	2	16	3	11	9	23	1	4	29	4	12	32	69	28	581	769	1121	1003	1251	1092	2517	2098	1529	920	941	556	457	512
DDB_G0269888	4	3	1	0	2	8	6	6	1	3	2	3	3	4	3	3	12	5	4	4	8	11	4	10	11	11	7	7	16	6	2	3	5	1	1	2	7	4
DDB_G0269890	89	145	113	124	87	130	59	171	58	95	38	119	102	15	299	256	469	179	297	314	283	240	446	253	233	246	171	213	240	198	50	41	27	62	32	76	36	71
DDB_G0269892	845	984	1224	1315	431	820	151	392	166	343	238	380	136	362	602	1388	1202	695	799	875	352	461	406	627	436	508	111	491	176	346	81	147	85	131	76	146	120	167
DDB_G0269894	33	27	6	15	3	11	9	21	19	9	13	16	14	1	7	14	7	10	7	11	9	12	16	23	15	17	13	14	30	21	6	8	5	7	6	5	11	13
DDB_G0269896	40	19	44	20	36	40	21	45	26	25	33	16	20	14	36	84	112	88	178	231	128	110	327	212	325	225	170	224	206	216	114	125	180	138	204	150	426	207
DDB_G0269898	243	200	232	217	329	305	358	454	384	411	333	521	388	362	541	395	876	246	692	529	585	343	819	674	976	818	918	758	1098	873	850	397	744	383	473	369	577	359
DDB_G0269900	7	1	0	1	12	1	3	1	1	9	2	9	5	5	9	20	55	33	177	143	188	69	199	128	763	562	836	648	863	720	1310	947	1136	695	1141	548	490	426
DDB_G0269902	1	0	2	4	2	9	6	7	2	7	0	3	4	0	1	0	0	1	3	1	0	2	1	0	2	2	0	4	3	0	2	0	3	1	3	4	3	6
DDB_G0269904	0	0	0	0	1	0	0	0	0	0	0	0	0	0	0	0	0	0	0	0	0	0	0	1	0	1	0	0	0	0	0	0	0	2	1	3	10	27
DDB_G0269906	13	35	7	13	10	13	5	34	16	7	8	18	13	4	17	14	32	38	21	51	33	22	37	36	39	55	51	44	71	38	32	29	35	41	26	40	18	21
DDB_G0269908	299	285	330	307	354	270	215	361	183	227	173	202	124	95	107	123	213	173	205	212	118	202	252	320	269	354	469	439	584	433	864	1070	1068	1245	2262	1500	825	1196
DDB_G0269910	436	97	1542	652	1609	672	791	231	548	229	333	254	272	504	245	209	296	106	240	327	212	191	348	259	203	145	97	168	142	145	47	61	53	53	32	50	57	58
DDB_G0269912	642	281	209	289	333	414	437	526	476	446	306	496	494	609	611	636	1052	354	694	658	627	434	1413	966	1122	1316	1012	1057	1066	1009	521	326	381	349	295	440	469	476
DDB_G0269914	19	18	46	131	121	168	92	210	77	163	99	162	76	82	82	79	66	28	55	58	78	89	390	138	3701	1800	8024	5691	10779	7903	8529	2767	2650	907	815	636	1175	634
DDB_G0269916	19690	1833	15692	4331	24078	10138	23241	5320	22277	5258	19018	7744	18840	24421	18660	11972	20604	4283	16803	11021	11706	5902	11752	6816	12173	7104	8890	9091	9232	8317	4559	2255	2433	1993	1517	2331	2777	2448
DDB_G0269918	63	48	43	67	104	85	103	93	114	106	93	129	86	143	132	142	247	94	159	198	220	130	365	230	290	204	209	219	294	229	308	170	296	147	143	149	254	149
DDB_G0269920	15	16	9	3	41	41	37	61	56	8	28	18	20	4	17	8	22	20	9	28	18	7	27	17	92	17	60	51	93	68	39	18	60	34	36	19	54	24
DDB_G0269922	263	134	187	127	140	138	233	256	280	180	219	155	158	130	143	150	188	95	131	198	278	173	441	403	548	289	437	370	453	406	808	425	1160	332	860	309	581	202
DDB_G0269924	521	485	284	353	478	488	582	720	600	572	494	331	383	233	266	244	315	253	289	409	386	308	638	559	721	475	484	476	628	530	427	243	398	211	238	214	364	230
DDB_G0269926	251	132	121	171	242	196	256	228	265	236	187	224	217	372	188	170	234	106	167	228	164	145	266	212	318	185	250	236	289	275	161	93	130	85	79	98	169	95
DDB_G0269928	1	1	1	3	1	1	2	7	2	4	2	4	1	0	3	2	6	0	0	1	1	3	1	1	3	3	2	5	3	2	1	5	1	5	3	2	7	3
DDB_G0269930	0	0	1	1	0	0	0	0	0	0	5	4	7	1	11	1	7	0	1	1	2	1	0	0	4	0	0	1	1	0	2	1	0	0	0	0	0	1
DDB_G0269932	1710	1268	583	600	717	647	488	608	499	634	394	961	628	1075	1156	1326	1855	865	1488	1069	808	770	1309	1362	1683	2290	1267	1216	1383	1262	1595	1199	1452	1000	1056	1028	1073	935
DDB_G0269934	1286	128	1787	355	2847	1160	2714	553	3062	515	2191	344	1127	841	779	514	923	296	581	849	637	698	858	751	1177	323	368	786	644	938	289	253	440	319	339	445	1211	578
DDB_G0269936	24	22	6	3	11	15	11	19	20	17	11	14	13	3	18	12	22	12	5	13	5	9	4	10	16	26	18	17	24	23	75	18	28	15	23	19	10	13
DDB_G0269938	0	1	1	0	1	0	2	1	0	1	2	2	1	0	1	2	1	0	4	0	2	2	4	2	2	6	45	16	16	20	301	90	94	47	74	43	43	23
DDB_G0269940	2	1	3	1	16	8	8	25	10	113	62	355	499	198	661	330	927	135	434	225	152	174	626	681	462	992	493	498	379	477	449	898	802	1387	2094	2185	2071	3284
DDB_G0269942	31	47	19	7	16	26	14	28	15	10	7	15	18	6	20	17	70	26	40	53	25	19	29	30	72	55	76	50	86	47	59	75	55	47	95	107	147	102
DDB_G0269944	0	1	0	0	1	1	0	0	0	0	0	0	1	0	0	1	1	0	0	0	1	1	2	2	0	2	1	1	2	0	1	8	15	30	53	25	30	49
DDB_G0269946	39	66	10	41	6	23	9	57	20	45	13	40	20	12	21	46	41	30	13	29	18	39	93	70	33	58	26	54	44	32	24	29	10	18	11	27	12	27
DDB_G0269948	1268	959	823	845	1104	758	940	1208	922	984	794	1170	1044	417	1519	1157	2383	709	1576	1259	1290	923	2219	1725	2189	2030	2117	1631	2240	1836	1660	940	1411	847	922	677	875	679
DDB_G0269950	232	358	27	53	71	94	70	162	83	113	63	147	79	40	77	44	82	110	32	40	23	35	47	72	35	42	18	36	15	22	11	14	19	21	12	24	16	33
DDB_G0269952	14	24	8	10	15	27	16	25	14	15	13	27	25	9	23	13	19	11	24	23	20	15	13	31	27	30	38	35	52	45	46	42	28	32	36	30	16	34
DDB_G0269954	10	0	7	4	3	0	3	1	2	2	3	7	3	6	7	2	7	0	3	3	1	2	4	2	9	5	3	7	7	4	2	2	4	1	0	0	8	2
DDB_G0269956	0	0	0	0	0	0	0	1	0	1	1	0	0	0	0	0	0	0	0	0	0	0	0	0	0	0	0	0	0	0	0	0	0	0	0	0	0	0
DDB_G0269958	2	1	0	1	0	0	0	0	1	2	2	0	2	1	1	0	0	0	0	0	0	0	0	1	0	0	1	1	0	0	0	1	0	0	0	0	1	1
DDB_G0269960	0	0	0	0	0	0	0	0	0	0	0	0	0	0	0	0	0	0	0	0	0	0	0	0	0	0	0	1	0	0	0	0	0	0	0	0	1	0
DDB_G0269962	97	67	106	155	105	123	142	221	135	243	142	223	147	307	97	118	166	104	135	165	160	127	225	218	264	219	190	168	212	177	154	71	133	85	71	97	95	122
DDB_G0269964	70	56	24	24	55	77	86	187	70	99	89	58	65	38	56	41	57	45	25	49	30	39	57	56	53	47	25	35	27	21	14	12	14	17	22	31	40	39
DDB_G0269966	220	159	62	49	90	129	146	183	186	102	145	87	160	54	157	142	307	101	151	152	136	124	163	164	205	146	143	153	190	148	75	60	71	46	61	65	87	58
DDB_G0269968	306	403	61	92	170	293	141	318	132	238	64	121	58	248	88	192	192	228	222	332	182	191	465	387	953	1896	1569	1238	1230	1048	444	163	123	74	48	82	109	83
DDB_G0269970	11	14	30	19	61	98	72	228	103	163	118	230	265	14	252	139	401	74	187	248	201	316	446	528	322	329	217	232	240	219	218	437	344	532	467	460	257	378
DDB_G0269972	255	218	73	66	8	20	52	118	98	90	88	97	128	98	72	78	71	80	43	76	42	53	76	138	95	133	27	52	28	59	18	23	21	18	12	37	30	39
DDB_G0269974	18	20	18	6	7	10	8	19	15	9	5	16	16	5	21	11	33	22	15	19	15	13	14	11	33	18	39	20	46	34	33	30	39	33	49	29	31	27
DDB_G0269976	163	102	448	313	204	252	166	246	151	133	111	78	130	31	122	148	245	91	171	215	217	207	399	314	452	335	298	337	486	386	534	294	555	251	516	214	323	249
DDB_G0269978	3	3	1	4	16	5	9	2	4	6	4	17	6	9	9	28	37	30	169	52	84	31	167	56	946	410	793	510	1063	733	1962	1298	2233	971	1931	661	1279	690
DDB_G0269980	93	125	37	64	56	44	66	67	66	88	53	66	41	137	50	59	61	58	27	72	50	64	103	112	69	75	75	71	93	83	45	40	35	23	31	39	36	50
DDB_G0269982	96	83	100	131	138	164	132	231	187	214	168	158	185	138	205	159	261	121	190	278	202	271	362	422	355	371	322	353	383	393	341	344	387	370	413	308	321	312
DDB_G0269984	0	3	0	0	0	0	0	0	0	0	0	1	0	0	2	0	4	1	1	0	0	1	0	0	0	0	0	0	5	2	0	0	1	0	0	1	0	0
DDB_G0269986	98	78	16	13	5	5	27	13	27	18	15	13	15	11	15	12	21	28	5	15	5	9	10	13	22	15	17	21	22	20	22	12	29	8	9	16	17	12
DDB_G0269988	7	6	5	15	10	8	5	19	12	14	5	10	12	2	14	12	14	13	12	12	24	24	33	36	30	41	28	30	37	40	25	29	16	24	21	46	18	40
DDB_G0269990	29	32	14	8	18	20	23	34	23	5	11	18	24	5	24	24	47	18	20	32	17	13	37	33	46	63	51	53	53	53	28	17	16	15	15	17	17	10
DDB_G0269992	125	166	87	215	185	231	120	278	150	300	112	487	234	474	456	797	841	307	501	587	388	463	1213	925	658	885	740	660	778	689	503	756	552	826	828	692	378	615
DDB_G0269994	67	72	62	106	71	86	96	185	80	169	83	231	136	326	218	235	318	109	206	261	194	179	327	282	219	242	153	162	178	167	103	115	140	138	211	167	184	139
DDB_G0269996	65	65	16	17	73	56	65	116	97	85	71	125	111	140	141	77	283	73	155	137	161	74	159	130	226	153	150	136	225	139	109	100	192	103	145	90	186	135
DDB_G0269998	1	0	0	0	2	2	3	1	0	0	0	0	1	0	0	1	5	2	33	3	5	7	2	12	31	14	41	19	41	24	204	224	570	257	833	157	281	133
DDB_G0270000	5	2	2	3	5	3	1	4	6	11	4	44	25	12	57	53	122	34	60	69	55	72	173	115	138	158	114	125	159	109	72	39	23	20	23	35	27	33
DDB_G0270002	11	16	2	0	6	7	3	14	4	2	0	3	3	2	4	2	5	5	10	6	0	1	11	5	66	70	100	45	81	45	35	8	10	4	7	7	9	2
DDB_G0270004	0	0	0	0	0	0	0	0	0	0	0	0	0	0	0	0	0	0	0	0	0	0	0	0	0	0	0	0	0	0	0	0	0	1	0	0	8	21
DDB_G0270006	241	136	2288	1488	1069	599	473	399	359	138	174	92	110	72	84	78	129	89	116	276	253	252	393	227	335	132	177	194	329	269	147	126	217	177	263	266	391	271
DDB_G0270008	1205	292	3630	2655	6072	4588	5174	2026	3799	1791	2857	1405	2167	3410	1643	990	1051	501	761	1639	1038	2837	3087	2782	1122	951	822	1201	1191	1088	713	670	620	1000	525	1482	777	1651
DDB_G0270010	0	0	1	3	1	2	0	0	0	0	0	1	0	0	0	0	0	0	1	0	0	0	0	1	0	0	0	0	1	0	1	1	0	1	1	16	1	23
DDB_G0270012	409	633	3212	5603	3118	2909	1846	2423	1209	2273	949	1593	1300	982	2032	1772	2110	817	1683	1333	1183	1739	2814	2782	1675	1762	1118	1119	1494	1122	739	899	732	1585	1046	1961	1102	2108
DDB_G0270014	86	149	37	60	49	98	38	92	47	84	28	89	64	22	70	142	143	84	105	146	127	133	293	237	247	304	232	283	259	220	188	208	185	231	215	248	136	157
DDB_G0270016	2	2	11	6	32	3	14	6	9	4	3	5	3	0	4	5	10	10	13	12	16	11	45	33	83	75	90	53	93	88	66	51	58	47	41	37	38	41
DDB_G0270018	216	372	21	48	94	91	57	105	66	72	59	80	88	13	88	76	91	116	109	107	60	121	159	140	221	219	383	279	389	269	418	575	538	749	651	490	213	348
DDB_G0270020	37	41	8	13	11	16	27	33	26	18	14	14	10	12	22	25	46	24	24	32	27	28	43	53	47	74	57	50	50	58	19	20	18	12	16	18	26	20
DDB_G0270022	138	153	7	9	17	27	17	58	24	32	11	140	50	57	147	143	265	92	141	76	100	53	111	90	72	87	114	99	123	74	36	21	25	24	34	48	40	50
DDB_G0270024	355	327	168	425	666	802	497	528	546	467	355	437	292	712	302	295	405	241	343	402	355	231	420	370	412	253	344	375	419	388	174	89	149	112	84	123	196	139
DDB_G0270026	305	422	47	136	36	83	82	181	108	130	63	107	89	51	74	98	139	142	90	104	57	90	145	170	128	203	106	120	146	101	64	54	28	36	28	46	28	46
DDB_G0270028	966	626	408	495	298	441	449	602	472	461	445	518	516	230	748	711	1348	500	1151	1039	949	779	1590	1243	1121	1090	1002	962	1275	952	463	243	294	241	188	247	239	268
DDB_G0270030	103	107	22	42	23	42	32	53	31	27	15	34	19	2	25	24	39	36	17	16	11	18	14	25	13	24	11	10	6	14	5	7	2	7	2	7	7	7
DDB_G0270032	57	56	2	2	6	20	14	26	20	13	15	11	8	7	4	8	15	17	13	13	3	10	10	13	7	6	2	15	12	6	6	5	9	10	11	6	7	16
DDB_G0270034	219	339	411	445	578	561	464	550	325	723	371	749	426	1194	657	383	1007	467	660	689	517	394	571	516	739	458	526	452	579	348	308	157	225	194	177	245	192	300
DDB_G0270036	158	181	153	334	173	296	162	366	146	230	90	250	167	107	191	280	366	151	211	245	164	149	312	290	293	343	274	244	304	222	143	117	98	65	51	86	57	74
DDB_G0270038	4	3	2	0	2	2	3	2	6	8	3	7	6	13	3	3	7	3	2	2	5	4	2	4	2	3	0	1	0	1	3	2	2	2	2	3	3	3
DDB_G0270040	65	54	31	33	81	57	71	87	72	69	46	80	82	33	140	80	224	55	123	125	109	64	113	106	184	124	93	76	110	110	34	32	53	34	103	57	302	110
DDB_G0270042	571	385	377	227	346	242	423	397	559	315	416	172	377	116	571	360	1001	281	709	471	706	306	806	573	965	678	839	569	943	769	667	276	602	157	252	155	463	151
DDB_G0270044	104	128	33	48	63	70	60	112	85	97	60	71	80	124	82	90	161	81	99	146	102	94	245	174	257	232	260	238	248	212	196	139	128	102	109	159	127	153
DDB_G0270046	28	25	15	23	21	29	21	36	36	53	19	36	38	32	34	28	69	21	54	39	55	27	60	61	154	112	149	99	154	117	109	45	68	43	59	64	126	45
DDB_G0270048	14	19	12	1	19	21	10	22	17	15	10	19	22	5	22	10	28	11	13	18	13	7	6	15	19	6	10	9	7	8	9	3	8	3	9	7	15	5
DDB_G0270050	69	54	103	376	73	242	58	200	49	40	20	11	8	7	25	28	57	37	28	71	25	42	62	39	49	37	21	45	35	42	25	27	18	40	14	24	32	46
DDB_G0270052	14	20	10	11	42	19	45	18	41	27	23	53	26	17	47	21	83	15	44	33	17	9	30	34	38	27	20	15	17	9	6	4	3	3	2	0	7	3
DDB_G0270054	8	9	4	5	3	10	6	13	7	6	3	5	8	1	9	1	17	4	6	10	11	14	11	14	9	18	7	15	13	14	2	2	3	6	3	6	0	5
DDB_G0270056	29	12	34	18	87	32	68	38	70	32	67	51	46	92	84	50	154	35	146	85	121	31	118	46	269	96	213	115	201	132	152	49	154	56	160	62	239	55
DDB_G0270058	4	1	53	22	5	4	2	1	3	2	0	2	0	0	0	0	0	1	0	0	0	1	0	1	1	0	0	2	0	1	0	0	0	1	0	1	1	0
DDB_G0270060	2	0	4	4	5	4	1	12	5	8	4	1	1	2	3	0	4	5	3	3	13	5	11	3	7	1	11	8	3	4	2	1	3	2	3	4	6	4
DDB_G0270062	76	69	31	23	122	128	77	96	54	21	13	19	11	20	13	19	50	34	21	46	19	19	7	22	34	23	17	17	23	15	12	11	23	8	17	8	16	10
DDB_G0270064	0	0	0	0	0	0	0	0	0	0	0	0	0	0	0	0	0	0	0	0	0	0	0	0	0	0	0	0	0	0	0	0	0	0	0	0	1	0
DDB_G0270066	42	15	13	20	40	41	33	46	39	41	28	36	30	23	39	28	84	16	66	59	78	33	59	64	113	63	60	41	42	52	19	9	15	9	8	11	25	22
DDB_G0270068	56	14	37	15	94	49	99	44	112	31	78	36	46	77	66	29	126	43	104	80	92	43	84	55	171	48	113	89	124	77	87	32	110	45	58	50	132	51
DDB_G0270070	1516	1307	953	1267	711	1114	823	1658	826	957	597	398	329	176	273	264	271	456	165	328	125	275	203	345	230	177	55	191	101	142	51	83	41	64	40	90	65	89
DDB_G0270072	19	33	1	4	12	15	23	36	10	11	8	9	5	24	8	13	26	24	31	35	25	19	61	50	220	224	231	156	201	162	97	27	18	12	15	10	103	50
DDB_G0270074	959	782	260	266	179	543	193	446	274	297	254	107	100	61	117	182	219	268	180	266	144	280	364	340	273	152	219	383	338	402	243	134	170	169	134	227	190	291
DDB_G0270076	0	1	15	0	3	2	6	1	8	4	1	0	2	1	4	3	4	2	1	2	1	1	2	1	4	2	0	1	1	0	1	0	1	0	3	3	0	3
DDB_G0270078	6	4	18	2	1	5	1	3	3	2	1	3	7	2	1	2	1	1	1	2	0	3	3	2	0	1	1	0	2	0	1	2	0	1	1	1	1	1
DDB_G0270080	0	0	0	0	0	0	0	0	0	0	0	0	0	0	0	0	0	0	0	0	1	0	0	1	1	0	0	0	1	1	0	0	0	0	0	0	0	0
DDB_G0270084	0	0	1	0	0	0	0	0	0	0	0	0	0	0	0	0	1	0	0	1	0	0	0	0	0	0	0	0	0	0	0	0	0	0	0	0	1	0
DDB_G0270086	1	1	10	4	7	3	3	5	3	13	4	37	30	75	160	370	671	276	550	559	593	416	1428	669	1148	1104	1477	1413	1472	1079	266	180	65	131	75	208	140	225
DDB_G0270088	35	38	1361	1312	126	650	96	330	115	307	82	510	341	380	1351	1465	2537	841	2730	3232	2977	2955	6409	3562	2731	2168	865	1443	1842	1770	313	177	353	542	403	1222	1803	2129
DDB_G0270090	3	2	17	9	1	14	1	6	1	8	5	5	9	3	16	14	69	22	87	122	138	87	151	129	167	113	97	155	260	213	56	43	45	79	61	177	123	243
DDB_G0270092	0	0	3	6	4	16	2	1	0	1	0	0	0	3	0	1	1	0	2	0	3	6	11	20	7	0	4	5	12	8	5	0	0	2	3	5	7	2
DDB_G0270094	1	1	2	2	1	1	0	1	0	0	1	0	1	0	0	1	3	1	1	3	2	3	1	5	3	3	1	0	0	0	1	0	1	0	0	1	4	1
DDB_G0270096	241	123	47	67	100	130	135	161	184	110	103	93	112	82	134	83	161	96	117	166	307	162	294	182	519	217	444	373	487	424	669	329	705	245	393	242	301	187
DDB_G0270098	1045	744	1580	1407	1611	1436	1578	1941	1432	1732	1429	2918	2469	2729	5258	3942	8853	1900	5613	3940	4697	2884	7204	4954	8819	6964	7152	6313	7824	6900	8870	6637	11710	6245	10016	5342	7792	4718
DDB_G0270100	4	1	4	6	6	15	13	15	6	20	7	19	4	4	14	15	34	11	21	13	28	13	14	15	16	10	10	13	8	8	7	3	5	7	9	12	36	8
DDB_G0270102	479	404	356	450	491	481	506	699	555	621	435	692	560	464	652	638	1039	458	808	1337	1554	1711	2954	2018	2002	1339	1348	1552	1779	1741	728	348	546	384	303	420	589	452
DDB_G0270104	139	101	51	41	53	87	61	150	78	125	75	244	238	45	398	289	660	153	382	271	237	164	415	304	395	394	306	301	406	265	570	598	714	425	604	234	207	165
DDB_G0270106	968	757	501	516	420	442	636	875	773	703	729	541	502	615	394	441	696	470	729	785	906	699	1432	1218	1964	1927	1885	1685	2127	1909	1696	1010	1920	1294	1776	1520	2213	1490
DDB_G0270108	2	4	0	0	0	2	0	0	1	0	0	0	0	2	0	0	1	4	2	1	1	0	1	0	3	0	6	3	2	6	1	2	5	0	0	0	1	0
DDB_G0270110	59	56	2	6	4	2	11	47	32	19	15	25	24	13	13	21	22	19	12	22	4	9	25	35	23	31	14	12	9	11	14	13	16	14	13	8	19	9
DDB_G0270112	90	34	106	110	100	73	89	161	87	180	102	214	197	162	206	185	314	100	297	229	224	257	535	470	714	586	820	725	1013	771	1346	1126	1664	1794	3537	2695	4150	2766
DDB_G0270114	3	2	10	1	2	4	3	8	2	2	2	1	0	0	4	0	5	1	2	1	0	0	0	1	3	1	0	2	1	6	1	0	0	0	2	1	1	3
DDB_G0270116	120	129	63	78	55	79	48	125	53	126	48	114	62	179	117	105	186	96	126	123	85	98	147	143	119	115	122	114	135	109	37	24	17	38	15	41	29	36
DDB_G0270118	67	95	78	183	98	106	78	130	67	173	63	120	69	80	99	147	121	86	141	116	96	106	181	172	183	184	157	183	206	155	274	742	619	1112	1731	1102	518	823
DDB_G0270120	1482	1988	909	1817	965	1336	927	1654	879	1834	852	2285	1298	2625	2120	2352	3533	1488	2661	2009	1947	1504	3011	2295	2115	2297	2320	2116	2933	2132	1664	1658	1649	1926	2557	1930	1083	1408
DDB_G0270122	14	4	44	42	61	157	36	71	46	16	14	32	16	24	51	43	70	34	44	146	129	135	242	147	74	71	38	61	52	48	84	102	108	152	164	214	171	239
DDB_G0270124	18	27	117	86	10	17	7	13	4	4	7	10	14	6	12	19	36	15	26	30	61	40	139	70	127	81	18	55	63	57	22	21	109	37	22	36	87	37
DDB_G0270126	4	4	41	16	57	60	17	46	25	7	8	8	19	8	14	11	40	8	29	151	159	490	919	437	180	105	19	46	29	37	5	15	7	15	4	15	6	11
DDB_G0270128	65	53	17	18	40	47	62	62	74	60	54	51	51	43	64	32	99	37	79	55	39	36	77	78	139	94	92	86	112	111	58	52	43	32	29	21	65	43
DDB_G0270130	118	81	24	16	47	91	79	112	82	100	108	120	155	62	189	156	347	92	233	218	213	185	330	347	358	482	376	361	454	368	257	137	211	148	163	171	167	178
DDB_G0270132	59	90	1304	1573	89	28	76	41	17	10	4	5	4	9	6	4	13	22	9	24	4	6	18	12	18	9	5	20	9	12	5	7	8	12	5	7	5	6
DDB_G0270134	93	83	257	307	533	297	184	158	121	78	38	15	41	1	34	28	50	37	16	67	28	179	204	118	38	24	16	23	27	14	6	27	8	14	14	13	17	16
DDB_G0270136	0	1	0	0	0	0	0	0	0	0	0	0	0	0	0	0	0	0	0	0	0	0	0	0	0	0	0	0	0	0	0	0	1	0	0	0	0	0
DDB_G0270138	1	0	0	0	0	0	1	0	0	1	0	0	0	0	0	0	1	0	0	1	0	2	7	5	4	11	3	4	2	1	0	3	0	2	0	0	2	3
DDB_G0270140	2	1	1	4	1	1	1	2	0	2	1	3	2	0	1	6	4	2	1	4	1	4	18	19	26	28	9	8	11	15	8	8	7	7	1	7	8	3
DDB_G0270144	0	0	1	0	2	0	0	1	0	0	0	0	0	0	0	0	1	0	0	0	1	1	0	0	0	0	0	0	0	0	0	0	0	0	0	1	1	1
DDB_G0270146	22	32	96	109	83	92	82	81	87	100	65	89	104	84	129	85	147	49	92	142	152	161	218	199	109	100	31	73	42	52	18	30	22	25	25	24	28	26
DDB_G0270148	91	88	26	61	46	57	54	82	61	100	37	55	53	47	53	87	75	62	62	93	33	50	138	86	92	157	116	101	154	108	34	40	36	42	30	41	33	66
DDB_G0270150	34	26	26	8	21	23	20	30	34	19	16	64	33	37	71	9	140	18	69	50	63	14	52	31	74	34	44	37	53	23	27	18	28	12	30	17	52	19
DDB_G0270152	864	596	41	22	13	21	27	27	35	33	35	30	23	59	40	121	264	240	179	195	370	125	655	258	367	147	199	355	320	330	220	114	171	103	110	147	105	127
DDB_G0270154	3	2	10	4	6	18	5	3	2	10	5	26	10	9	29	139	633	152	567	345	432	206	913	575	936	791	1007	1043	1408	1140	801	618	858	864	1024	918	795	905
DDB_G0270156	195	178	21	16	2	4	26	41	100	61	62	46	68	34	46	50	58	59	40	40	16	22	20	54	52	57	19	27	16	17	19	15	13	7	10	13	22	15
DDB_G0270158	12	19	3	5	11	9	7	27	14	8	8	18	16	3	29	19	45	20	23	29	24	27	33	45	25	32	36	28	21	24	17	28	13	25	15	12	10	30
DDB_G0270160	0	0	0	0	0	0	0	0	1	0	0	0	0	0	0	0	0	0	0	1	0	0	0	0	1	0	1	0	0	1	1	0	0	0	2	1	1	0
DDB_G0270162	3	0	2	0	7	8	1	1	1	4	1	4	3	2	0	27	14	3	46	0	7	40	8	10	27	25	172	115	234	301	1085	1396	1450	1136	1349	759	504	550
DDB_G0270164	10	24	192	803	204	730	81	497	28	166	35	53	20	55	8	23	8	18	4	35	3	44	14	24	12	16	9	7	15	13	7	8	11	16	14	25	17	32
DDB_G0270166	2	10	57	89	43	70	57	115	48	91	44	66	33	125	17	12	18	11	17	35	22	47	81	113	65	37	20	35	24	22	37	35	63	55	105	58	38	49
DDB_G0270168	50	50	15	15	37	29	32	30	45	53	40	67	47	13	75	70	92	45	73	92	54	54	129	74	154	84	103	91	109	83	117	95	178	108	175	129	209	108
DDB_G0270170	384	73	515	124	725	390	863	328	913	310	857	370	739	969	854	567	1394	387	1110	924	1549	631	1498	872	2599	1058	1560	1441	1539	1566	1525	954	2803	1319	1976	1637	3454	1201
DDB_G0270172	6	4	1	0	4	3	5	10	5	0	3	1	2	1	3	0	2	2	5	2	2	2	1	3	3	1	1	4	1	0	0	5	5	6	55	21	25	9
DDB_G0270174	65	103	21	94	46	76	32	142	53	105	56	111	73	56	81	118	138	64	59	62	45	87	107	157	56	100	33	63	55	55	119	303	225	608	983	1132	524	754
DDB_G0270176	116	65	137	89	319	255	275	279	303	208	266	220	164	216	186	125	273	90	153	181	123	279	184	373	246	148	203	214	284	240	1217	590	1751	531	954	391	1270	470
DDB_G0270178	21	25	5	2	3	12	13	10	10	9	4	4	10	0	5	5	6	9	5	5	2	2	2	1	4	6	3	3	3	2	0	1	0	5	2	1	7	8
DDB_G0270180	22	54	5	33	5	16	11	25	14	17	6	17	11	9	11	11	6	19	6	10	2	8	24	7	23	10	24	27	53	15	10	10	0	8	6	9	7	12
DDB_G0270182	121	142	16	35	6	20	30	67	48	42	28	37	27	21	33	24	34	44	14	27	15	13	36	44	43	62	56	39	53	44	75	76	57	40	50	22	25	25
DDB_G0270184	328	444	155	204	157	245	208	404	227	191	130	127	131	30	103	82	121	198	74	157	85	106	159	199	158	118	170	174	244	189	141	136	135	135	134	170	153	175
DDB_G0270186	2	18	13	1	9	7	4	35	7	12	5	24	12	5	14	3	24	18	12	15	11	3	1	7	6	8	3	2	3	4	1	7	2	35	237	291	249	183
DDB_G0270188	271	456	242	243	263	414	245	522	230	302	192	792	599	142	1132	755	1961	411	949	693	659	378	815	695	649	715	596	504	570	467	215	193	157	210	199	239	180	172
DDB_G0270190	78	71	21	37	181	154	56	115	38	135	44	165	65	80	139	246	258	103	892	209	347	463	1667	731	4315	3616	5880	5556	6896	6525	7816	8657	13826	13180	18870	12428	11868	10298
DDB_G0270192	94	121	13	10	31	53	42	81	30	20	13	10	20	3	14	4	14	40	11	19	7	14	9	15	17	10	14	9	5	15	5	4	16	10	8	5	15	4
DDB_G0270194	38	75	15	58	19	41	25	69	24	36	23	58	44	17	68	104	131	64	51	76	33	79	119	129	70	159	95	132	122	127	51	95	25	67	27	58	18	70
DDB_G0270196	396	418	104	142	68	92	101	202	132	143	101	179	100	105	87	64	138	138	73	109	72	92	114	162	159	185	125	126	179	113	193	144	164	74	93	91	151	124
DDB_G0270198	2	0	1	0	0	0	0	0	0	0	0	0	0	1	1	0	0	0	0	2	0	0	1	0	6	7	5	6	6	8	6	3	6	4	0	6	6	6
DDB_G0270200	67	54	21	24	39	32	49	83	47	76	32	105	78	84	168	125	271	82	190	180	144	99	192	167	187	197	137	140	177	151	93	91	101	80	74	88	126	114
DDB_G0270202	53	69	1	5	5	2	12	23	16	15	11	25	16	23	19	26	17	28	7	19	17	17	24	46	27	36	11	17	10	10	12	13	5	8	12	39	127	111
DDB_G0270204	242	256	72	142	86	156	160	313	122	98	54	106	57	46	64	103	105	130	57	105	37	56	43	53	57	66	32	53	19	31	20	24	11	13	13	31	26	30
DDB_G0270206	48	34	13	8	63	41	55	41	57	39	50	55	43	100	76	38	165	32	109	95	90	28	104	47	179	54	118	62	120	74	97	35	71	24	56	21	97	22
DDB_G0270208	14	11	16	1	15	10	8	10	6	4	4	13	5	5	4	1	4	6	3	7	1	4	0	5	3	1	1	3	1	2	4	2	6	0	1	0	3	0
DDB_G0270210	22	40	84	119	114	93	31	85	37	17	11	17	12	0	11	11	7	18	9	21	9	14	9	11	11	8	4	4	2	9	5	15	9	6	2	10	4	10
DDB_G0270212	1108	601	887	641	347	446	207	575	145	116	28	38	18	4	11	10	10	146	4	21	5	25	15	16	8	7	4	19	5	13	2	5	7	10	4	6	12	9
DDB_G0270214	2063	1498	1241	1410	473	888	358	1283	200	392	43	92	28	133	14	12	9	369	9	32	12	50	17	37	23	9	21	32	20	22	4	10	6	15	9	8	5	14
DDB_G0270216	2	3	0	0	4	1	4	1	4	1	2	3	6	0	4	0	7	2	1	2	1	0	0	4	9	0	7	2	8	5	2	2	3	1	2	1	1	1
DDB_G0270218	15	3	12	6	56	23	16	20	3	24	12	263	54	313	403	473	1567	210	985	478	524	259	1120	698	1486	1333	1358	1068	1421	1091	2191	1666	3154	2223	6582	4200	6606	3225
DDB_G0270220	338	129	395	389	471	451	430	407	550	411	426	441	447	404	394	340	621	263	704	803	1140	714	1454	753	1470	703	1239	1235	1607	1442	1043	549	1458	737	869	1052	1464	810
DDB_G0270222	0	1	4	1	4	10	2	10	2	5	0	1	0	0	0	2	6	1	2	2	2	2	1	2	4	2	3	8	3	3	2	2	3	0	2	2	3	0
DDB_G0270224	2	4	15	8	14	16	13	12	15	4	6	14	11	2	11	1	17	3	4	16	17	11	11	18	46	17	22	15	26	18	16	14	28	10	9	11	20	8
DDB_G0270226	0	0	0	0	0	0	0	0	0	0	0	0	0	0	0	0	0	0	0	1	1	0	1	1	1	1	1	0	4	0	2	0	3	0	1	0	0	1
DDB_G0270228	18	10	1	4	1	2	3	11	11	10	14	8	7	3	7	4	3	6	7	7	2	2	4	14	2	8	3	5	2	5	1	1	1	3	2	1	0	1
DDB_G0270230	45	61	5	16	1	1	4	20	19	20	7	14	14	16	11	28	5	24	2	16	3	11	27	39	16	33	8	16	5	13	7	11	8	9	8	13	10	13
DDB_G0270232	28	31	2	6	24	10	24	24	38	21	21	11	10	19	18	14	20	18	21	29	9	11	14	13	36	14	7	13	18	11	4	15	9	6	8	4	10	9
DDB_G0270234	0	0	0	0	0	0	0	1	0	0	1	0	0	1	0	7	6	7	8	7	12	4	11	17	3	7	9	8	17	14	17	4	4	15	10	5	6	8
DDB_G0270236	0	0	0	0	1	1	1	4	0	3	0	0	0	0	0	0	0	2	4	0	3	2	0	4	0	9	0	0	1	0	1	4	1	112	277	967	490	851
DDB_G0270238	161	27	118	23	220	81	291	66	291	62	231	81	133	245	159	102	239	56	176	160	216	61	165	85	344	122	198	138	167	142	174	59	197	52	128	48	221	49
DDB_G0270240	1	0	1	1	0	0	0	0	0	1	0	0	1	1	2	3	1	0	1	0	2	2	2	1	1	5	5	10	13	11	222	199	68	78	51	36	29	27
DDB_G0270242	19	45	2	16	11	19	15	30	10	20	9	23	10	7	4	12	7	25	9	18	8	17	14	9	13	8	16	20	26	15	9	15	4	7	7	9	2	11
DDB_G0270244	2	3	2	1	1	0	0	1	1	0	1	1	0	0	1	1	0	1	1	1	0	0	0	1	0	0	0	0	1	0	2	1	1	0	1	0	0	0
DDB_G0270246	33	36	2	5	7	8	9	31	10	6	10	11	3	6	4	5	12	17	5	11	6	4	5	12	10	3	2	6	7	5	3	5	2	5	2	8	4	4
DDB_G0270248	151	175	34	93	101	190	152	338	118	112	85	59	65	11	51	63	64	104	25	104	25	58	34	57	55	48	24	59	19	41	13	33	6	25	14	27	19	32
DDB_G0270250	12	8	3	7	15	9	7	15	20	12	12	20	24	39	48	24	84	20	58	55	40	15	47	39	64	55	81	64	75	52	45	24	46	22	30	33	29	28
DDB_G0270252	29	17	9	13	29	31	24	41	15	28	15	32	22	16	29	45	67	21	81	39	55	30	45	62	24	59	24	23	31	27	20	26	9	399	2281	3075	3580	2590
DDB_G0270254	7	11	4	8	6	24	13	28	10	21	10	21	13	12	19	9	38	15	16	12	8	6	16	22	19	31	19	15	32	16	7	9	4	9	16	26	23	16
DDB_G0270256	66	57	15	24	51	97	59	144	59	54	36	45	65	9	72	24	91	38	44	114	55	128	107	160	147	183	182	191	232	154	129	231	171	350	377	699	441	631
DDB_G0270258	0	1	0	0	4	0	2	2	1	0	0	0	1	1	1	2	20	1	34	9	13	4	10	8	43	6	31	14	38	18	161	109	268	103	555	87	152	57
DDB_G0270260	1270	1838	459	1416	633	1071	534	1054	541	995	301	879	379	870	456	784	785	744	470	679	414	577	1120	767	1080	1292	2265	2101	3698	2680	2063	1662	1432	1381	1353	1396	1679	1679
DDB_G0270262	26	38	27	9	28	55	21	81	33	27	14	65	41	22	54	16	82	42	48	93	55	57	61	83	94	118	96	83	135	82	79	40	24	37	23	30	23	24
DDB_G0270264	1571	1225	621	807	661	883	738	1344	890	1312	717	1217	1247	723	1686	1732	2757	986	1963	1763	1463	1528	2987	2691	2475	3221	3329	2747	3395	3008	3707	3070	3226	2468	2969	2339	2137	2101
DDB_G0270266	54	40	111	91	220	108	115	143	130	201	141	316	152	377	251	178	416	161	493	469	376	268	564	412	855	428	587	456	662	572	681	449	1183	578	971	570	1564	544
DDB_G0270268	14	9	33	7	51	23	19	37	26	10	16	14	5	2	11	3	5	4	12	22	26	9	11	26	69	18	60	59	76	89	54	32	61	38	63	36	92	40
DDB_G0270270	626	967	194	539	337	657	393	1056	444	749	323	389	310	119	221	264	228	361	136	283	105	250	234	308	225	181	103	208	141	144	53	94	76	86	90	136	75	120
DDB_G0270272	2346	1292	1620	1647	2878	2392	2290	2591	2547	2453	2028	3018	2721	3105	3527	3295	6194	1642	5021	3368	4073	1896	5305	3256	5310	3640	4379	3456	5049	3566	4029	2424	4641	1902	2437	1567	2298	1300
DDB_G0270274	0	0	0	0	0	0	0	0	0	0	0	0	0	0	0	0	0	0	0	0	0	0	0	0	1	0	2	0	0	0	1	0	0	0	0	0	0	0
DDB_G0270276	19	24	90	318	55	48	24	54	41	59	16	101	21	59	43	73	113	47	76	91	54	112	320	179	278	324	391	423	550	381	180	164	137	142	113	129	101	163
DDB_G0270278	76	25	100	22	138	56	132	60	128	57	104	120	123	103	179	108	372	61	226	113	202	104	191	187	401	247	278	260	233	300	391	270	863	324	699	272	567	220
DDB_G0270280	0	0	0	1	1	0	0	3	0	0	0	1	0	0	0	1	1	1	0	0	0	0	1	2	3	2	5	4	5	4	9	7	9	4	3	7	56	68
DDB_G0270282	32	40	4	22	25	16	20	47	22	20	12	32	19	17	32	22	55	16	44	54	64	40	56	47	49	54	23	23	39	23	6	10	14	12	17	25	27	23
DDB_G0270284	2	2	4	4	14	30	13	26	9	15	5	16	5	10	8	17	42	36	159	144	252	103	551	176	948	645	802	710	1209	835	602	295	431	296	583	597	1071	812
DDB_G0270286	9	19	0	2	9	22	7	36	7	15	6	17	2	2	6	6	13	11	10	21	5	15	5	21	17	15	9	24	10	17	13	16	10	14	12	34	17	39
DDB_G0270288	1	0	0	0	3	3	0	0	0	0	0	1	0	0	0	1	0	1	8	0	0	5	0	1	0	0	1	3	1	3	60	195	152	198	237	105	72	42
DDB_G0270290	0	0	0	0	2	1	0	0	0	0	0	1	0	1	0	0	0	1	4	0	2	6	0	0	0	1	0	0	1	0	69	242	146	178	175	108	67	64
DDB_G0270292	0	0	0	0	0	2	0	0	0	1	0	2	0	1	0	5	0	0	9	0	1	1	0	2	0	0	0	2	0	4	137	466	250	233	274	127	89	76
DDB_G0270294	1	2	0	1	3	2	1	2	0	1	0	2	1	2	0	5	0	0	11	0	0	6	0	1	0	2	2	2	7	2	184	404	276	295	371	168	126	95
DDB_G0270296	473	414	24	200	151	320	158	527	166	594	163	328	139	181	138	259	148	252	98	242	48	137	93	197	92	105	20	79	31	43	32	50	30	27	19	40	26	60
DDB_G0270298	1809	2043	718	2030	1357	1990	1171	2452	1141	1844	858	1470	1283	616	1366	1886	1903	1297	1543	1541	1042	1228	1985	1890	1374	2068	1445	1430	1473	1109	512	492	311	540	393	760	366	771
DDB_G0270300	22	56	6	14	13	63	16	74	29	37	15	46	21	21	12	12	11	17	7	17	8	11	12	33	9	11	4	11	8	6	4	7	7	8	4	6	4	5
DDB_G0270302	6	15	2	2	2	8	4	9	3	3	2	6	1	2	1	0	2	3	0	3	2	1	0	1	1	1	1	2	0	1	0	2	0	0	0	1	2	0
DDB_G0270304	57	72	15	30	37	52	52	111	50	41	50	45	52	8	46	55	96	51	60	111	82	104	179	159	143	161	121	146	142	164	53	54	43	42	36	44	30	61
DDB_G0270306	5	1	2	3	7	5	13	11	16	14	8	12	4	12	5	6	12	1	8	4	4	5	6	4	16	3	33	16	20	14	136	134	118	62	168	67	175	52
DDB_G0270308	26	33	17	15	5	7	13	14	7	8	3	8	3	3	3	0	4	9	6	14	7	23	31	24	15	3	0	2	2	8	1	1	4	2	2	5	9	6
DDB_G0270310	71	84	121	179	190	297	261	358	119	155	54	134	77	55	136	280	476	183	343	711	524	952	1269	1019	607	387	325	361	354	371	201	135	112	137	131	161	328	247
DDB_G0270312	73	93	29	44	27	48	43	76	32	37	29	46	49	15	38	39	46	40	35	61	45	52	101	101	128	105	292	203	359	269	288	314	263	266	233	242	141	154
DDB_G0270314	78	175	77	144	159	258	188	345	150	318	100	64	90	51	77	137	85	111	38	131	62	186	240	255	97	141	83	153	149	152	49	77	25	73	21	64	27	64
DDB_G0270316	23994	2493	17438	6802	21266	15112	20755	7846	20529	8078	19009	16050	22980	31709	24901	21525	26277	6367	16371	14888	10238	8873	10329	9264	9640	9004	3251	8425	2857	5252	2119	3941	1973	4025	1775	4699	2694	5142
DDB_G0270318	3	0	0	0	2	2	1	8	1	2	0	0	1	2	2	1	3	1	5	1	0	0	1	2	0	0	1	2	10	1	1	1	3	0	2	3	2	2
DDB_G0270320	162	183	60	132	99	110	109	155	135	198	127	255	127	201	158	154	205	103	129	121	85	88	189	146	110	99	126	107	177	137	103	77	50	48	49	34	45	46
DDB_G0270322	76	92	112	88	103	118	108	151	94	113	93	242	138	74	265	118	281	82	147	151	140	126	214	183	219	151	157	150	229	203	156	58	97	59	64	53	77	69
DDB_G0270324	175	272	159	184	79	139	143	355	81	163	47	270	124	95	268	287	498	264	277	372	320	293	506	612	448	575	534	550	606	536	524	719	533	665	639	797	552	778
DDB_G0270326	13	11	14	9	26	18	25	16	24	5	13	10	20	2	16	5	34	6	7	6	9	4	4	4	9	6	4	1	2	3	2	1	3	0	5	0	1	1
DDB_G0270328	14	7	1	2	2	2	0	4	1	2	2	2	1	0	0	1	1	2	0	1	0	3	7	3	1	4	4	0	1	4	0	1	1	2	6	3	12	4
DDB_G0270330	12	0	4	1	2	1	1	1	0	2	0	1	0	1	0	0	0	1	0	1	2	1	7	3	6	4	15	5	22	21	7	1	7	3	9	1	7	7
DDB_G0270336	485	305	220	113	99	54	100	140	219	160	251	118	184	120	158	90	164	115	82	79	69	94	105	225	187	171	28	81	44	81	20	32	27	36	27	36	73	48
DDB_G0270338	43	47	35	39	20	51	39	77	47	44	32	33	51	30	39	50	67	40	80	101	78	71	147	108	139	91	115	129	156	144	102	59	70	75	61	79	81	95
DDB_G0270340	164	146	88	229	44	49	15	42	15	35	4	19	11	17	23	41	44	54	38	68	53	63	92	75	107	65	15	90	31	80	25	57	21	48	14	69	53	96
DDB_G0270342	4	2	3	2	8	7	4	10	5	16	9	70	23	33	45	30	18	8	74	89	154	89	643	207	2598	1000	4728	3749	5085	4055	8386	2023	1758	640	423	322	649	358
DDB_G0270344	47	34	24	8	13	17	42	27	42	19	24	22	20	8	21	11	99	31	55	40	61	21	47	57	216	143	91	66	96	79	56	29	37	19	57	35	283	46
DDB_G0270346	37	30	7	25	14	41	27	37	30	54	15	38	34	55	74	66	105	41	58	79	51	44	89	80	68	64	56	46	75	45	28	22	38	23	21	31	32	48
DDB_G0270348	0	2	0	1	1	0	0	1	2	0	0	1	1	1	1	0	0	2	1	1	0	0	1	0	1	0	0	0	0	0	0	2	0	0	1	0	0	0
DDB_G0270350	7	4	3	17	8	43	9	37	16	9	6	2	13	1	5	6	6	6	6	7	3	9	17	7	18	4	8	8	17	9	4	3	5	11	9	16	11	9
DDB_G0270352	400	272	95	169	233	313	347	503	374	452	402	407	523	261	533	484	721	272	531	437	546	352	869	654	1027	774	948	780	1022	873	655	438	594	369	511	393	900	425
DDB_G0270354	52	32	3	5	5	40	15	27	18	4	8	1	2	2	5	4	18	26	35	102	110	141	330	215	256	82	75	104	94	114	80	37	39	50	28	44	72	99
DDB_G0270356	700	1250	258	657	185	475	228	761	295	483	368	198	176	58	141	168	140	397	96	258	89	189	257	289	185	191	101	213	211	182	89	101	50	84	35	116	43	125
DDB_G0270358	241	127	165	181	218	241	202	253	237	302	175	605	485	974	914	1027	1811	463	1208	1042	1054	478	1660	857	1343	1030	1145	930	1269	990	884	714	972	711	856	668	719	557
DDB_G0270360	58	47	17	39	25	69	34	75	35	50	31	30	35	25	32	42	69	45	28	46	32	33	82	72	80	100	109	91	115	76	49	53	41	36	28	32	27	56
DDB_G0270362	54	68	51	71	29	56	36	70	41	57	25	175	84	166	166	267	330	150	238	289	276	283	674	433	490	448	447	442	581	364	621	672	888	953	1161	1013	564	758
DDB_G0270364	0	0	0	0	0	0	0	0	0	0	0	0	0	0	0	0	0	0	0	0	0	0	0	0	0	0	0	0	1	0	0	0	0	0	0	0	0	0
DDB_G0270366	298	143	67	18	53	130	137	303	202	257	217	131	153	23	52	52	56	53	34	86	31	78	99	74	48	53	25	15	20	15	21	26	33	24	27	19	35	22
DDB_G0270368	107	52	11	2	24	91	62	181	100	170	137	126	88	56	41	38	38	29	37	65	33	70	106	86	37	53	18	13	21	10	13	23	18	29	18	20	18	43
DDB_G0270372	0	0	0	0	0	0	0	0	0	0	0	0	0	0	0	0	0	0	0	0	0	0	0	0	0	0	0	0	0	0	0	0	0	0	0	0	0	0
DDB_G0270374	1	0	0	1	0	0	0	0	0	0	0	0	0	1	0	0	0	0	1	0	0	0	0	0	0	0	0	0	0	0	0	0	0	0	0	0	0	0
DDB_G0270376	3	4	8	16	21	25	22	37	23	55	16	29	14	69	7	12	7	14	8	11	7	15	10	15	12	1	7	6	8	5	11	7	14	7	14	22	17	20
DDB_G0270378	469	419	273	562	547	481	317	510	382	451	275	350	302	268	292	295	333	259	269	523	507	593	802	702	576	426	272	371	435	379	309	307	420	413	495	475	632	445
DDB_G0270380	7584	9178	5704	12777	7462	10702	7594	13489	7720	12840	7532	9512	8164	2918	8997	8078	7608	5799	4054	6176	2690	5353	3791	7113	3336	4693	1113	3446	1036	1937	709	2691	586	2648	612	3159	818	3197
DDB_G0270382	405	531	109	232	178	261	205	343	236	373	149	527	298	499	926	1653	2677	935	2056	1327	1360	655	2362	1215	2587	2789	2973	2616	2797	2326	1814	1735	1328	1026	968	982	831	948
DDB_G0270384	76	127	37	42	46	69	38	90	34	64	48	41	61	2	61	38	68	45	36	48	31	30	49	39	32	51	17	22	32	12	24	14	10	15	6	12	7	15
DDB_G0270386	39	47	8	12	17	10	24	13	20	17	21	13	15	13	27	19	53	21	30	38	22	23	51	27	50	43	57	29	52	35	19	18	30	15	23	9	25	10
DDB_G0270388	3550	199	3145	464	3928	984	4647	558	5211	773	5019	1451	3979	7635	4066	2107	4493	1078	4333	2952	4074	1902	4118	2012	5838	1895	3700	3294	3327	3158	3786	1585	4421	2009	2106	2292	4904	2064
DDB_G0270390	179	136	127	78	271	257	266	266	271	180	203	119	201	27	133	72	163	69	91	133	109	93	129	135	196	94	142	184	218	201	138	71	131	93	124	97	179	89
DDB_G0270392	92	83	26	34	51	43	37	62	51	49	59	46	66	34	82	82	160	56	120	128	80	60	172	97	125	105	70	93	109	98	65	37	53	39	24	22	42	37
DDB_G0270394	26	63	0	7	0	1	4	8	3	16	2	12	5	13	4	3	1	20	2	3	0	4	2	9	7	1	4	4	3	5	0	2	0	0	1	0	1	3
DDB_G0270396	40	51	4	6	1	8	16	38	19	25	24	24	20	7	19	19	18	19	14	18	9	17	30	52	23	31	5	8	4	8	3	3	1	11	4	7	5	6
DDB_G0270398	661	420	821	601	1129	867	1146	1029	1196	891	1052	520	758	343	550	401	581	306	417	558	521	508	821	847	1226	935	835	819	798	895	569	338	751	385	471	375	758	344
DDB_G0270400	56	44	23	40	67	74	85	78	98	79	51	78	72	65	73	60	136	56	81	83	75	78	157	117	128	111	132	112	128	124	65	46	52	50	27	28	56	52
DDB_G0270402	199	166	111	237	204	248	204	335	192	321	164	268	254	331	262	209	297	157	180	228	164	149	252	230	173	163	111	144	138	120	63	63	48	77	39	87	81	92
DDB_G0270404	258	194	223	248	297	268	277	303	360	261	404	153	143	78	119	82	151	100	103	158	134	171	99	182	175	55	33	95	47	72	30	30	38	36	23	35	98	45
DDB_G0270406	6	2	3	0	2	1	3	2	2	2	1	1	2	1	2	2	3	4	1	1	9	1	4	5	1	8	3	4	6	5	5	0	6	4	15	40	1728	622
DDB_G0270408	18	15	6	7	4	12	8	18	20	16	8	28	27	17	33	25	65	12	34	15	17	19	56	33	34	54	25	13	15	17	13	5	5	6	8	6	13	8
DDB_G0270410	483	108	317	151	381	205	494	166	604	228	513	240	337	560	362	301	514	200	479	474	604	331	591	388	1249	586	824	793	853	858	945	663	1530	696	751	652	1296	577
DDB_G0270412	451	409	114	139	116	149	135	212	145	200	116	152	147	77	147	118	234	167	179	161	137	122	187	213	272	297	322	268	374	270	232	142	162	85	88	115	115	113
DDB_G0270414	4	23	34	7	20	6	17	15	14	3	7	73	36	12	81	20	165	36	75	83	107	50	50	72	137	110	113	99	134	95	37	42	33	44	53	59	74	63
DDB_G0270416	31	18	15	8	25	29	43	35	33	27	19	37	41	6	37	13	72	22	52	57	53	33	58	55	80	56	44	43	71	57	41	21	35	20	20	20	28	20
DDB_G0270418	454	180	83	25	335	260	268	190	247	112	69	66	40	82	50	121	133	101	117	155	105	84	220	176	1902	1770	2147	1379	1419	1238	636	227	404	238	322	232	599	234
DDB_G0270420	567	516	556	301	276	242	130	288	143	214	112	216	145	182	268	268	502	278	325	370	311	525	625	726	452	580	356	345	486	336	136	102	53	57	42	85	49	88
DDB_G0270422	10	28	5	5	1	1	3	3	3	3	0	3	0	0	3	1	0	3	5	2	2	2	8	5	7	8	7	5	10	12	6	7	15	6	20	11	11	13
DDB_G0270424	8893	12483	5802	20675	7669	12343	7218	14334	7171	17914	5810	14299	7384	7407	7910	10535	7272	6424	4095	5500	2497	4421	4393	6465	3571	4690	1349	3564	1274	1678	809	2855	653	2498	756	3006	986	3084
DDB_G0270426	0	1	0	0	1	0	0	1	1	2	1	1	1	2	2	3	0	0	2	2	1	2	1	4	108	104	307	219	455	288	208	152	71	70	79	81	67	81
DDB_G0270428	22	43	23	18	17	18	32	35	19	32	17	29	18	30	15	10	14	14	14	16	16	15	13	13	21	10	18	7	27	13	31	65	63	50	137	49	50	52
DDB_G0270430	1233	496	4611	5122	12858	7656	7076	3746	4956	2946	2355	1378	1241	3101	738	1163	735	544	587	1147	356	781	541	463	508	318	186	553	187	464	168	324	148	272	109	306	196	358
DDB_G0270432	90	72	98	62	103	75	95	116	118	105	99	148	203	90	282	173	480	125	278	280	375	225	464	441	575	375	397	417	508	450	442	374	607	473	584	441	524	405
DDB_G0270434	83	38	57	34	115	61	144	74	171	68	137	80	94	84	154	66	317	41	162	144	224	106	158	121	295	80	184	128	187	172	139	42	96	45	38	32	148	45
DDB_G0270436	164	69	528	281	205	95	321	269	197	663	275	1115	673	1059	440	190	416	101	293	376	596	1212	2185	2035	730	360	104	438	241	342	87	103	66	112	48	117	125	164
DDB_G0270438	185	319	91	179	115	200	129	305	121	227	99	108	94	28	130	127	142	168	93	179	93	145	166	221	118	192	102	146	135	102	44	46	30	35	24	51	22	52
DDB_G0270440	13	19	3	1	0	0	2	1	4	4	2	3	3	1	4	2	4	10	5	2	1	1	1	3	1	3	0	4	2	2	2	0	0	1	0	0	2	1
DDB_G0270442	78	115	17	5	32	38	25	58	17	17	6	18	3	4	12	14	13	46	10	29	11	16	22	28	258	436	511	351	373	327	208	82	27	17	14	27	22	17
DDB_G0270444	270	152	75	103	292	134	377	261	273	143	106	85	81	37	59	68	77	78	44	76	48	30	27	49	70	36	40	65	65	38	58	12	40	18	15	32	40	35
DDB_G0270446	100	61	53	55	58	82	71	129	82	111	79	92	59	66	81	59	112	60	85	76	61	62	106	91	103	133	124	100	124	85	66	41	39	29	22	31	48	32
DDB_G0270448	4	8	4	0	5	4	6	7	9	2	8	1	6	1	2	0	4	3	2	0	3	5	1	5	7	7	8	7	9	8	8	6	13	3	14	3	5	4
DDB_G0270450	61	78	39	58	51	98	76	145	84	150	78	91	70	108	44	40	48	48	35	64	41	52	81	79	74	47	72	62	116	72	96	57	69	41	50	55	61	60
DDB_G0270452	9	12	2	1	6	14	8	14	5	7	3	5	6	3	1	3	5	4	2	10	4	3	5	5	6	4	11	9	28	12	13	10	13	5	8	10	10	9
DDB_G0270454	1	0	0	0	0	1	0	4	0	3	1	8	2	9	11	27	43	20	34	39	34	32	60	53	75	60	85	52	96	51	40	15	9	19	16	19	16	24
DDB_G0270458	0	0	0	0	0	0	0	0	0	0	0	0	0	0	0	0	0	0	0	0	0	0	0	0	0	0	0	0	0	0	0	0	0	0	0	0	0	1
DDB_G0270460	0	0	0	0	0	0	0	0	0	0	0	0	0	0	0	0	0	0	0	0	0	0	0	0	0	0	0	1	0	0	0	0	0	0	0	0	0	0
DDB_G0270462	0	0	0	0	0	0	0	0	0	0	0	0	0	0	0	0	0	0	0	0	0	0	0	0	0	0	0	0	0	0	0	0	0	0	0	0	0	0
DDB_G0270464	0	0	0	0	0	0	0	0	0	0	0	0	0	0	0	0	0	0	0	0	0	0	0	0	0	0	0	0	0	0	0	0	0	0	0	0	0	0
DDB_G0270466	28	52	14	2	20	16	28	32	24	11	14	4	20	1	7	3	17	11	2	10	12	4	1	4	16	6	9	13	21	10	18	3	5	1	4	4	7	3
DDB_G0270468	0	0	0	1	0	0	0	0	0	0	0	0	0	0	2	1	2	11	0	29	7	27	12	23	4	2	1	1	1	0	0	0	0	1	3	1	2	1
DDB_G0270470	286	317	75	79	39	64	69	133	93	67	75	96	57	76	106	49	85	110	68	88	68	48	66	81	80	134	76	74	85	69	28	20	15	19	17	20	26	28
DDB_G0270472	23	17	30	16	48	33	31	42	42	29	33	57	61	17	91	65	248	52	202	128	178	70	243	138	377	223	311	205	348	285	471	318	814	588	1703	540	762	430
DDB_G0270474	2	0	2	2	3	4	0	0	0	5	0	6	1	1	23	51	151	51	129	117	96	101	265	179	218	328	244	202	303	185	155	245	147	288	268	370	200	384
DDB_G0270476	0	0	0	0	0	0	0	0	0	0	0	0	0	0	0	0	0	0	0	0	0	0	0	0	0	0	0	0	0	0	0	0	0	0	0	0	2	0
DDB_G0270478	0	2	0	0	0	1	3	2	0	2	1	2	0	0	0	1	0	1	1	1	3	2	1	3	4	0	2	1	0	1	0	0	1	0	0	0	1	0
DDB_G0270480	45	41	19	19	39	38	40	49	39	53	36	63	40	66	38	28	37	25	39	32	24	31	33	111	44	53	24	39	32	29	13	9	9	12	1	15	10	16
DDB_G0270482	888	503	48	45	12	8	66	99	138	107	130	126	154	71	140	96	126	161	73	102	58	59	65	140	122	147	49	93	42	86	29	36	24	37	24	45	42	59
DDB_G0270488	1589	164	1053	478	1310	892	2424	843	2706	653	1824	456	776	507	593	523	893	452	1096	1808	2822	2380	3069	2676	3142	1018	1217	1469	1492	1800	1074	504	1101	842	776	1873	7163	2764
DDB_G0270490	2	2	2	3	2	5	3	8	2	6	2	1	2	3	0	0	2	1	1	0	1	2	0	1	2	2	1	2	3	1	0	0	0	1	0	0	1	2
DDB_G0270492	49	56	23	8	54	48	48	55	47	34	22	39	31	10	53	32	135	36	63	72	48	21	37	38	162	126	176	95	169	117	80	39	33	28	23	32	34	19
DDB_G0270494	10	7	4	3	8	11	6	8	5	7	2	7	1	3	7	10	7	4	1	16	2	9	4	1	2	3	4	1	2	1	0	2	1	1	1	1	2	2
DDB_G0270496	78	47	4	11	7	4	14	29	28	21	30	30	31	6	22	25	14	29	11	19	11	9	27	39	20	36	7	20	13	15	2	17	8	13	2	7	10	15
DDB_G0270500	175	154	87	141	128	216	143	296	181	195	171	141	137	59	99	109	114	80	69	119	50	77	100	121	69	64	36	81	77	56	35	30	18	24	14	25	23	31
DDB_G0270502	0	0	0	0	0	0	0	0	0	0	0	0	0	0	1	0	0	0	0	0	0	0	0	0	1	0	0	0	0	0	0	0	0	0	0	0	0	0
DDB_G0270504	0	0	0	0	1	0	0	0	1	0	0	0	0	0	0	0	0	0	0	0	0	0	0	0	0	0	0	0	0	0	0	0	0	0	0	0	0	0
DDB_G0270506	5	9	4	1	4	10	3	11	5	9	6	4	5	9	6	8	12	3	7	12	13	9	17	8	23	32	38	30	39	24	5	3	7	2	2	1	11	7
DDB_G0270508	2	2	0	1	5	2	0	3	0	5	1	4	6	1	4	5	7	3	8	2	6	7	11	8	12	4	1	3	3	6	1	1	0	0	0	0	1	1
DDB_G0270510	46	86	18	19	27	49	35	62	31	37	23	48	37	12	64	43	153	68	107	95	80	50	87	108	138	116	89	106	126	90	45	39	32	31	22	33	27	28
DDB_G0270512	0	0	0	0	0	0	0	0	0	0	0	0	0	0	0	0	0	0	0	0	0	0	0	0	0	0	0	0	0	0	0	0	0	0	0	0	0	0
DDB_G0270514	0	0	0	0	0	0	0	0	0	0	0	0	0	0	0	0	0	0	1	0	3	0	0	0	0	0	1	0	1	0	1	0	4	0	3	0	3	0
DDB_G0270518	2	2	3	2	4	20	5	20	3	44	6	79	34	30	64	37	64	8	15	71	100	537	909	1536	139	1210	72	370	121	256	38	43	27	66	33	121	74	204
DDB_G0270520	0	0	0	0	0	0	0	0	0	0	0	0	0	0	0	0	0	0	0	1	5	0	0	0	3	0	14	9	30	13	24	7	6	3	5	5	6	1
DDB_G0270522	3	5	9	5	21	20	42	54	62	183	85	641	341	282	350	79	323	40	115	68	65	77	98	164	80	109	27	45	22	10	22	24	23	18	26	22	23	14
DDB_G0270524	0	0	0	0	1	0	1	1	0	5	0	62	24	4	8	2	7	1	3	22	10	20	68	61	146	23	14	18	20	28	8	6	4	9	5	4	3	5
DDB_G0270528	22	32	5	11	24	11	29	45	24	13	8	28	9	7	13	4	19	15	9	22	19	17	10	18	15	13	8	10	18	14	19	17	18	23	20	9	15	16
DDB_G0270530	2	0	0	0	0	0	0	0	1	2	1	1	0	0	0	0	0	0	1	0	0	0	0	0	0	0	0	0	0	0	0	0	2	1	0	1	0	0
DDB_G0270532	1	0	0	0	2	2	2	1	4	4	1	0	0	0	1	0	0	0	0	1	0	0	0	0	0	0	0	0	0	0	0	0	0	0	0	0	0	0
DDB_G0270536	0	0	1	0	1	0	0	0	1	0	1	0	0	0	0	0	2	0	0	0	0	0	0	0	0	0	1	0	0	0	0	0	0	0	0	0	0	0
DDB_G0270538	28	40	16	15	27	26	45	40	27	24	25	20	22	13	22	42	72	24	39	59	57	39	80	80	142	128	150	116	161	125	129	111	127	92	93	98	216	144
DDB_G0270540	19	10	10	6	12	9	19	36	33	44	36	37	49	8	23	7	23	7	16	16	10	28	55	55	51	45	13	19	15	15	6	16	3	19	8	26	25	28
DDB_G0270544	50	33	31	14	22	25	43	34	51	25	32	16	29	13	18	22	24	12	18	25	15	13	18	19	27	22	8	19	12	13	6	6	4	5	1	6	12	7
DDB_G0270548	0	0	0	0	1	1	0	0	1	1	0	1	2	0	0	0	0	0	0	1	0	0	0	0	0	0	0	0	0	0	0	0	0	0	0	0	0	0
DDB_G0270550	29	16	22	17	30	23	40	26	59	16	25	9	16	6	11	16	43	17	42	31	37	27	46	38	120	47	85	54	115	83	84	61	194	56	69	38	92	28
DDB_G0270552	225	144	115	81	143	133	148	161	194	172	170	142	154	87	183	153	266	107	180	166	172	110	151	173	256	172	143	149	196	168	102	46	96	48	64	45	120	82
DDB_G0270554	13	16	1	5	2	8	4	5	6	14	3	7	8	13	1	4	2	7	5	8	6	3	4	6	11	4	14	12	10	9	9	2	8	2	8	9	18	10
DDB_G0270556	1	3	3	2	33	19	7	9	1	0	1	1	3	3	2	1	1	1	2	7	3	4	3	0	1	5	5	6	14	4	9	10	13	17	15	18	19	15
DDB_G0270558	7	6	0	0	1	3	1	3	5	1	0	1	6	2	5	0	16	5	12	12	6	3	3	3	14	11	6	13	11	5	9	9	7	2	6	6	5	6
DDB_G0270560	204	100	159	140	244	204	269	220	233	223	222	152	163	172	156	98	193	119	202	214	322	167	265	215	478	207	400	350	449	383	414	312	808	346	503	327	601	317
DDB_G0270562	568	663	126	224	172	439	193	405	261	302	142	287	226	243	315	350	541	356	469	684	520	447	1041	638	793	540	1016	768	1441	1075	1195	1113	1282	908	1117	616	564	627
DDB_G0270564	18	17	19	50	30	59	39	92	25	57	24	33	20	23	21	28	23	33	8	29	13	21	23	37	34	18	28	36	55	34	26	21	40	72	58	87	52	76
DDB_G0270566	128	50	309	189	352	194	287	306	203	250	125	428	282	344	499	409	970	191	605	514	421	328	883	625	815	724	465	530	647	538	300	162	158	182	168	222	430	342
DDB_G0270568	71	52	42	56	31	46	40	49	29	38	22	20	38	18	30	33	44	21	31	43	15	50	77	64	101	59	40	52	82	78	21	28	21	26	18	21	15	38
DDB_G0270570	0	0	0	0	1	1	1	3	4	3	0	10	0	0	8	6	28	7	14	12	6	20	19	26	24	20	37	34	34	31	15	16	29	16	22	13	22	21
DDB_G0270572	70	46	18	6	131	196	219	140	162	15	51	8	9	3	7	8	12	18	9	14	7	8	5	3	16	1	7	2	9	6	2	1	3	1	4	1	8	5
DDB_G0270574	5	4	4	0	12	6	13	15	16	4	3	5	5	1	3	2	2	3	0	3	0	1	0	0	2	1	0	1	0	3	0	1	0	0	0	2	3	0
DDB_G0270578	61	79	11	6	41	31	28	56	28	17	23	14	9	11	19	16	28	27	28	18	22	27	29	36	234	257	282	155	228	171	112	90	99	61	78	78	378	181
DDB_G0270580	5	9	2	2	2	2	7	4	7	1	5	2	2	1	4	4	2	8	0	3	1	4	0	4	2	2	1	5	2	5	0	4	2	1	3	5	3	1
DDB_G0270582	1	0	0	0	7	4	0	0	2	1	2	4	4	4	0	2	1	0	3	0	4	9	3	5	215	95	353	281	421	303	248	165	255	245	246	237	217	191
DDB_G0270584	7	0	1	9	5	36	7	78	15	59	10	31	4	32	8	27	10	13	6	31	6	18	5	30	25	23	35	64	132	94	40	28	12	98	38	107	13	113
DDB_G0270586	4	4	1	0	3	1	1	3	3	1	3	2	3	3	0	0	3	3	0	1	1	2	0	2	2	0	0	2	0	0	1	1	1	1	1	2	1	0
DDB_G0270588	0	1	4	4	7	0	4	3	4	1	1	1	4	0	3	2	5	1	10	9	4	5	5	12	22	21	36	22	33	25	129	212	137	150	163	100	43	63
DDB_G0270590	609	57	389	296	718	516	674	393	861	522	746	657	649	983	592	383	704	213	469	531	702	385	641	532	561	356	129	225	100	153	82	74	100	79	63	135	191	106
DDB_G0270592	1	3	15	9	31	15	29	14	16	11	13	16	20	1	12	5	23	5	8	12	23	10	13	19	21	4	5	14	5	6	4	3	2	3	2	4	4	4
DDB_G0270594	0	0	0	0	1	0	1	0	0	0	0	0	0	0	0	0	0	0	0	0	1	1	0	0	0	1	0	0	0	0	0	0	0	2	11	43	347	276
DDB_G0270596	14	12	8	3	6	9	12	15	16	3	6	14	8	0	24	9	25	15	32	21	27	8	28	17	37	21	17	10	29	8	9	4	9	4	6	7	18	7
DDB_G0270598	0	0	0	0	0	1	1	0	0	0	1	1	1	0	3	0	2	0	1	0	0	1	0	1	0	1	0	1	2	1	0	0	0	1	0	0	0	1
DDB_G0270600	0	0	1	0	0	0	0	0	0	0	0	0	0	0	0	1	0	0	0	1	3	2	2	6	7	5	13	10	14	14	22	11	7	7	10	10	8	10
DDB_G0270602	0	0	0	0	0	0	0	0	0	0	0	0	0	0	0	0	0	0	0	1	0	0	0	0	0	0	2	0	1	1	3	0	0	0	1	2	0	1
DDB_G0270604	0	0	0	0	0	1	0	0	0	0	0	0	0	0	0	1	2	0	1	0	0	0	0	0	0	1	1	2	0	0	0	1	0	2	0	0	0	0
DDB_G0270606	3	4	355	282	124	242	281	150	166	76	74	47	45	42	32	17	63	27	106	168	189	161	483	270	316	161	102	171	146	154	84	60	176	250	475	338	2665	807
DDB_G0270610	1	0	1	0	0	2	0	1	0	3	1	6	0	2	1	12	46	16	47	33	16	15	190	146	245	498	238	283	227	311	161	356	94	297	197	310	107	287
DDB_G0270614	0	0	0	0	0	1	1	0	0	0	1	2	5	0	1	1	1	1	0	0	0	2	2	1	35	28	375	140	602	316	166	11	22	9	13	6	8	6
DDB_G0270618	292	343	72	169	75	143	186	526	169	228	100	194	96	88	102	153	126	164	103	171	105	169	160	370	229	335	232	284	371	286	216	271	238	434	364	395	120	358
DDB_G0270620	0	0	0	0	0	0	1	0	0	0	0	0	0	0	0	0	0	0	0	0	0	0	0	0	0	2	1	0	0	2	0	1	0	1	0	4	2	1
DDB_G0270622	83	96	25	80	21	38	31	61	41	72	19	97	37	114	32	71	62	45	17	41	24	53	59	75	29	62	30	34	38	35	26	68	47	91	62	69	25	45
DDB_G0270624	0	0	2	0	2	0	1	1	1	0	0	0	0	0	0	0	0	0	0	2	0	1	0	0	0	0	1	1	2	1	3	1	1	2	1	1	14	3
DDB_G0270626	184	170	103	218	221	221	201	350	234	298	195	312	231	265	261	296	440	191	307	360	368	293	521	498	554	502	571	536	600	582	484	388	543	493	590	447	501	400
DDB_G0270628	1	1	0	0	0	1	1	1	2	0	0	1	0	0	0	0	0	1	2	0	0	0	0	0	0	1	0	0	0	0	9	4	12	5	27	1	11	1
DDB_G0270630	0	0	0	1	0	0	0	0	0	0	0	0	0	0	0	0	0	0	0	0	0	1	0	1	3	3	1	0	0	2	0	0	1	1	3	2	3	0
DDB_G0270632	12	12	20	9	17	14	14	25	17	18	13	39	22	35	48	23	102	23	49	46	50	20	60	57	87	53	61	43	55	38	29	9	16	9	25	12	28	18
DDB_G0270634	963	1183	467	927	760	926	780	1403	840	1384	744	1259	767	1043	591	604	628	589	429	590	355	533	651	854	617	590	522	599	655	706	384	320	296	356	342	479	772	738
DDB_G0270636	11	2	89	180	21	32	15	17	9	9	4	5	2	9	5	6	12	6	11	8	18	8	11	6	13	11	10	13	15	13	10	4	10	5	15	116	1928	767
DDB_G0270638	0	0	0	0	0	0	0	0	0	0	0	0	0	0	0	0	0	0	0	0	0	0	0	0	0	0	1	0	0	0	0	0	1	0	0	0	0	1
DDB_G0270640	337	288	433	516	479	508	528	660	580	716	575	639	515	547	529	375	662	306	537	626	518	485	822	695	617	419	453	464	476	494	262	144	280	184	194	228	341	237
DDB_G0270642	16	2	8	5	5	3	1	6	3	2	5	8	7	9	9	0	7	0	2	6	7	0	6	15	8	3	13	9	12	15	4	7	6	5	1	6	5	6
DDB_G0270644	2	4	6	4	4	2	6	9	11	11	5	14	9	9	10	9	15	9	9	6	5	4	14	9	11	11	8	8	9	5	1	3	8	3	3	2	8	3
DDB_G0270646	11	15	4	4	15	13	15	25	28	7	4	3	6	3	8	3	13	9	6	14	6	5	13	8	18	14	4	18	14	10	4	1	3	3	5	2	3	4
DDB_G0270648	0	0	0	0	0	0	0	0	0	0	0	0	0	0	0	0	0	0	0	0	0	0	0	0	0	0	0	0	0	0	0	0	0	0	0	0	0	0
DDB_G0270650	0	0	0	0	0	0	0	0	0	0	0	0	0	0	0	0	0	0	0	0	0	0	0	0	0	0	0	0	0	0	0	0	0	0	0	0	0	0
DDB_G0270652	1	0	0	0	0	0	0	0	0	1	0	0	0	0	0	0	3	0	0	1	0	0	1	0	1	0	1	0	1	0	0	0	2	0	2	1	0	0
DDB_G0270654	1	1	5	1	18	17	2	3	1	0	2	0	1	0	1	0	0	0	0	0	1	2	0	0	0	0	1	0	0	0	0	0	1	0	0	0	0	1
DDB_G0270656	0	0	0	0	0	0	0	1	0	0	0	0	0	0	0	0	0	0	0	0	0	0	0	1	0	0	1	1	0	0	0	0	0	0	0	0	0	0
DDB_G0270658	4458	7732	2870	10292	2412	3875	1670	3626	1323	3660	1327	3252	1155	2722	1048	1414	793	2560	941	894	396	1080	628	1001	655	726	991	1114	1742	1081	4663	10245	6934	11229	11645	10076	3811	6134
DDB_G0270660	3	0	0	0	3	2	1	0	2	0	1	1	0	0	0	2	2	0	2	1	10	2	6	1	20	1	11	1	16	7	5	1	20	3	9	12	10	9
DDB_G0270662	0	0	0	0	1	1	0	2	1	1	0	0	0	0	0	0	5	1	5	0	7	3	1	0	1	3	3	2	7	3	21	59	61	186	119	235	164	342
DDB_G0270664	31	35	50	16	53	36	56	55	50	31	41	72	55	9	56	20	98	37	60	49	65	34	46	53	68	55	30	32	41	38	22	8	14	10	14	19	13	11
DDB_G0270666	120	94	69	34	198	201	262	242	369	296	353	136	269	56	106	40	160	49	107	185	231	177	378	317	305	100	202	146	312	227	177	52	148	66	122	81	199	78
DDB_G0270668	381	314	138	201	491	506	477	647	663	470	470	329	469	213	293	216	391	186	296	463	359	375	708	583	369	201	74	188	129	173	54	76	74	81	53	94	132	93
DDB_G0270670	1288	862	741	521	919	883	917	1168	1022	892	868	1189	1213	563	2124	1506	4440	786	3035	1251	1819	565	1483	966	1479	1100	647	633	560	444	143	104	122	130	154	174	221	133
DDB_G0270672	1	0	3	2	8	9	2	1	2	0	0	0	0	1	0	0	1	0	0	2	2	1	0	0	2	0	2	0	0	1	0	1	1	0	0	0	2	2
DDB_G0270678	26	10	6	12	23	12	26	13	44	22	18	31	18	45	33	29	39	18	47	23	18	20	43	36	70	43	59	41	32	57	34	10	20	7	10	16	28	22
DDB_G0270680	1	2	2	0	6	10	6	8	2	5	3	1	3	0	7	2	11	3	6	8	2	2	5	3	4	5	5	2	5	3	2	2	1	0	1	1	0	0
DDB_G0270682	11	21	10	18	26	45	23	67	28	29	17	22	23	20	31	37	75	23	33	60	40	92	105	112	74	61	72	79	111	86	73	77	61	94	50	66	50	67
DDB_G0270686	1471	1553	437	775	370	884	561	1554	799	1155	682	415	526	117	431	414	395	632	293	577	198	387	269	458	348	296	126	320	167	215	92	201	89	185	93	234	138	204
DDB_G0270688	2	1	3	2	3	3	0	5	2	4	2	30	12	27	88	88	301	54	180	132	117	58	211	192	437	408	341	232	337	217	224	103	127	99	133	76	112	103
DDB_G0270690	66	94	27	58	27	83	48	147	58	48	34	74	41	42	36	42	73	54	50	94	64	83	65	170	104	128	113	119	91	150	64	134	72	216	145	243	120	245
DDB_G0270692	72	42	58	37	83	42	61	36	69	38	80	43	43	88	48	56	119	46	140	130	182	83	196	104	380	234	285	215	287	247	213	101	244	102	118	102	215	102
DDB_G0270694	114	141	55	142	127	140	96	193	115	200	93	169	151	71	211	225	279	134	195	253	174	221	536	388	310	368	300	286	384	316	186	175	160	209	174	212	157	207
DDB_G0270698	26	48	43	44	62	82	75	82	66	37	32	157	82	19	119	39	151	41	50	65	35	38	32	43	31	35	12	25	22	17	25	15	4	14	6	18	15	18
DDB_G0270700	16	7	12	6	11	16	12	12	20	9	7	5	9	1	6	5	8	4	11	8	7	8	34	18	61	28	26	27	23	31	6	3	11	3	4	2	14	4
DDB_G0270704	35	48	11	11	118	217	67	120	92	28	68	29	15	21	52	44	128	63	102	145	60	44	35	51	120	45	26	60	44	52	19	27	17	17	23	25	38	30
DDB_G0270706	4	9	0	0	2	1	2	0	1	2	0	1	0	0	1	2	3	4	1	2	2	1	1	1	1	1	1	2	0	1	0	0	1	0	1	3	0	0
DDB_G0270708	135	105	98	103	416	463	252	264	237	86	110	39	55	64	76	71	141	69	114	164	89	95	68	85	125	46	34	79	49	75	43	34	46	36	22	42	51	59
DDB_G0270710	1	0	0	0	0	1	0	0	0	0	0	0	0	0	0	0	0	0	1	0	0	1	0	1	0	4	0	0	0	0	0	27	31	41	55	78	73	90
DDB_G0270714	0	0	0	0	0	0	0	0	0	0	0	0	0	0	0	0	0	0	0	0	0	0	0	0	0	0	1	0	0	0	0	0	2	4	0	0	1	1
DDB_G0270718	48	70	187	61	175	161	252	163	231	63	124	55	61	11	63	39	116	55	64	121	61	186	61	201	137	64	19	81	25	63	14	30	18	30	13	21	34	23
DDB_G0270720	20	23	6	4	8	10	8	25	5	5	7	9	3	0	2	4	7	8	8	9	2	6	5	9	2	2	1	8	3	5	0	4	5	5	33	15	14	6
DDB_G0270722	10	7	5	6	41	11	20	10	14	10	7	2	6	4	7	3	4	5	109	4	29	39	4	18	3	26	1	3	10	4	17	29	107	1294	4919	2611	2493	2366
DDB_G0270724	1	1	3	5	3	4	4	10	5	10	3	2	0	2	0	0	5	2	0	0	1	3	0	3	2	1	0	0	0	0	0	1	0	1	0	1	2	0
DDB_G0270726	82	59	57	7	70	416	171	538	245	209	214	89	134	2	39	7	21	20	24	61	94	203	299	230	139	54	17	88	57	82	141	214	238	251	177	228	217	252
DDB_G0270728	0	0	0	0	0	0	0	0	0	0	0	1	0	0	0	0	0	0	0	0	0	0	0	0	0	1	0	0	0	0	0	0	0	0	0	0	0	0
DDB_G0270730	50	39	27	32	91	214	36	100	30	33	17	23	9	4	29	32	50	27	45	51	21	26	40	36	56	31	13	37	8	39	10	20	12	18	9	18	15	20
DDB_G0270732	0	1	0	0	0	0	2	0	0	0	0	1	1	1	0	0	1	2	1	0	0	0	0	0	0	0	0	0	0	1	0	1	0	0	0	0	1	0
DDB_G0270734	27	28	8	10	12	13	17	13	22	14	16	9	14	2	15	10	36	13	21	26	26	15	34	28	34	31	41	38	44	48	33	35	41	18	37	19	30	15
DDB_G0270736	4	0	1	0	5	14	1	8	7	4	1	1	1	0	2	1	1	2	1	0	0	6	2	3	5	0	0	6	5	13	18	29	15	54	30	31	27	20
DDB_G0270738	38	48	1	3	2	1	5	7	9	8	5	4	9	1	6	6	3	17	4	6	0	8	9	11	4	11	5	8	12	6	11	22	18	28	77	28	13	13
DDB_G0270740	0	0	0	0	0	0	0	0	0	0	0	1	0	0	0	0	0	0	0	0	0	0	0	0	1	0	0	0	0	0	0	0	0	0	0	0	0	1
DDB_G0270742	78	82	191	144	115	106	130	156	122	373	199	742	367	1318	544	387	780	271	561	447	452	343	545	641	629	531	497	427	532	424	919	668	1112	815	1510	1151	1340	944
DDB_G0270744	68	32	44	42	75	64	81	78	68	65	56	96	54	127	72	62	102	62	109	79	87	61	119	72	180	124	154	134	139	160	314	200	461	202	408	151	271	122
DDB_G0270746	82	116	101	64	134	120	122	162	109	125	99	316	177	453	311	147	554	167	335	371	349	156	282	274	349	278	262	227	248	201	95	54	61	50	41	68	74	76
DDB_G0270750	44	7	142	156	189	118	116	174	94	127	74	127	86	47	68	135	66	51	488	228	277	776	1381	1112	1455	1397	1565	1311	1565	1491	7952	8324	11266	8650	15530	6406	4678	5063
DDB_G0270752	412	620	154	292	177	259	178	401	184	333	191	251	164	76	208	170	236	248	104	205	89	149	153	191	111	131	71	124	90	73	33	37	17	40	25	46	23	71
DDB_G0270754	435	313	141	245	295	278	342	472	353	348	280	192	148	183	129	127	194	127	95	163	81	95	166	165	194	112	253	212	327	291	250	92	137	68	54	92	87	76
DDB_G0270756	9	4	3	2	6	7	12	14	7	12	8	15	6	18	27	17	52	15	50	39	51	31	143	113	338	192	523	294	476	352	431	192	624	393	618	431	1900	678
DDB_G0270758	23	31	7	16	15	22	20	43	20	27	16	24	27	2	19	32	51	30	25	29	24	25	38	51	34	69	59	58	76	44	21	37	29	51	54	85	81	98
DDB_G0270760	216	133	873	877	524	452	473	533	485	729	567	944	481	1215	756	626	1314	463	1368	1119	1131	839	1582	1293	2110	1199	1234	1240	1330	1305	1126	547	1372	848	1299	858	1791	879
DDB_G0270762	2	2	4	1	3	3	4	7	1	5	2	10	2	13	22	154	368	111	318	234	284	202	463	512	993	853	489	641	481	630	354	235	560	378	507	468	913	630
DDB_G0270764	53	59	6	5	21	28	18	32	31	25	9	15	12	8	27	32	37	42	31	52	24	17	70	38	283	301	364	223	275	225	131	23	28	10	3	13	24	13
DDB_G0270766	161	129	646	191	205	123	186	221	185	84	112	42	68	24	75	42	141	76	88	115	81	80	88	117	178	140	68	118	92	118	36	35	32	42	34	49	61	48
DDB_G0270768	0	0	0	0	1	0	0	0	0	0	0	0	0	0	1	0	0	0	10	0	0	3	0	1	1	1	0	0	0	0	5	116	100	304	335	209	75	133
DDB_G0270770	0	0	0	0	0	0	0	0	0	1	0	0	0	0	0	3	0	0	0	0	0	0	0	0	0	0	1	1	0	0	0	0	0	0	0	0	0	0
DDB_G0270772	1	0	2	0	7	4	13	0	2	1	1	0	5	2	4	0	10	1	4	3	3	0	0	2	1	0	2	0	3	1	0	0	2	1	6	2	3	1
DDB_G0270774	92	59	280	173	661	518	381	308	358	89	153	49	67	44	125	106	178	70	137	149	116	138	136	183	185	89	46	81	50	92	30	39	34	39	17	41	66	49
DDB_G0270776	186	128	102	62	132	129	145	198	161	146	147	204	278	77	323	228	644	129	399	246	326	129	431	287	525	462	468	324	541	401	505	363	500	248	409	265	495	398
DDB_G0270778	54	41	7	8	7	23	27	36	32	49	31	72	43	48	124	158	255	98	281	210	260	113	512	294	511	461	542	341	584	368	224	149	187	144	189	152	580	283
DDB_G0270780	0	0	0	0	0	0	0	0	1	0	0	0	1	0	0	0	0	0	0	0	0	0	0	1	1	0	5	3	6	2	2	0	3	2	0	0	3	0
DDB_G0270784	1657	1414	1106	1784	1358	1647	1079	1895	1173	1744	1092	3324	2337	3419	4344	4917	7899	2180	6242	3843	4204	2185	5200	3226	3213	3268	2668	2483	2745	1907	1272	1101	1027	975	719	872	699	775
DDB_G0270786	55	56	80	108	86	297	128	119	101	42	37	21	33	18	28	45	52	35	29	35	25	46	21	23	31	18	22	17	27	31	11	6	9	4	7	7	13	12
DDB_G0270788	7	4	3	7	10	26	2	11	2	20	7	40	25	15	27	33	30	43	107	290	304	673	2226	1447	2266	1657	4225	2524	4859	2702	2960	1456	1296	1097	1036	1082	1031	1009
DDB_G0270790	0	0	0	0	0	0	0	0	0	0	0	0	0	0	0	0	0	0	0	0	0	0	0	0	0	0	0	0	0	0	0	0	0	0	0	0	0	0
DDB_G0270792	0	0	0	0	0	0	0	0	0	0	0	0	0	0	0	0	0	0	0	0	0	0	0	0	0	0	0	0	0	0	0	0	0	0	0	0	0	0
DDB_G0270794	0	0	0	0	0	0	0	0	0	0	0	0	0	0	0	0	0	0	0	0	0	1	0	0	0	0	1	0	0	0	4	1	2	0	1	0	2	1
DDB_G0270796	0	0	1	0	1	0	0	1	0	0	0	0	0	0	0	3	3	1	2	3	2	0	3	2	5	1	3	6	3	4	4	2	2	1	0	2	3	3
DDB_G0270798	2	0	2	0	5	2	6	2	3	2	0	0	0	1	0	1	1	0	0	1	3	0	1	0	0	1	0	1	1	0	1	0	1	1	0	1	2	1
DDB_G0270800	118	300	50	211	49	107	50	194	82	194	44	122	73	31	95	143	140	139	98	96	69	100	176	135	107	151	111	130	146	102	74	67	40	69	34	58	23	60
DDB_G0270802	6	3	5	2	5	3	11	9	10	5	6	1	6	1	4	0	3	1	0	3	3	4	0	2	0	3	0	3	2	3	0	2	1	0	0	0	1	1
DDB_G0270804	0	0	0	0	0	0	0	0	0	0	0	0	0	0	0	0	0	0	0	0	0	0	0	0	0	0	0	0	0	0	0	0	0	0	0	0	0	0
DDB_G0270806	421	274	96	157	145	178	138	244	180	193	126	148	179	42	219	173	270	144	231	186	143	126	204	205	176	223	145	135	142	123	35	27	32	51	35	57	60	62
DDB_G0270808	71	51	23	38	53	85	84	95	78	86	106	90	94	107	104	76	179	60	168	165	128	52	164	116	248	152	187	138	229	182	177	65	123	44	71	48	136	58
DDB_G0270810	2	5	3	1	9	11	14	13	6	3	5	13	5	3	12	1	24	3	3	21	7	4	5	10	6	1	1	3	4	3	1	2	1	2	0	1	0	1
DDB_G0270812	1	4	1	0	1	1	1	6	1	0	0	1	2	0	0	0	0	3	1	0	0	1	1	1	2	1	1	0	0	0	0	0	1	0	0	0	0	0
DDB_G0270814	106	189	13	4	58	100	42	88	25	28	10	20	7	16	12	33	31	59	17	53	21	22	58	60	433	632	733	504	607	452	216	56	27	22	21	16	48	18
DDB_G0270816	128	162	111	163	155	214	161	327	211	267	159	215	153	255	155	190	273	157	246	286	250	375	583	557	428	384	348	422	380	362	415	299	340	271	266	236	251	275
DDB_G0270818	5	20	2	6	2	10	3	15	8	10	4	17	5	7	5	14	14	12	3	10	6	11	15	17	13	19	9	21	22	19	7	4	0	9	4	7	5	1
DDB_G0270820	0	0	0	0	0	0	0	0	0	0	0	0	0	0	0	0	0	0	0	0	0	0	0	0	0	0	0	0	0	0	0	0	0	0	0	0	0	0
DDB_G0270822	0	0	0	0	0	0	0	0	0	0	0	0	0	0	0	0	0	0	0	0	0	0	0	0	0	0	0	0	0	0	0	0	0	0	0	0	0	0
DDB_G0270824	0	0	0	0	0	0	0	0	0	0	0	0	0	0	0	0	0	0	0	0	0	0	0	0	0	0	0	0	0	0	0	0	0	0	0	1	0	0
DDB_G0270826	303	284	955	1914	598	1088	318	736	354	342	162	210	174	109	251	354	338	204	251	985	700	1301	1620	1202	340	316	132	344	191	272	72	124	61	100	79	117	116	151
DDB_G0270828	36	26	4	1	0	0	15	18	26	7	18	14	21	3	8	1	8	14	7	7	1	5	4	13	12	9	5	6	10	1	2	1	1	3	3	2	6	3
DDB_G0270830	52	48	23	26	45	43	51	114	49	63	37	57	35	24	36	28	66	47	62	64	73	74	95	120	120	104	144	128	232	160	117	123	162	166	183	150	79	115
DDB_G0270834	1642	1257	778	1073	842	970	979	1423	999	1146	775	918	928	422	751	517	768	541	575	672	551	496	766	896	560	638	354	475	423	362	158	106	100	130	130	229	306	293
DDB_G0270836	184	186	62	108	282	745	436	1271	496	1223	661	1039	1084	163	571	492	591	322	494	774	481	1118	1630	1823	913	1078	1070	1037	1044	1094	1325	1561	1062	1413	1001	1084	589	903
DDB_G0270838	194	125	196	200	252	249	234	248	257	222	170	163	192	51	230	181	275	69	148	112	88	82	105	121	149	146	274	206	237	204	162	97	113	82	78	66	73	58
DDB_G0270848	2	1	8	5	4	1	2	3	1	1	1	5	8	4	5	5	6	0	3	2	1	1	6	3	2	1	1	1	1	1	1	0	0	1	0	2	0	0
DDB_G0270850	27	18	1	5	0	4	4	6	1	11	6	17	16	7	20	8	10	5	2	7	3	6	16	19	8	7	2	5	1	1	2	4	2	3	3	2	2	3
DDB_G0270852	0	0	0	0	0	1	0	0	0	0	0	0	0	0	0	0	0	0	0	0	0	0	1	0	0	0	0	0	2	0	0	0	0	0	0	0	0	0
DDB_G0270854	142	171	44	34	63	76	93	116	85	74	63	48	89	65	86	54	161	69	85	107	73	60	111	85	99	110	91	94	106	111	54	64	49	43	51	39	36	50
DDB_G0270856	101	58	70	66	109	101	136	170	145	111	118	82	120	90	73	65	183	45	138	129	151	129	320	221	256	194	189	174	232	207	168	165	234	164	184	129	151	132
DDB_G0270858	76	69	42	90	154	166	156	217	171	203	136	179	103	224	280	304	742	213	601	498	550	341	928	635	1606	875	1583	1173	1762	1226	1724	976	2118	1107	1994	1160	1792	1060
DDB_G0270862	0	0	0	0	0	0	0	0	0	0	0	0	0	0	0	0	0	0	0	0	0	0	0	0	0	0	0	0	0	0	0	0	0	0	0	0	0	0
DDB_G0270864	717	354	2425	2387	2737	1820	1852	1510	1932	1476	1189	1626	1291	1822	1473	1387	1892	705	884	1959	2101	2008	2784	2271	1754	1120	566	1063	712	938	367	403	573	550	392	692	1313	974
DDB_G0270866	64	100	32	57	49	72	63	96	51	75	45	59	67	31	61	44	52	51	27	57	32	44	63	60	84	68	99	72	109	70	204	305	198	204	217	108	67	88
DDB_G0270868	39	27	5	9	6	6	11	15	16	7	9	6	13	7	4	3	10	19	0	14	3	8	11	19	17	8	9	14	18	13	63	43	85	33	69	50	25	23
DDB_G0270870	332	220	320	307	378	343	422	472	503	356	389	295	374	86	395	261	497	205	309	352	325	515	573	846	431	355	235	346	273	336	814	729	1489	890	1545	734	836	555
DDB_G0270872	1	0	0	1	1	0	2	2	2	0	1	12	3	4	10	5	15	1	9	3	1	1	4	5	7	1	13	4	17	9	9	3	4	2	7	4	3	5
DDB_G0270878	2	0	0	1	1	2	0	1	0	1	0	3	1	0	1	2	5	2	18	31	14	18	18	23	106	27	61	40	111	88	153	232	177	170	271	167	146	128
DDB_G0270880	310	46	366	95	502	234	555	184	707	214	613	362	545	595	674	402	1072	289	734	669	974	601	894	741	1629	740	733	939	652	915	691	434	1353	678	700	852	1790	723
DDB_G0270882	44	44	5	10	36	25	27	34	27	32	18	48	32	30	47	35	92	37	54	45	41	40	54	65	108	103	79	81	77	91	34	33	24	26	22	38	26	33
DDB_G0270884	919	2137	4076	11188	9076	9467	6023	7785	3593	6303	1578	6786	2434	8233	3931	6938	5985	3806	4336	5404	3967	4420	10643	6620	4486	4622	2502	3952	3059	2756	646	983	377	974	480	1287	548	1237
DDB_G0270886	0	0	0	1	2	0	1	2	1	3	1	0	0	2	1	0	4	1	2	0	0	0	1	1	2	0	2	0	3	4	3	0	1	0	0	0	0	0
DDB_G0270888	2	0	2	1	3	1	3	2	3	1	3	0	3	0	2	0	2	2	1	0	1	0	6	1	1	0	0	2	0	1	2	0	1	0	0	0	2	1
DDB_G0270890	4	0	2	1	2	1	0	2	2	4	2	14	2	23	8	35	46	42	65	89	53	35	174	60	205	200	326	256	455	289	645	384	373	168	222	110	116	144
DDB_G0270892	0	0	0	0	0	0	0	0	0	0	0	0	0	0	0	0	1	2	1	4	6	1	2	2	13	5	8	5	15	3	10	5	7	4	14	7	28	15
DDB_G0270894	25	16	19	9	19	12	22	27	30	17	33	27	36	21	25	9	46	10	17	18	30	12	18	29	57	17	24	24	23	18	19	5	6	7	11	10	26	6
DDB_G0270898	24	13	18	14	14	25	21	23	26	25	31	21	16	57	30	25	58	23	41	37	37	26	34	49	47	42	53	43	54	50	63	58	104	85	91	66	146	55
DDB_G0270902	250	156	159	159	386	236	384	459	376	319	281	210	268	92	180	186	432	197	339	366	541	226	622	375	902	465	856	589	1187	746	1114	600	1164	552	973	600	890	476
DDB_G0270904	2	4	0	0	0	2	3	2	3	0	1	4	1	0	4	2	9	1	4	3	2	1	1	1	4	4	0	1	2	0	0	1	1	1	1	0	0	1
DDB_G0270906	3	0	0	0	2	1	3	2	1	1	1	0	3	0	2	2	5	0	0	3	0	3	1	1	0	0	0	3	0	0	1	1	0	0	0	0	3	1
DDB_G0270910	334	68	143	81	94	81	270	101	299	101	224	157	175	464	182	174	252	78	179	172	116	103	154	159	230	128	68	111	56	89	29	32	43	32	31	40	80	60
DDB_G0270912	0	3	0	0	1	0	1	0	1	3	0	1	1	0	2	3	0	1	2	0	0	4	5	6	64	41	51	55	47	28	101	116	272	268	157	390	281	302
DDB_G0270914	6	2	105	212	34	137	10	52	10	71	9	345	43	1370	348	589	366	203	350	545	235	422	369	542	155	227	211	175	212	144	83	37	32	20	18	25	21	18
DDB_G0270916	47	75	11	37	17	30	15	30	14	29	5	30	23	41	8	18	22	19	8	11	8	10	11	9	12	15	3	6	9	12	1	10	2	4	4	2	5	5
DDB_G0270918	79	26	79	38	325	130	184	81	216	102	180	127	180	649	365	234	736	167	573	421	450	228	531	264	756	376	298	357	350	295	267	141	292	188	219	186	380	189
DDB_G0270920	115	114	19	24	93	91	74	133	98	116	63	55	41	58	26	63	53	52	32	58	41	34	83	92	672	777	728	509	559	431	322	123	253	86	192	110	176	89
DDB_G0270922	998	3970	842	3566	873	1865	693	2179	594	922	335	678	355	62	206	333	130	1038	37	184	22	153	52	180	35	75	12	50	20	23	7	39	4	50	7	54	21	41
DDB_G0270924	15	11	78	118	33	21	4	12	6	4	4	5	9	7	1	0	6	2	2	5	0	2	3	5	1	0	0	2	1	0	0	2	1	1	1	2	1	0
DDB_G0270926	3	1	1	0	1	1	0	0	0	5	0	3	1	4	6	21	49	9	50	35	38	27	71	30	149	132	165	102	190	118	192	210	226	203	279	180	175	153
DDB_G0270928	163	140	107	128	169	287	196	276	232	295	135	280	229	484	245	257	426	189	320	425	341	273	542	483	629	525	518	552	631	512	373	319	425	397	509	463	595	521
DDB_G0270932	426	336	513	715	615	524	529	751	608	1183	719	1986	1790	1124	1772	1217	2076	675	1759	1964	2065	1231	3790	2780	2746	1709	1958	1956	2710	2272	1212	638	1287	991	1051	1075	1808	1118
DDB_G0270934	56	112	47	46	41	46	51	71	55	58	55	81	67	50	77	118	124	91	93	130	109	191	273	265	230	250	230	167	203	193	64	51	39	44	30	49	52	52
DDB_G0270936	89	134	38	107	25	67	44	120	60	78	57	86	54	48	48	79	95	87	100	89	79	70	129	108	150	166	218	174	294	180	398	511	404	354	529	260	133	153
DDB_G0270938	1	2	0	2	2	2	3	9	3	5	0	14	2	19	2	5	17	6	2	7	7	6	7	10	8	3	8	5	5	11	2	1	0	2	3	1	7	3
DDB_G0270940	4	5	1	2	9	5	6	6	2	0	0	0	1	0	3	2	8	3	12	5	14	12	5	12	25	18	34	30	33	37	178	267	266	237	530	266	272	243
DDB_G0270942	0	0	0	0	0	0	0	0	0	0	0	0	0	0	0	0	1	0	1	1	2	5	0	4	1	1	2	4	3	11	17	37	47	53	50	37	41	6
DDB_G0270946	183	176	40	27	19	27	24	35	49	19	24	22	36	11	45	12	33	63	13	20	10	7	13	11	12	9	11	11	14	8	4	7	2	9	9	4	7	9
DDB_G0270948	60	67	24	65	73	98	52	137	78	126	54	154	92	107	113	120	173	61	115	132	67	56	190	126	171	183	186	153	230	168	152	89	96	85	65	58	56	71
DDB_G0270950	0	1	0	0	0	0	1	0	0	0	0	0	0	0	0	0	0	0	0	0	0	0	0	0	0	0	0	0	1	1	0	0	1	0	0	0	0	0
DDB_G0270958	27	13	5	5	4	0	6	6	6	8	9	22	17	11	25	8	25	4	6	5	1	3	8	22	17	12	5	10	4	7	2	1	4	1	3	5	7	4
DDB_G0270962	25	18	9	14	12	13	15	19	27	34	24	39	27	36	29	26	32	20	20	18	15	15	12	33	34	21	22	20	17	24	10	11	4	8	1	17	10	10
DDB_G0270964	60	33	37	36	82	55	61	76	108	131	104	139	114	229	120	138	258	89	230	166	147	103	225	177	198	185	145	136	126	112	56	27	53	41	33	37	60	53
DDB_G0270966	57	79	17	34	40	46	45	97	45	84	29	103	36	209	72	90	135	68	68	62	48	55	124	77	153	168	200	174	231	158	102	71	65	52	50	58	45	65
DDB_G0270968	0	0	0	0	0	0	0	0	0	0	0	0	0	0	0	0	0	0	0	0	0	0	0	0	0	0	0	0	0	0	0	0	0	0	0	0	0	0
DDB_G0270970	0	2	0	0	0	0	0	0	0	1	0	1	1	0	0	0	0	0	0	0	0	0	0	1	0	0	0	0	0	0	0	0	0	0	0	1	0	0
DDB_G0270972	780	811	247	388	217	325	248	411	300	391	251	360	188	446	264	436	610	574	986	1134	974	1091	1922	1491	1879	1621	1925	1461	1704	1436	1218	757	1016	958	1129	1165	1558	1364
DDB_G0270974	1	3	0	2	3	0	2	5	4	1	0	2	0	1	0	0	0	2	1	0	11	0	2	1	3	1	11	2	12	6	6	1	9	7	4	14	12	5
DDB_G0270976	7	5	4	0	10	11	5	10	4	4	11	1	1	2	6	1	13	8	3	5	1	5	4	4	6	6	3	6	1	4	0	4	1	1	0	3	4	3
DDB_G0270978	162	606	301	797	545	777	610	873	449	396	131	823	238	1096	237	380	472	347	271	269	148	176	385	369	189	205	149	249	176	194	59	128	37	105	37	130	52	138
DDB_G0270980	7	11	4	9	13	12	9	12	6	13	2	3	3	7	7	10	13	10	49	13	24	31	30	37	26	46	31	24	42	45	111	326	375	905	1267	1457	980	1263
DDB_G0270982	8	14	5	8	11	19	10	26	11	28	11	11	16	8	38	24	38	22	29	42	25	31	57	84	37	59	35	53	48	34	20	28	6	9	6	15	14	23
DDB_G0270984	8507	14329	6462	15907	7369	11401	6811	13434	6566	11363	6042	6535	6393	1766	5914	6715	5232	6393	2674	4836	2055	4455	4010	6302	2935	4494	1174	3467	1244	1879	692	2708	584	2435	621	2867	669	2668
DDB_G0270986	9	13	23	28	22	35	24	62	26	54	18	48	29	65	17	20	17	13	12	27	24	29	36	53	47	34	27	43	40	39	15	18	18	41	18	67	27	83
DDB_G0270988	3	8	29	14	19	25	32	32	26	22	18	20	21	20	33	25	39	16	30	40	64	25	91	31	62	30	23	24	24	27	18	12	33	21	12	29	54	29
DDB_G0270990	810	404	362	384	706	347	333	614	637	665	738	707	651	622	868	1009	1659	539	1351	1082	1268	711	1951	1259	1765	1079	1887	1567	2566	1966	2148	1290	2274	1246	1767	1264	2409	1122
DDB_G0270992	2064	247	1310	254	1515	549	1889	384	2277	427	1873	732	1717	3832	2851	1932	5815	889	4496	2364	3321	1044	3260	1302	5189	1883	3125	2489	2453	2285	1380	677	1452	507	528	499	1468	517
DDB_G0270994	792	552	770	435	1487	974	1084	1141	1072	896	800	1666	1827	769	3229	1633	4623	786	2771	1339	1851	810	1705	1450	1799	1566	1228	1059	1516	1109	713	301	587	253	322	263	398	232
DDB_G0270996	77	113	95	100	133	220	147	277	165	225	128	167	159	281	127	78	117	84	133	168	102	131	170	171	337	342	372	299	488	327	810	809	910	676	1364	501	549	503
DDB_G0270998	1	1	0	0	5	4	2	2	6	0	3	1	1	0	2	4	0	1	0	3	1	0	1	1	1	6	8	3	14	1	3	1	2	2	5	3	7	3
DDB_G0271000	18	15	52	9	29	14	31	33	45	23	32	18	24	12	26	11	46	14	42	79	92	154	409	418	1081	371	631	526	782	775	498	105	407	115	230	121	962	181
DDB_G0271002	62	89	18	21	33	41	42	63	57	44	46	41	35	24	55	24	64	34	62	34	23	35	45	51	89	83	112	87	158	89	136	118	124	78	141	78	144	91
DDB_G0271006	0	0	0	0	0	0	0	0	0	0	0	0	0	0	0	0	0	0	1	1	0	0	0	0	0	0	0	0	0	0	1	0	0	0	0	0	3	1
DDB_G0271008	0	0	0	0	0	0	0	1	0	0	0	0	0	0	0	0	0	0	0	0	0	0	0	0	1	0	0	0	0	1	1	0	0	0	0	1	0	4
DDB_G0271010	10	24	10	11	11	24	9	27	12	38	4	6	4	6	4	8	8	15	11	26	6	7	11	10	19	24	33	22	50	20	14	20	14	12	15	21	18	14
DDB_G0271014	72	19	12	13	19	10	57	18	37	18	30	22	27	98	38	30	36	23	72	50	45	28	39	31	77	63	87	58	102	84	92	33	59	29	39	38	93	37
DDB_G0271016	275	141	70	64	24	85	61	135	58	107	81	121	75	82	84	85	150	103	98	142	136	125	166	197	221	111	88	123	96	100	68	42	66	41	35	85	135	59
DDB_G0271018	0	0	0	0	0	0	0	0	0	0	0	0	0	0	0	0	0	0	0	0	0	0	0	0	0	0	0	0	0	0	0	0	0	0	0	0	0	0
DDB_G0271020	0	0	0	0	0	0	0	0	0	0	0	0	0	0	0	0	0	0	0	0	0	0	0	0	0	0	0	0	0	0	0	0	0	0	0	0	0	0
DDB_G0271022	170	120	166	173	369	352	339	280	176	192	57	131	108	63	147	120	186	92	149	172	120	167	228	238	186	126	46	110	60	152	41	44	34	56	30	56	53	42
DDB_G0271024	52	29	40	21	76	64	82	71	83	67	65	55	87	22	71	45	124	35	95	61	89	43	96	60	122	76	47	54	42	42	19	8	10	10	12	12	23	16
DDB_G0271026	0	0	0	0	0	0	0	0	0	0	0	0	0	0	0	0	0	0	0	0	0	0	0	0	0	0	0	0	0	0	0	0	0	0	0	0	2	0
DDB_G0271028	2	0	2	1	1	2	5	0	1	1	0	0	5	0	2	0	1	0	0	0	2	0	1	0	0	0	1	0	0	1	0	1	0	0	0	0	2	0
DDB_G0271030	33	28	19	56	41	93	34	97	51	65	32	105	73	16	99	93	184	57	81	87	60	84	100	135	76	87	43	67	50	37	47	100	86	203	285	240	367	295
DDB_G0271032	16	14	2	12	10	6	3	19	7	18	12	13	6	11	7	4	9	4	4	16	5	8	2	8	7	4	1	3	1	2	2	2	3	1	2	2	4	7
DDB_G0271034	53	43	76	65	67	21	70	62	61	64	32	53	36	27	29	9	23	18	20	13	6	9	16	30	69	22	71	87	65	79	71	25	28	37	38	50	80	35
DDB_G0271038	2	0	0	0	0	0	0	1	0	0	2	0	0	0	0	0	0	0	0	0	0	0	0	0	2	0	1	3	1	0	0	0	0	0	0	0	0	0
DDB_G0271040	61	52	112	25	228	111	147	125	153	86	105	129	156	117	191	60	296	52	221	248	273	189	314	249	283	112	116	69	148	91	64	13	42	21	38	24	77	36
DDB_G0271042	7	3	1	1	2	1	0	1	5	3	1	3	5	1	1	2	2	1	1	3	3	1	2	1	1	0	2	0	5	3	21	2	20	4	2	5	6	3
DDB_G0271044	74	89	44	61	67	76	71	126	79	117	75	125	80	127	126	120	262	80	195	159	185	110	184	166	270	211	181	144	206	157	80	42	65	32	44	35	71	53
DDB_G0271046	0	0	0	0	0	0	1	0	0	0	1	0	0	0	0	0	0	0	0	2	0	1	0	1	0	0	0	1	2	0	0	0	0	1	0	1	0	2
DDB_G0271050	54	25	80	24	20	29	19	31	27	24	13	20	28	19	39	34	66	25	43	71	32	66	107	83	103	126	81	111	139	88	45	55	44	70	61	67	43	64
DDB_G0271052	622	98	418	184	1038	554	1284	393	1377	464	1132	584	977	1064	923	625	1688	291	1301	728	1323	509	1291	721	2547	1043	1530	1224	1401	1365	1628	794	2818	1020	1552	1047	3204	865
DDB_G0271054	32	36	18	13	36	30	56	49	49	66	54	57	58	111	50	30	123	26	60	54	51	21	69	69	83	69	81	68	92	68	60	31	45	23	22	26	86	48
DDB_G0271056	4	3	0	1	1	0	0	2	2	0	2	5	2	1	3	0	1	0	2	1	1	0	0	4	1	0	0	0	0	1	1	1	0	1	0	0	1	0
DDB_G0271058	307	187	614	831	557	360	415	448	459	432	315	532	499	411	746	896	1899	533	1376	2108	2716	2249	5790	2629	5275	2456	5115	4783	7174	6577	5072	3257	5461	2939	3493	2710	4277	2756
DDB_G0271060	6	6	4	7	20	55	14	20	20	7	5	5	5	2	3	5	17	6	11	13	30	7	10	7	46	15	22	21	41	22	43	59	86	43	155	66	111	47
DDB_G0271062	18	12	14	12	20	16	18	27	20	20	16	14	16	13	14	4	16	10	13	17	13	7	14	8	25	17	29	16	45	22	40	10	38	13	43	19	146	30
DDB_G0271066	83	148	147	64	312	295	250	476	202	138	176	137	236	5	173	58	183	90	87	189	95	227	107	297	133	128	42	85	51	73	36	76	28	49	28	61	24	62
DDB_G0271068	61	111	28	78	46	65	37	111	69	133	64	115	65	90	84	79	122	60	72	54	76	52	120	104	200	105	283	145	348	137	357	219	442	242	436	426	400	329
DDB_G0271070	0	0	0	0	0	0	1	0	0	0	1	0	0	0	0	1	2	1	0	1	0	0	1	1	1	0	1	1	1	3	0	3	3	0	3	6	8	2
DDB_G0271072	60	83	40	41	50	67	52	61	56	118	49	81	67	77	93	41	122	68	101	71	74	35	78	62	101	58	108	61	107	73	87	34	82	36	39	15	44	27
DDB_G0271074	28	9	7	8	42	64	9	32	5	110	34	189	87	89	93	235	177	120	544	402	628	640	3094	1691	6139	6745	12710	10686	18596	13162	15175	14331	7790	7473	5305	7049	4220	6910
DDB_G0271076	0	0	0	0	0	1	1	0	0	0	0	0	0	0	0	0	0	0	0	0	0	0	0	0	0	0	0	0	0	0	0	0	0	0	0	0	0	1
DDB_G0271078	37	49	22	24	56	61	73	88	62	60	49	23	36	22	29	21	40	37	30	28	11	8	32	18	340	279	347	190	276	173	118	28	36	12	15	12	51	8
DDB_G0271080	1	1	0	0	0	1	0	4	0	1	1	9	2	2	8	11	73	9	51	8	13	11	82	44	183	216	325	238	329	206	127	99	49	67	30	58	41	60
DDB_G0271084	21	41	7	13	16	26	14	37	16	33	10	62	28	27	41	41	74	39	43	51	36	38	81	37	77	59	88	70	113	91	42	48	28	34	26	34	23	23
DDB_G0271086	224	226	472	1043	680	1148	662	1366	875	1747	887	1721	1934	880	1789	1111	1721	500	1051	2266	1941	2802	4686	4263	1710	1781	1035	1422	1485	1335	869	763	679	1009	991	1503	1731	1551
DDB_G0271092	2	5	1	2	0	5	1	1	3	0	3	2	0	3	0	3	0	1	0	3	0	0	2	6	3	8	10	13	19	14	6	2	6	4	6	2	4	6
DDB_G0271094	890	812	522	732	431	663	406	937	507	732	433	838	600	452	1051	1267	2149	790	1783	1404	1457	1148	2410	1720	2363	2545	2105	1946	2429	2036	1315	1474	1554	1349	1366	1474	1118	1294
DDB_G0271096	228	145	109	101	292	300	282	393	255	220	223	147	220	99	189	87	280	99	202	210	162	151	214	201	339	234	318	241	426	325	309	117	282	152	173	152	239	186
DDB_G0271098	3	0	1	0	5	1	0	2	0	2	0	6	1	4	3	6	4	1	28	10	16	19	22	21	373	164	442	233	616	267	873	941	748	585	1082	507	485	401
DDB_G0271100	79	74	29	53	26	36	40	55	40	35	21	21	23	18	19	16	24	24	30	22	15	12	23	29	51	46	56	33	79	57	92	64	115	47	61	33	47	25
DDB_G0271102	0	1	0	0	0	0	0	1	0	0	0	0	0	0	2	0	0	0	0	0	2	0	0	0	1	0	0	0	0	0	0	0	0	0	0	0	0	0
DDB_G0271104	0	1	1	0	1	0	0	1	0	0	0	0	1	6	5	2	1	1	1	0	1	0	1	1	2	0	3	0	7	2	7	6	3	2	5	4	1	1
DDB_G0271106	1128	1649	618	924	755	1298	731	1773	738	1333	695	1283	1262	294	2277	2276	3841	1434	2417	1919	1846	1490	3307	2274	2349	2696	2527	2556	3134	2371	1924	2165	1394	1552	1003	1150	597	929
DDB_G0271108	65	83	44	79	82	86	78	110	74	71	53	81	70	88	75	64	82	53	30	85	44	62	99	87	51	44	47	65	74	71	65	62	51	84	70	116	88	107
DDB_G0271110	0	3	2	3	8	11	10	12	1	35	0	3	1	7	3	7	1	6	32	1	30	22	0	23	17	90	106	97	208	164	279	299	125	829	1230	4661	5311	9254
DDB_G0271112	23	24	19	29	38	39	30	60	36	56	31	58	60	47	71	44	95	39	81	100	82	55	121	87	99	65	99	71	111	68	72	58	92	146	432	318	297	212
DDB_G0271114	20	11	10	10	13	28	19	36	30	24	12	16	20	24	22	19	52	11	23	56	31	21	28	23	45	27	35	35	45	35	30	25	22	12	33	17	26	21
DDB_G0271120	336	323	170	204	227	265	219	415	276	241	231	277	356	83	517	684	1172	424	597	695	561	568	956	825	740	819	533	730	567	568	240	221	137	205	129	216	153	250
DDB_G0271122	201	256	156	323	129	196	138	295	120	260	123	585	322	158	637	593	884	258	575	410	344	260	587	561	481	671	540	501	612	434	443	678	478	469	466	360	210	334
DDB_G0271124	28	29	69	117	95	108	84	156	91	129	101	225	146	104	200	188	305	121	224	281	269	254	445	406	361	322	265	272	304	285	226	241	258	264	331	341	319	320
DDB_G0271126	156	183	76	109	122	299	140	272	179	174	114	84	67	36	58	94	99	110	68	152	58	89	127	92	94	65	43	88	55	85	22	29	20	36	21	27	36	50
DDB_G0271128	1	0	0	0	0	0	1	2	1	0	0	0	0	0	2	0	3	0	3	1	2	0	1	1	1	0	1	2	4	1	1	1	0	0	1	0	0	1
DDB_G0271130	9	5	7	6	12	12	8	22	8	12	7	20	16	10	41	14	85	23	66	61	51	35	60	57	100	67	96	44	81	60	50	22	48	32	42	18	39	24
DDB_G0271132	2	3	0	0	3	1	2	2	5	1	0	10	0	0	5	0	7	3	4	4	9	2	9	0	19	10	14	10	21	8	38	15	52	14	37	13	34	6
DDB_G0271134	106	35	62	32	65	13	36	20	32	14	34	13	22	6	13	11	15	16	12	10	50	4	22	28	27	30	27	20	34	34	26	12	34	29	65	358	4261	1653
DDB_G0271136	95	87	45	80	48	66	65	142	60	85	43	74	68	25	76	59	64	48	44	69	30	48	96	102	47	87	62	76	53	68	30	94	35	70	48	55	19	76
DDB_G0271138	78	54	27	11	13	51	29	38	32	6	15	3	10	0	18	3	26	16	14	9	7	8	8	18	15	8	8	12	9	7	6	5	12	10	9	11	12	6
DDB_G0271140	98	64	44	111	15	49	39	67	47	19	16	5	9	5	14	6	20	24	16	17	6	11	15	15	13	9	6	8	6	6	10	6	7	11	18	12	15	7
DDB_G0271142	91	179	173	526	279	222	138	226	91	256	58	191	92	116	85	121	95	105	35	134	48	204	257	270	72	90	64	88	93	91	26	31	23	28	15	46	27	42
DDB_G0271144	2870	551	1714	1093	2021	1634	2322	1344	2569	1223	1874	1654	1719	2852	2196	3665	5608	1374	4637	2517	2772	1326	3148	1633	2942	1897	2450	2181	1861	1678	758	381	490	355	286	459	558	458
DDB_G0271146	931	730	530	596	511	677	572	1089	645	746	517	464	641	113	504	387	563	391	363	479	285	467	823	948	812	1233	573	652	600	584	299	219	216	180	140	234	213	266
DDB_G0271148	7919	8335	5850	13790	6881	10761	6437	10737	6480	11574	5539	7754	6733	2749	7653	9587	9476	6033	4586	6828	3490	5933	6683	7639	4378	6275	1895	5447	2323	3270	1331	3649	1106	3267	1057	3481	1141	3633
DDB_G0271150	2	2	5	15	3	5	1	2	0	2	0	3	0	4	1	40	30	110	56	325	59	64	57	54	176	92	55	100	67	80	21	28	9	27	16	38	26	33
DDB_G0271152	3	2	2	1	1	2	2	10	3	19	4	33	2	6	3	5	2	6	1	9	2	8	1	8	5	8	1	9	2	6	0	1	3	1	2	3	1	5
DDB_G0271154	4	1	4	6	6	7	5	8	3	11	6	9	4	13	4	9	8	5	7	4	1	3	4	12	3	6	1	2	3	3	2	2	1	0	2	1	1	3
DDB_G0271156	2	1	0	0	1	2	0	0	0	0	0	1	0	0	0	0	0	1	0	1	0	1	0	1	9	13	14	7	12	9	3	1	0	0	0	0	1	0
DDB_G0271158	0	0	0	0	0	0	0	0	0	0	0	0	0	1	0	0	0	0	0	0	0	0	0	0	0	0	0	0	0	0	0	0	0	0	0	0	0	0
DDB_G0271160	0	0	0	0	0	0	0	0	0	0	0	0	0	0	0	0	0	0	0	0	0	0	0	0	0	0	0	0	0	0	0	1	0	0	0	0	0	0
DDB_G0271162	0	7	0	13	0	28	0	9	0	56	0	40	0	36	0	252	0	294	0	868	0	856	0	1352	0	2984	0	1989	0	2114	0	1200	0	1198	0	1593	0	1751
DDB_G0271164	0	5	0	1	0	6	0	2	0	6	0	5	0	1	0	2	0	3	0	7	0	1	0	2	0	3	0	5	0	6	0	5	0	3	0	5	0	8
DDB_G0271166	0	16	0	7	0	25	0	31	0	18	0	29	0	4	0	5	0	17	0	15	0	15	0	36	0	35	0	16	0	20	0	23	0	9	0	5	0	13
DDB_G0271168	0	3	0	1	0	3	0	0	0	0	0	0	0	0	0	1	0	1	0	1	0	2	0	1	0	1	0	2	0	3	0	0	0	1	0	0	0	0
DDB_G0271176	0	1	0	0	0	0	0	1	0	2	0	1	0	2	0	1	0	0	0	5	0	5	0	4	0	11	0	23	0	22	0	11	0	16	0	22	0	22
DDB_G0271178	0	0	0	1	0	4	0	0	0	4	0	2	0	2	0	2	0	0	0	2	0	22	0	4	0	12	0	2	0	2	0	220	0	684	0	1407	0	1826
DDB_G0271180	0	0	0	0	0	1	0	0	0	0	0	2	0	0	0	0	0	0	0	1	0	0	0	0	0	0	0	0	0	0	0	0	0	0	0	1	0	0
DDB_G0271184	0	9	0	31	0	39	0	63	0	30	0	35	0	17	0	26	0	17	0	35	0	20	0	29	0	18	0	13	0	18	0	6	0	8	0	9	0	9
DDB_G0271186	0	0	0	0	0	0	0	0	0	0	0	0	0	0	0	0	0	0	0	0	0	0	0	0	0	0	0	0	0	0	0	0	0	0	0	0	0	0
DDB_G0271188	10	83	2	25	2	18	2	26	7	16	5	10	4	1	2	14	2	34	1	38	2	22	1	38	0	74	4	86	2	64	0	18	1	19	0	25	0	28
DDB_G0271190	0	0	0	1	0	0	0	0	0	0	0	0	0	1	0	0	0	0	0	0	0	0	0	1	0	2	0	5	0	1	0	1	0	2	0	0	0	0
DDB_G0271192	0	0	0	0	0	0	0	0	0	0	0	2	0	0	0	2	0	1	0	4	0	2	0	4	0	7	0	15	0	19	0	2	0	1	0	3	0	1
DDB_G0271194	1	0	1	1	1	4	0	2	2	3	4	5	1	0	3	1	1	1	1	1	0	0	0	3	1	1	1	0	1	1	2	0	1	2	3	0	3	0
DDB_G0271196	1	0	0	1	11	4	3	3	2	2	0	1	0	0	0	2	1	1	14	1	4	14	4	12	2	8	0	1	1	5	44	204	192	463	613	780	608	798
DDB_G0271198	6	24	0	3	0	3	1	7	1	3	0	3	1	1	1	0	3	6	2	0	1	1	0	1	0	1	0	1	2	1	0	1	1	4	1	2	3	1
DDB_G0271202	4	7	9	5	9	8	9	18	9	12	8	19	10	12	11	21	12	8	15	13	7	6	34	21	24	34	24	9	23	20	18	13	11	5	13	16	28	12
DDB_G0271204	2	3	3	10	5	10	7	9	9	16	5	12	7	16	8	7	10	6	12	9	1	10	7	6	7	7	6	4	6	2	5	1	4	4	1	4	2	6
DDB_G0271210	0	1	1	2	3	2	2	1	0	4	2	3	1	0	1	1	1	3	2	1	1	2	2	5	2	4	4	2	3	2	2	2	1	1	0	0	2	2
DDB_G0271212	0	0	0	1	2	1	0	2	0	3	1	1	1	1	2	2	1	1	0	0	2	0	1	1	3	1	2	2	1	1	0	0	1	0	0	2	0	0
DDB_G0271214	10	7	3	3	11	4	9	7	6	4	4	7	5	2	8	5	13	6	9	9	9	3	12	13	12	11	16	13	25	6	8	8	7	5	3	0	9	3
DDB_G0271216	7	9	3	2	7	13	11	19	6	6	5	10	10	1	14	3	15	1	7	7	9	5	10	8	12	11	23	20	28	8	12	4	6	4	4	4	6	5
DDB_G0271218	7	2	4	0	4	4	18	2	12	2	5	5	2	2	1	3	6	1	5	3	8	3	2	3	5	0	5	1	8	4	7	0	4	4	4	2	4	1
DDB_G0271220	3	2	1	0	0	0	0	1	0	1	0	0	0	0	1	0	1	1	0	0	0	0	1	0	0	2	0	0	1	2	0	0	0	0	0	0	1	0
DDB_G0271222	15	9	6	1	3	0	5	3	9	1	5	4	8	3	10	3	25	6	18	10	12	4	12	8	19	9	6	3	14	11	11	4	4	2	3	1	8	1
DDB_G0271224	5	3	5	5	6	10	5	13	7	12	8	11	9	6	15	30	26	13	5	11	9	24	29	47	15	28	4	18	11	14	3	4	2	7	0	7	6	13
DDB_G0271226	0	0	1	0	0	0	0	0	0	0	0	0	1	0	1	0	2	1	0	0	1	0	0	0	0	3	2	0	1	1	0	0	0	0	0	0	0	0
DDB_G0271228	2	8	4	1	8	2	2	10	4	0	2	1	1	0	2	1	3	1	4	1	4	1	4	1	31	24	46	25	27	25	11	5	2	0	1	1	5	0
DDB_G0271232	13	12	7	7	20	24	21	29	18	19	14	12	9	5	8	11	10	11	10	14	7	14	22	18	56	37	79	40	59	39	10	6	4	5	4	5	3	3
DDB_G0271234	6	4	29	14	20	213	20	75	15	16	4	6	1	10	1	3	6	2	2	15	3	21	11	28	1	8	1	11	4	3	0	1	2	2	0	1	1	2
DDB_G0271236	32	27	222	142	384	617	228	372	133	201	69	223	114	130	128	43	124	27	55	85	47	104	92	104	55	45	16	29	22	19	10	18	8	7	8	7	18	8
DDB_G0271238	1	6	195	190	69	547	113	475	121	317	115	528	272	158	126	49	118	30	51	72	35	67	44	118	54	41	12	26	6	21	7	10	9	5	14	4	16	6
DDB_G0271240	122	114	28	35	2	4	27	48	52	59	36	47	21	29	26	38	65	52	31	46	123	29	40	57	101	50	52	44	84	63	44	11	37	24	27	24	25	27
DDB_G0271242	1003	1061	327	447	296	312	382	518	318	299	245	185	134	60	99	130	119	323	74	180	73	75	68	127	146	102	39	126	73	98	30	56	30	42	37	47	34	68
DDB_G0271244	5	7	3	0	9	8	11	7	9	6	6	5	2	9	6	6	11	4	10	10	2	5	9	1	10	6	12	11	15	8	14	8	9	8	15	6	7	4
DDB_G0271246	37	25	18	25	21	35	21	41	26	33	15	21	30	16	23	29	55	28	43	61	44	38	81	61	79	85	101	76	119	81	102	114	103	88	152	108	59	76
DDB_G0271248	137	150	26	69	35	60	41	80	48	86	46	71	63	35	93	118	131	85	108	91	80	83	142	104	133	135	167	167	176	168	143	142	102	111	83	79	55	77
DDB_G0271250	70	65	14	3	31	37	32	49	41	36	24	31	22	27	63	58	153	53	88	87	75	40	88	64	221	139	393	203	453	254	204	61	79	48	63	45	79	39
DDB_G0271252	5	5	2	0	1	2	2	3	5	6	2	4	2	3	2	0	4	5	0	1	1	2	4	3	5	3	5	9	2	2	2	1	2	2	1	3	1	2
DDB_G0271254	13	13	8	8	5	5	10	7	12	4	8	10	8	0	13	5	14	8	9	12	8	4	20	15	16	17	9	32	16	16	16	25	25	31	24	28	20	45
DDB_G0271256	0	0	0	0	0	0	0	0	0	0	0	0	0	0	0	0	0	0	0	0	0	0	0	0	0	0	0	0	0	0	0	0	0	0	0	0	0	0
DDB_G0271260	0	0	0	0	0	1	0	0	1	0	0	0	0	0	0	0	0	0	1	0	2	5	0	1	0	0	0	0	1	0	2	18	16	76	56	72	63	54
DDB_G0271264	416	465	289	455	342	391	275	541	256	484	296	1102	791	582	1531	1320	2762	533	1427	766	917	464	1210	738	910	941	875	663	1073	727	767	624	635	396	374	281	259	226
DDB_G0271266	0	1	0	0	0	1	0	0	0	0	1	1	0	2	1	0	2	0	0	0	0	0	1	0	2	1	0	0	0	0	0	0	0	0	0	0	0	0
DDB_G0271268	37	67	7	27	14	31	12	44	30	59	16	83	15	67	40	42	42	28	20	55	23	42	59	58	33	55	21	29	20	21	8	14	7	11	9	12	6	23
DDB_G0271270	53	33	35	51	18	33	22	57	30	39	24	74	41	98	69	69	106	51	69	96	95	72	136	91	111	55	54	47	71	53	44	28	28	21	21	33	64	47
DDB_G0271272	375	218	57	36	9	13	60	77	178	73	168	70	163	57	107	47	117	104	55	48	38	33	61	102	107	78	35	52	32	50	37	22	33	31	23	24	58	32
DDB_G0271274	1	0	2	0	1	2	2	7	4	22	2	34	6	8	9	12	9	1	6	10	7	41	50	362	24	480	6	12	7	2	7	6	9	14	5	16	12	11
DDB_G0271276	0	0	0	0	0	1	0	3	1	0	0	0	1	0	1	0	0	1	0	0	0	0	1	0	0	0	0	0	0	0	0	0	2	0	0	0	0	0
DDB_G0271280	235	163	194	231	176	178	183	290	209	324	173	397	306	397	330	316	575	198	353	457	428	278	634	498	520	508	364	424	385	357	244	177	201	182	190	197	291	214
DDB_G0271282	293	510	180	311	260	445	280	569	251	357	166	439	221	637	233	272	355	281	224	380	240	288	421	363	306	314	296	327	380	311	204	194	124	166	105	172	222	311
DDB_G0271286	37	47	11	0	46	57	42	45	31	11	9	6	4	17	8	15	26	23	16	28	15	10	22	26	272	296	418	255	382	233	98	29	21	11	7	13	25	16
DDB_G0271288	82	132	34	71	55	83	59	103	68	110	55	128	102	77	152	103	189	71	145	127	88	66	148	129	124	127	124	87	160	86	67	60	36	48	26	66	40	44
DDB_G0271290	123	154	89	184	56	140	99	271	120	128	81	120	92	30	101	166	190	131	113	170	92	149	236	253	125	215	86	161	114	112	71	83	42	86	91	127	115	179
DDB_G0271292	116	138	10	8	3	18	21	50	34	32	35	34	44	4	23	19	38	52	26	47	21	37	44	58	74	132	168	146	171	141	216	281	166	160	145	77	68	83
DDB_G0271294	49	47	19	13	18	27	15	39	20	26	15	16	31	5	79	45	128	27	61	77	64	89	83	90	81	97	73	89	120	72	80	131	69	179	159	147	70	160
DDB_G0271296	20	20	10	17	11	15	15	33	21	13	11	13	15	5	18	5	19	10	8	12	7	5	6	3	7	9	6	6	4	3	2	1	5	2	2	6	5	4
DDB_G0271298	30006	15654	21606	48101	23826	27266	24026	25004	24962	37379	26375	49327	28112	53643	28701	29716	19247	13522	16289	17113	8509	14113	11759	19408	9615	13868	4076	10865	3697	6374	2805	6185	2091	6150	1856	7118	2665	7849
DDB_G0271300	8	21	3	3	4	7	4	12	10	8	2	17	5	14	6	5	15	15	13	11	11	11	12	20	33	42	56	23	50	25	47	68	48	70	112	118	209	140
DDB_G0271302	4	0	7	0	1	2	3	3	3	8	5	7	6	3	6	9	26	9	21	11	8	9	33	31	162	105	127	99	95	97	145	69	120	74	140	81	100	47
DDB_G0271304	47	47	8	10	15	19	16	24	16	22	8	28	15	29	25	27	54	30	34	38	12	29	57	62	56	73	60	65	71	37	47	35	4	18	15	14	15	20
DDB_G0271306	367	308	29	64	8	29	79	169	160	178	162	148	146	51	112	141	120	127	91	92	62	123	196	284	187	302	144	143	158	124	208	135	143	86	82	86	85	112
DDB_G0271308	37	21	37	23	23	22	37	36	35	20	18	17	14	12	13	20	29	17	26	15	10	17	14	36	48	56	71	46	90	62	73	39	59	33	48	32	51	45
DDB_G0271310	54	41	14	54	8	25	18	45	22	28	22	17	23	7	20	13	31	19	19	20	6	11	21	29	17	22	15	18	32	27	17	19	14	15	15	25	22	37
DDB_G0271312	11	37	12	28	13	24	18	39	16	36	13	26	17	11	17	29	35	24	19	29	15	21	35	36	32	42	34	36	51	34	29	41	25	41	38	43	16	43
DDB_G0271314	5	2	4	10	8	18	17	10	4	12	3	5	1	9	4	9	5	5	11	8	23	5	9	5	4	24	3	5	2	7	3	4	8	3	21	171	3425	2004
DDB_G0271316	9	25	1	3	5	9	3	10	5	6	3	4	4	1	2	0	2	4	1	5	2	4	3	2	3	3	4	3	6	3	5	11	12	11	7	9	7	4
DDB_G0271318	0	0	1	0	1	1	0	0	0	1	0	1	1	0	1	3	0	1	7	1	1	3	1	3	28	28	53	34	29	42	108	203	79	210	164	154	57	99
DDB_G0271320	0	0	0	0	0	0	0	0	0	0	0	0	0	0	1	0	0	1	0	0	1	0	0	2	0	1	0	0	1	3	1	13	20	26	33	60	48	84
DDB_G0271322	0	0	0	0	0	0	0	0	0	0	0	0	0	0	0	0	0	0	0	0	0	0	0	0	0	0	0	1	0	0	1	1	0	0	0	0	0	0
DDB_G0271324	1	1	0	1	0	2	3	6	6	1	3	7	2	1	3	5	11	2	8	9	11	5	13	4	17	8	17	14	24	23	16	14	27	21	31	20	25	19
DDB_G0271326	0	0	0	0	3	0	0	0	0	3	0	0	0	1	0	1	0	0	5	1	2	4	0	5	0	2	0	0	0	2	17	121	85	221	194	365	193	441
DDB_G0271328	0	1	0	0	0	1	0	1	1	0	0	2	0	0	1	0	2	0	2	1	0	1	1	2	4	2	3	6	15	8	9	22	16	10	22	19	14	14
DDB_G0271330	0	0	0	0	0	0	0	0	0	0	0	0	0	0	0	0	0	0	0	0	0	0	0	0	0	0	0	0	0	0	0	0	0	0	0	0	0	0
DDB_G0271332	0	0	0	0	0	0	0	0	0	0	0	0	0	0	0	0	0	0	0	0	0	0	0	0	0	1	0	1	0	0	0	0	0	0	0	0	0	0
DDB_G0271334	252	199	211	171	621	347	458	517	499	325	347	248	291	163	318	200	490	154	356	309	337	234	468	417	710	425	312	352	407	363	349	181	496	218	250	182	2419	493
DDB_G0271336	203	351	46	179	44	93	39	104	35	80	29	44	33	11	30	45	43	105	13	30	12	17	22	25	30	25	9	36	16	24	9	19	13	15	11	19	8	22
DDB_G0271338	74	25	68	48	92	56	123	43	107	61	84	78	86	178	96	73	163	43	125	121	148	45	164	72	191	97	152	124	168	144	129	57	154	59	102	52	128	65
DDB_G0271340	28	20	999	450	548	446	255	477	204	253	212	468	392	83	557	376	1099	204	628	526	644	391	1044	922	833	831	772	672	902	779	1166	1059	1549	1394	2409	1758	1520	1425
DDB_G0271342	154	122	847	430	872	495	546	533	354	424	269	284	258	304	205	168	349	119	224	199	218	155	317	235	349	325	259	240	333	268	123	42	62	49	38	59	88	61
DDB_G0271344	3206	2164	1302	2329	977	1184	1112	1596	1136	1569	1090	1490	1016	1396	962	943	916	855	567	757	325	495	451	765	493	527	195	523	217	430	201	330	143	343	138	432	153	483
DDB_G0271346	110	122	32	95	53	134	62	205	82	192	91	368	240	166	367	340	575	217	345	363	335	279	594	432	314	384	290	313	367	307	199	293	234	334	283	319	154	241
DDB_G0271348	30	17	30	19	42	15	31	27	29	20	30	45	46	25	66	22	114	30	66	58	60	30	48	66	107	74	62	43	71	52	58	28	36	24	44	26	55	23
DDB_G0271350	12	16	7	9	20	31	20	43	17	33	14	22	21	12	20	18	46	27	27	19	19	27	51	60	43	39	56	37	69	57	121	175	148	165	227	201	128	174
DDB_G0271354	5	9	5	14	29	23	12	30	7	20	6	7	8	5	6	11	8	7	40	5	18	25	11	18	15	20	8	16	24	12	168	319	368	640	1126	1216	1451	1808
DDB_G0271356	46	70	55	87	75	139	87	149	55	51	56	54	84	6	133	241	330	132	198	314	234	252	542	340	228	308	255	290	355	265	100	54	36	72	42	94	71	82
DDB_G0271358	64	126	30	80	70	78	43	105	48	133	29	153	93	561	196	387	568	240	329	348	246	199	514	291	506	599	482	588	510	511	263	325	190	283	136	265	123	206
DDB_G0271360	12	3	1	2	3	5	3	8	5	7	4	5	3	1	6	5	12	2	8	10	6	5	6	6	10	6	3	6	2	7	10	12	12	32	53	13	18	15
DDB_G0271362	0	0	0	0	1	0	0	0	0	0	0	0	0	0	0	0	1	0	0	1	0	0	0	0	0	0	0	0	0	0	0	0	0	0	0	0	1	1
DDB_G0271364	0	0	0	0	0	0	0	0	0	2	0	0	0	0	1	0	2	0	2	2	3	0	1	0	0	0	1	0	1	1	1	1	3	1	4	6	4	0
DDB_G0271366	1	0	0	0	0	0	0	0	1	0	0	0	0	0	0	0	0	1	0	1	0	1	0	1	2	0	3	0	4	4	12	5	49	13	4	23	16	4
DDB_G0271368	0	0	0	0	1	0	2	3	0	0	0	0	0	0	1	0	0	1	2	0	2	2	1	0	13	4	21	10	19	12	27	5	118	23	20	35	38	4
DDB_G0271370	7	1	1	1	2	4	0	8	0	2	2	5	3	0	1	2	1	4	0	1	1	0	3	6	4	4	1	6	5	4	6	5	11	3	9	7	4	2
DDB_G0271372	5	1	4	7	9	5	6	7	2	17	5	29	7	6	17	25	37	55	308	201	264	120	1042	630	2143	1518	1755	1213	1751	1393	1439	628	1244	688	889	582	990	549
DDB_G0271374	428	266	209	329	419	318	299	360	284	394	245	644	493	1292	531	501	641	142	359	203	153	243	246	371	211	285	145	175	147	157	973	1168	1929	1629	2800	1375	1060	902
DDB_G0271376	167	184	144	207	73	135	54	174	58	91	65	38	47	19	55	51	90	78	47	103	50	67	106	88	87	92	33	70	44	38	11	24	21	24	15	36	20	34
DDB_G0271378	28	33	20	19	12	28	22	30	20	43	8	44	32	22	53	36	82	25	52	58	48	21	60	45	49	38	37	40	45	30	18	7	6	7	11	6	11	10
DDB_G0271380	0	0	0	0	3	0	1	0	0	0	0	0	0	0	0	0	0	0	0	0	0	0	0	0	0	0	0	0	0	0	0	0	0	0	0	0	0	0
DDB_G0271384	64	44	74	44	84	67	100	91	94	66	84	110	120	61	181	88	307	54	175	147	177	71	166	151	278	153	154	122	209	173	171	147	253	143	246	111	192	99
DDB_G0271386	2	6	8	0	4	4	6	7	2	0	0	9	5	0	3	0	5	3	3	7	6	3	1	4	10	2	5	3	4	4	1	1	3	1	1	5	5	5
DDB_G0271388	53	49	18	37	38	44	55	67	63	93	44	115	43	127	79	62	129	48	100	89	70	66	79	71	117	96	91	53	89	45	42	21	30	19	26	17	32	24
DDB_G0271390	0	0	0	0	0	0	0	0	0	0	0	0	0	0	0	0	0	0	0	0	0	0	0	0	0	0	0	0	0	0	0	0	0	0	0	0	0	0
DDB_G0271392	1	0	0	0	0	0	1	2	0	0	0	0	1	0	0	1	1	1	1	0	0	1	2	1	2	0	0	0	0	2	1	0	2	0	0	0	2	3
DDB_G0271394	0	0	0	0	1	1	1	0	0	1	0	0	1	1	0	0	0	0	3	0	0	1	0	0	24	22	28	19	29	15	14	12	23	44	74	53	54	63
DDB_G0271396	82	74	8	16	15	32	36	61	37	50	29	24	21	6	18	32	26	22	8	31	16	26	42	50	69	118	98	90	89	77	32	67	41	120	143	112	59	110
DDB_G0271398	229	175	219	114	334	207	366	295	369	255	305	339	349	288	454	206	775	168	458	323	423	191	361	394	732	489	309	321	357	358	278	172	556	184	412	161	561	186
DDB_G0271400	18	31	7	1	16	15	20	26	12	8	4	4	4	7	6	3	9	10	4	14	11	7	11	13	124	146	170	122	143	87	33	17	18	11	9	14	10	7
DDB_G0271402	124	74	239	175	147	133	202	180	263	260	250	365	273	328	354	436	794	433	1074	995	997	553	1477	1102	1540	856	913	838	981	1039	882	408	1079	434	762	438	1063	447
DDB_G0271404	20	18	13	18	20	26	31	26	33	8	14	5	15	3	11	6	17	12	13	24	14	6	10	12	23	13	12	18	4	18	10	3	1	1	3	2	5	6
DDB_G0271406	5	1	0	1	1	1	2	4	2	1	1	2	2	2	3	4	6	3	8	6	3	5	10	7	8	12	7	7	10	3	2	2	2	2	3	1	4	3
DDB_G0271408	32	24	35	38	60	38	42	57	36	26	27	24	14	15	13	17	17	18	10	25	13	21	19	21	32	12	14	22	27	22	17	8	24	4	13	14	15	19
DDB_G0271410	7	8	4	19	9	12	9	21	6	21	6	14	8	7	15	20	20	15	12	15	8	13	27	21	22	16	28	20	30	19	26	17	17	20	16	24	12	22
DDB_G0271412	4	3	0	0	2	1	1	2	7	1	1	1	1	0	1	0	1	2	1	5	1	2	1	1	0	0	0	4	1	0	0	0	1	1	1	1	1	0
DDB_G0271414	1	1	0	0	2	0	2	2	1	0	0	1	0	0	5	0	1	1	1	2	2	0	1	3	13	3	7	2	5	3	9	8	13	8	18	15	19	3
DDB_G0271422	1	0	0	0	1	0	0	0	1	0	0	0	0	0	0	0	0	0	0	0	0	0	0	0	5	0	5	0	1	0	1	0	1	0	0	0	0	0
DDB_G0271424	0	0	0	0	0	0	0	0	0	0	0	0	0	0	0	0	0	0	0	1	0	0	0	3	0	2	0	4	0	4	0	2	1	1	0	0	0	0
DDB_G0271426	0	4	0	7	0	2	0	9	0	4	0	3	0	0	0	0	0	0	1	0	0	1	0	0	0	0	0	3	0	0	0	0	0	0	0	2	0	0
DDB_G0271428	0	9	0	12	0	5	0	28	0	18	0	16	0	3	0	9	0	13	0	14	0	9	1	23	0	23	0	14	0	5	0	6	0	2	0	5	0	6
DDB_G0271430	0	18	0	5	0	12	0	11	0	10	0	8	0	2	0	6	0	10	0	15	0	5	0	14	0	16	0	7	0	13	0	2	0	5	0	0	0	4
DDB_G0271434	0	18	0	11	0	14	0	23	0	9	0	18	0	11	0	7	0	6	0	18	0	5	0	17	0	8	0	11	1	5	0	2	0	3	0	4	0	1
DDB_G0271438	0	0	0	0	0	0	0	0	0	0	0	0	0	0	0	0	0	0	0	1	0	1	0	0	0	0	0	1	0	0	0	1	0	2	0	2	0	0
DDB_G0271440	0	0	0	0	0	0	0	0	0	0	0	0	0	0	0	0	0	0	0	0	0	0	0	0	0	0	0	0	0	0	0	0	0	0	0	0	0	0
DDB_G0271444	0	0	0	0	0	0	1	0	0	0	0	1	0	0	0	0	1	0	0	3	1	0	0	0	0	0	1	0	0	0	0	0	0	0	0	0	0	0
DDB_G0271446	0	0	0	0	0	0	0	0	0	0	0	1	0	0	0	0	0	0	0	0	0	0	0	0	0	0	0	0	0	0	0	0	0	0	0	0	0	0
DDB_G0271448	0	0	0	0	0	0	0	0	0	0	0	0	0	0	0	0	0	0	0	0	0	0	0	0	0	0	0	0	0	0	0	0	0	0	0	0	0	0
DDB_G0271450	0	0	0	0	0	0	0	0	0	0	0	0	0	0	0	0	0	0	0	0	0	0	0	0	0	0	0	0	0	0	0	0	0	0	0	0	0	0
DDB_G0271452	0	0	0	0	0	0	0	0	0	0	0	0	0	0	0	0	0	0	0	0	0	0	0	0	0	0	0	0	0	0	0	0	0	0	0	0	1	0
DDB_G0271460	0	0	0	0	0	0	0	0	0	0	0	0	0	0	1	0	1	0	0	0	0	0	0	0	0	0	0	0	0	0	0	0	0	0	0	0	0	0
DDB_G0271468	0	2	1	0	1	0	2	0	1	0	0	1	0	0	0	0	0	0	0	2	1	0	0	1	5	4	6	1	4	3	3	1	1	0	0	0	1	0
DDB_G0271478	0	0	0	0	0	0	0	0	0	0	0	0	0	0	0	0	0	0	0	0	0	0	0	0	0	0	0	0	0	0	0	0	0	0	0	0	0	0
DDB_G0271482	0	0	0	0	0	0	1	0	0	0	0	0	0	0	1	0	4	1	0	0	0	0	0	0	1	0	1	0	1	0	0	0	2	0	0	0	1	0
DDB_G0271488	20	4	25	23	19	13	16	23	24	33	20	42	26	50	27	27	23	18	31	31	19	9	35	20	38	17	30	12	28	25	22	6	19	6	8	5	13	10
DDB_G0271500	603	232	636	412	956	821	748	841	888	523	710	407	570	366	529	356	699	334	571	903	1115	776	1396	969	1320	759	513	672	611	606	232	140	233	144	180	185	369	242
DDB_G0271502	111	90	224	88	366	184	264	199	250	135	163	128	157	70	175	131	320	99	278	246	324	174	308	344	604	357	322	299	322	396	367	191	692	267	445	204	707	205
DDB_G0271504	436	310	173	76	322	230	372	324	382	192	250	103	180	54	117	93	173	156	188	291	361	324	389	388	605	265	383	383	442	457	459	340	1009	525	924	657	1788	847
DDB_G0271506	214	143	34	17	12	14	65	65	80	43	66	46	54	42	30	31	65	51	37	49	27	27	53	79	88	49	51	49	64	40	54	40	116	37	71	30	63	31
DDB_G0271508	2	5	0	0	1	0	2	0	1	0	0	0	0	0	6	1	7	1	4	3	2	0	0	4	3	0	1	0	1	0	0	0	0	0	1	0	0	0
DDB_G0271510	29	27	69	74	61	62	76	140	73	200	114	495	412	78	613	553	1115	174	985	344	386	307	979	918	3877	4405	4021	3180	3763	3230	3219	1653	2139	1640	1997	1816	2327	1931
DDB_G0271512	87	89	17	41	13	29	25	44	28	29	20	32	22	10	16	29	28	25	20	24	10	17	20	34	69	115	53	75	55	73	45	38	22	23	33	49	42	33
DDB_G0271514	120	108	24	36	57	47	61	103	70	80	51	35	46	19	31	19	38	38	38	41	24	29	55	51	85	72	121	71	173	111	191	130	179	59	82	51	71	34
DDB_G0271516	61	43	22	33	25	30	19	50	27	24	19	22	31	6	25	25	41	23	23	20	28	22	29	36	36	46	65	57	66	79	68	61	76	109	55	110	53	70
DDB_G0271518	7	2	5	11	12	16	13	20	11	16	16	25	23	32	36	33	51	19	36	29	42	26	97	54	64	53	41	43	41	30	32	17	24	36	64	99	80	98
DDB_G0271520	22	13	13	5	30	17	9	17	18	16	19	27	9	8	28	41	198	19	164	38	75	42	216	217	1605	825	833	553	631	602	649	234	651	434	757	443	2035	705
DDB_G0271524	5	12	8	3	21	8	21	18	13	7	17	30	18	27	34	20	116	22	85	96	128	56	92	95	272	112	96	113	135	135	70	32	116	41	51	45	146	43
DDB_G0271526	1	3	0	1	2	4	4	12	1	2	5	2	1	0	2	5	1	2	3	5	0	1	3	2	11	16	10	20	19	11	6	23	16	31	42	21	18	28
DDB_G0271528	0	0	0	0	0	0	0	0	0	0	0	0	0	1	0	0	0	0	0	0	0	1	0	0	0	0	0	0	0	0	1	6	6	8	8	4	7	5
DDB_G0271532	0	0	0	0	0	0	0	0	0	0	0	0	0	0	0	0	0	0	0	0	0	0	0	0	0	0	0	0	0	0	0	0	0	0	0	0	0	0
DDB_G0271534	28	25	9	16	10	16	6	30	17	15	12	8	9	0	10	7	14	12	4	9	8	7	8	15	19	28	19	27	35	29	20	15	12	12	7	12	15	15
DDB_G0271536	46	25	121	115	110	58	41	74	70	76	80	107	92	90	179	165	370	118	357	558	590	563	730	625	511	428	632	507	828	656	1067	997	1548	1272	1745	1098	1125	1002
DDB_G0271538	157	176	361	333	331	296	252	356	212	269	131	213	163	143	177	158	216	113	137	170	141	210	357	378	371	397	231	278	289	262	653	620	698	646	793	626	715	672
DDB_G0271542	0	0	0	1	0	0	0	0	0	1	1	1	0	0	1	0	0	0	0	0	0	0	0	0	1	1	0	0	1	0	1	0	0	0	1	0	1	1
DDB_G0271544	1280	891	377	489	276	392	363	776	582	867	800	1502	1318	902	1562	990	1640	511	1182	770	730	761	1505	1757	1747	2812	1703	1432	1300	1256	1484	1325	1468	1419	2203	1971	2076	1748
DDB_G0271546	37	51	80	81	87	62	48	63	45	17	18	13	17	1	20	11	14	19	14	28	13	20	19	26	23	18	11	21	15	23	8	11	12	6	7	9	6	10
DDB_G0271548	44	37	24	19	96	61	46	60	17	21	8	16	12	5	15	8	13	15	8	11	4	4	0	7	4	10	6	7	8	9	0	2	1	0	3	4	4	2
DDB_G0271550	92	115	93	298	101	182	66	218	88	212	86	113	93	105	45	99	87	77	72	159	70	100	151	142	143	110	147	131	181	158	80	67	42	52	47	83	54	83
DDB_G0271552	1294	835	332	775	718	1159	508	1105	679	584	467	428	226	727	525	834	842	599	643	824	453	544	781	656	941	608	241	666	265	574	182	270	177	253	157	345	273	390
DDB_G0271554	0	0	0	0	0	0	0	0	0	0	0	0	0	0	0	0	0	0	0	0	0	1	0	1	14	1	5	1	1	0	3	2	2	8	0	15	12	15
DDB_G0271556	10	8	7	18	34	58	28	66	27	28	16	14	6	13	3	12	6	10	12	9	8	13	12	15	14	7	13	13	16	3	20	14	62	21	73	44	40	39
DDB_G0271558	2	1	0	0	0	1	1	2	0	0	1	1	0	0	0	1	0	1	1	0	0	0	0	0	0	4	1	1	3	4	2	0	1	1	0	2	0	0
DDB_G0271560	0	0	0	0	0	0	0	0	0	0	0	0	0	0	0	0	0	0	0	0	0	0	0	0	0	0	0	0	0	0	0	0	0	0	0	0	1	0
DDB_G0271562	16	12	5	1	6	9	8	19	8	3	2	2	2	0	1	2	4	4	6	6	4	5	3	11	95	65	101	60	105	46	28	6	5	1	5	1	10	2
DDB_G0271564	836	1078	271	621	363	448	357	629	348	645	318	540	453	387	479	595	763	501	469	499	395	354	748	701	468	650	488	465	495	397	214	250	152	208	153	242	124	191
DDB_G0271568	0	0	0	0	0	1	0	0	1	0	0	0	0	0	0	1	0	0	0	0	0	0	0	0	0	0	0	0	1	1	0	0	1	0	1	2	2	0
DDB_G0271570	0	2	1	0	3	0	0	0	1	2	0	2	1	0	6	5	18	1	15	4	10	2	5	11	16	34	3	4	3	4	4	4	7	45	373	391	740	301
DDB_G0271572	327	114	66	65	65	80	148	125	173	118	137	125	110	163	102	114	187	98	206	236	331	211	411	355	865	813	986	701	883	719	566	203	360	146	140	155	305	149
DDB_G0271574	0	0	0	0	1	0	1	0	1	0	0	3	1	0	0	0	0	1	4	1	4	0	3	1	16	2	20	5	17	6	20	8	18	4	10	3	11	0
DDB_G0271576	0	0	0	1	0	0	0	0	1	0	0	0	0	0	0	0	0	0	0	0	0	0	0	0	0	1	1	2	2	0	1	0	0	0	0	2	0	0
DDB_G0271578	0	0	0	0	0	0	0	0	0	0	0	0	0	1	0	0	0	0	0	0	0	0	4	1	48	15	32	20	25	12	6	1	0	0	0	0	6	2
DDB_G0271582	21	12	5	27	9	18	3	17	10	16	9	24	15	61	24	36	44	23	42	40	33	41	123	50	126	85	131	91	135	95	75	42	52	25	34	28	41	20
DDB_G0271586	0	4	1	0	2	1	1	1	2	0	1	0	0	0	2	0	1	1	2	0	0	0	1	0	1	0	0	0	0	0	0	0	1	2	0	7	7	1
DDB_G0271588	0	0	0	0	0	0	0	0	0	0	0	0	0	0	0	0	1	0	0	0	1	0	0	0	0	3	0	0	1	0	0	0	1	4	17	58	113	121
DDB_G0271590	3	5	7	6	18	11	9	34	13	24	9	12	6	1	6	7	2	8	23	11	11	20	6	13	81	40	193	99	171	119	394	391	356	369	592	396	339	350
DDB_G0271592	9	10	11	26	48	44	34	94	41	61	23	39	28	40	16	41	59	29	50	39	34	41	48	68	221	192	302	180	330	208	292	305	322	346	607	261	228	201
[truncated: 10,286 more rows]

## Sheet: filter_normal
Locus Tag	00hr_n1	00hr_n2	01hr_n1	01hr_n2	02hr_n1	02hr_n2	03hr_n1	03hr_n2	04hr_n1	04hr_n2	05hr_n1	05hr_n2	06hr_n1	06hr_n2	07hr_n1	07hr_n2	08hr_n1	08hr_n2	09hr_n1	09hr_n2	10hr_n1	10hr_n2	11hr_n1	11hr_n2	12hr_n1	12hr_n2	14hr_n1	14hr_n2	16hr_n1	16hr_n2	18hr_n1	18hr_n2	20hr_n1	20hr_n2	22hr_n1	22hr_n2	24hr_n1	24hr_n2
DDB_G0267178	0.770079	0	0	0	0	0	0	0.721566	0	0.776964	0	0.732265	0.844015	0	0	0	0.552261	0	0.720086	0.746299	0	0.956951	0	0.650721	0	0.613005	0	0.630762	0.553475	0.638184	0	0	0	0	0	1.81708	0	0.640295
DDB_G0267180	0	0	0	0	0	0	0	0	0	0	0	0	0	0	0	0	0.818645	0	0	0	0	0	0	1.9292	0	0.908689	0	0	0	0.946014	0	0	0	0.95327	0	0.897853	1.64706	0
DDB_G0267182	0.376085	0	0	0	0	0	0	0.352393	0.386274	0.379448	0.451481	0	0.412193	0	0.717298	0	1.34854	1.26438	0.35167	0.364472	0	0.467348	0	0.635588	0.258532	0.898123	0.303519	1.54023	1.08121	1.24669	0.543283	0.313934	0.975751	1.25625	0.258635	1.18322	1.89922	0.938107
DDB_G0267184	0	0	0	0.439398	0	0.434771	0.456828	2.09005	0	0.450103	0	1.27263	0.488946	0.394333	0.425432	2.20768	0.31993	0	0	2.16169	0	1.10874	0	1.13091	0	1.06536	0	2.19244	0.641268	2.21824	0.322223	1.48956	0.289361	1.11763	0	0.350885	0	1.11279
DDB_G0267186	3.46536	0	4.28167	0	6.47368	0	0	0	0	0	4.16008	0	0	0	3.30469	6.85959	0	5.82519	0	13.4334	0	0	0	5.85649	2.38219	0	2.79671	2.83843	0	2.87183	0	0	0	0	0	0	0	0
DDB_G0267188	0	0	0	0.318033	0.301603	0	0	0.605107	0.331643	0	0.387628	0.921119	0.353896	0.570831	0	0.958745	0.231564	0.542779	0	1.2517	0	1.20375	0	1.36424	0.221968	1.02813	0.521184	2.38031	0	0.535183	0.233223	0.808601	0	1.34822	0	0.761905	0.232945	0
DDB_G0267190	0	0	0	0	0	0	0	0	0	0	0	0	0	0	0	0	0	0	0	0	0	0	0	0	0	0	0	0	0	0	0	0	0	0	0	0	0	0
DDB_G0267194	0	0	0	0	0	0	0	0	0	0	0	0	0	0	0	0	0	0	0	0	0	0	0	0	0	0	0	0	0	0	0	0	0	0	0	0	0	0
DDB_G0267196	0	0	0	0	0	0	0	0	0	0	0	0	0	0	0	0	0	0	0	0	0	0	0	0	0	0	0	0	0	0	0	0.666625	0	0	0	0.628127	0	0
DDB_G0267198	0	0	0	0	0	0	0	0	0	0	0	0	0	0	0	0	0	0	0	0	0	0	0	0	0	0	0	0	0	0	0	0	0	0	0	0	1.97183	0
DDB_G0267202	0	0	0	0	0	0	0	0	0	0	0	0	0	0	0	0	0	0	0	0	0	0	0	0	0	0	0	0	0	0	0	0	0	0	0	0	0	0
DDB_G0267204	0	0	0	0	0	0	0	0	0	0	0	0	0	0	0	0	0	0	0	0	0	0	0	0	0	0	0	0	0	0	0	0	0	0	0	0	0.426829	0
DDB_G0267206	0.135422	0.208399	0.334646	0.266766	0.126492	0.131979	0.138674	0.380673	0.139091	0.409899	0.162571	0.643862	0.296848	0.478813	0.129144	0.938227	0.485588	0.910566	0.506522	0.656202	0.154832	0.336569	0.668391	0.343297	0.186187	0.431199	0	0.776458	0	1.57119	0.195627	0.678254	0.175676	0.226177	0.27939	0.852114	0.293091	0.562995
DDB_G0267208	0	0	2.45922	0.980195	0.929555	0	1.01908	3.72994	0	0	0	1.89262	3.27218	0.879666	0.949041	1.96993	0	0	0	3.85779	0	1.23667	0	1.68186	0.684116	0	1.60632	4.07569	0	4.12365	1.43761	0	1.29099	0.831056	0	1.56549	0.717948	1.65492
DDB_G0267210	0.599876	0	0	0.295422	0	0.292311	0	0.281043	0.308064	0.30262	0.720137	0.28521	0.65747	0	0.572065	0.29686	0.4302	1.00838	0	0.872028	0.685856	1.49089	0.84593	1.5207	0.206187	0.716278	0	1.47405	0.431146	0.994265	0.866566	0.751112	0	1.25236	0	1.17956	0.216383	0.498777
DDB_G0267212	5.0467	10.5504	1.64712	1.68817	3.46873	3.61918	3.51026	5.08566	3.81422	3.07431	3.42931	2.8069	4.59197	1.76753	2.9058	3.48701	4.16553	4.16166	2.93829	5.44454	4.02814	4.61477	4.09548	4.0231	5.30207	6.44287	5.84043	5.22561	6.36469	5.60274	7.56544	9.61765	5.06452	7.07703	6.48287	4.71835	3.09126	4.75037
DDB_G0267216	0	0	0	0	0	0	0	0	0	0	0	0	0	0	0	0	0	0	0	0	0	0	0	0	0	0	0.444931	0	0	0	0	0	0	0	0	0	0	0
DDB_G0267218	0	0	0	0	0	0	0	0	0	0.945869	0	0	0	0	0	0	0	0	0	0	0	0	0	0	0	0	0	0	0	0	0	0	0	0	0	0	0	0
DDB_G0267220	0	0	1.03798	0	0	0	0	0	0	0	0	0	0	0	0	0	0	0	0	0	0	0	0	0	0	0	0	0	0	0	0	0	0	0	0	0	0	0
DDB_G0267222	0	0	0	0	0	0	0.443571	0	0.444905	0	0	0	0	0	0	0	0	0	0	0	0	0	0.305422	0	0	0	0	0	0	0	0	0	0	0	0	0	0	0.360166
DDB_G0267224	0	0	0	0	0	0	0	0	0	0	0	0	0	0	0	0	0	0	0	0	0.747052	0	0	0	0	0	0.527326	0	0	0.54149	0	0	0	0	0	0	0.47138	0
DDB_G0267226	0	0	0	0	0	0	0	0	0.763668	0	0	0	0	0	0	0	0	0	0	0	0	0	0	0	0	0	0	0	0	0	0	0	0	0	0	0	0	0
DDB_G0267228	0	0	0.534017	0	0	0	0	0	0.443914	0	0.518851	0	0	0	0	0	0	0	0	0	0	0	0	0	0	0	0	0	0	0	0	0	0	0	0	0	0	0
DDB_G0267230	0	0	0	0	0	0	0	0	0	0	0	0	0	0	0	0	0	0	0	0	0	0	0	0	0	0	0	0	0	0	0	0	0	0	0	0	0	0
DDB_G0267236	0.458771	0	0.566841	0.451863	0.857036	1.34132	0.939574	1.28961	1.4136	0.462872	0	0	0.502817	0.40552	1.3125	2.27031	1.97404	1.54237	2.14494	4.89064	0.524526	2.85049	0.97042	3.87663	0.946118	3.28675	1.11075	3.75773	2.30811	5.32273	1.65682	4.2125	0.595139	2.29867	1.26199	1.08252	1.65484	3.81452
DDB_G0267238	1.05467	0	0	0	0	2.05571	0	0	0	1.0641	1.26611	3.00865	1.15593	0	2.01155	1.04385	0.756357	0	1.97241	0	0	0	0.743637	3.56482	1.45003	4.19775	0	2.59161	0	4.37017	1.52355	0.880379	0	1.76148	0	0.829538	0	0.876926
DDB_G0267240	0	0.556119	0	0	0	0	0	0.677224	0.371168	0.364609	0	0.687266	0	0	0.344624	0	0	1.21494	0.675835	1.40087	0	0	0.254803	1.22146	0	1.15067	0	0.888	0	0.598966	0	0.603314	0	0	0	0.284236	0.260707	0.901421
DDB_G0267242	0	0	0	0	1.83094	1.91036	0	1.83671	0	0	2.35317	0	0	0	0	3.88017	0	0	0	1.89967	0	0	0	3.31276	0	0	0	1.60558	0	3.24894	0	1.63626	0	0	0	0	0	0
DDB_G0267244	0	0	0	0	1.9596	2.0446	0	0.98289	0	5.29175	0	3.98986	1.14968	0.927215	1.00034	2.07642	2.25681	10.5798	0.980874	8.13264	1.19932	1.30352	0	1.77277	0	0.835012	0	3.4368	0.753923	0.86931	0	2.62686	0	2.62793	1.44276	1.65011	0.756756	1.74437
DDB_G0267246	0	0	0	1.70659	0	0	0	0	0	0	0	1.6476	0	0	0	0.857449	0	0	0	0.839587	0	0	0	1.46412	0.595548	1.37926	0	0	0	0.717957	0.625746	0	0.561928	0	0	0	0.624999	0
DDB_G0267248	0	0	0	0	0	0	0	1.33702	1.46557	0	1.71297	1.35684	0	0	0	0	2.04661	2.39861	1.33428	1.38285	1.63143	1.77317	0	1.20575	0.980902	2.27172	0	1.16876	0	0	0	0	0.925529	3.57476	0.981291	0	1.02941	2.37286
DDB_G0267250	0.843739	0	0	0	0.788101	0	0	0	0	0	0	0	0	0	0	0	0	0	0	0	1.92934	0	0	0	0.580012	0	0.680938	0	0	0	0	0.704303	0.547269	0	0.580241	0	0	0
DDB_G0267252	0	0	0	0	0	0	0	0	2.23952	0	0	0	0	0	0	0	0	0	0	0	1.24649	0	0	0	0	0	0	0	0.783572	0	0	0	0.707146	0	0	0	0	0
DDB_G0267254	0	0	0	0	0	0	0	0	0	0	0	0	0	0	0	0	0	0	0	0	0	0	0	0.449265	0	0	0	0	0	0	0	0	0	0	0	0	0	0
DDB_G0267258	0	0	0.422137	1.00953	2.23388	1.33187	0.349859	0.960394	1.40364	1.03413	0.410148	0.324878	1.12337	0.301998	2.60652	2.36704	1.4701	3.44588	1.91685	2.64884	0.781248	2.12281	1.68628	4.0418	0.939456	1.6318	1.10293	3.0783	1.71889	2.83138	1.23386	3.13713	1.55124	1.42655	1.6447	2.41851	1.97183	2.55667
DDB_G0267260	0	0	0	0	0	0	0	0	0	0	0	0	0	0	0	0	0	0	0	0	0	120.576	0	81.9908	66.7014	0	0	79.476	0	0	0	0	0	0	0	0	0	80.6772
DDB_G0267262	0	0	0	0	0	3.81301	1.60258	2.19961	0	3.94748	0.939372	2.23223	0	1.38335	1.49244	0.77447	1.12234	5.26146	1.4634	6.06669	2.68397	0	0	9.91824	0	3.73735	0	7.05029	0.562402	3.89086	0.56519	3.26592	1.0151	3.92071	0.538127	4.92371	1.12903	1.30124
DDB_G0267264	0	0	0	0	0	0	0	2.3017	0	0	0	0	0	0	0	4.86249	0	0	0	0	0	0	0	0	0	0	0	0	0	0	0	0	0	0	0	0	1.77215	2.04246
DDB_G0267272	0	0	0	0.558883	0	0	0.581053	0	0	0.5725	0.681182	0	0	0	0	2.24642	0.406929	0	0	2.19962	0	0	0	0.958957	0	0.903375	0	0.464772	0	1.41072	0.409845	0	0	0	0.390221	0.446301	0	1.88719
DDB_G0267274	0	0	0	0	0	0	0	0	0	0	0	0	0	0	0	0	0	0	0	0	0	0	0	0	0	0	0	0	0	0	0	0	0	0	0	0	0	0
DDB_G0267278	0	0	0	0	0	0	0	0	0	0	0	0	0	0	0	0	0	0	0	0	0	0	0	0	0	0	0	0	0	0	0	0	0	0	0	0	0	0
DDB_G0267280	0	0	0	0	0	0	0	0	0	0	0	0	0	0	0	0	0	0	0	0	0	0	0	0	0	0	0	0	0	0	0	0	0	0	0	0	0	0
DDB_G0267282	0	0	0	0	0.329569	1.03159	0	0.991826	0	0.711982	0	0.671021	0.773424	0.935644	0.336478	1.39686	0.253036	0	0.32993	2.05164	0	0.438457	0.24878	1.19259	0	0.280868	0	0.867011	0.760777	1.46202	0.254849	1.47263	0	0.294647	0	0.555036	0	0.293372
DDB_G0267286	0	0	0	0	0	0	0	0	0	0	0	0	0	0	0	0	0	0	0	0	0	0	0	0	0	0	0	0	0	0	0	0	0	0	0	0	0	0
DDB_G0267292	42.4506	0	22.4788	62.7172	79.3026	165.485	145.935	147.741	93.43	140.728	127.402	106.682	136.256	37.5232	89.6398	198.071	91.3301	132.523	113.414	387.889	72.8026	211.008	130.415	399.705	39.6039	301.713	70.9666	352.675	61.0206	515.134	54.7528	270.827	76.7032	184.845	35.4491	195.564	52.4999	133.622
DDB_G0267296	0	0	0	0	0	0.451373	0	0	0	0	0	0	0	0	0.441678	0	0.332147	0.778545	0	1.34654	0	0	0	0.391364	0.318384	0	0	0	0	0.767649	0	0.38661	0	0	0	0.728568	0	1.15528
DDB_G0267298	0	0	0	0	0	0	0	0	0	0	0	0	0	0	0	0	0	0	0	0	0	0	0	0	0	0	0	0	0	0	0	0	0	0	0	0	0	0
DDB_G0267300	0.39204	0	0	0.386137	0	1.91036	0.401454	2.20406	0.402661	1.97773	0	2.23674	0	1.38614	0.373864	2.3281	0.281151	0.659011	1.09977	0.759868	0	1.9487	0.552845	4.63786	0	3.12075	0.316396	1.92669	0	2.27426	0	0.654504	0	1.30954	0	1.23341	0	0.977905
DDB_G0267302	0	0	0	0	0	0	0	0	0	0	0	0	0	0	0	0	0	0	0	0	0	0	0	0	0	0	0	0	0	0	0	0	0	0	0	0	1.35922	0
DDB_G0267304	0	0	0	0.182384	0	0.721853	0	0.694025	0.190188	0	0	0.176079	0.60885	0.327356	0	0.549814	0.398386	0.311269	0	1.07672	0.635137	0.230106	0.391687	1.56471	0.127293	0.737009	0.448328	0.455015	0	1.38111	0.401242	0.618282	0.120107	0.463901	0.254686	0.582576	0	0.923784
DDB_G0267306	0.234514	0.180445	0.144878	0.230983	0.438098	0.685651	0.240145	0.32961	0.240867	0.828136	0.70382	0.111499	0.771088	0.414586	0.447282	0.464214	0.420452	0	0.657867	0.227272	0.670316	0.291422	0.165352	0.495413	0.564241	0.560038	0.47316	0.672305	0	0.485868	0.338772	0.195758	0.304222	0.293757	0.161276	0.461133	0.253776	0.292485
DDB_G0267308	3.9204	0	2.42196	0	0	1.91036	0	1.83671	0	0	2.35317	0	0	1.73267	3.73864	3.88017	2.81151	0	5.49884	5.69901	2.24116	0	0	0	0	1.56038	3.16396	4.81673	1.40885	0	1.41583	3.27252	0	1.63693	1.34804	0	0	0
DDB_G0267310	48.0079	11.446	27.5698	7.32585	27.7895	30.3128	31.8506	20.9078	39.5857	33.4284	52.762	32.1482	66.6977	65.745	65.1267	48.8537	67.8876	26.1423	68.2852	49.1465	31.6964	12.6037	34.8032	22.8546	27.4242	17.7622	18.0081	15.5075	19.4391	15.1296	10.7445	6.20867	10.9645	10.7284	4.65002	7.44561	13.6585	6.74652
DDB_G0267314	0.829316	0	1.02467	0	0	0	1.69846	0	0	0.83673	0.995574	0.788593	0	0	0	0	0.594742	0	0	0	0.948182	0	0	0	0	0.660159	0	0	0	0.687275	0.599005	0	0.537914	0.692547	0	0	0.59829	0.689548
DDB_G0267322	0	0	0	0	0	1.14621	1.20436	1.10203	0	3.55991	0	1.11837	0	2.07921	0	4.65621	0	0	0	3.41941	0	2.92305	0.829268	3.97531	1.617	4.68113	0	1.92669	0.845307	2.92404	0	2.94527	0	2.94647	0	3.70024	1.69697	6.84534
DDB_G0267324	0	0	0	1.48169	0	0	0	0	0	4.55337	0	2.86094	0	9.30809	1.4346	0	1.07883	0	0	0	0	1.86939	0	1.27118	0	0	0	1.23219	0	1.24669	0	2.51147	0.975751	0	2.06908	0	0	1.25081
DDB_G0267328	0	0	0.673522	0	1.5275	1.59375	0	1.53231	1.11976	1.09997	0	0	1.79235	0	1.03968	0.539518	0.390926	1.83264	0	1.05656	0	0.677392	0.384352	3.22436	0.749453	2.16962	0.879864	2.67897	0	3.16224	0.787455	2.27514	0.353573	0.455213	0.374875	2.14375	0.786516	1.81297
DDB_G0267330	0	0	0	2.19699	0	0	0	0	0	0	0	0	0	0	2.12716	2.20768	1.59965	0	0	0	0	0	0	5.65454	0	0	0	0	0	5.5456	0	0	0	1.86271	0	0	0	0
DDB_G0267342	0.31	0	0.383025	0.610665	0	1.20847	0	0.580941	0.636797	0.625543	0.372147	0	0.339763	0.274017	0.295628	0.920456	0.222316	1.56331	0.289875	1.20171	0.354432	0.770452	0.655731	0.523903	0.213103	0.987075	0.750555	0.761751	0.445609	1.28452	0.223909	1.03508	0.201073	0.517751	0.426375	0.975303	0.447284	0.773264
DDB_G0267344	0	0	0	0	0	0	0	0	0	0	0	0	0	0	0	0	0	0	0	0	0	0	0	0	0	0	0	0	0	0	0	0	0	0	0	0	0	0
DDB_G0267346	0	0	0	0	0	0	0	0	0	0	0	0	0	0	0	0	0	0	0	0	0	0	0.222849	0	0	0	0	0	0	0	0	0	0	0	0	0	0	0
DDB_G0267348	0	0	0	0	0	0	0	0	0	0	0	0	0	0	0	0	0	0	0	0	0	0	0	0	0	0	0	0	0	0	0	0	0	0	0	0	0	0
DDB_G0267350	0	0.672603	0	0	0	0	0	0	0.448913	0	0	0	0	0	0	0	0	0	0	0	0	0	0	0	0	0	0	0	0.314135	0	0	0	0	0	0	0	0	0
DDB_G0267352	0	0	4.52403	0	3.42006	0	0	0	0	0	0	0	0	0	0	0	0	0	0	0	0	0	0	0	0	0	0	0	0	0	0	0	0	0	0	0	0	0
DDB_G0267354	39.1129	25.4651	13.011	34.0789	18.2668	19.0592	12.3237	28.1914	4.63529	10.6245	18.0592	7.15236	6.59509	2.65945	15.7806	14.889	14.0248	7.58629	4.22004	1.45789	1.71996	7.47757	1.06069	5.0847	4.13652	10.7775	3.64223	2.46437	3.24362	4.98674	1.08657	0	2.92725	5.02499	2.06908	2.36643	5.42635	7.50485
DDB_G0267356	248.397	101.536	261.353	237.011	387.903	272.341	379.555	250.932	406.607	266.281	309.843	280.487	367.957	140.659	433.047	606.937	443.951	368.618	437.323	389.299	492.562	602.879	637.624	516.542	520.271	549.939	347.687	542.026	265.004	458.344	241.087	320.74	203.913	322.491	138.794	308.323	239.4	327.549
DDB_G0267366	162.76	36.1253	154.693	47.7845	204.652	85.4115	169.874	52.7907	189.673	91.5815	146.542	89.2891	192.109	121.734	170.138	106.877	195.286	92.0755	251.705	101.617	214.717	83.6251	231.727	76.7011	192.573	61.0434	167.983	58.9661	149.599	84.3021	116.429	27.4338	84.253	32.6726	66.7278	30.7732	74.5161	31.2299
DDB_G0267370	0.815378	3.76432	1.00745	0.803101	1.52322	0	0	0.764011	0	0	0.978842	0.77534	0.893663	0.720734	0	0	0.584746	1.37063	0	0	0	0	0.574912	0.688998	0.560516	0	1.3161	0.667866	0	0.675724	0	0	0	0.680907	0.560738	1.28265	0	0.677959
DDB_G0267374	314.666	494.445	579.087	648.796	865.371	866.883	677.201	813.261	493.548	533.595	356.415	379.426	390.324	291.546	319.736	342.159	298.221	408.261	219.571	459.72	326.987	549.437	488.341	554.214	214.194	253.312	229.283	330.519	268.733	303.972	96.183	129.75	52.5619	105.861	57.6841	110.702	62.564	133.772
DDB_G0267376	5.13876	6.87648	5.91547	3.45809	7.334	5.41247	10.0014	7.74592	10.851	12.3338	13.0659	16.025	10.2848	16.166	17.0453	13.9629	28.3604	20.3882	30.353	20.3533	35.9086	16.5395	25.6105	18.4749	37.2343	18.7507	30.9625	23.5291	28.5833	28.0117	28.3562	15.7993	35.8155	16.5254	23.5962	14.0836	31.3388	13.2162
DDB_G0267378	19.637	2.84415	1.71267	1.82036	77.6842	51.7843	8.75314	15.3694	2.61011	19.5795	2.77338	6.81007	4.55768	5.71783	10.7953	80.0286	1.98814	8.93195	309.349	2.68668	28.2626	270.721	1.79181	42.7524	22.3926	47.8144	176.006	155.357	483.848	376.401	2713.73	5565.51	4373.3	7069.31	8280.76	6231.87	2553.33	4022.33
DDB_G0267380	1291.42	1580.5	827.434	962.659	875.566	1418.72	1171.32	2083.12	1339.9	1583.11	1295.86	1145.63	1274.25	320.607	777.292	503.465	453.751	840.526	336.865	640.465	466.036	1121.96	714.994	1106.14	380.059	450.444	214.531	454.03	243.564	332.055	129.321	178.623	115.664	214.628	102.773	212.599	153.021	239.51
DDB_G0267382	1158.12	543.035	3368.12	2617.22	6842.62	4946.24	7317.29	3524.17	5985.93	3370.66	3959.52	3243.08	3215.01	4660.54	2163.35	2425.98	1757.93	1577.9	1579.31	2445.44	2123.06	2702.41	2595.97	2290.35	893.14	853.896	442.808	871.147	493.273	713.604	262.106	277.973	200.003	269.73	150.212	276.637	269.641	297.505
DDB_G0267384	13.7848	19.8159	10.3008	9.26828	17.1163	15.5258	15.3837	21.4242	19.0755	15.5736	17.9356	20.015	26.055	8.53661	30.0698	22.4665	36.6423	29.5546	26.32	25.8383	31.238	22.7714	22.4654	25.5284	21.3354	22.0118	14.9888	16.4969	18.3318	16.2122	9.41999	7.23476	7.12079	7.44451	6.86862	7.98558	7.97958	8.78492
DDB_G0267386	507.382	259.536	362.624	308.221	233.087	279.709	249.429	232.243	278.006	222.869	259.731	195.009	216.67	220.005	164.047	174.106	132.011	192.196	135.884	159.926	120.645	186.381	149.534	204.621	153.186	148.389	163.835	185.391	170.036	197.886	282.769	223.669	333.052	217.59	265.841	194.541	169.272	142.061
DDB_G0267388	17.1191	21.9201	4.19806	6.43562	5.73695	9.93386	10.9731	18.1222	9.66387	10.1523	7.53016	3.35511	7.44779	1.15512	4.36175	5.43224	4.49841	12.3015	3.5437	7.47204	4.48231	9.25632	5.43631	7.50892	8.17485	7.0737	14.0269	11.025	13.6188	11.3713	5.28576	3.81794	3.22097	3.16473	2.6062	5.34479	5.0909	6.84534
DDB_G0267390	227.344	604.132	224.352	468.918	264.261	420.247	200.85	447.764	182.224	357.708	166.607	529.572	409.423	152.359	717.296	945.048	914.939	809.282	715.287	588.971	614.317	426.17	497.865	414.851	246.785	397.666	298.122	305.733	331.922	243.82	92.7292	124.283	44.7202	106.217	46.597	111.73	46.3093	81.0478
DDB_G0267392	9.28723	13.7934	35.6258	13.1893	22.7966	13.8924	14.5971	12.7497	9.87159	6.53739	7.25988	11.3984	11.4809	4.77281	21.5237	9.51258	24.0856	14.8855	22.9225	18.3149	17.6561	13.9565	14.4672	17.6118	14.1791	11.6051	9.41264	8.58005	8.14967	6.35414	6.47405	4.32694	6.93451	3.69744	6.90671	2.6331	5.99888	3.68143
DDB_G0267394	125.016	242.932	148.254	287.862	82.9615	143.396	86.8327	177.752	94.3229	176.182	82.8854	180.706	153.917	156.129	131.366	177.804	120.902	185.36	99.9763	143.243	106.914	211.58	177.24	236.202	99.0728	166.75	113.066	147.422	121.168	145.823	125.642	281.174	148.916	307.598	241.326	245.165	89.7063	256.105
DDB_G0267396	6.93363	10.67	1.51181	0.482063	4.343	6.28033	5.09538	5.19746	3.68641	2.22214	0.881328	1.3962	1.16225	0.721037	0.622322	1.93764	1.93047	4.52499	1.37298	2.05538	2.42486	1.8246	2.12807	3.37751	21.5328	41.6225	51.0861	33.0732	35.763	31.2316	15.7312	5.58351	3.17458	2.4523	1.29024	1.98894	3.53089	1.96691
DDB_G0267398	0.830838	1.27856	10.5588	2.45498	4.98889	4.04856	10.5741	5.56069	5.24199	11.7357	4.13209	204.959	77.5317	625.394	431.134	359.585	544.847	239.021	490.557	267.78	301.397	180.974	277.926	265.981	126.223	201.623	109.392	108.398	64.8328	74.9521	56.2383	22.9857	24.7895	30.6271	28.8133	36.6884	43.6697	39.7711
DDB_G0267400	635.424	618.572	453.21	338.013	471.129	379.42	529.92	539.192	635.674	516.72	591.661	515.072	582.955	353.673	748.26	533.189	871.614	569.123	663.461	524.854	862.494	537.23	526.301	571.479	823.506	705.027	603.377	555.765	452.384	516.039	336.788	238.941	337.813	198.89	195.202	181.231	441.902	209.692
DDB_G0267402	1121.39	1501.71	1483.17	2104.34	1394.43	1672.41	1353.19	1762.06	1290.34	1985.92	1135.98	2083	1313.62	1750.88	1620.18	2003.46	1627.29	1817.46	1922.63	2008.74	2088.26	2392.57	2472.05	2233.27	2317.4	2639.35	4002.28	3608.97	4601.04	3859.74	3663.03	3563.39	3583.15	4530.24	3737.71	3919.81	2774.66	3534.04
DDB_G0267404	12.1892	18.2615	7.09201	3.36667	9.87941	11.2507	11.029	10.6962	10.6647	11.0619	8.28421	6.43926	4.80659	7.46795	5.65829	5.298	7.72394	12.3589	9.16656	8.93773	9.21712	5.77033	8.45803	7.84758	25.5367	25.7205	25.1918	18.0135	17.1969	16.0876	8.94386	2.58408	3.30471	1.77728	2.0402	1.97832	5.53672	1.82321
DDB_G0267406	32.5092	40.0734	24.3872	19.1955	39.1962	37.9059	31.3366	30.4612	27.5978	31.9631	21.3053	17.4279	16.0882	11.3623	12.6539	17.9756	23.4923	34.9909	31.1742	40.5872	35.2724	30.0924	36.02	31.7452	53.4181	40.7318	41.2957	36.885	41.7831	46.0474	28.9319	18.2758	29.1012	22.9233	16.8245	20.4818	33.0854	23.0999
DDB_G0267408	152.754	324.222	94.0478	193.441	89.5396	191.404	84.0636	223.946	91.7874	219.123	101.045	208.74	217.532	78.3044	365.171	438.646	409.125	435.384	332.072	256.295	271.477	209.837	233.727	197.788	121.259	201.006	162.277	147.036	168.043	102.048	57.4178	74.3808	31.5101	67.4691	32.6939	61.7078	22.1151	60.6969
DDB_G0267410	4.01433	7.35055	8.22476	3.10305	10.3945	8.41878	10.563	8.18946	9.96848	5.02433	7.19816	4.542	6.57178	2.29072	7.36569	2.91699	7.50693	6.49175	5.08416	7.33753	9.4118	7.57742	4.87268	6.09725	9.18694	3.72137	4.55207	5.24429	5.58779	5.81134	2.38567	1.78151	2.07644	1.6125	1.01341	1.59869	3.40927	2.07027
DDB_G0267412	40.9555	18.8488	7.56683	15.4569	46.1202	74.2327	20.3815	32.9956	7.46949	101.952	49.6255	262.056	146.829	188.451	229.23	175.779	54.0758	83.6437	754.837	473.692	2125.53	623.569	2651.84	406.558	5679.48	3014.89	14863.4	9852.83	19522.5	12656.8	21646.3	10054.2	8203.27	6696.08	3588.3	5856.42	4238.93	6619.35
DDB_G0267414	15.7346	16.6549	6.17178	8.28183	6.76529	8.03235	10.5711	10.765	10.5174	11.2555	11.4933	12.9037	9.12448	14.0554	14.2906	13.9252	15.4036	10.9157	13.1562	13.151	11.6125	7.13833	8.92237	9.56735	7.32542	9.01283	5.711	6.68267	6.40236	5.7954	2.58566	2.1543	2.32196	2.22471	1.88933	2.09537	1.86186	1.86897
DDB_G0267416	25.0312	24.3891	1.7649	1.94287	0.508274	0.59661	2.71647	5.09876	7.33555	6.03924	7.26738	4.39821	7.60412	2.52522	6.61634	6.26091	7.46336	14.7498	6.04236	6.78967	10.9654	7.01563	6.61845	10.8631	8.60361	6.82234	5.81889	8.91424	5.96426	8.90639	4.61819	3.34995	3.75013	5.50979	5.94071	13.7494	12.5131	12.103
DDB_G0267418	3179.83	317.301	3029.18	600.109	2377.82	1229.46	2425.43	658.87	2525.92	709.303	3000.31	990.287	2429.54	1444.15	1927.31	1317.06	1209.47	760.906	1170.12	1087.63	944.679	899.108	550.695	712.991	781.785	523.029	509.364	685.358	410.14	610.902	882.101	1207.17	1577.96	1178.41	922.244	1327.9	1393.73	1223.85
DDB_G0267420	2528.66	3456.29	1763.01	2306.48	1268.06	1945.29	1080.49	1999.79	1015.14	1377.35	944.968	802.429	1270.63	237.253	1653.55	1768.94	1925.18	2589.91	2238.03	2183.94	2215.86	2489.29	2467.37	1981.98	1440.58	1574.2	2042.11	1886.09	2735.17	1960.15	2823.67	5229.96	2794.79	6147.95	4700.12	4842.03	3767.88	5044.24
DDB_G0267422	1.43419	1.36627	3.24874	0.689483	2.90251	2.26298	3.759	2.43171	3.66508	1.79154	2.3981	1.70471	1.75902	0.679137	2.18181	1.35188	3.46516	1.77943	3.09727	2.44888	3.72849	2.10048	2.05858	2.61136	3.33331	2.09304	2.68697	2.32149	3.14146	3.57981	6.97999	4.27564	11.8053	5.04732	8.93539	4.55246	12.3421	4.07432
DDB_G0267424	23.3591	33.1818	13.6908	24.7772	22.7978	38.9633	26.9867	43.4944	29.5285	37.0137	29.6598	23.4935	37.5821	7.27964	23.704	34.2344	26.0943	44.8036	32.0638	40.0514	36.6367	42.983	61.0241	48.4606	55.6874	53.3995	87.0088	79.1081	100.194	86.6158	55.0502	54.3716	44.2883	60.1458	54.0618	74.5509	76.5894	86.4043
DDB_G0267426	74.9211	91.0647	30.8026	54.0201	40.0764	40.2803	63.9559	102.904	93.6616	135.296	110.418	214.6	162.934	122.359	231.986	284.791	307.792	241.515	309.429	235.243	280.981	222.401	334.996	278.957	290.798	388.23	377.615	336.819	408.054	345.676	393.112	445.554	343.233	350.519	339.369	246.651	183.827	227.794
DDB_G0267428	12.8393	12.7605	15.0375	10.4066	8.24491	10.5577	6.16292	15.414	8.79139	7.15171	7.54605	3.43372	7.18256	0.472873	6.37708	4.63294	6.61799	9.66716	7.25346	8.94325	13.3033	11.9662	16.4082	10.7362	19.7668	25.551	16.1905	16.432	17.3984	18.9529	34.7761	31.2592	27.1522	25.1293	42.1245	30.9267	36.6643	30.9142
DDB_G0267430	8.58359	9.80473	5.13879	8.45435	9.00943	17.6793	9.24279	16.0028	10.4521	7.3211	9.9857	2.18778	7.46797	1.01685	5.48522	3.76605	3.80765	8.18129	5.21299	9.00459	5.0587	6.92775	5.30346	9.2721	7.17808	7.81895	8.56995	7.68304	10.3033	9.46014	5.94416	3.17627	3.84561	3.76874	2.3125	2.64484	2.80893	4.63535
DDB_G0267432	17.9718	23.9781	3.22688	1.78756	5.62313	9.70648	22.5282	36.79	20.4591	21.0801	20.0337	10.3546	9.65457	3.01281	7.51396	6.2212	5.87281	12.9472	5.75346	8.53682	5.82016	7.48098	4.93134	8.82748	7.66822	4.82741	1.53615	4.06082	2.67244	3.85181	0.895228	1.21936	0.803927	1.58951	1.06545	1.32302	2.52281	2.0611
DDB_G0267434	0	0.242793	0	0	0.147368	0.0768803	0	0.0739165	0	0	0.0947009	0.0750125	0.17292	0	0	0	0	0	0.0737649	0.0764502	0.180386	0.0980291	0	0.133318	0.216915	0.0627956	0.063665	0	0.0566975	0	0	0	0.0511675	0	0	0	0	0
DDB_G0267436	58.4894	67.6173	16.4082	16.4353	11.2177	10.3538	27.7297	31.2165	40.0295	26.739	30.1516	17.1848	25.6926	5.76716	21.8045	23.83	24.8029	33.679	20.8943	25.7956	22.775	31.283	33.3829	42.886	45.4466	52.8559	43.1497	37.7399	42.2038	40.1936	34.1556	28.2434	42.3942	24.3494	25.4522	21.0719	30.7825	23.1398
DDB_G0267438	3.66903	7.54875	21.2869	14.573	16.6884	16.907	21.7669	31.5389	23.3479	29.5744	22.6453	27.9489	24.8271	16.392	26.4321	19.6963	26.341	19.4412	18.9442	23.7693	50.111	24.9775	23.5922	32.0145	14.1737	11.0477	3.73355	8.81978	2.43638	5.48634	1.0658	1.86425	1.26751	2.29796	1.31645	2.16437	3.76901	2.38749
DDB_G0267440	1.98273	1.39846	0.20415	0.40685	1.69765	2.81796	2.70713	2.32228	2.71526	1.83375	4.06621	1.41403	1.26764	0.365123	0.787837	0.490597	1.30342	1.38872	1.54501	2.40188	1.70019	2.05323	1.398	1.81504	5.39517	3.94578	5.06718	3.65407	5.22514	5.20328	1.90947	0.827534	1.17888	1.37979	1.70441	1.16962	6.61557	1.85465
DDB_G0267442	11.5451	18.2892	3.14664	9.86627	7.77069	8.7696	5.56346	16.0676	8.1959	13.0187	8.76419	27.2841	16.1891	20.5602	21.2102	27.7264	26.7868	28.8252	26.0365	25.9971	25.2351	26.5836	31.843	26.6847	18.674	30.9495	24.938	27.1178	28.188	22.3716	21.8283	36.8481	29.9538	46.7878	50.0896	39.5275	23.3946	30.351
DDB_G0267444	112.144	170.25	88.3901	143.701	79.1497	90.4385	98.3282	158.232	98.9343	152.895	90.3553	196.22	110.874	203.775	155.468	229.664	233.828	206.464	272.381	206.523	231.206	199.958	245.738	254.231	229.611	298.127	246.552	218.208	229.056	204.326	137.183	97.3957	95.8091	105.934	86.268	106.749	84.4651	86.7091
DDB_G0267446	17.1545	42.898	30.0269	25.6963	46.0669	42.144	23.4219	52.5747	23.8593	37.1397	17.1613	73.0647	65.4135	40.1196	155.412	146.085	236.307	149.588	163.082	235.171	178.562	251.366	235.86	261.525	114.731	178.943	111.044	124.703	134.339	120.543	63.5011	60.2614	31.2941	68.6425	30.476	69.4306	53.3701	75.477
DDB_G0267448	34.714	41.1732	30.1286	19.6809	36.221	54.1301	50.4603	73.1464	40.3505	38.0997	35.9814	18.0344	25.9833	5.38853	18.7324	11.2291	13.3583	24.7647	9.34227	21.334	8.71235	13.4675	8.23841	14.166	9.42899	9.43578	5.32986	10.4026	6.57215	8.84102	3.91391	5.79545	1.64754	5.6564	3.26069	6.12671	4.15357	6.3359
DDB_G0267450	87.3724	170.165	58.4619	143.513	89.3602	164.237	100.887	206.128	119.963	201.419	110.18	137.073	140.942	44.4593	127.208	125.608	88.6893	129.002	94.1855	134.926	99.599	152.552	146.061	165.953	73.2512	108.454	66.329	94.5005	95.9653	98.4057	48.7823	59.9481	43.5549	74.0456	42.1673	83.5057	62.4715	101.749
DDB_G0267452	147.397	160.716	79.162	111.497	73.6814	105.15	89.3734	151.645	104.096	195.795	111.74	256.371	202.409	255.993	283.363	292.013	299.764	239.678	292.278	251.953	272.262	241.765	315.09	300.007	256.452	372.337	273.58	265.223	251.802	235.198	267.227	241.027	205.222	221.951	209.267	226.331	163.957	215.858
DDB_G0267454	5121.38	7063.51	4063.44	6244.05	4034.87	6051.4	4318.93	8165.44	4644.7	7093.75	4771.48	4881.08	5050.97	1538.62	3952.41	3530.19	2733.24	4046.21	1994.9	2400.71	1556	2555.06	1508.53	2924.52	1242.2	1973.43	650.702	1530.69	665.982	1097.04	407.304	826.253	306.643	855.88	336.239	909.202	367.575	1074.65
DDB_G0267456	469.648	1828.92	472.454	1642.2	254.555	1043.36	188.921	1113.6	249.638	2817.21	719.57	4763.95	2906.37	6398.55	5661.76	7424	7711.15	6059.02	5571.62	4619.71	4623.04	3561.62	5966.78	4752.23	4954.32	7563.59	5300.54	5672.42	5098.43	4496.68	2195.95	3082.6	862.732	1134.71	557.776	947.721	490.414	849.418
DDB_G0267458	21.1469	10.1412	9.47915	2.80943	15.067	26.6482	23.9713	29.4917	34.5497	50.9087	44.8689	67.6208	71.2566	60.511	114.058	88.1004	123.581	63.8202	120.852	80.0692	100.198	52.0682	111.169	75.5496	64.5039	67.804	65.25	56.6362	79.3167	59.422	103.864	93.5977	110.943	80.0834	133.185	53.6118	66.1327	58.6371
DDB_G0267460	74.4712	120.458	71.865	193.28	73.1145	197.072	92.9586	263.329	109.987	172.212	71.7817	105.446	98.8987	37.9587	83.4597	112.443	68.6103	153.511	56.9291	148.031	68.3647	196.569	141.812	163.982	64.6461	90.8689	45.6248	103.742	75.7935	80.6364	27.4837	58.5341	16.5714	57.6502	18.6913	70.9731	29.8039	81.3551
DDB_G0267462	12.9702	17.4331	7.50561	6.95341	12.1149	12.6404	15.4672	16.6913	13.4902	9.856	11.1358	7.33752	6.92778	4.78904	5.3233	3.57488	6.12252	9.38338	4.75915	7.5577	8.16543	7.85477	8.16113	9.6419	11.6812	7.38406	14.6413	11.834	17.169	14.2182	11.147	6.50974	7.34785	5.27847	4.74207	5.55271	8.82402	6.07468
DDB_G0267464	9.01836	3.92368	2.45024	3.48792	2.60207	3.1751	5.51194	5.04359	6.11046	4.28748	5.61155	2.82857	3.67424	1.71117	1.53093	2.38333	2.47187	3.41291	2.95813	2.69975	3.77889	3.40311	3.69539	6.14432	5.68016	4.81097	4.91568	5.06635	6.21023	6.61289	3.30808	1.41889	2.48069	1.81376	1.42872	1.4855	2.69099	1.76665
DDB_G0267466	3.05606	1.00777	73.0919	62.781	13.4571	7.44588	1.11766	3.27262	2.46624	2.20242	1.04821	0.207571	0.478497	0.192953	0.20817	0.4321	0	0.366941	0.204119	1.48085	0.249578	0.542523	0.153914	0	0.450178	0.34753	0.352342	0	0	0.361805	0.315336	0.364431	0.424765	0.18229	0.300237	0.515079	1.41732	0.181501
DDB_G0267468	10.2295	18.6744	9.29356	4.44507	6.93203	13.5858	10.3725	16.8209	15.657	24.1835	12.6415	25.5578	13.9596	38.7394	15.5893	22.3336	18.4121	20.0615	15.0046	16.6199	13.301	12.7119	10.9605	13.0507	10.5481	14.2901	10.3601	10.2682	11.8212	9.64103	6.15721	5.77638	6.83026	5.86249	6.41414	6.70489	7.59689	7.8384
DDB_G0267470	38.4077	16.8638	788.73	273.923	82.2839	62.7308	65.4774	132.787	89.2776	187.744	202.822	408.214	446.489	220.437	695.812	397.194	657.394	362.337	550.951	704.737	807.823	1013.52	859.608	996.836	307.397	393.222	111.881	201.392	112.33	137.193	44.878	47.6911	43.4755	76.941	51.436	70.8782	75.7565	81.031
DDB_G0267472	6.30547	4.45214	13.9929	4.84664	14.2969	6.21743	9.92587	5.0973	11.1494	6.81091	13.269	12.1328	20.3531	6.12	19.9966	7.43996	14.1688	6.89997	11.8385	12.2215	17.7828	14.8415	14.3489	18.5963	17.2023	17.42	8.6011	9.41803	6.86004	9.18048	9.7874	6.08907	7.31366	3.84078	3.21395	2.91733	7.20692	2.83727
DDB_G0267474	2.17556	2.00876	5.19689	6.85697	11.1088	5.51262	6.53489	8.69762	1.7876	6.29236	2.61171	1.7929	1.74859	1.79483	1.38313	1.14839	1.24816	2.92565	20.072	1.12447	18.2408	7.93025	0.613584	10.4174	0.498515	10.7372	1.75578	0.712789	0.625452	0.961569	1.88566	6.41664	2.16372	181.071	533.922	1499.31	1334.5	1211.24
DDB_G0267476	3.63578	0.699381	0.748708	1.04447	8.06557	4.42917	9.30773	6.52958	1.24476	10.852	1.45489	2.73699	1.32829	1.33907	1.44468	3.14866	3.47653	2.80118	28.3312	1.1745	29.9643	15.8132	4.37939	18.3055	36.6571	79.1078	115.781	66.137	81.6603	97.548	131.632	124.053	117.815	326.136	630.606	2066.71	2610.82	2810.54
DDB_G0267480	19.9816	26.2694	16.7588	8.66736	17.3044	14.3795	21.2745	21.6367	24.0567	15.7544	22.1606	14.6593	15.2285	10.1763	15.1432	12.6387	19.8814	20.0197	21.8397	16.6715	21.1057	12.0041	11.383	13.5859	28.1087	25.2283	41.6503	25.4713	38.1858	31.4188	25.1374	10.0519	13.1751	6.79607	7.18922	5.15201	10.2625	5.00622
DDB_G0267482	63.8781	258.818	16.984	98.7547	3.77632	15.7605	14.076	20.4564	13.2878	23.6586	7.76548	26.9107	8.86215	17.8682	5.39767	20.8074	19.1358	70.6789	13.6096	21.1576	12.9427	17.0816	20.5244	12.2986	31.6831	40.5503	63.9515	45.6987	77.2928	38.8654	60.155	101.919	49.2998	63.4719	62.8353	35.6148	18.6666	26.2201
DDB_G0267484	16.531	47.0075	7.99246	23.3613	8.72749	30.12	12.144	25.9283	14.026	28.6441	11.6482	40.6651	18.1182	69.2492	40.097	50.5069	56.9565	64.638	47.3816	56.7685	42.7314	62.5208	56.7588	42.5138	21.7397	41.48	33.0633	25.9033	46.2336	38.7165	12.1997	12.5992	6.99289	15.9055	6.91992	10.741	5.44444	11.9522
DDB_G0267486	27.8961	68.4374	1.99811	5.57486	1.13289	5.51616	4.554	9.84938	6.22867	8.56603	3.3974	3.45995	4.87418	7.50465	3.46993	6.00214	2.02956	14.9513	3.02436	4.70168	3.69791	5.52639	3.42073	4.7828	3.89091	8.04569	12.0725	7.61645	13.657	9.71635	10.5125	15.1865	7.60476	9.79088	4.72655	9.22169	4.66666	10.4208
DDB_G0267488	4.08752	3.44465	1.80371	0.862709	1.63628	2.75057	2.1925	3.55645	2.8988	2.65118	2.21982	1.11052	2.45331	0.688204	1.76339	1.34853	1.88444	3.43552	2.00208	1.88633	2.22542	1.45126	2.88206	1.3158	1.40494	1.70436	2.04213	2.07259	2.37822	1.53241	1.33559	0.487432	1.07313	0.243815	0.669285	0.995112	0.842527	0.971039
DDB_G0267490	8.38008	6.52043	104.937	66.3094	129.637	85.891	51.3914	35.9964	26.4016	19.475	4.86049	17.9965	9.70064	19.1427	30.7091	39.0474	44.4317	24.533	25.6212	44.804	35.3105	76.1716	60.2155	58.4001	15.1462	27.2078	9.04284	12.3398	6.83506	10.2221	1.97227	3.61549	1.22146	3.77423	2.71962	4.2954	4.8229	3.36644
DDB_G0267492	43.6998	44.8793	31.5433	31.8563	27.7496	28.1563	35.6319	36.9458	38.1652	40.7906	39.6999	49.4156	52.0776	36.7804	58.3087	42.532	60.4632	35.2784	41.1177	35.8349	34.3822	31.0471	34.6557	44.9875	31.2897	35.0033	23.0964	25.5246	18.4792	20.6298	14.3711	11.224	9.19289	6.90407	6.62279	8.93229	11.1423	8.91377
DDB_G0267494	1.93095	5.44775	0	0.316979	2.40482	2.19549	0.659104	3.31705	2.64434	1.62351	0.772684	1.83613	1.41089	0	1.84142	4.4593	5.0775	2.7049	1.20373	3.11886	4.04746	5.19896	3.40371	5.43886	3.09724	9.22252	5.71401	7.64446	7.17039	7.201	5.11389	5.64144	1.4612	4.56874	3.31979	4.05001	2.08955	6.68965
DDB_G0267496	11.7225	3.88746	23.6372	10.0364	16.2254	13.0012	20.5492	10.5585	25.2463	7.90396	21.7733	6.36965	8.49274	9.30809	6.19854	5.73087	6.90047	5.91635	8.04196	8.74732	11.5529	10.4756	6.36415	7.84291	12.4876	5.17409	6.34527	6.37017	7.07885	7.3625	3.89524	1.58744	3.40592	1.96733	1.1907	1.91994	6.2659	2.43082
DDB_G0267498	10.8848	17.229	5.76379	5.81991	6.97166	16.6697	7.96154	18.0669	9.90198	7.53057	8.21349	5.323	13.6341	0.824687	10.6767	11.0809	18.9574	17.7743	18.6114	25.3168	16.3561	29.7575	24.5591	37.0535	20.3097	28.9645	27.1066	22.4163	27.2693	26.8037	14.6007	13.7587	6.45497	11.6867	6.41613	14.1872	8.07692	17.0663
DDB_G0267500	49.8435	73.8835	8.60378	15.1611	15.9183	15.5372	37.3421	48.5923	38.3954	31.9854	22.8785	16.3795	20.4859	9.55671	13.2812	18.4995	13.7987	38.1965	11.9946	22.7315	7.9615	23.4548	18.0888	29.2658	20.9111	23.3393	38.4515	30.7698	42.4091	35.8396	30.0453	42.3713	38.2727	51.7232	55.575	78.8398	55.3918	94.6186
DDB_G0267502	32.1382	49.036	12.842	14.9516	24.1429	30.2547	23.6671	39.3398	25.5643	29.252	16.2533	14.3047	17.5369	6.1651	20.8669	29.9134	24.3228	44.1384	29.4124	35.1218	21.8904	27.1912	37.7992	31.7794	38.4508	77.6196	62.3594	53.7681	46.6885	45.334	12.94	9.13262	4.25782	6.62385	3.76196	7.63713	6.21564	8.75566
DDB_G0267504	20.2394	36.0317	9.31636	19.9346	10.132	18.0488	24.1119	32.8468	22.8257	20.8207	16.5155	13.9625	10.5838	3.04015	11.8582	13.4854	10.72	24.6826	14.7198	22.3066	16.0318	33.37	31.1527	39.3466	27.3717	40.857	42.5969	40.6319	45.7313	50.8668	51.213	51.3465	35.8653	42.3091	31.1123	27.8842	21.3769	30.2471
DDB_G0267506	0.0978125	0	0.120854	0	0	0	0.100161	0.0916505	0.200925	0.098687	0	0.0930095	0	0.0864591	0.186555	0	0.210438	0.493262	0.274388	0.094792	0.223664	0	0.206899	0.082652	0.134479	0.389307	0.157879	0.160234	0.0703003	0.324239	1.34233	0.816481	1.07854	1.38858	2.7579	3.69278	4.23387	5.69295
DDB_G0267508	106.931	346.377	45.6712	192.438	62.2707	115.148	46.6384	186.164	81.354	337.646	102.219	252.945	106.346	236.881	125.893	222.773	130.649	259.637	137.639	153.524	92.8251	133.7	145.206	150.595	92.1114	131.358	115.065	107.049	97.7279	82.5993	39.0942	67.7712	20.1224	44.6481	21.3347	58.6658	25.2381	64.2124
DDB_G0267510	6.67172	9.82061	0.358406	0.857121	1.35473	2.26159	1.18816	7.06682	4.17107	1.75601	1.74114	1.37915	0.953774	0.51281	1.1065	2.29678	1.45618	1.95044	0	0.562234	0.663302	2.16279	1.4317	1.7158	2.99109	2.30908	5.61851	5.46472	7.7139	5.28863	3.77131	4.84274	1.50519	2.90683	0.997425	2.73785	1.46487	2.65306
DDB_G0267512	28.2164	53.7604	9.96093	12.6669	12.7297	21.1386	12.9728	25.7194	18.532	18.9791	13.5953	14.0543	15.5679	3.05403	14.827	15.3883	14.3162	26.1356	12.5641	13.2075	10.3146	13.119	9.20315	13.6246	8.97268	11.3069	5.88665	8.96169	8.96728	6.68105	3.32741	4.96705	2.49005	3.36615	1.58404	2.41559	3.73887	4.62836
DDB_G0267514	19.2174	26.8951	24.0132	18.3567	26.0786	28.6939	29.407	34.6546	33.3685	47.7049	38.305	52.8906	45.1453	47.499	53.8729	50.601	73.4333	52.418	68.9636	57.8399	80.0937	61.6396	75.7265	75.7404	81.1583	71.4659	74.5037	66.23	72.8651	76.2043	69.7693	58.7183	92.5695	69.0373	80.0933	55.3844	66.9132	53.1818
DDB_G0267516	5.29214	7.10873	2.82608	2.69457	4.2729	3.89003	5.46514	4.83268	4.5603	4.57021	4.95325	4.52051	5.50531	1.3875	6.15878	5.45977	7.87996	5.42804	10.2746	6.25877	6.97364	4.68147	5.75524	4.47188	8.97162	6.89025	8.97636	5.28983	8.02622	7.09893	6.47872	4.26781	7.27247	2.39695	3.54689	1.8343	4.01201	2.6476
DDB_G0267522	2.12355	2.01102	0.807319	0.804453	2.44125	1.91036	2.17455	2.60201	1.50998	1.31848	1.17659	1.0873	0.5371	0.866337	1.86932	0.646695	3.63153	4.39341	1.37471	1.26645	6.91023	1.82691	1.72764	3.86489	4.49167	2.0805	4.87777	3.88014	3.52211	3.38431	1.29784	1.36355	1.05953	0.682054	0.224673	0.513922	0.94276	0.950741
DDB_G0267524	203.517	650.246	75.2506	173.254	115.189	174.379	107.301	207.355	123.553	236.252	109.443	429.133	165.427	637.655	319.982	481.107	539.859	518.884	489.204	397.031	342.976	305.083	375.28	291.523	249.382	366.469	239.961	262.751	202.009	187.469	56.2854	57.7858	19.3838	57.8094	29.1365	59.8043	33.0214	66.0515
DDB_G0267526	15.8255	44.7497	3.42185	1.9484	9.23869	16.1942	9.31816	16.4967	9.95571	11.9752	2.37476	11.6625	10.6237	26.7531	16.7896	31.1304	34.4732	41.5661	19.9774	28.1814	37.7707	35.6442	59.5577	44.1296	69.0811	123.771	103.932	79.0709	72.5103	73.7717	23.8613	15.6871	5.38901	7.59895	5.44161	8.71311	8.27726	9.37533
DDB_G0267528	182.282	220.093	50.3571	81.5743	27.5911	67.5969	63.5598	147.675	86.7933	113.554	87.7544	74.8434	66.3893	109.234	51.1686	106.766	54.9707	153.049	59.9628	110.702	45.7429	93.394	59.319	106.319	67.3439	66.3746	28.215	73.8101	32.7862	58.7203	18.3649	36.0497	13.8241	34.3471	20.1855	49.5549	52.6011	84.2525
DDB_G0267530	666.181	461.871	639.018	1071.64	781.178	1077.99	929.871	930.431	874.414	1297.57	967.924	1442.72	938.464	2090.67	781.767	600.783	499.296	570.997	411.657	442.389	295.482	396.205	239.721	365.267	269.545	255.754	98.4725	220.474	83.5092	117.377	69.0871	115.415	55.4791	119.046	44.4852	133.345	79.3996	149.119
DDB_G0267532	0.219029	0.112354	0.270625	0.143821	0.204586	0.355766	0.149526	0.410462	0.524914	0.29465	0.262939	0.763672	0.0800194	0.193606	0.556999	0.867127	2.87973	0.736367	3.89139	3.3255	4.17371	1.63308	5.66261	3.57823	10.7907	5.05625	7.77776	7.65458	10.0225	10.1648	13.7636	5.11932	9.47118	4.32881	6.32633	2.92866	8.95409	2.73173
DDB_G0267534	34.8926	79.8079	9.15392	18.8313	2.67877	12.1115	9.78916	24.6328	10.3095	18.5668	11.4761	13.408	14.6684	15.6325	10.028	16.7942	12.3402	35.3529	10.2798	17.3708	13.6622	16.3342	15.3343	19.387	12.486	30.8193	14.4657	17.0306	17.5204	16.0426	5.35121	9.17676	3.72035	5.38856	3.28708	6.57909	3.44827	6.75622
DDB_G0267536	129.035	152.966	42.0546	76.3885	32.1086	63.867	43.3508	82.1905	47.3074	79.6164	43.0964	70.5275	47.6979	55.2324	51.514	79.442	63.6343	105.036	70.7795	67.4483	54.4038	59.9722	67.4594	73.2623	46.2137	75.8906	46.3288	44.3845	42.9624	38.4514	13.5764	13.4285	6.80983	14.141	6.9872	22.7754	22.2338	28.4412
DDB_G0267538	47.3108	33.6027	76.5742	56.1923	53.2892	36.4064	40.9935	35.6047	39.2478	46.9778	41.1189	73.2831	59.5959	97.9253	72.984	69.4964	92.3448	70.7119	85.5762	78.1107	88.7254	62.7819	86.6409	66.2981	64.2364	61.3478	64.6159	66.5442	61.237	62.9806	51.4899	37.3479	48.3909	44.0671	37.6149	35.4436	37.5289	36.4894
DDB_G0267540	7.09677	10.1679	4.53544	5.06166	7.69549	8.26778	8.26956	12.5351	13.6565	13.4974	10.7718	14.0395	8.94038	13.6276	15.4803	14.5323	21.3522	15.6318	20.2133	17.5498	17.2538	16.5228	17.9448	20.1961	20.5796	18.1165	17.4456	16.236	15.8882	17.8466	11.3123	6.26442	9.15336	7.01629	5.83412	6.99336	8.82723	8.07111
DDB_G0267542	0.85114	1.30981	0	0	0	0	0.871579	2.39256	0	0.85875	0	0	0	0	0	0.842406	0	0	0.795884	1.64971	0	1.05768	0.600128	2.15765	2.3404	0	0.686912	0	1.22347	1.41072	0.614768	0	0	0.710772	0	0	0	0
DDB_G0267544	0.984521	0.336681	0	0.215488	0.817421	0.319829	0.56009	0.922498	0.449419	0.441477	0.656607	1.0402	0.239788	0.290081	0.730237	0.649612	1.56899	0.551652	1.73892	1.80222	1.37577	1.08749	3.00808	1.75629	12.6334	12.6264	11.5652	12.1857	12.7368	11.5132	13.6691	6.75718	8.44349	4.56753	6.62012	5.24844	8.0496	9.18646
DDB_G0267546	8.27835	13.9245	1.18935	2.84432	2.15789	3.94011	3.94286	7.21566	5.93206	6.60419	3.92896	4.21052	5.27509	4.59468	4.03907	3.62034	2.62324	4.20708	4.50054	4.29122	3.08159	7.41637	6.51567	6.01917	6.35251	10.2678	13.0513	10.5653	22.6925	16.1141	91.3589	52.5503	54.1949	25.4016	42.8964	29.679	44.5833	47.702
DDB_G0267548	7.97279	8.09427	17.3075	6.87115	7.44705	6.52901	5.95309	9.28628	8.75745	9.1613	9.30528	4.79096	4.42981	4.60036	3.95998	2.02754	3.65296	6.88718	5.07368	12.0191	23.2319	9.7011	5.07498	4.53815	5.86135	7.27211	1.83203	1.9954	1.47235	2.29419	0.999765	1.20164	0.574594	1.10966	1.02805	1.08869	2.19686	1.33503
DDB_G0267550	0.138219	0	1.02467	0	0.516419	0.538819	0.141538	0.259024	0.141964	0.27891	0.331858	0.788593	0.605959	0	1.05449	0.957607	1.88335	0.464687	2.84342	1.20556	2.05439	1.37408	1.26694	0.817572	8.8365	3.30079	14.9477	8.2646	13.5105	9.27822	57.0053	54.8042	32.5438	18.8142	22.1475	10.2191	7.37891	6.20594
DDB_G0267552	148.132	206.059	80.7238	152.273	99.0905	170.213	102.672	202.443	108.296	231.038	105.61	105.798	132.578	233.287	165.94	138.289	153.551	194.639	127.628	163.619	126.469	168.806	130.9	173.274	109.39	186.402	132.601	181.205	131.572	140.452	93.9119	207.887	97.341	200.949	117.441	174.513	69.0666	151.135
DDB_G0267554	2.51482	1.6125	1.29467	0	1.37024	1.42967	2.146	1.37456	0.860982	1.90297	1.25791	2.39133	1.83751	1.85243	3.19763	1.2445	4.65903	2.81823	2.35155	2.03097	2.39605	2.08338	1.77316	3.18755	2.59314	1.5014	3.04437	1.37324	3.31368	1.38939	2.57326	2.79896	1.7671	1.57506	2.01769	1.31866	0.604751	1.74249
DDB_G0267556	5.07456	3.77586	0.413403	0.109849	0.677132	1.57605	1.82731	2.24681	2.34828	2.75688	2.54386	0.901444	1.28348	1.13371	1.70173	2.48364	3.71919	5.15562	3.70223	3.99913	4.90929	5.47442	5.26871	6.83257	16.3687	23.1716	17.3268	15.2557	11.0619	12.57	5.80002	3.44461	5.02764	2.70093	2.9529	2.98252	5.02873	2.92107
DDB_G0267560	51.2724	110.555	29.8336	46.3899	18.3769	40.3816	20.7572	41.8974	19.2888	20.4517	18.9664	24.3773	23.5235	4.7429	22.1734	24.783	22.0192	39.5862	17.8395	27.4445	14.9961	29.6346	17.8656	26.9524	15.5739	20.4071	22.3737	26.1258	28.495	21.9865	15.933	22.6437	10.6343	13.4424	7.17503	11.2542	6.45161	14.3757
DDB_G0267562	0.555409	1.02565	6.31345	3.61051	6.0179	4.00552	6.48371	5.2042	3.76501	3.5864	3.86718	2.85194	1.33922	1.37463	1.58898	0.879535	4.6204	1.12036	1.97354	1.83008	9.52524	2.89879	1.33148	2.90981	4.5053	1.14952	6.27539	4.54929	4.87007	5.0631	4.97445	3.52353	21.1107	10.1111	10.542	11.4454	9.37606	4.61804
DDB_G0267564	0.496635	0.955329	138.219	52.2175	534.628	155.729	228.725	63.171	62.4859	11.9005	7.30342	2.83349	6.12356	2.19494	2.36805	1.84327	3.1164	1.04354	2.08977	3.24876	2.98104	7.25152	1.40068	2.93761	1.87771	0.889504	0.901819	0.610181	0.713887	0.823147	0.896782	0.621842	0.644258	0.311048	0.256153	0.683586	0.806141	0.929104
DDB_G0267566	0.0730373	0.224792	0	0	0.886873	0.21354	0.0747911	0	0.0750159	0.589522	0.175359	0.486156	0.480297	0.193679	0.348255	1.66262	5.81401	0.859418	7.51252	3.82222	3.50724	2.17826	20.805	20.1814	31.7315	53.3141	20.7485	22.075	12.5985	14.224	4.48408	2.49965	0.805353	1.40282	0.452051	1.20637	1.68611	2.67203
DDB_G0267568	47.1221	20.1997	32.9033	16.37	18.1704	23.1	20.017	18.6701	29.8734	19.4366	27.661	26.5796	31.3604	96.0762	49.8004	57.5738	67.3839	56.0352	81.2383	98.2892	78.3849	116.293	82.1641	83.0681	83.8717	58.1075	54.4154	56.7741	44.9309	53.764	44.1305	38.0735	48.5112	39.7451	34.7439	36.7661	41.8296	38.9449
DDB_G0267570	225.479	245.266	39.4922	61.3569	42.0409	110.826	42.4159	106.554	55.8312	64.6068	61.0797	32.5643	28.478	29.3099	28.9258	38.7365	31.4204	108.371	26.4314	51.521	21.8767	37.4224	20.2369	28.203	25.0364	20.9431	6.22954	25.2008	7.57935	18.9203	6.04642	9.16581	6.13493	8.8064	3.43919	10.0902	8.62744	15.9998
DDB_G0267572	12.0347	18.0571	0.743485	0.740845	0.140514	0.439827	1.84856	6.06116	2.62666	3.03558	4.15363	4.14837	3.13267	2.12756	2.43881	2.23336	1.83402	7.83917	0.844008	3.35314	1.54796	3.36491	3.28814	4.83047	3.2058	5.02949	3.27801	4.55909	4.10859	4.11406	3.15104	2.76262	0.878176	2.63812	1.13799	1.30154	0.759689	1.87621
DDB_G0267574	20.8944	52.8559	9.54851	12.4042	11.496	13.6684	16.9996	19.3099	10.8772	21.3699	13.057	24.2231	16.6263	8.60204	19.3797	27.1955	37.7688	37.5286	31.3142	41.8852	47.4511	47.3055	59.5348	61.6745	39.3518	53.7708	48.9713	46.6541	47.1091	54.7935	16.9524	21.5031	10.5822	24.1411	12.4007	20.2613	10.118	22.3707
DDB_G0267576	3.03897	14.698	0	1.71041	0.811021	2.9617	2.22282	6.50862	2.6754	2.62812	1.56352	2.88974	1.42746	0.383747	2.89808	3.43747	4.35878	4.37866	3.24764	4.20732	2.97818	3.23693	5.20379	4.76904	5.37192	8.29408	11.2119	12.0903	10.6089	7.9152	3.76287	7.61026	3.09752	4.71304	2.08991	4.09758	2.19239	3.60972
DDB_G0267578	0.656717	1.51592	0.811417	0.970244	0.306706	0.320009	2.01746	0.615346	0.337254	0.662589	0	1.56117	2.51919	0.290245	3.13135	4.22486	4.70963	3.86374	1.84225	2.54575	2.25253	1.63216	1.38913	3.05211	1.80579	7.05733	0.265001	3.22745	1.18	1.63271	1.66019	0.548189	0.212981	0.274206	0.451626	0.774797	0.947546	3.27623
DDB_G0267580	3.55777	1.99091	0	0	0.604211	0.630418	2.9808	2.1214	2.98976	0.65265	0.776548	0	0.354486	0	0.308438	0	0.695848	0	0	0.626891	1.10937	0	0	0.273303	0.222338	0.772386	0.261026	1.05968	1.39476	0.268037	1.86889	0.269983	0.839146	1.08037	0.889704	5.34222	119	47.8685
DDB_G0267582	21.3873	32.5087	22.0482	19.6437	27.0853	37.5949	23.9163	46.9647	16.037	15.0917	12.9162	10.4805	9.34751	5.21911	7.63275	16.8823	10.1625	32.8637	17.4223	31.1538	28.9532	39.2951	37.1909	31.8206	30.7575	29.8719	35.5801	38.4752	44.983	37.7318	23.4086	15.2242	15.234	14.4634	11.3694	14.9642	17.0385	14.7281
DDB_G0267584	12.8228	14.7997	38.9013	11.9532	19.4631	16.7368	15.5928	16.5207	11.6415	10.8582	10.4456	8.38282	8.78373	3.94682	6.87844	8.61192	10.0169	14.4341	10.4916	18.9732	22.7765	20.914	14.5305	13.1572	19.2037	15.4933	18.9417	24.7571	29.5409	33.9672	51.0225	52.4675	67.4287	52.5845	62.5942	32.6882	36.177	32.0805
DDB_G0267586	5.44877	10.75	2.9346	2.75217	2.87098	6.39949	4.57814	7.33099	4.44841	5.21556	3.1867	3.18844	3.67502	1.60544	4.39674	4.01007	4.80932	5.16676	3.52733	6.63449	4.15316	8.15992	3.64484	6.49315	2.30501	5.56073	2.81886	4.92076	6.72777	5.21023	10.293	15.2777	9.15267	19.134	15.2768	14.0657	6.55147	12.8944
DDB_G0267588	35.6675	20.4621	141.422	56.191	43.3857	28.4564	37.26	28.8747	44.0159	37.7086	56.5154	44.6804	58.4902	53.4458	56.2043	41.8816	61.982	44.7029	68.5522	61.7314	93.5777	71.1174	86.5951	83.8128	106.352	102.055	87.0088	80.4327	68.7693	72.9657	41.4012	25.0484	34.3817	45.2406	54.4326	50.1717	90.8703	59.8356
DDB_G0267590	53.0655	80.1533	27.6795	58.7481	35.1802	49.8058	43.4431	63.629	49.0384	79.6741	44.2061	91.7329	67.3677	67.3268	58.4831	64.4386	45.8878	59.5463	32.6002	50.7483	67.5549	85.0816	59.4309	86.2501	48.0288	37.7834	35.7075	50.2316	46.8944	46.0653	33.9799	47.3347	37.8706	84.8865	72.2162	115.522	63.2323	108.268
DDB_G0267592	92.4095	64.7419	39.8121	24.5509	17.4903	19.3154	7.59519	10.1399	5.99451	6.50196	3.35726	2.54366	1.59919	1.61217	1.15954	4.45272	3.13917	24.7315	2.38765	6.59886	17.9335	9.82133	9.94498	6.67845	10.6154	2.51655	3.14017	11.7521	8.12735	8.06127	2.01995	3.55241	3.07582	2.64001	2.59218	4.87743	5.78947	3.63957
DDB_G0267594	22.668	61.2586	8.19739	9.80195	12.9105	21.5528	17.5508	33.6731	10.7893	10.0408	11.9469	6.83447	15.7549	0.977406	17.3991	8.20806	13.8773	26.0225	6.20382	15.5383	10.7461	26.1076	10.9151	22.892	14.4425	16.724	19.6328	23.0956	20.6631	26.5746	10.7821	23.537	7.5308	17.5445	4.56258	14.7852	4.78632	13.3313
DDB_G0267596	1.99118	1.10311	1.0333	0.470687	2.08306	1.97936	2.52835	1.79111	2.86317	1.7679	3.15527	1.13604	2.48788	2.60488	2.39256	1.41893	3.17009	1.87439	3.12801	3.01031	3.14167	2.17744	2.58327	2.82669	3.44936	2.59945	2.28191	1.36999	2.00355	2.21118	0.977977	0.465392	0.852406	0.698374	0.520348	0.689097	1.52267	0.761574
DDB_G0267598	3.64655	5.12365	0.587681	1.56159	0.888545	1.69966	1.13647	2.8226	1.13989	1.59963	0.570991	1.80913	1.39014	0.420428	1.81434	2.82454	2.38771	4.26419	1.77904	1.8438	1.99397	2.56125	4.02439	1.07178	5.9944	5.5531	7.54929	7.14245	8.20445	7.75206	5.95481	6.35254	4.11346	4.50155	3.81613	5.11277	3.77451	8.56865
DDB_G0267600	0	0	0	0	0.177709	0	0	0	0	0	0	0	0	0	0	0	0	0	0	0	0	0	0	0	0	0	0	0	0	0	0	0	0	0	0.130839	0	0.686274	0.632762
DDB_G0267602	1.21645	1.70681	3.13863	0.880983	4.44469	4.14932	5.38566	4.86099	5.10787	1.55221	2.01868	1.39487	1.56852	0.885504	2.32011	0.743628	2.77108	2.34554	1.94041	3.01657	2.24983	3.55681	2.92629	3.90001	2.63165	1.28161	0.866238	1.81693	1.08001	1.89761	0.542682	0.358384	0.556955	0.478041	0.393674	0.42211	0.748524	0.773454
DDB_G0267604	20.4144	26.8734	1.82337	4.23944	1.60816	4.79405	4.15574	7.49002	5.0524	7.07244	3.24792	4.20983	4.31314	3.91334	3.0492	3.40806	2.20484	10.1295	2.29989	4.05215	2.10907	3.6677	2.25447	4.05278	3.12795	4.60103	1.29024	3.12263	1.59098	1.52873	0.177652	1.02655	0.638134	1.33506	0.253718	1.54763	0.17744	0.40901
DDB_G0267606	19.2401	35.7342	3.27896	5.55444	0	2.90962	3.73661	12.744	9.53998	10.0408	7.16813	11.6712	8.36224	11.1424	6.32694	8.8647	10.2296	12.8254	5.89363	8.03707	8.344	18.5501	19.4134	23.5461	9.80567	15.8438	10.9765	11.9554	9.29838	7.42257	6.70885	5.81502	0.645497	5.81739	0.912516	8.08835	3.11111	4.41311
DDB_G0267608	11.5512	29.7747	0.713612	3.69761	2.42763	2.53293	4.43571	14.6117	5.33886	6.11859	7.28013	3.29519	3.48156	0.51052	4.40626	4.57306	3.72776	5.33975	1.62019	6.15697	2.31119	8.2537	4.47953	8.29669	5.55845	6.43655	4.42813	5.44032	4.56617	5.50434	0.625746	3.37479	0.374619	2.17039	1.58876	2.04422	0.624999	2.88133
DDB_G0267610	0.420043	0	0	0	0	0.614044	0	0.196791	0	0	0	0	0	0	0	0	0	0	0.196387	0	0	0.260987	0.148084	0.177469	0.28875	0	0	0	0	0.17405	0.151696	0.175314	0	0	0.288865	0.330379	0.757575	0.87313
DDB_G0267612	2.46425	1.42208	0.380593	0.606787	2.30175	15.3102	2.83886	17.029	2.53101	2.48628	1.10935	4.10068	0	0.816832	1.7625	4.87793	2.20904	4.14235	2.01624	11.9408	5.28273	11.1006	6.51567	6.24692	3.81151	4.41363	1.98877	5.80301	1.99251	1.78692	1.33492	3.08552	1.39858	3.60124	2.96568	4.11872	0.888888	5.12236
DDB_G0267614	7.71099	8.19341	10.6617	8.8607	13.0331	11.4513	11.6562	18.7512	13.1998	24.8217	20.7177	33.5193	24.5491	15.5793	26.6126	18.1711	22.5147	16.3568	26.7815	25.7992	23.5099	35.3628	38.1879	41.7323	31.9308	42.5287	35.8572	30.5272	33.7803	23.8875	14.5869	5.21065	5.2397	6.59263	5.42913	7.07579	7.81456	7.63266
DDB_G0267616	6.64939	5.98216	4.92946	4.73563	4.01321	2.99091	5.23774	5.94294	6.72446	6.29599	6.01753	5.25285	4.93328	3.3457	5.46311	4.25244	4.03497	4.12707	4.20891	3.66816	3.2749	3.68656	2.16388	6.05098	3.79744	3.82732	1.56864	2.26236	1.69106	2.54332	0.369444	0.683141	0.597178	0.854275	0.422105	0.482767	1.10701	0.595403
DDB_G0267618	0	0	0	0	0	0	0	0	0	0	0	0	0	0	0	0.144848	0.104954	0	0	0	0	0	0	0	0	0	0.118111	0	0	0	0	0	0	0.122214	0	0	0	0
DDB_G0267620	1.60622	0.224707	0.902083	0.143821	5.59202	2.56152	1.64479	1.36821	1.49975	1.03127	0.525879	0.833096	0	0.258141	0.974748	3.90207	1.88492	1.22728	13.9271	0.990573	3.83982	9.07267	1.44139	3.08468	2.81059	2.55718	4.00673	4.06649	7.2414	8.47071	93.4447	150.654	139.416	210.831	343.329	188.583	96.3882	111.698
DDB_G0267622	40.0036	107.404	22.0844	24.3114	40.5457	50.5993	28.7621	65.3967	34.0938	34.35	28.6097	58.2729	43.8443	6.77111	59.2526	32.8538	57.377	80.1219	36.6107	56.9151	37.9522	71.9224	35.4075	67.6065	29.255	47.4272	15.1121	26.492	18.9638	28.2145	12.9101	24.8669	9.38519	26.2986	14.6333	26.7781	14.1228	26.8924
DDB_G0267624	2.4476	6.99507	5.1843	4.8215	3.266	4.0892	0.358054	5.56971	1.43652	2.46949	3.35804	16.2919	4.21551	19.4715	12.671	25.2631	15.2961	17.633	14.3861	31.514	17.1903	37.3676	40.4324	59.6834	15.3834	25.0504	22.2931	21.1936	20.3559	28.977	22.4772	14.8855	17.2365	15.1836	20.4391	19.8013	41.1171	33.1431
DDB_G0267628	0	0	0	0	0	0	0	0	0	0	0	0	0	0	0	0	0	0	0	0	0	0	0	0	0	0	1.2733	0	0	1.3075	0	0	0	0	0	0	0	0
DDB_G0267630	21.1502	25.3619	12.7268	17.9911	23.8605	19.9432	27.1429	38.8635	22.5695	18.9837	13.5195	14.4961	9.78412	14.5677	7.20344	12.2337	8.07637	22.1629	6.93484	16.371	12.5619	21.8453	13.6539	21.1215	11.4237	11.6978	9.19966	12.5992	12.6347	11.4954	4.95991	5.27355	2.67244	3.67006	2.36121	5.50912	4.16135	5.93802
DDB_G0267632	0	0	0	0	0	0	0	0.147833	0.162047	0	0	0.150025	0	0	0.150458	0	0	0	0.14753	0	0	0.392116	1.55741	1.59982	2.06069	1.88387	4.45655	5.2984	4.64919	4.57625	2.73497	2.10718	2.66071	3.42557	1.62751	2.23368	2.84553	2.36128
DDB_G0267634	0.0752754	0	0	0	0	0	0	0	0	0	0	0	0	0	0	0	0	0	0.0703885	0	0	0	0	0	0	0	0	0	0	0	0	0.0628354	0	0	0	0.0592067	0	0
DDB_G0267636	7.49892	13.7232	6.76124	5.68923	9.84406	13.0363	4.77343	12.154	7.80616	11.2467	9.9755	20.8139	12.6615	27.0514	26.479	27.6819	44.8395	34.4097	45.3891	38.3009	43.448	32.4893	53.8743	47.696	68.826	49.9328	61.7467	47.4781	53.8238	52.4038	68.0707	53.0379	83.5422	65.8379	89.8995	52.2864	114.632	69.7657
DDB_G0267638	7.43162	1.96828	8.66455	2.12858	11.7203	5.99614	12.5329	4.07062	15.1979	4.98387	15.4868	8.89103	11.4563	21.2274	12.5548	8.53395	15.4984	10.3053	15.0531	10.3437	16.9684	10.797	10.8686	8.66494	24.058	13.8503	22.4957	22.3075	19.067	24.7082	25.8353	20.5432	48.5894	22.9272	28.8901	21.9239	35.6204	15.347
DDB_G0267640	4.16526	1.89143	9.53358	4.50607	16.5828	17.1025	17.4107	17.3389	20.7593	18.2567	23.9358	17.9207	21.4787	18.7107	15.0421	9.39392	13.6134	10.9043	11.1099	9.85997	10.4614	7.29734	4.6701	7.27012	6.8532	7.22923	2.8656	4.30658	2.15937	3.96114	1.77552	2.62193	2.25879	3.59237	3.66275	15.4139	104.68	44.1141
DDB_G0267642	4.05457	7.10013	1.38198	0.963953	2.35067	2.45264	3.00657	3.01311	2.29761	2.257	2.85331	2.39305	2.14531	1.35943	1.86663	0.69189	3.10826	3.29031	2.09178	3.92936	2.39778	2.08488	0.4929	2.12656	2.01834	1.66942	1.69253	1.8323	2.91412	2.31733	0.504925	0.816951	0.0906858	0.350265	0.384598	0.769773	0.706051	0.813747
DDB_G0267644	17.0602	25.7067	4.39146	4.0258	7.13765	11.9502	7.09714	17.8171	8.39615	10.2201	7.25347	15.7155	15.7766	10.8387	16.4387	12.1362	29.6946	15.2351	18.2791	10.6778	9.75273	10.6001	8.5205	12.3136	14.0488	15.8438	13.1947	9.89811	14.9438	13.5491	6.41791	6.97209	2.99695	6.38132	3.54415	5.7308	3.84615	6.3537
DDB_G0267646	2.9162	5.71161	1.31024	0.522235	1.98102	0.516736	1.62885	2.73249	2.17833	0.534959	0.954772	4.78973	2.90562	0.234337	2.27536	0.787166	5.51355	4.45643	5.20587	5.39538	3.33418	2.30609	0.7477	2.01617	6.37854	4.85379	5.56286	4.5601	6.0973	4.39405	2.29782	3.98336	2.23543	2.43527	3.09938	0.834071	2.67759	1.54301
DDB_G0267648	4.8426	7.23301	2.99167	1.75356	2.19511	3.12317	3.86501	4.13716	4.02292	5.02959	4.95851	4.40165	5.6978	2.64384	6.38382	4.08806	8.32464	4.30957	8.98984	2.76062	4.64105	3.09736	2.35999	3.00884	5.43402	4.36504	5.80484	4.3165	6.96099	5.60665	18.7232	13.732	20.0933	11.7156	21.108	5.93736	10.5835	5.98047
DDB_G0267650	4.05983	6.9765	4.09655	2.066	5.18256	5.14358	6.79029	7.41794	6.25473	6.07592	6.66076	6.11242	7.63851	3.76802	10.1307	7.83543	13.4414	7.50693	7.0231	6.68859	9.20609	12.1921	9.06469	9.66279	8.74467	5.33237	7.09904	8.36881	8.41329	10.4299	12.0227	10.788	16.3265	12.1485	16.6587	13.3582	17.9637	12.9961
DDB_G0267654	0	0	0	0	0	0	0	0	0	0	0	0	0	0	0.151072	0.470372	2.72659	0.798883	5.33275	1.99582	1.81122	0.590575	4.80298	3.07884	12.5235	10.0883	2.42914	2.85465	2.1633	1.44412	0.686533	0.39671	0	0.132291	0.217887	0	0.685714	0.263436
DDB_G0267656	7.23564	13.3618	3.39724	3.70588	4.86612	8.03889	2.96376	10.1697	6.83713	6.42429	3.82193	4.12821	3.17214	0.895409	3.31209	3.72392	3.11342	6.81125	1.62382	3.64635	1.15818	2.15796	1.53053	3.17936	1.39272	1.72793	0.817532	1.54092	1.45612	1.55905	0.418097	0.966382	0.469321	0.362541	0.298558	1.0244	0.417598	0.481296
DDB_G0267658	0.258574	0.596874	0.0798713	0	0.362285	0.629998	0.132392	0.302856	0.398369	0.130443	0.543221	0.307346	0.2834	0.0571402	0.0616465	0.0639802	0.370872	0.217329	0.302235	0.438532	0.369545	0.240991	0.182317	0.109248	0.311066	0.0514581	0.0521705	0.158846	0.185844	0.267859	1.82096	0.161882	0.922446	0.161948	0.355644	0.101689	0.373084	0.161247
DDB_G0267660	0.767794	2.36309	0	0	0	0.187068	0	0.539569	0.394297	0	0.691289	0.730092	0	0	0.183049	0	0.275311	0	0.538462	0.186021	0	0.238528	0	0	0.263902	0	0	0.157223	0.275916	0	0	0	0	0	0.132003	0	0	0
DDB_G0267662	3.04806	6.56686	0.251072	0.400289	0.759217	1.5843	1.04042	1.90403	1.66967	1.43515	1.70759	1.35258	1.11357	0	0.968916	0.402238	0.874364	2.39107	1.14007	1.57543	0.696988	1.01006	1.71932	0.686834	1.53658	1.45581	2.13194	1.33154	1.89862	2.69441	1.61449	0.678491	0.527212	0.509076	0.279488	0.319654	0.586387	0.844787
DDB_G0267666	3.0882	4.49778	3.33871	3.36759	2.78153	2.57972	2.08941	4.80552	4.24803	4.45115	4.43552	3.09387	2.59896	3.46092	2.57689	3.92979	2.92656	5.00579	2.01108	3.74104	2.08067	3.08378	1.47755	2.79594	6.25503	3.55574	11.8385	6.91096	10.3447	8.91173	6.13405	2.11751	4.90038	3.13152	2.76847	2.68922	5.92781	3.02625
DDB_G0267668	36.4774	86.8214	16.2253	29.7006	9.99446	29.8619	15.4394	41.4711	19.9817	25.5171	18.1	25.8991	25.0539	2.14956	29.6843	44.2865	45.6923	79.3043	55.0297	81.0717	77.2946	77.3619	100.136	67.401	84.923	87.1112	111.083	84.8541	121.298	89.0771	47.4249	48.7187	20.19	36.1478	14.3824	30.6035	12.9824	33.1605
DDB_G0267670	21.2993	47.3447	4.22366	6.99286	0.245614	1.53761	4.03902	6.15971	7.56218	15.3877	7.57608	18.253	5.1876	9.76214	4.26297	10.15	3.96011	11.0505	2.45883	5.35151	2.70579	7.84233	4.07892	10.8877	5.60364	10.6753	2.97103	3.01535	1.70092	2.39708	2.659	4.17047	2.55837	1.53712	1.98917	3.51598	3.22493	5.90321
DDB_G0267672	0.475637	0.58556	0.117536	0	0	0.185417	0.194823	1.06962	0.293114	0.0959779	0.114198	0.0904563	0	0.0840857	0.0907171	0	0.0682204	0.159907	0.0889518	0.553139	0	0.118212	0.134146	0.241149	0.0653935	0.0757241	0.230317	0.389588	0.0683705	0.0788345	0.0687093	0	0.0617019	0.0794392	0.0654194	0.074821	0.0686274	0.0790953
DDB_G0267674	24.3587	42.9211	10.3656	11.9597	9.89833	8.10435	9.26908	11.8603	11.7157	10.7661	11.3081	10.2167	5.9686	10.4079	5.75471	6.11822	8.76078	20.6588	14.2444	7.77374	7.82493	7.68173	10.5333	9.63866	25.1426	23.0808	25.5978	19.3491	26.9748	23.297	31.3609	23.0361	37.9477	28.4535	26.7215	14.9336	22.6697	16.2762
DDB_G0267676	1.17257	1.50371	0.482928	0.384971	0.821434	0.666605	1.90115	0.915582	1.20433	0.788701	1.05573	0.557495	0.535478	0.518232	0.186367	0.0967112	0.981055	0.65702	1.46193	0.568179	0.223439	0.364277	0.964556	0.990826	1.81363	0.855614	2.3658	1.36062	3.16033	2.5913	2.47021	1.54975	1.71125	0.571194	1.81435	0.461133	1.40987	0.893705
DDB_G0267678	0	1.26541	0	0	0	0	0	0	0	0	0.987137	0	0.901236	0	0	0	1.1794	0	0	0	0.940146	0	0	0	0.565266	0	0	0	0	0	0	0	0.533356	0	0	0	0	0
DDB_G0267680	19.0017	73.4146	5.49482	12.7425	3.39868	7.0922	4.968	15.9105	10.3811	18.3558	10.6775	8.07322	6.64662	6.07519	8.8676	7.60271	9.85785	16.3105	6.42677	3.52626	5.54686	4.52159	4.84603	8.88234	6.67014	14.8041	15.9879	10.928	15.4004	12.3967	14.8927	23.6235	18.0941	19.5818	11.3993	14.3095	9.04166	16.8077
DDB_G0267682	8.91797	12.7573	4.6558	3.83513	5.27951	4.2844	3.85864	7.65	6.4504	10.0115	8.14244	8.24118	6.74556	10.5474	5.39018	4.84833	6.03519	7.38988	7.86921	5.59942	4.73907	4.68255	5.22519	5.09457	4.57627	5.19923	3.34519	5.14408	3.06937	4.16369	1.63301	1.36302	0.570294	0.629344	0.518274	0.987928	1.35922	1.56655
DDB_G0267684	0.169115	0.390374	1.3582	0.249854	2.13251	3.95556	2.25129	2.06	0.868485	0.938451	1.0151	0.241217	0.185352	0.224228	0.0806374	0.50214	0.485123	0.426419	0.316273	0.409733	5.41393	0.735538	1.01355	1.21468	2.90638	0.403862	0.682422	1.52372	0.546964	1.05113	0.9772	0.423503	1.91962	0.917964	0.755957	1.13063	2.01307	0.140614
DDB_G0267686	5.37244	5.25683	4.45091	3.33398	10.2974	9.53345	11.1937	9.25323	18.0212	16.7314	25.276	10.1287	16.4054	7.79579	9.35828	6.45454	10.6231	12.3719	13.7352	16.5225	28.298	19.5653	16.2251	18.5001	19.3412	10.3084	7.91976	10.6578	7.27622	8.33837	9.15157	4.89935	12.5489	10.0102	10.55	9.15956	20.6561	9.06311
DDB_G0267688	25.2168	24.9332	82.1823	143.024	66.5656	80.6128	16.8407	33.5589	15.6401	15.4866	10.5295	4.40187	6.40879	2.15361	3.71752	6.63137	5.50389	14.5392	5.80951	14.167	11.9782	8.32601	5.41132	5.24988	7.53688	4.36376	4.52249	6.28624	5.07821	7.0669	2.37571	3.05065	2.68653	2.64498	2.01063	2.68285	2.37288	2.73482
DDB_G0267690	5.63558	11.312	1.63482	0.193069	5.67592	4.87141	4.91782	4.95913	4.02661	2.37327	1.47073	1.53776	1.23533	1.77599	0.981394	1.64907	2.17892	5.02496	2.15371	3.51439	2.57733	1.33973	3.59349	3.85108	50.4303	57.5779	62.2508	45.197	40.7509	41.424	19.503	5.72691	5.30824	2.20985	1.34804	1.61886	6.64646	1.5076
DDB_G0267692	2.53876	3.23983	3.67235	2.86646	11.3362	14.0607	14.5838	12.3583	15.2	6.80971	10.4812	2.17857	6.31153	2.40827	5.84596	2.32885	5.19555	4.1635	3.30036	6.66097	4.53094	3.7704	3.71107	3.45335	4.59716	2.76028	2.19882	2.84024	2.84826	3.64339	0.715594	0.827006	0.72294	0.879053	0.68133	0.730544	1.29547	0.720792
DDB_G0267694	0.91108	1.22679	0.140712	0	0.319125	0.221978	0.816338	0.426842	0.350911	0.229806	0.683581	0.649756	0.748914	0	0.325815	0	0.571706	0.191438	0	0.110368	0.260416	0.283042	0	0	0.234864	0.0906556	0	0	0.081852	0.283138	0	0.0950644	0	0	0.156638	0	0.0821595	0.0946915
DDB_G0267696	0.824034	1.26809	1.52722	0	1.15454	2.0077	2.95338	4.24667	2.96225	1.2471	0	1.95893	0.451575	0.364193	1.57166	1.63116	2.95477	2.07777	2.31161	5.19082	2.82643	5.11999	1.16203	2.78525	5.09819	3.60775	4.65525	6.0746	7.10704	7.85332	5.95189	4.81498	6.94834	11.3542	12.1838	6.15725	5.35031	4.45352
DDB_G0267698	12.0402	29.4276	6.12561	2.09275	3.30772	10.3536	4.35153	11.9453	5.09205	13.577	2.5507	10.1021	10.0912	3.1302	12.1574	19.6274	31.4909	32.1448	26.4907	24.0232	25.9124	20.2426	37.4532	34.7114	56.9639	74.4197	97.1704	53.3708	60.0662	42.2599	52.179	65.0324	40.8854	45.5413	69.1631	33.4237	19.927	32.9775
DDB_G0267700	0	0	0	0	0	0	0	0	0.184042	0	0.21511	0	0	0	0.17088	0	0.771023	0.30121	0.502664	1.21558	0.819481	0.44534	1.01074	0.908485	2.21722	3.13804	1.87997	1.61447	2.06058	1.78197	0.517699	0.29915	0.23245	0.149636	0	0.563749	0.387811	0.148988
DDB_G0267702	0	0	0.283421	0	0	0.223553	0.469787	0.214935	0	0	0	4.79867	1.00563	0.608279	17.7188	1.13516	12.8312	5.78387	3.4319	3.77913	11.8018	0.285049	1.7791	0.969159	11.5111	2.00857	8.33063	5.44871	7.08919	4.56234	3.47932	1.34034	0.148785	0.574667	1.10424	0.360839	1.32388	0.190726
DDB_G0267704	94.3437	147.499	37.9708	66.4644	58.6144	61.7852	50.1751	89.2057	57.1685	66.7828	64.2393	75.815	91.1536	22.4154	95.7081	89.5469	87.6938	100.067	84.8027	82.4747	81.5751	91.8673	104.251	109.503	96.4695	129.672	128.345	108.96	144.882	115.051	109.278	117.142	102.454	105.884	93.8475	97.3618	62.7906	89.5222
DDB_G0267706	12.4652	9.59122	11.5511	13.6726	10.5847	16.2896	9.28327	14.069	6.69241	12.2908	5.4415	4.84899	7.45197	5.25873	8.10494	12.0569	10.7679	17.6201	5.56306	12.0802	13.2801	17.6023	15.98	13.8846	10.7112	16.237	13.4895	13.2267	13.4385	12.4432	9.00343	10.4052	3.12383	7.33392	6.03959	13.3695	5.51824	8.71549
DDB_G0267708	10.947	20.4195	6.55792	4.90098	8.05614	8.40558	7.13354	12.4331	8.17712	7.69792	5.97344	16.0873	10.5437	13.195	5.69424	6.89477	10.4675	17.2864	5.27324	9.64448	6.06836	10.7178	8.42026	11.2124	13.4543	18.7485	10.4411	13.5856	10.9673	10.4466	4.55243	9.13788	7.10047	7.20249	7.52826	9.65383	5.9829	12.4119
DDB_G0267710	2.31896	5.44682	5.12724	8.17446	7.52413	8.68312	6.49902	14.2952	9.15105	12.4373	7.61896	13.8108	7.49103	12.8381	9.07856	14.0125	21.6194	8.61688	24.309	11.8281	18.6989	13.6501	36.1436	29.4961	27.7713	21.1799	29.3532	23.4929	30.7022	40.9642	66.9981	67.5467	142.892	87.2452	114.402	69.6937	73.8741	58.047
DDB_G0267712	172.25	391.788	102.289	186.316	101.441	211.682	82.9519	246.061	83.6584	248.336	95.1093	95.2281	112.688	18.4911	75.5532	64.7571	56.4978	181.062	33.7119	68.1529	33.0776	89.0491	40.17	69.9555	24.7835	44.2882	11.1355	23.697	10.8765	18.4429	7.07265	22.2922	4.61915	23.4163	8.26445	29.4067	7.38531	23.685
DDB_G0267714	29.1563	33.5055	10.2927	9.51028	9.72632	12.7314	21.7138	15.6112	19.2511	22.3493	20.2281	19.4432	15.3553	44.0133	16.6105	18.7384	18.6012	29.5976	24.2539	26.9716	25.3262	25.1739	17.8879	15.5183	20.6937	20.9486	29.0312	27.1382	27.2148	25.2609	21.8797	20.229	19.4027	16.2846	9.89524	15.189	9.01463	17.1587
DDB_G0267716	0.395503	0	0	0.129849	0	0	0	0.123529	0	0	0.633055	0.376082	0.288983	0.349595	0.377166	0.913369	2.45816	2.88093	3.57499	5.49382	7.23504	3.60417	7.90114	4.34462	7.4314	3.04337	7.66056	4.21137	8.24347	5.57197	3.428	1.10047	1.71022	0.770647	0.634639	1.14061	2.1875	2.74039
DDB_G0267718	5.61191	4.83621	5.54711	4.31138	6.60473	6.67244	7.35574	7.88757	10.2598	9.5123	9.97071	12.3803	8.73401	13.4926	11.0246	7.66497	13.764	10.5655	16.3725	16.2071	16.169	11.4369	13.77	12.2346	14.5825	12.7763	13.0438	11.4916	14.9237	13.4871	8.99858	7.86995	9.53686	9.18536	9.41676	7.41546	9.06882	8.58566
DDB_G0267720	3.13297	9.92617	0.910822	2.35973	0.860699	10.956	1.32103	10.7063	3.97499	5.5782	4.64601	1.57719	1.4139	1.62901	1.40599	2.37122	1.45381	10.5329	1.72328	9.46588	3.58202	8.70252	5.45757	6.07339	3.67396	2.34723	2.08226	3.32094	2.78157	4.73456	1.86357	5.99962	1.19536	3.84748	1.6476	2.17429	1.72839	5.97609
DDB_G0267722	26.7184	67.9505	13.5524	22.715	14.7112	32.8914	16.992	40.5834	16.1765	37.7402	21.2707	27.011	25.8929	19.1423	16.6288	14.4747	21.5814	35.4577	14.2013	20.1695	15.7563	17.8242	20.0286	22.5772	20.8804	18.3582	27.2375	21.6543	31.3315	29.3676	19.2984	18.0771	10.0333	16.2056	16.0533	13.4938	9.53622	11.6923
DDB_G0267724	0.49759	0.10939	0.263488	0.0700139	0.331984	0.277107	0.436747	0.333031	0.21903	0.143439	0.17067	0.270375	0.233727	0	0.135577	0	0.305867	0.597455	0.199408	0.413335	0.0812727	0.0883339	0	0.0600665	0.0977309	0.11317	0.0573684	0.0582242	0.25545	0.176728	0.205373	0	0.0922139	0	0	0	0	0
DDB_G0267726	58.218	17.0649	50.2383	94.6588	26.7579	164.809	26.496	174.908	11.3896	136.124	6.65612	58.8741	12.1538	26.9555	3.52501	1.82922	1.32543	0	5.18462	2.68668	2.11309	9.18673	3.25784	9.37038	0.635251	3.67803	0.74579	0.756914	1.99251	0.765821	0	1.54276	0.59939	2.31509	0.635503	1.45367	0.666666	0.768354
DDB_G0267728	644.096	65.2267	341.434	168.627	131.193	111.369	145.955	296.309	177.55	261.619	227.976	128.421	255.959	15.7944	130.773	11.5159	34.2709	27.2424	15.9313	26.9818	20.4296	48.5401	38.0895	40.3809	34.2791	11.9083	10.061	4.08442	8.36257	3.09936	5.70273	3.46873	3.2344	3.12313	4.57235	1.96105	4.49678	3.45513
DDB_G0267730	37.2953	53.2998	46.5702	50.5577	47.8928	41.6969	66.182	63.4751	81.494	79.7683	90.2915	72.7037	63.578	55.1273	55.9668	77.2979	95.499	77.1527	96.6843	89.7283	98.805	94.3086	111.73	122.903	148.186	117.716	84.2684	94.1011	79.1542	98.4914	89.2753	79.8375	161.075	128.359	173.66	105.941	206.999	116.934
DDB_G0267732	5.89128	8.72109	3.12525	1.48218	3.31962	2.43389	5.21308	3.45009	5.13009	2.45511	4.22803	2.46609	2.5968	1.81129	3.08387	2.12318	5.41891	5.3283	5.11961	5.02671	6.14996	2.98406	3.54433	3.54423	6.62501	3.82306	4.00519	3.77645	4.90156	3.92703	1.87321	1.04234	1.84831	1.47056	1.12296	0.755494	2.84111	1.11811
DDB_G0267734	1064.11	1456.23	183.47	299.515	158.839	269.932	142.951	283.479	115.07	228.988	90.4638	256.821	131.318	288.642	140.97	247.291	187.951	542.563	164.001	207.671	136.48	202.479	134.948	196.665	65.8609	108.824	35.8799	55.7151	33.3911	39.7911	12.0418	19.6689	9.37191	18.0062	9.63081	23.6033	16.197	24.0276
DDB_G0267736	0	0	0	0	0	1.26084	0	1.21223	0	0	0	0	0	0	0	0	0	0	0	0	0	0	0	0	0	0	0	0	0	0	0	0	0	0	0.889704	0	0	0
DDB_G0267740	0.0741819	0.342472	0.0916566	0	0.0692902	0.144591	0	0.208526	0.0761916	0	0	0	0	0	0	0	0.0531994	0.249396	0.0693661	0	0	0	0	0	0	0	0	0	0	0	0	0	0	0	0	0	0	0
DDB_G0267742	0.0831448	0.2559	0.205462	0	0.232986	0.324122	0.170283	0.311628	0.256192	0.419441	0.399253	1.58124	1.82255	0.220482	2.45799	0.740624	3.10061	0.978352	2.09917	2.41732	2.94692	1.54982	1.70011	1.75644	2.40056	0.992784	1.40914	0.885337	1.13541	0.82685	0.0600544	0.347022	0.0539297	0.347164	0.171537	0.196189	0.299914	0.483925
DDB_G0267744	8.24488	15.2725	12.6395	14.2865	9.26995	15.6241	13.1333	23.7487	11.6046	9.70502	7.51498	5.80742	9.87318	0	4.80494	3.62679	4.27035	7.6997	3.4265	9.17402	6.28441	11.9532	7.21287	8.51518	8.18679	3.16004	3.57345	6.50315	6.69396	7.33887	2.09534	2.67646	1.98068	2.29505	1.68001	4.08307	3.19433	2.91987
DDB_G0267746	28.768	21.5628	49.4869	54.5934	21.3115	36.9792	14.6024	43.4544	18.4671	25.5221	16.5233	35.3733	22.5603	21.483	29.0898	38.6592	41.9732	50.4428	72.0049	106.712	113.418	138.065	125.288	96.5029	89.5034	67.5159	78.9584	92.3242	122.097	104.406	97.6243	93.6746	127.159	119.497	186.411	110.404	148.677	113.618
DDB_G0267748	10.3298	17.9027	0.61957	0.395117	4.12175	8.79653	4.2106	9.02126	2.78117	3.54151	1.56513	3.71923	1.86861	1.15243	0.956397	5.16153	2.51728	9.10355	2.34447	4.76243	2.8666	3.48953	3.74778	5.33894	63.7024	106.338	145.608	82.8851	96.1554	82.115	50.9237	13.8968	11.3838	5.77874	2.82774	3.23413	7.95865	3.33549
DDB_G0267750	0.858965	1.83025	0.163278	0.390476	0.123434	0.450759	0.541287	1.17632	0.814371	0.599984	0.475923	0.188489	0.289672	0.408833	0.252043	0.392377	0.28431	1.11069	0.432493	0.576305	0.528812	0.246324	0.326117	0.502497	2.49818	4.52334	3.67943	2.00246	2.56442	2.19029	2.05216	0.606703	0.47143	0.110355	0.272636	0.155909	0.429009	0.274692
DDB_G0267752	0.5008	3.72492	2.26883	0.822099	1.71518	7.07695	1.53848	5.5528	1.80029	0.842129	0.801598	1.82547	0.457401	0.147557	0.795969	0.413051	1.19716	1.26275	0.312192	2.66934	1.04973	0.93349	0.235405	1.55165	0.803285	0.398651	0.202085	0.615298	0.479917	0.968393	0.120574	0.209019	0.324831	0	0.1148	0.328247	0.12043	0.208199
DDB_G0267754	3.96619	5.01359	12.0762	4.1855	9.92317	8.55896	5.80204	7.56538	4.80107	4.4304	4.25117	5.25307	6.20998	1.37729	7.29445	6.8696	11.0726	10.4768	15.2322	15.5121	13.2801	11.7935	10.1873	12.0892	13.8271	11.5012	13.8325	10.9062	14.0494	12.678	8.59418	10.5234	6.61517	8.04365	8.08526	5.57062	6.02919	6.94884
DDB_G0267756	12.0843	30.6293	6.58719	5.60111	3.65182	5.88852	3.63956	8.65879	1.82525	0.358599	1.28002	0.675937	0.77909	0.314166	0	1.4071	0.764668	7.76691	0	2.75557	0.812727	3.09169	0.501206	2.40266	0.977309	0.848776	1.14737	1.74673	0	1.47273	0	1.18674	0	1.48403	0	1.1182	0.25641	1.77312
DDB_G0267758	1.12913	1.50592	0.744061	0.815562	0.562492	1.39386	2.00416	0.987465	0.773147	1.51897	1.17476	1.14526	0.990031	0.998069	0.646069	0.372515	0.75577	0.759217	1.05583	1.24017	0.516388	0.654795	0.530757	0.763297	1.08668	1.19843	1.21502	1.17149	1.13615	1.24765	0.543705	0.754025	0.390603	0.691472	0.569438	0.651274	0.488751	0.563301
DDB_G0267760	8.38299	12.1303	6.5702	5.48397	9.17418	7.98692	10.8905	11.8409	10.859	7.88987	9.76317	6.00826	8.63931	2.04603	6.68183	6.74902	11.6648	9.46452	10.2372	7.94224	11.8018	7.69633	6.88116	8.6167	9.46118	9.81045	9.23943	7.22509	8.90271	8.96914	3.84081	2.14106	3.69257	2.76885	1.63485	3.24755	4.9194	3.74517
DDB_G0267762	0.830838	1.09591	0.146651	0.116904	0.886915	0.578365	0.729248	0.667283	0.73144	0.598761	0.427457	1.01577	0.39026	0.209828	0.67913	0.117473	0.93631	0.199517	0.998871	0.57513	0.542812	0	0.0836876	0.401178	0.163184	0.566889	0.191579	0.0972184	0.0853063	0.0983623	0.257187	0	0	0.0991168	0	0	0.171254	0.197375
DDB_G0267764	0	0.788651	0	0.168255	0.159563	0	0	0.640263	0.175455	1.03413	0.615223	0.487317	0.748914	1.35899	1.30326	0.507223	1.10258	1.43579	2.07659	3.14549	4.68749	1.91053	6.02241	2.74265	42.2755	42.4268	101.883	60.4465	135.67	88.3391	54.4134	18.5376	18.0608	9.70053	8.69341	5.37447	14.0493	7.38594
DDB_G0267766	10.5559	6.36778	0.417361	0.415879	0	0.0823	0.951227	2.21557	1.4745	0.937225	1.72341	0.803006	1.11066	0.223936	1.93277	1.33729	0.908418	2.12931	1.02655	0.818396	0.675858	0.524699	0.535884	0.784943	0.812723	1.61334	0.340766	0.968376	0.182083	0.699836	0.0609952	0.281967	0.164324	0.141041	0.116149	0.199262	0.365535	0.210645
DDB_G0267768	31.0339	66.8001	9.95013	11.0272	2.93544	5.9341	6.03401	15.6437	7.26258	8.12509	8.25278	8.21797	6.24297	0.868091	5.61932	4.86003	4.36666	20.1405	3.12232	5.71055	3.14397	7.5665	4.15473	9.62645	3.5106	7.0359	2.69481	5.47001	3.2469	3.41829	1.56056	1.80353	0.509603	2.13232	1.08061	2.7808	0.991902	4.24617
DDB_G0267770	0.616063	0.75844	0.761187	0.121357	0.345263	0.600398	1.38789	0.808154	1.01241	0	1.18331	0.702975	1.21538	0	0.940002	0	0.353447	1.24271	0.230427	0.716447	0.281745	0.459336	0.0868757	0	0.762301	0.196161	0.795509	0.201844	0.974116	1.63375	3.02583	2.26271	1.83813	1.02893	2.45728	0.969111	1.33333	1.7416
DDB_G0267772	0	0	0	0	0	0	0	0	0	0	0	0	0	0	0	0.810416	0	0	0	0.793533	0	1.01752	0	0	6.75457	0.651802	13.8774	0.670684	7.06206	0.678576	11.8284	9.56902	4.77995	3.4189	14.6407	4.5082	3.5443	1.36164
DDB_G0267774	9.90102	12.7697	3.49524	1.67176	1.40924	2.57314	3.66927	4.68282	3.00235	2.28332	3.39598	2.15196	2.58372	0.333401	2.96748	3.3598	5.07178	7.76691	5.90764	4.84333	5.28273	5.15582	6.05027	5.57761	5.89876	8.93235	7.15349	5.94719	7.86161	5.62644	6.06165	9.52418	7.70644	6.61453	9.01376	4.59833	4.0136	4.23379
DDB_G0267776	55.0766	48.6216	85.5815	53.1758	81.5917	61.8932	80.7227	66.4306	91.6739	52.0016	85.4366	33.7509	47.9935	20.956	33.6753	35.1744	36.3122	50.0631	46.4993	76.5712	67.687	86.5802	85.2106	92.3522	65.2212	37.0586	45.0348	43.8872	45.6122	51.4286	34.6734	23.9144	40.4578	23.697	26.6225	21.1785	37.5099	21.823
DDB_G0267778	0	0	0	0	0	0	0	0	0	0	0	0	0	0	0	0	0	0	0	0	0	0	0	0	0	0	0	0	0	0	0	0	0	0	0	0	0	0
DDB_G0267780	0.614114	0.94505	0	0	0.573618	0	0	0	1.2615	0	1.47446	0	0	0	0	1.82344	1.32123	0	0.574246	0.59515	4.21281	0	1.73201	1.03786	3.37728	0.488852	2.97372	0.503013	1.32414	3.05359	1.77427	0.512626	1.19499	0.512835	0.844655	0	1.77215	0.510615
DDB_G0267784	3.75522	4.66036	2.99343	1.43175	3.73389	3.89584	4.21753	3.97267	3.73253	5.1332	3.4901	8.5239	7.83321	7.8165	7.97087	4.07636	9.20848	9.16321	12.4599	8.92205	10.6644	2.70957	5.38092	4.81095	13.4069	6.65351	12.9047	8.53301	12.7983	11.4443	18.8114	17.0888	25.693	15.3761	28.9903	13.0531	23.1585	11.2807
DDB_G0267786	37.5403	77.905	7.85648	24.4493	23.5288	59.1091	10.6435	44.3415	17.9599	32.6942	11.5968	11.6277	3.48455	16.3212	5.59737	21.9057	8.33089	42.1381	11.2056	32.9444	10.206	20.8177	10.4325	13.9493	12.3568	8.66318	7.20413	14.3227	7.82189	15.91	6.0059	6.73681	12.611	6.02476	6.72744	4.80891	5.293	5.1853
DDB_G0267788	22.8714	19.9091	36.8224	48.9222	22.4421	34.4478	26.496	41.5622	34.8805	49.648	31.0619	62.6087	46.3364	76.7822	45.1642	51.2183	57.656	44.6598	49.4699	54.1813	49.3935	58.5654	63.8536	72.6204	39.7032	54.2509	27.9671	38.9811	28.3933	36.7594	20.0239	30.0838	30.5689	54.0187	52.429	83.9492	105.333	115.637
DDB_G0267790	1.0692	8.22688	4.62374	3.15931	0.499348	3.12604	0.547438	3.00553	1.09817	1.61814	0.641775	3.0501	0.585928	2.36274	3.05889	29.1013	14.5687	26.0609	11.9975	23.8322	10.3908	8.63628	4.14634	4.06566	3.30751	2.12778	3.88304	4.37884	1.92115	1.77215	0.77227	0.892506	0.346755	1.33931	0.735292	1.68193	0	0.444502
DDB_G0267792	0.42187	0.432806	0.694996	0.138506	0.5254	0	1.584	0.527057	0.144433	0.283761	0.168815	0.133718	0.308249	0	0.268207	0.13918	0.504238	0.945537	1.97241	0.136281	2.41168	0.524242	0.0991516	0.950618	0.773349	2.35074	0.567449	1.49737	1.21283	2.68037	9.2429	5.28228	9.66842	9.98171	43.1313	128.191	350	234.081
DDB_G0267794	18.1647	10.7155	2.74312	2.98187	2.54504	2.16368	5.27026	4.06599	5.07881	4.6836	4.48241	4.31819	4.20296	8.56336	3.9457	3.39591	2.7501	4.91945	1.69855	2.73837	1.61531	0.877827	1.92116	1.79075	1.7343	1.5263	1.46598	2.14912	2.17591	1.92351	1.31202	1.60052	3.99282	1.09554	1.24919	0.793733	1.45606	1.0908
DDB_G0267796	15.6477	14.405	7.33649	6.32999	11.7449	9.59924	15.1651	14.7274	16.7891	13.6732	17.9461	9.96387	18.9876	9.63262	18.5862	16.386	24.8481	18.6708	20.4455	16.9924	20.047	13.1948	19.16	17.5905	24.2027	20.4635	20.4085	17.566	16.5684	22.404	16.2469	16.269	20.888	11.0837	11.8179	8.68118	11.7422	11.3262
DDB_G0267798	10.333	12.4132	15.0734	13.6574	19.9881	18.3213	20.4113	24.6735	22.8691	19.4382	20.0873	13.946	16.2935	18.8565	11.2525	6.66401	13.2907	16.9213	12.3426	18.348	21.1128	13.8345	17.5796	13.6323	17.7351	8.64987	14.2036	13.8148	14.5657	13.9774	15.7935	13.2997	19.631	16.9794	22.51	14.9436	20.4397	14.9104
DDB_G0267800	3.83644	5.08386	1.05337	1.78437	4.28024	4.98518	5.45634	6.9898	7.22402	7.09636	7.03626	2.53337	6.07357	3.57953	5.28461	2.8478	6.34326	6.62811	4.58387	7.6425	5.36105	5.1647	4.73379	8.28463	11.1352	7.04097	11.6967	8.90341	12.6378	11.481	7.23542	4.35887	5.11506	3.55971	3.59106	3.18513	4.45908	5.31645
DDB_G0267802	2.48795	5.743	7.68506	2.45049	8.1336	4.84937	3.82154	9.32486	5.1107	0	1.49336	1.18289	0	2.19916	0	2.46242	1.78423	2.09109	0	0	0	1.54584	0.87711	3.15349	3.42058	0	0	1.01892	0	1.03091	0	0	0.806871	1.03882	0	0	0.897435	0
DDB_G0267804	9.8362	12.2986	11.6469	8.47708	15.6316	18.0405	16.7174	19.0731	18.1006	28.5319	24.7642	19.8106	20.6628	9.90204	14.5262	8.04511	10.532	10.1044	6.51499	8.07611	6.71637	7.97897	6.16478	10.6781	7.32517	7.88426	2.8666	4.58784	2.16013	3.39646	1.97349	1.36845	1.46208	1.7683	1.08042	1.18197	2.36536	2.32859
DDB_G0267806	0	2.31501	0	0	0	0	0	0	0	0	0	0	0	1.32973	0	0	0	0	0	0	0	0	1.06069	0	0	0	1.21408	2.46437	1.08121	3.74006	2.17313	1.25573	0	0	0	2.36643	0	1.25081
DDB_G0267808	0.789664	3.49371	0.365881	0.680553	1.47518	1.82776	1.11186	1.66481	1.21659	1.59345	1.42196	0.469305	1.19003	0.785256	0.470658	0.781561	0.991035	2.32296	2.769	1.24358	1.91855	1.22661	2.29673	2.58567	7.26047	5.57878	8.04588	5.65953	8.08761	8.26199	4.42032	2.38947	2.94512	0.824293	0.678818	1.78566	3.13326	1.88767
DDB_G0267810	4.55627	2.86187	1.83823	1.64853	2.51875	3.0811	2.95176	4.87913	3.24714	3.56502	2.90229	3.00625	3.05738	4.93152	3.01492	2.3928	3.80099	3.59504	4.34743	6.39808	6.59139	3.92868	4.98276	4.32151	6.58384	6.51365	5.92844	5.40757	5.68061	6.01061	3.89539	2.63903	2.59343	2.17421	1.53471	2.12095	2.88452	2.24211
DDB_G0267812	0	0	0	0	0	0	0	0	0	0	0	0	0	0	0	0.272825	0.593053	0.926734	0.773274	1.06856	0.945488	1.02763	0.777438	0.465857	0.947462	1.53599	2.22466	2.48363	1.58495	1.37065	1.99101	1.1505	0.715181	2.99251	0.947838	2.60173	3.38068	4.35473
DDB_G0267814	4.9573	3.90738	6.57324	3.92994	3.83984	4.24207	5.44777	4.30512	6.20926	5.00161	6.09626	3.10426	6.36087	2.24438	4.72746	5.86377	4.94247	2.84545	3.39181	6.21032	8.7091	12.621	10.9122	9.80825	6.06754	7.41105	2.73224	4.15949	3.38913	4.10824	1.3973	0.807426	0.705824	1.71648	0.914648	2.75789	0.959501	2.01065
DDB_G0267816	3.5974	1.23022	3.45709	0.984233	2.80015	2.72683	2.45586	3.18351	4.31067	4.23449	4.3186	10.6424	9.63793	3.88647	16.9625	10.4837	18.3457	9.40669	10.6522	18.0126	18.0516	18.3782	25.083	15.5369	19.2342	17.5	13.7099	13.4233	12.3532	12.4219	16.1676	18.6847	17.8891	14.5199	19.7916	9.43161	21.0504	15.6203
DDB_G0267818	3.22002	1.56916	5.17211	3.17154	7.41896	6.5901	10.7164	3.36917	11.2998	3.03222	6.958	3.52119	2.88216	6.26178	2.9172	1.9653	3.27141	2.25533	3.16153	2.86054	2.27029	1.53387	1.05952	1.26977	2.65625	1.6661	0.563055	1.49457	0.42429	1.46768	0.348867	0.716769	0.731004	0.268898	0.590511	0.633165	1.27765	0.713957
DDB_G0267820	4.41849	4.62369	1.31024	2.4371	0.33017	0.861227	1.44787	2.81529	1.9968	1.42656	0.424343	1.17643	1.35596	0.31245	1.17982	1.57433	0.633742	3.26805	0.826328	1.19897	0.808286	2.63554	1.4954	5.07776	0.364488	2.11034	0.57055	1.44765	0.508108	0.732342	0.38297	0.147532	0	0.885552	0.486177	0.417035	0.382513	0.881718
DDB_G0267822	17.1437	23.3904	6.11445	13.9263	4.12712	7.40655	13.7548	14.5733	14.8853	12.4824	21.005	9.91559	16.0778	5.78032	7.416	8.74629	7.22465	15.4489	3.14005	5.99486	5.658	9.66363	7.35239	13.7398	6.1963	9.14482	3.13802	6.51443	2.66757	4.10112	3.44673	2.21298	0.9171	2.21388	2.06625	3.89233	2.29508	3.23296
DDB_G0267824	14.1462	19.3945	4.29019	3.41996	3.00303	3.38395	3.16056	5.90451	3.83049	4.67105	4.6315	3.6686	5.497	0.909396	1.96223	3.69118	2.85902	7.13383	2.0443	2.74187	1.91144	2.39713	0.997429	2.17338	2.29852	2.35452	0.726515	1.79071	0.831863	1.81178	0.743099	1.07349	0.166828	0.751751	0.265319	0.708048	0.834989	1.71085
DDB_G0267826	0.378285	0.582136	0.623194	0.124196	0.23556	0.122889	0.258246	0.118151	0.647555	0.381666	0.454121	2.87767	1.93482	5.23855	6.25294	6.98885	16.2772	10.3862	14.1491	11.3647	16.0026	7.99138	8.80188	7.88476	15.6027	15.0563	12.2118	12.2906	12.5972	11.9128	4.91814	1.99987	1.96292	2.10599	1.73431	3.07452	4.91228	3.87921
DDB_G0267828	5.1308	7.8957	2.76072	0.489053	3.86489	3.95187	4.99978	3.41182	3.05988	2.50484	2.88101	3.77718	2.1768	5.26674	10.2594	10.7296	17.0921	13.3545	23.9111	11.6289	20.8155	11.312	18.7301	11.3983	35.1569	32.9376	43.2781	25.7577	28.4899	25.2378	16.6168	5.04275	4.56252	3.59356	2.78862	4.10064	7.82089	5.43582
DDB_G0267830	14.822	22.6583	3.75973	1.45021	6.96813	7.65303	7.43818	7.7259	5.14172	4.25856	2.59242	2.52015	3.22749	3.12355	4.39957	5.14903	8.23614	10.2302	9.91293	7.80047	6.62145	4.14727	5.60605	6.96735	18.0839	25.629	23.2111	15.8389	16.0147	15.8626	5.45921	2.37618	2.03738	1.55744	1.21507	1.4669	2.9742	1.30585
DDB_G0267832	3.1944	3.68686	1.35674	1.27819	1.86485	2.04302	2.76	2.99316	2.25565	3.22296	3.59513	3.32231	2.95405	2.91186	3.1415	2.07481	4.15218	6.71215	5.0406	6.28826	4.10879	6.69865	4.71582	5.14551	6.9309	5.95977	8.70088	8.7489	10.9055	11.4991	6.56132	5.16634	6.02165	6.50225	5.0801	6.04573	8.20987	6.22509
DDB_G0267834	13.3676	21.9898	29.4259	32.5374	35.1619	32.9435	20.7688	21.7395	15.6234	8.21626	5.16469	4.09094	1.68402	5.02517	4.24927	6.99537	5.50949	10.073	5.89068	8.3387	9.31065	8.78303	7.90857	3.63538	6.65429	6.84934	5.95215	6.41849	7.61981	7.64002	3.44036	3.84774	3.28882	2.95114	3.90962	3.74638	4.10134	6.13223
DDB_G0267836	2.84511	3.28372	2.63649	1.28437	4.2077	4.15914	3.52039	5.22067	4.50503	5.14306	4.8386	3.83265	6.36646	1.36222	6.1047	3.63722	6.71619	5.18111	7.20526	5.39961	6.50579	3.53551	4.43002	5.30912	7.3343	6.69999	6.02737	5.63178	7.24217	6.48398	8.56243	4.35403	6.92026	3.95983	6.11433	6.24712	7.44043	5.42119
DDB_G0267838	13.5391	28.7061	14.8697	29.0411	7.86879	19.3524	16.0208	30.7287	17.3051	37.3376	18.0592	49.7804	27.0399	57.9761	28.405	54.1961	50.921	63.7248	45.8577	64.4386	65.3584	83.001	94.1894	83.6433	64.7365	90.0518	90.5701	100.793	101.85	92.0054	85.8387	132.354	90.5497	152.76	105.316	160.917	69.2402	133.336
DDB_G0267840	0.139545	0.143162	1.26439	0.274887	0.434475	0.317325	0.142895	0.305092	0.09555	0.844753	0.2792	13.5788	5.04709	17.6798	32.6034	16.1131	51.8717	19.8604	46.4093	36.198	53.1286	20.7511	38.3725	23.5439	43.423	26.2522	21.5103	18.5165	23.3017	22.1266	15.5555	7.99854	18.7058	9.32249	12.0596	11.9269	31.3758	12.4535
DDB_G0267842	0.632117	1.29701	1.56204	1.03767	0.787245	0.410696	0.647296	1.18459	1.08207	1.06295	1.51768	1.40251	1.15468	1.67624	1.20562	3.75378	2.56882	0.708383	2.56135	2.04199	2.40906	1.30918	3.11988	3.3829	2.17268	3.85774	2.0406	4.83242	2.27159	2.96849	1.36971	1.40708	2.87004	2.28743	3.33277	4.64037	5.47231	2.97831
DDB_G0267844	0	0	0.54556	1.08725	1.44351	1.29096	0.678225	1.24119	0.226755	2.00473	0.530067	1.46953	0.72591	0.975738	1.47377	13.9845	16.941	37.1115	59.455	58.41	63.6091	26.063	112.701	40.2958	77.8562	82.9502	82.1387	79.9281	101.87	99.8965	62.5091	110.758	64.8692	145.094	96.7135	144.3	86.3253	131.066
DDB_G0267846	20.285	45.0902	102.203	149.181	218.947	360.898	121.171	302.635	76.8564	139.399	58.7146	27.8618	24.4558	7.57064	21.9238	37.2537	19.3965	51.148	19.8111	65.5287	16.4924	117.075	21.2951	71.2301	13.3248	24.4006	6.5484	26.0305	8.9096	19.2389	3.7443	14.2987	4.23959	11.6695	2.63501	16.3094	6.34146	20.427
DDB_G0267848	69.9315	148.87	15.8409	26.0208	5.62478	19.3101	6.16649	23.2981	5.38696	10.5835	7.22912	6.28033	6.60004	2.40389	4.07546	7.69043	5.29374	55.5113	3.08794	12.2366	3.33145	9.65572	3.01326	4.76023	2.53719	5.87601	1.88127	7.79645	4.46769	7.56622	1.26277	3.56734	1.25998	10.8686	11.8894	47.8226	15.976	53.6233
DDB_G0267850	33.0226	9.48816	2.0659	1.02928	1.07372	0.101845	3.63838	3.03547	13.3093	5.27181	11.1652	7.0553	10.9954	20.6913	8.37118	6.72292	5.39592	5.97262	3.42012	5.06374	3.82336	3.89582	4.78939	5.29828	5.38783	5.4903	2.02411	5.47815	2.17813	3.29093	1.66057	1.9191	1.89791	1.83262	1.36546	2.21925	2.18632	2.69358
DDB_G0267852	14.9048	33.4876	12.8911	16.7356	8.35314	15.9783	8.5471	22.6246	9.4913	16.5418	9.30426	20.1255	7.51445	21.0795	5.6855	7.3759	4.06179	19.5426	3.62366	16.7556	13.6328	21.4851	5.67494	15.6173	6.55743	3.55938	1.68404	7.08081	6.85595	7.65821	2.79903	2.48832	2.70692	4.72974	5.33002	7.73725	5.16129	8.67496
DDB_G0267854	16.2933	13.753	29.1454	18.3234	17.831	18.8414	22.7856	21.8748	29.2232	25.6398	24.5955	47.0577	23.3881	103.501	40.468	53.7936	52.5374	55.9013	76.4617	84.5478	77.9897	64.2164	71.3724	67.1441	65.2804	48.1531	41.8035	52.6852	54.9251	51.1387	27.6646	15.9351	27.6429	25.1816	31.357	38.7325	55.6578	41.8045
DDB_G0267856	0.934103	1.91664	0.76943	0.613359	1.16334	1.74484	2.07249	2.18814	1.75892	2.43467	1.21482	2.51667	1.70631	1.44494	1.63313	1.15565	1.3956	0.785103	1.96529	2.11227	1.95798	2.51502	1.59168	2.76263	1.60533	1.48714	1.31927	1.97654	2.62951	2.64489	0.78714	0.779734	1.0098	0.715048	1.17771	0.918381	1.06699	1.35918
DDB_G0267858	3.03219	8.5956	1.18309	1.96482	8.79484	7.23218	5.71974	5.83187	5.08128	1.36863	1.91582	0.98639	1.83656	0.211597	0.837044	0.473853	1.25894	3.08505	0.746142	2.01059	1.82463	0.694104	0.675144	1.07883	1.04221	0.762223	0.64398	1.30717	0.401452	1.05804	0.461076	0.266431	0.414052	0.466444	0.548748	0.439328	0.518092	0.265385
DDB_G0267860	0.315545	0.971173	0.779752	0	2.06316	2.46017	2.26185	2.06966	0.97228	0.636731	0.378804	1.8003	1.7292	4.18378	3.31007	1.56153	9.50427	3.18254	5.01601	9.17402	7.5762	4.7054	4.00476	7.19919	6.72436	6.02838	5.85718	5.68609	5.21617	3.661	5.69785	9.21893	4.91208	5.27011	5.85902	3.22643	3.18699	6.29675
DDB_G0267862	0	3.4405	0.276237	0	0.626486	1.08943	0.45788	0.837948	0.459257	0.22557	0	0.425186	0	0	1.06603	0	0.481001	0.375818	0.418114	0.216667	0.255616	0.833473	0.472912	0.377838	0.614759	0.177969	1.26303	0.549373	0.964118	0.741117	7.91266	12.5038	10.296	5.97441	18.2963	4.39617	3.06451	2.97427
DDB_G0267864	0.899467	1.38418	0.277838	0	0.420077	0.876595	0.230266	1.4749	0.923835	0.453754	1.88963	0.42765	0.246456	0.198766	0.214441	0.222559	0.645051	0.755992	0.630805	0.871691	1.28548	0.558868	0.158551	1.33009	2.00954	1.969	2.90365	1.2893	1.93941	1.67717	1.62418	1.31394	1.31269	1.50226	1.08249	1.23806	1.9467	1.12181
DDB_G0267866	65.6896	182.886	56.3809	141.254	53.8637	91.3862	50.8353	106.188	45.8378	107.763	52.3718	349.989	98.3768	900.225	200.843	266.017	278.699	235.175	222.255	185.152	185.182	112.164	116.322	88.1348	84.7986	113.762	114.933	89.1281	103.435	84.359	45.2736	43.9507	18.8645	38.1062	17.5872	30.7636	18.4496	27.5178
DDB_G0267868	0.393831	0.151515	0	0	0.18393	0.0959541	0.302466	0.18451	0	0.298014	0.236392	0	0.107911	0	0	0.0974473	0.282435	0	0	0.190834	0.675417	0.2447	0.277685	0.0831972	0.270731	0	0.15892	0.322582	0	0.163189	0.426688	0.164373	0.127724	1.39774	4.06257	7.74404	16.621	12.5252
DDB_G0267870	13.4461	30.4788	4.26564	7.69563	7.80721	11.3334	6.88449	15.4934	7.09182	14.1163	8.28899	11.9219	8.76258	11.0823	8.31743	12.9484	17.9826	22.2972	13.7625	17.081	14.1268	12.8704	18.3208	14.4328	16.6129	20.8284	17.8906	19.0504	18.8057	24.3944	9.71195	14.7126	11.1965	21.5468	31.6145	53.7366	46.6666	54.8423
DDB_G0267872	3.19605	4.45725	0.493616	0.393491	0.373161	0	1.73867	1.2166	2.25681	1.31	1.43879	1.23464	0.328397	0.441417	0.666722	0.296555	1.28927	2.51835	0.560355	0.87113	0.228383	0.620565	0.563373	1.09715	0.961214	1.51058	0.806052	1.0635	0.502486	0.24831	0.577116	0.416855	0.906952	0.83405	1.37371	0.471338	1.15286	0.581307
DDB_G0267874	2.08667	2.29367	1.71881	2.05525	2.32032	3.29251	2.74728	3.25869	3.98022	2.40608	3.57856	0.944858	2.72263	0.351326	0.758066	1.18014	1.49645	2.1714	1.76537	1.54075	1.70411	1.23477	1.12098	1.51135	1.98089	0.711876	2.00481	0.895275	1.71399	1.15285	2.1531	1.32711	1.16011	0.746802	0.615002	0.39077	1.43369	0.247856
DDB_G0267876	2.42143	2.12931	0	0	1.29243	0.337122	0.708449	0.648252	1.42116	0	0	0	1.13739	0	0.32988	0	0.248074	1.16296	0.323461	0.335236	0.395498	0	0	0	0	0.27536	1.67504	0	0	0	0.249852	0	0.224371	0	0.475777	0	0.499108	0
DDB_G0267878	0.340456	0.419138	0.588918	0.33533	1.46283	0.530878	1.3248	1.08463	1.11897	0.4122	1.14439	0.517981	1.0448	0.240751	0.779212	0	0.439483	0.11446	0.254683	0.197966	0.389254	0.0846146	0	0.172612	1.02978	0.325215	0.769341	0.390409	1.02772	0.564289	1.52462	0.625224	1.85495	0.625479	2.38815	0.69623	1.67017	0.622771
DDB_G0267880	4.42593	8.90668	0.420656	2.68264	0	0.331799	1.39453	2.55207	1.7484	3.7785	1.22613	3.88486	1.49257	0.601876	1.62336	0.673925	1.22079	1.7169	0.318354	0.989828	0.778507	0.846146	0.720154	1.43844	0.23404	0.813038	0.274765	1.39432	0	2.25716	0.245907	1.13677	0.220828	0	0.468265	0.535561	0.245614	1.69847
DDB_G0267882	17.8674	18.5215	12.5713	8.79919	11.7056	15.962	18.1694	16.2768	17.8417	19.0287	18.4703	14.9843	13.3272	23.1418	8.63785	11.6666	10.8559	17.1031	12.2986	17.6764	19.8609	18.6569	23.3589	21.1792	37.5302	35.0636	43.7603	42.0755	35.4932	38.766	29.0372	15.5361	22.4541	17.7184	14.5914	21.568	26.6752	25.1729
DDB_G0267884	5.96428	8.8384	6.27751	5.6569	7.22164	8.07308	8.14333	11.9015	9.756	6.57479	7.95553	11.7629	12.9528	5.56487	13.9034	13.7738	18.4556	16.524	13.9427	18.6248	22.6042	16.333	20.2479	20.8127	8.20005	9.58339	6.68537	8.86585	6.82693	7.78025	2.15396	2.58151	1.57609	2.21363	2.05082	2.95366	3.10757	2.75505
DDB_G0267886	4.81709	5.47146	1.84223	1.46855	1.0713	1.67664	2.58383	2.47175	2.356	2.89295	1.65223	1.41779	1.88556	3.34554	2.1875	1.81625	2.5498	2.69914	1.93044	0.778057	1.31132	0.427574	0.889551	0.581495	1.18265	0.912986	1.38844	1.50309	1.73108	1.42573	1.24262	0.67017	1.9342	0.862	0.70987	0.541259	1.5721	0.762905
DDB_G0267888	0.120198	0	0.668307	0.355165	0.224544	0.117142	0.184627	0.056313	0.123455	0	0.144295	0.742924	0.329346	5.52481	7.85185	7.79219	20.7742	13.0323	40.687	22.8896	43.358	8.28982	20.2977	6.09408	23.6729	7.46313	7.22693	9.05766	10.0644	7.12221	2.08362	0.752507	1.55927	1.90713	1.57055	3.3089	11.663	3.34802
DDB_G0267890	11.2953	19.555	10.2732	15.7608	14.6534	14.9833	13.655	18.5216	13.5349	27.5411	19.7747	31.4762	18.9136	35.0835	14.3622	9.47145	11.7006	16.8775	7.48144	9.42617	10.0444	13.6464	10.2871	11.7982	12.9412	8.11723	20.0043	16.1907	21.7614	18.5914	18.3566	16.3692	23.2003	20.1751	14.8883	19.249	43.0072	26.6098
DDB_G0267892	2.77682	6.59294	4.99937	4.84487	4.00172	9.43308	6.58067	7.5083	4.31881	2.7216	2.47632	5.35637	3.39124	3.99734	7.2633	5.26108	12.8587	7.2017	9.71851	10.3798	15.602	10.2534	22.0403	12.3355	21.4884	14.652	24.4592	19.2354	23.322	23.8012	28.1366	22.1196	32.8831	21.2674	33.0092	19.5942	26.5004	18.2068
DDB_G0267894	41.3995	102.642	86.3186	201.615	85.9322	117.398	68.0064	127.15	63.4863	125.019	54.876	89.9417	36.2364	128.333	41.1251	69.7138	76.2856	87.956	39.5183	49.5941	25.9675	36.7979	24.9333	31.3387	28.2616	30.4377	23.6664	24.2549	23.1426	23.5873	20.7655	25.4384	32.074	33.1314	62.8724	46.3558	36.2963	26.7729
DDB_G0267896	0.619011	1.90517	0	0.304845	0.578192	1.20654	0	1.16003	0.953671	0.936818	0.371554	2.64877	1.35688	1.91506	1.77094	0.612659	2.8855	2.08109	0.868237	2.39958	1.76933	0.384612	1.09114	0.784601	2.12763	0.9855	1.24893	0.760536	2.89184	0.769485	1.34131	0.516714	1.60602	1.80924	2.34133	2.67781	4.24242	2.57343
DDB_G0267898	0.148364	0	0.183313	0.29226	2.07871	1.15673	0.911559	0.695087	0.152383	1.19752	0.178107	0.98755	0.325217	0.393428	0.565942	1.46841	1.06399	1.24698	15.2605	28.0376	35.2828	69.1375	90.801	35.4792	70.271	73.9317	39.2737	52.3764	37.3215	49.7959	40.7213	86.4441	84.8769	135.666	146.107	149.017	105.214	175.417
DDB_G0267902	1.272	0.73405	11.0015	2.11419	17.0793	6.81812	7.16401	2.90518	2.53127	1.76464	1.43157	5.82092	3.57245	6.74615	8.64284	3.5408	14.9375	6.41463	16.0572	13.3288	27.1776	13.3369	13.7334	10.4798	27.4894	13.0366	18.9915	14.4561	17.0845	15.2192	20.4996	10.087	20.3169	15.004	17.7686	14.6319	29.7091	16.4593
DDB_G0267904	8.91001	15.0826	1.39446	0.117011	7.71215	6.88887	5.04859	6.79028	3.11147	3.53594	1.42617	1.92043	0.911443	1.62766	1.4728	2.58678	1.53355	8.18771	2.16621	2.47533	1.9695	2.0668	3.89505	5.01933	53.4101	70.7843	82.934	50.9892	56.1831	52.0322	23.1681	5.90045	5.3169	1.93455	1.87908	1.58849	4.97092	1.67923
DDB_G0267906	13.2615	23.5825	4.18739	3.77342	8.12037	13.2115	11.0149	21.6766	14.6802	20.0701	10.2596	19.7561	17.1187	31.1289	20.3752	22.3132	25.1499	20.3107	16.9474	20.706	16.1731	18.4938	22.0257	19.1748	20.9676	28.5026	24.4972	19.9143	25.5229	19.9044	13.1972	11.9309	12.2336	9.84395	12.8693	13.2121	11.6932	13.1093
DDB_G0267908	97.6769	307.595	40.7615	46.5103	22.96	54.8464	28.4832	58.1871	35.8771	46.3381	20.1902	27.0645	17.7243	4.57426	9.25315	4.4816	12.5253	103.3	4.83898	18.8067	9.61456	16.8806	5.01707	15.8516	8.00416	9.78355	9.39695	7.41776	11.623	7.50505	5.13946	17.8189	5.87402	28.6299	14.2353	46.2993	73.2666	75.8365
DDB_G0267910	5.72228	5.93443	9.52947	6.12622	7.78502	6.91035	5.60492	8.62549	4.59963	2.38468	3.7334	1.89262	3.13584	0.439833	1.77945	1.10809	3.30082	6.06417	3.02436	4.70168	4.12459	3.09169	2.19278	2.31256	4.01918	1.48536	0.702763	1.12082	1.51993	2.06183	1.16806	0.623038	0.645497	0.207764	0.598839	0.587057	1.07692	0.620594
DDB_G0267914	10.24	14.7973	27.773	16.2357	13.064	19.229	11.6368	14.7434	11.6717	5.92173	4.19756	3.44363	4.79035	1.10383	2.9772	1.23596	4.83601	7.13716	3.61989	7.38231	2.85553	4.9658	2.46539	3.27119	4.63562	3.87684	4.63599	4.60286	4.9364	4.864	2.70593	3.54418	1.70097	1.98138	1.88933	2.55374	1.89189	1.76514
DDB_G0267916	2.21954	2.21554	0.741186	0.118169	1.56889	1.57848	2.14998	2.86664	2.4029	1.08943	0.720137	0.627462	0.920459	0.954444	0.80089	1.0687	2.02194	1.21005	1.51452	1.9766	1.16596	1.49089	2.03023	2.28104	6.1856	8.97734	9.19846	5.99448	6.81211	7.30785	1.90645	1.00148	0.66146	0.350662	0.495044	0.235912	1.03864	0.598532
DDB_G0267918	5.29473	6.41962	1.68506	0.553107	2.99732	3.67462	4.51823	4.88601	3.70785	2.75197	2.98549	1.60196	2.72569	1.91461	2.83064	2.6202	6.15591	5.25928	5.32608	5.7532	4.31092	4.38639	3.9595	4.67744	11.5811	12.1972	11.5892	8.34515	9.91725	10.6373	10.2561	7.50015	8.8459	4.28755	7.06172	3.6597	6.77139	4.6025
DDB_G0267920	0	0	3.91467	0	0.73985	1.54388	0.811102	0.742182	0	0.799163	1.90175	0	0	0	0	0	0	0	0	0	0	0	0	0	0	0	0	0	0	0	0	0	0.513763	0	0.544716	0.623	0.571428	0
DDB_G0267922	0	0	0.878292	0	1.9919	0	0	0	0	0	0	0	0	0	0	0	0	0	0	0	2.43818	0	0	0	0	0	0	0	0	0	0	0	0.922139	0	0	0	0	0
DDB_G0267924	21.6841	33.2159	110.679	51.0618	33.4776	28.2741	41.1426	38.0671	32.7161	33.8479	40.6925	42.6132	56.2188	29.1252	56.7596	57.8228	85.0819	58.8235	85.9064	82.2221	157.13	83.3159	150.291	125.271	170.172	145.43	129.782	108.404	115.937	114.307	85.2956	45.2723	94.897	53.7828	64.4138	65.8295	121.012	58.9381
DDB_G0267928	142.311	143.668	56.8113	23.2465	7.18521	19.9348	6.08692	14.0881	6.82348	4.93897	5.87658	3.15864	6.13165	1.08175	3.66791	6.57532	7.27193	42.0253	5.06785	14.9098	8.99491	30.1983	23.0514	30.8758	11.2972	11.551	6.49039	12.0288	6.28269	10.7215	3.15692	4.81591	2.38136	3.50391	2.16414	4.40029	7.94594	8.86722
DDB_G0267930	181.739	206.201	18.0782	23.513	23.0175	10.507	23.6571	14.4313	10.2822	18.6471	12.9425	21.968	6.75212	11.5718	5.87501	4.57306	7.73165	72.4912	2.16026	2.2389	1.76091	0.956951	4.88676	14.9666	4.23501	3.67803	5.59342	6.93838	4.98128	4.46729	9.45571	3.8569	3.99593	0.643079	0.529585	3.63417	2.77778	1.92089
DDB_G0267932	3.73192	15.3147	9.22207	4.90098	3.48583	6.06171	5.09538	0	2.55535	10.0408	1.49336	8.28023	8.18045	0	1.1863	0	0	4.18218	0	0	0	0	1.75422	3.15349	3.42058	0.990238	1.00395	0	0	1.03091	1.79701	1.0384	0.806871	1.03882	0.855484	0	0	0
DDB_G0267934	0	0.187468	2.25776	0.839903	1.02409	0.356168	0.249491	0.57073	0	1.2291	0.438728	1.15839	1.33516	2.04593	6.15715	26.8872	91.9935	59.795	181.234	77.0923	81.6186	20.1338	134.081	53.7341	116.57	135.374	89.565	61.0663	73.0212	63.5011	20.8535	12.2026	5.68913	11.292	5.86434	9.67742	9.05209	17.5231
DDB_G0267936	0	0	0	0	0	0	0	0	0	0	0	0	0	0	0	0	0	2.07777	0	1.19788	1.41321	1.536	0.871523	0	3.39879	0.983931	2.99266	3.0373	17.7676	15.3652	3.57114	3.09535	0	2.06441	0	1.94439	0.891719	0
DDB_G0267938	1.68895	1.47282	1.87812	0.887209	1.89309	1.37167	1.78715	2.00456	2.7177	1.07923	2.09512	0.910074	1.60429	0.298581	0.85901	0.780087	1.13048	1.23027	1.2108	2.01871	1.86666	1.3992	1.50842	1.28445	2.08986	1.16519	1.86285	1.52173	1.53759	1.35302	0.93526	0.469944	0.766844	0.470136	0.54203	0.398525	0.97476	0.514911
DDB_G0267940	0.718741	2.02777	2.81216	0.353959	2.34971	2.45163	2.08533	3.25507	2.33767	1.57119	1.58186	2.8477	1.83808	1.4824	1.2566	0.948487	2.92084	3.22183	2.80033	2.32182	4.10879	1.33973	0.929087	1.61957	8.15239	4.86317	7.73412	6.77018	11.3647	8.43821	9.0849	12.7992	14.452	14.505	28.833	18.4669	11.5802	13.6454
DDB_G0267942	4.90457	4.73131	33.4652	16.1505	26.051	16.1231	14.3174	12.8951	12.7064	17.1348	16.3453	24.0844	15.645	32.7411	23.8048	27.2417	47.5098	27.1945	45.9301	38.1668	46.7853	25.7435	45.3689	38.5985	52.1332	39.3331	41.2365	37.7144	39.8803	36.0349	35.9538	23.3422	36.2279	22.0068	23.1068	20.382	37.3368	19.7204
DDB_G0267946	0	3.06293	15.9849	10.7821	9.29555	0.969874	6.11446	3.72994	3.06642	10.0408	4.77876	5.67787	0	9.67632	0	0	7.8506	3.34575	1.86114	1.9289	19.3429	2.47335	2.80675	7.56838	8.2094	0.792191	19.2758	6.52111	7.86786	9.07203	6.46925	3.32287	11.6189	8.31056	3.42194	14.0894	2.15384	0.827458
DDB_G0267948	44.8251	12.0576	30.1687	15.6141	43.7414	22.3754	44.5954	19.6347	39.302	24.2675	41.7805	26.6833	28.3589	106.948	19.2882	17.6739	11.7608	22.6663	16.8683	25.9586	24.5833	25.8134	16.4452	16.1672	20.5428	11.4589	18.8233	21.0444	22.3947	21.443	17.1096	16.1229	17.1375	12.934	10.0248	13.3287	13.0141	17.8778
DDB_G0267950	44.4855	83.0095	18.5871	22.8604	29.7087	41.0505	34.1103	65.0416	24.9423	30.5726	17.5433	34.9444	34.1532	11.3977	42.2181	41.2639	56.4076	61.7741	45.6166	46.8606	40.0504	45.9336	43.4883	46.4887	35.6036	49.6106	42.8396	46.471	43.8661	43.8121	20.8	22.962	11.0121	19.741	8.57189	15.5508	11.1628	20.0129
DDB_G0267952	10.5087	16.531	18.4663	8.28035	26.6114	22.3036	19.3698	25.3825	15.5904	12.4875	11.7744	19.5412	24.3149	10.1146	36.968	28.4289	47.0598	30.2265	40.8343	48.8839	45.3895	50.4938	44.4571	49.53	21.993	35.3197	17.7159	27.7353	25.8475	19.7399	6.74691	7.99228	2.575	7.21549	3.05133	9.18381	5.8965	8.93177
DDB_G0267954	1.8245	5.10489	1.63948	0.326732	1.54926	0.646583	1.52862	1.39873	1.53321	2.67754	0.796459	2.68122	1.81788	3.22544	0.949041	1.80577	1.90317	2.50931	1.24076	2.08964	1.89636	1.44279	1.28643	0.840931	1.14019	2.11251	1.3386	0.271713	0.95368	1.2371	0.119801	0.276906	0.215166	0.138509	0.342194	0.130457	0.358974	0.689548
DDB_G0267956	135.978	69.9507	211.212	160.143	199.408	138.578	185.193	111.394	213.284	175.412	249.521	279.844	209.711	763.922	171.355	183.994	140.145	148.901	166.022	201.057	177.677	249.118	183.946	165.951	123.655	108.088	97.6693	135.404	99.1269	123.474	50.23	34.2141	28.8535	41.5279	19.6376	46.9058	49.7497	55.2384
DDB_G0267958	14.1779	22.7727	6.24069	1.30916	17.7125	12.522	13.7017	10.7108	9.55631	6.6159	3.6168	3.53895	2.23375	3.75967	1.52106	4.47283	3.68577	8.78832	3.39723	5.58191	5.57219	3.30345	4.56097	3.74387	46.5387	52.1978	60.7155	33.6049	37.4483	31.063	10.7525	4.21617	2.98874	1.47996	0.914079	1.25453	3.64383	0.884133
DDB_G0267960	3.68194	4.88838	4.01407	1.49327	7.01316	4.85478	8.42786	7.17056	11.6417	6.70131	11.3535	8.10068	13.2141	2.87168	6.26515	1.78635	3.93486	3.7621	2.76783	3.14845	5.69544	3.85771	1.83253	3.35528	4.91327	2.47118	1.51489	2.42449	1.55665	1.6154	0.730037	0.482112	0.70241	0.783753	0.992973	0.73819	1.97916	0.960443
DDB_G0267962	2.46827	2.45505	3.45881	1.48238	5.76376	5.25104	8.07579	5.21784	12.552	8.01766	15.8995	12.1933	15.4397	8.32797	13.348	5.80943	15.0244	8.80419	15.1429	10.9976	19.7887	10.0246	9.99636	10.1487	15.5399	9.56048	7.02063	7.56914	6.40373	7.55843	2.95684	1.58296	2.98719	1.96066	1.55253	1.6336	7.03582	2.45273
DDB_G0267964	0	0	0	0	1.4386	1.00066	1.05143	0	0	0.517976	0	0.488177	0	0	0	0	0	0	3.3604	0	1.76091	1.27593	0	0.433814	0	0.40867	0.414328	0	0	0.425456	1.11244	0.857089	0	24.8657	146.166	237.028	185.926	134.889
DDB_G0267966	127.196	126.748	227.587	151.333	183.656	138.193	127.692	130.825	114.92	77.2194	98.414	38.3678	48.154	30.4573	40.8604	37.1459	32.8863	64.5961	30.1837	51.8892	47.5236	59.9297	35.8556	58.1783	34.1212	27.3267	41.6092	54.1381	50.6808	66.5051	59.5363	53.5689	73.4876	60.8111	52.7656	58.8879	77.4851	61.6129
DDB_G0267968	1.15084	1.77101	1.24419	0.141689	0.671843	0.700984	0.589236	0.808753	1.18202	0.435422	1.38155	0.547163	0.945997	0.381471	1.92059	0.142378	1.23798	1.20908	0.538063	0.278825	0.49342	1.25134	0.50715	0.850905	0.791121	1.14512	0.812684	0.706977	0.827136	0.953728	1.35076	0.240163	0.653153	0.600652	0.296788	0.33944	0.10378	0.239221
DDB_G0267970	3.5937	5.53029	0	1.17986	1.11891	2.33488	1.22667	3.36731	1.23035	2.41722	1.43805	3.41724	2.62582	2.11771	1.14236	1.18561	1.71814	4.02729	1.12013	2.32182	1.3696	1.48859	1.68925	1.01223	3.29389	2.86069	0	3.92474	0.860961	1.98546	0.865229	1.99987	0.776987	1.00035	0	0	1.72839	1.99203
DDB_G0267974	12.8011	15.7177	15.9008	6.7066	10.8122	8.75949	12.481	10.9739	15.8055	7.557	11.4439	4.72658	5.44789	3.55107	4.02593	2.08917	5.37146	9.27124	3.94759	5.93897	3.42543	3.97689	2.78459	3.16456	5.00845	3.03534	0.879247	2.95595	1.27241	3.38573	0.983628	1.4778	1.05997	1.42154	0.749224	1.3389	1.7193	1.75508
DDB_G0267976	10.8139	17.8516	8.74555	8.52084	12.1209	16.8622	14.6976	27.6344	19.3865	18.4488	13.6899	19.444	18.5324	15.6415	13.3125	12.6489	17.3433	23.466	20.5914	29.3438	24.0533	30.7853	26.34	28.4102	34.0603	30.0503	33.4812	31.2429	38.0131	34.2175	18.0357	14.4429	11.0951	15.5981	10.4114	14.382	15.3191	17.1654
DDB_G0267978	41.9732	52.1599	60.5402	58.6964	57.7417	50.5476	52.6323	57.2656	67.0404	75.4829	75.4059	83.4424	80.3288	76.2204	100.263	90.2114	112.847	86.2022	128.638	116.982	135.802	99.3704	129.854	129.256	109.781	84.4382	88.9616	80.1713	90.6277	86.6452	53.9527	32.6423	54.1458	33.34	35.9907	29.1917	58.7873	31.8815
DDB_G0267980	10.0219	16.3572	3.18948	6.58065	4.11317	6.0674	7.93014	9.81737	7.95398	6.43457	6.74466	6.78634	4.99276	4.16086	3.76497	3.45663	3.70248	6.63652	2.27182	3.67894	5.03471	3.77389	2.24837	3.33609	3.86221	3.2636	4.77936	5.0994	6.43902	6.79531	3.72901	2.28155	1.57586	2.02887	0.835402	1.79149	1.20501	2.02009
DDB_G0267982	65.3748	68.916	69.1328	58.7074	64.0305	55.2003	66.511	68.4484	73.7246	65.6388	69.902	54.7149	71.4194	59.0499	78.9521	87.0753	134.083	82.4869	128.251	85.723	114.205	54.4005	76.4019	67.0509	79.9834	77.1122	61.2195	57.5366	59.9221	57.6434	24.1641	18.5586	21.1847	16.3559	14.343	16.1961	21.7294	18.0016
DDB_G0267984	36.1996	43.6468	28.4347	39.4529	26.9571	30.4298	33.7569	44.7593	35.9027	34.6406	27.3285	41.9926	34.6306	9.12653	31.1997	26.3479	40.3235	36.1759	38.9677	35.3229	40.5348	33.081	33.0671	34.6884	24.2861	30.4003	21.6853	21.0917	19.8485	17.6286	5.75044	4.4651	3.46955	4.15528	3.25084	5.38136	5.5641	4.65445
DDB_G0267986	0	0	0	0.10194	0.193347	0.100867	0	0.193957	0.106303	0	0	0	0	0	0	0	0	0	0	0.100303	0.473332	0	0.0729756	0	0.498037	0.0823878	0.167057	0.0847744	0.223161	0.42886	0	0	0.201395	0.0864298	0.0711763	0.325621	0.522666	0.172111
DDB_G0267988	1.98628	2.44533	0.245418	1.76074	0.927652	2.32293	1.83058	3.16396	2.65212	4.20849	4.53052	3.022	4.35398	3.33589	3.03071	3.14544	4.84316	6.01002	2.2288	1.92495	3.86066	1.7278	3.50126	3.86037	5.32518	3.79473	5.6106	5.04351	6.2814	4.44443	6.02561	4.14508	2.44787	2.65394	1.91236	3.43702	2.72262	3.96367
DDB_G0267990	7.97507	14.6104	28.1535	30.6719	27.6683	38.4913	29.1663	46.6152	45.6363	36.0171	34.6483	31.0561	37.8766	13.0917	32.2321	34.9557	38.6734	40.8561	42.9684	67.3509	66.8663	100.991	81.9368	95.3083	87.4558	97.0395	64.6692	84.9196	67.9637	86.2335	66.9291	69.4242	62.0738	83.0894	68.1642	74.0772	70.6849	93.1498
DDB_G0267992	15.7412	62.8309	56.8285	246.856	39.7446	165.874	47.854	208.107	42.6928	68.9873	31.2981	30.1704	31.0007	9.56595	27.9119	38.4624	25.3998	62.0172	25.5288	64.8344	40.7754	82.5233	36.7653	55.4919	30.6032	42.0945	45.8533	65.0716	52.1487	65.4296	51.6966	121.338	58.8679	100.027	92.1841	111.236	57.6679	99.3894
DDB_G0267994	58.3603	87.6193	34.1976	67.1398	43.7277	64.7373	49.8824	84.6191	49.5451	82.9775	47.4662	87.9792	88.0582	71.8573	113.421	160.135	143.48	116.978	122.749	114.036	109.4	109.275	171.064	127.497	117.747	175.376	166.7	142.5	164.37	145.88	135.141	134.265	97.9688	109.226	86.9038	88.695	57.392	89.5536
DDB_G0267996	29.819	51.715	14.4254	14.4519	35.9579	56.1226	44.4293	67.7075	40.5117	39.3182	26.8951	13.8023	22.6525	5.29945	16.7008	16.5522	16.9719	29.4385	12.54	29.6627	16.0543	19.6058	16.6865	17.598	23.7522	32.1513	39.4723	32.0489	38.8945	32.949	14.7004	10.4042	6.14009	7.11465	8.78853	8.31426	7.39837	9.18277
DDB_G0267998	0	0.371438	0	0.237734	0.450903	0.705692	0	0.226163	0	0.243526	0.289757	1.14758	0.793626	0.426703	2.30178	4.06115	3.46193	7.30322	4.51397	8.42093	6.62312	2.9994	11.7428	4.07915	14.6013	5.3798	17.5316	10.8736	31.3994	16.8023	30.8577	12.0888	12.5246	10.6828	13.1132	9.30238	13.5821	8.83034
DDB_G0268000	0.364774	0.842018	143.098	307.905	135.777	375.94	79.7495	189.012	29.0359	57.9656	8.75806	17.8634	2.19888	4.19164	1.39145	3.4298	1.43878	2.14612	0.682187	5.65616	0.208529	16.9985	0.642994	4.62354	1.62992	1.16148	0	2.53965	0.393259	1.05804	0.263472	0.76123	0.236601	0.304616	0.376284	1.00418	1.18421	0.606595
DDB_G0268002	0	0	0	0	0	0.283972	0	0.54605	0	0	0	0	0	0	0	0	0	0	0	0.282383	0.333145	0	0	0	0.600913	0.231948	0.470318	0.477333	0.209423	0.241475	0.210461	0	0.188997	0.243327	0	0.229182	0.42042	0.242274
DDB_G0268004	33.7496	38.3033	17.8962	37.6736	19.1771	26.039	22.32	37.8163	36.5415	37.7402	28.8673	30.8889	35.2945	35.3014	36.7444	39.9447	43.3645	42.5492	30.2436	47.9708	58.3627	60.9869	61.474	54.6605	45.7243	45.5596	52.2053	46.3034	41.7417	40.9048	14.6261	10.6819	9.486	11.6258	6.57607	12.9408	11.6667	15.6677
DDB_G0268006	4.46115	8.23823	2.20482	5.71217	5.41706	3.91294	4.56828	6.68817	5.49841	9.45217	1.60665	2.96946	9.77893	1.183	6.80691	8.3892	6.39861	4.49945	4.17153	5.6204	9.69107	7.20683	4.71825	8.29332	9.50686	13.8497	12.6013	13.5201	10.5809	7.76384	3.86668	7.07542	3.18297	7.82339	4.90871	52.2819	340.505	345.706
DDB_G0268008	11.2303	15.8996	5.55032	7.37415	4.47563	8.02616	7.51333	16.135	8.45868	4.83444	9.70685	3.55962	7.87747	1.05886	4.28386	4.14963	4.7249	12.0819	2.66032	5.36921	2.56799	4.2797	3.16734	9.36315	2.88216	4.64862	2.05437	5.88711	2.04478	3.22638	1.18969	1.6249	1.45685	2.25078	1.02975	3.76876	4.32098	4.23306
DDB_G0268010	0	0	0.318425	0.507671	2.40721	7.28372	2.37514	6.51997	4.49986	3.12024	2.78443	1.71543	1.69475	0.227802	2.21191	0.765213	2.40266	1.29964	1.92788	5.24491	2.06258	6.40509	3.27082	6.96867	6.0235	7.59051	4.57576	5.0662	4.8159	3.84436	3.35061	4.30252	4.01185	8.60855	9.03882	15.2027	31.9787	22.7139
DDB_G0268012	0.718741	0	1.7761	1.59282	2.85322	3.15209	5.336	3.87241	9.22765	2.1755	2.15708	5.12586	3.93874	1.90594	9.08179	8.71422	31.0555	26.5801	21.1705	22.6377	67.5896	22.9987	25.5921	23.9899	47.0615	13.7313	28.2779	28.6997	37.0644	33.5047	10.7721	6.74957	8.62456	6.45223	9.26774	7.49042	15.5555	7.0219
DDB_G0268014	7.04325	10.2683	3.43515	2.82965	3.02971	4.51589	6.64298	7.12056	7.70998	7.48023	8.01023	10.663	8.83676	6.06188	11.4891	8.34682	14.555	8.87965	13.2587	10.059	13.0327	6.79462	11.6965	9.00568	12.5503	10.4018	12.8643	7.81856	10.2575	10.9058	6.426	2.55285	3.66676	2.16694	3.56901	4.3006	18.4527	10.9419
DDB_G0268016	6.55055	10.0805	8.09363	0.80649	6.88341	3.19199	8.38481	8.43958	8.41001	0	3.93189	2.33583	7.17947	0	10.932	1.62083	11.1571	5.50566	6.89095	12.6965	2.80854	0	1.73201	1.38381	6.75457	5.21442	11.234	3.35342	16.4781	1.35715	7.09707	2.734	7.96658	4.10268	11.8252	1.28806	5.31645	3.4041
DDB_G0268018	18.2387	34.8034	10.6666	7.54492	9.65374	12.2055	12.0776	14.5832	11.2397	12.0225	10.6556	18.615	15.1923	11.8226	21.4515	15.2836	29.4733	22.6876	19.2149	11.1945	13.9019	12.8433	9.25912	13.0487	12.0363	11.4212	12.5607	9.26224	16.1673	9.57276	5.70856	3.34941	3.86449	2.64001	2.17409	2.86908	2.80701	3.74067
DDB_G0268020	143.322	245.241	79.9246	133.951	48.0437	96.0071	70.168	154.225	86.138	110.651	84.5621	81.24	84.083	28.6662	63.5166	76.6203	61.3947	125.15	55.27	81.4452	58.6084	102.051	76.344	119.929	55.135	95.6287	51.9239	81.5468	52.883	57.5088	36.5215	60.8371	31.1004	63.046	49.761	82.0087	44.0251	89.8829
DDB_G0268022	10.7811	28.0329	2.29668	9.88645	6.25045	9.78235	5.71034	15.3271	5.34568	4.50103	2.67775	4.5956	3.25964	0	1.06358	1.10384	1.86626	14.3733	0.347628	3.60282	1.70019	1.8479	2.35912	3.14141	2.04449	2.07153	0.900091	2.13154	1.87036	2.15662	0.268519	1.2413	0.241134	1.24181	0.511324	0.877212	0.536398	1.85465
DDB_G0268024	26.5836	43.9772	26.1123	31.289	24.4581	36.1411	25.9969	46.8287	22.5256	35.6722	26.8069	37.4117	41.6643	16.2136	39.928	35.7826	43.0854	39.9943	40.7667	51.2677	54.7088	42.4493	61.1983	52.0024	44.498	54.2786	57.8191	54.109	57.5099	61.5752	38.5939	45.4903	30.3472	42.9559	33.9123	42.5496	29.1507	36.581
DDB_G0268026	72.2286	81.6896	930.064	441.417	324.865	304.184	394.172	386.772	190.975	168.577	100.638	72.8193	136.072	7.69214	75.7956	86.1294	194.505	105.811	167.899	150.96	399.64	206.186	349.743	334.581	538.197	601.283	482.489	652.677	525.171	644.972	301.914	337.539	264.162	431.665	328.751	608.03	427.952	621.057
DDB_G0268028	18.2192	4.5014	4.64678	4.77434	55.425	22.48	24.9042	9.47545	4.12026	13.1542	5.21712	4.76824	2.56476	3.91531	11.3971	27.3793	3.95573	8.85067	196.31	2.67279	72.4293	91.8079	3.8892	22.5987	19.7634	35.8584	41.0088	35.528	55.3818	59.2868	1252.09	1681.92	3133.63	2587.45	5159.3	3504.03	6847.81	3125.35
DDB_G0268030	4.64083	3.57085	2.56523	2.0449	2.6237	3.2731	5.69022	4.8062	7.7143	6.83865	8.2835	3.07745	5.0864	3.7783	3.31925	2.53835	3.02162	5.33762	2.85497	3.60985	3.63042	4.78054	3.57357	5.1083	2.7285	1.31242	1.37988	2.05067	1.62385	1.66996	1.19085	0.764584	0.950575	0.866882	0.629903	0.864515	1.40969	1.21854
DDB_G0268034	479.819	263.412	484.817	497.379	642.455	599.659	531.667	538.044	479.676	567.016	431.795	533.314	619.065	300.72	741.607	751.811	845.723	621.114	821.297	694.265	717.313	617.631	832.302	762.124	671.9	884.651	799.372	758.778	711.377	724.702	599.894	515.756	443.364	440.341	309.832	407.25	308.41	376.966
DDB_G0268036	24.6195	58.3157	9.24501	7.36975	12.1744	15.0548	9.14507	28.2703	13.1391	15.8292	6.08489	13.771	13.4916	5.7605	15.8823	21.7391	27.6955	33.2702	24.6011	20.5845	17.1097	22.4955	18.7204	31.2055	24.7226	37.8508	48.3094	34.2024	51.3493	37.6052	95.1881	144.058	103.641	101.386	113.371	52.9666	35.1741	35.1207
DDB_G0268038	217.048	828.447	556.83	1254.77	987.709	1391.61	708.932	1320.43	532.062	984.908	308.694	771.674	428.899	177.678	336.478	583.613	299.042	615.576	140.97	410.329	216.985	548.736	374.301	403.856	94.0801	174.904	42.282	112.098	48.7973	54.9366	15.4454	62.0291	10.0559	45.9828	16.5441	56.3446	18.1267	55.1183
DDB_G0268040	12.2749	23.0873	4.81473	7.67623	6.91566	7.5954	6.38458	10.4062	8.20483	11.5983	8.4204	12.0427	12.3857	13.089	13.1922	12.5346	19.8415	17.6861	11.478	16.0499	12.9204	11.8639	15.7985	16.1347	14.1975	19.8525	24.0585	19.9488	24.6463	19.3762	11.962	13.3365	9.22555	7.48451	4.95769	8.27539	7.16867	10.0441
DDB_G0268042	677.404	1212.23	263.711	726.389	194.145	392.651	215.868	469.201	249.231	447.247	230.599	399.348	333.253	383.994	419.914	695.477	518.06	738.527	403.76	440.415	391.19	406	476.24	403.989	295.247	446.964	388.227	417.148	396.951	355.66	234.798	383.184	196.582	265.432	172.973	208.42	108.494	188.383
DDB_G0268044	119.815	170.901	116.601	136.19	157.984	161.28	148.319	201.963	160.761	208.42	153.724	182.647	173.262	209.049	158.611	161.003	178.131	180.371	159.425	190.291	189.446	198.519	230.794	226.543	176.269	197.558	202.734	191.152	185.793	199.278	115.237	80.4291	84.5459	89.6924	69.7755	81.1155	86.0612	97.1941
DDB_G0268046	1.40623	2.16403	1.73749	5.54023	2.627	4.11142	11.52	6.58821	2.88866	2.83761	1.68815	5.34872	3.08249	3.72902	5.36414	8.35081	10.0848	16.5469	9.20458	14.9909	9.64672	10.4848	11.8982	14.2593	1.93337	6.7164	6.80938	3.45548	3.03208	5.8269	0	4.69536	1.82423	0	0	3.31815	0	0
DDB_G0268048	19.4395	39.715	2.4847	1.98071	5.32206	5.55291	7.55067	10.6777	9.98308	6.42505	10.0589	4.78059	7.71421	1.18504	16.9401	3.64897	15.6235	24.2263	14.4166	12.3429	10.7297	7.49694	3.30848	8.21324	9.21608	12.2728	14.0657	10.4321	12.5263	6.1107	4.35753	5.87528	2.39135	3.07878	2.53542	3.95427	1.20898	4.18016
DDB_G0268050	0	0.413051	0	0	0	0	0	0	0	0	0.322219	0	0	0	0	0.265655	0	0	0	0	0.30688	0.333543	0	0.226807	0.184513	0	0	0	0	0.444875	0.193869	0	0	0	0	0	0	0
DDB_G0268052	23.6837	8.49735	30.1669	15.5296	38.2163	27.9441	63.7648	24.4981	74.1376	37.9911	82.9791	44.5354	49.7277	49.0435	33.5613	30.2885	53.435	55.0207	115.272	61.765	94.85	40.9222	84.8557	51.044	135.049	86.8504	86.8716	73.5637	63.1633	76.9654	72.5582	39.5395	63.648	43.2779	46.9862	33.1747	64.4566	38.9419
DDB_G0268054	2.15622	7.4659	0	0.530939	1.00702	4.72814	3.312	5.55606	2.21464	3.26325	0.647123	0.512586	1.18162	0	0.514064	0	0	5.43684	0	2.61205	0	0.669865	0	0.455505	0	0.858207	0.435044	2.20767	0	1.34019	0.389353	0.899943	0	0	0	0.423986	0	0.448207
DDB_G0268056	28.5699	55.1647	8.49199	11.8134	22.4061	29.1568	23.184	36.9983	22.5616	15.6364	19.0901	11.9176	16.2473	2.73979	11.6949	14.5385	17.4929	27.4107	15.4998	28.3407	18.6436	20.096	15.9634	24.0279	32.0537	48.3814	44.4833	46.9129	39.3244	46.9065	13.7247	10.7993	5.59431	8.44041	5.56065	9.1157	6.90277	8.74003
DDB_G0268058	0	0	0	0	0	0	0	0	0	0	0	0	0	0	0	0	0	0	0.392774	0	0	0	0	0	0	0	0.508493	0.172026	0	0.3481	0.303392	1.2272	0.27245	1.92924	4.04411	1.81708	2.27273	1.22238
DDB_G0268060	20.3981	32.2453	13.3371	11.7263	13.7152	21.9679	18.1246	24.8396	18.5051	19.2191	17.8177	24.6796	23.4874	17.6797	34.2877	27.1803	37.3965	32.9546	43.9367	42.4594	47.2788	32.9426	40.0134	38.4971	38.193	36.2658	48.5541	41.412	58.6996	49.1347	39.499	25.6401	30.6314	25.1866	29.584	28.1547	26.0531	27.4533
DDB_G0268062	2.29728	1.30246	0.896351	0.476356	0.903492	1.53186	1.60957	1.81268	2.23533	2.31782	2.61268	1.03475	1.06015	0.320626	1.38365	0.837682	2.25446	2.84545	2.14814	4.56986	5.80606	6.31051	3.75108	3.67809	3.65715	3.07992	2.14676	2.67396	2.60702	2.30462	1.3973	0.706497	0.392124	0.100969	0.748349	0.380399	1.30841	1.30692
DDB_G0268064	244.823	681.64	4.65928	12.8568	2.98041	11.3079	3.56448	11.6874	6.2566	12.8774	8.70569	5.79245	5.40472	6.41012	9.68192	16.0775	10.8174	198.457	8.67978	18.2726	9.61788	12.2558	9.40828	9.31435	8.37506	12.9308	3.51157	11.6422	4.37816	11.058	7.3331	16.4653	9.97192	27.1304	18.5521	28.0629	16.7414	38.1076
DDB_G0268066	3.29314	8.08428	1.06566	1.85346	1.53799	3.7443	4.65687	5.28974	5.55673	5.53763	4.8946	10.1399	8.93735	8.87129	15.8519	8.53638	14.5636	6.1947	10.3378	5.09112	6.63383	1.75383	4.14634	3.11399	14.6069	8.55086	13.7949	11.6886	10.4255	8.70715	5.66332	5.49783	4.47545	3.92863	2.37254	3.76191	4.12929	3.58565
DDB_G0268068	69.6387	151.938	35.9469	70.7241	44.5208	63.6451	44.0543	96.8625	50.8625	96.18	42.7287	91.8239	98.7134	30.9146	105.076	116.405	111.203	144.115	71.4849	114.58	113.237	138.845	157.124	129.721	146.594	209.419	201.577	204.077	208.435	190.063	165.876	268.95	108.808	185.576	107.914	143.871	70.7814	126.613
DDB_G0268070	11.9088	19.5758	20.0648	7.73083	10.7443	15.6945	9.14611	11.4122	8.33964	4.3692	4.2239	3.86048	2.52145	5.02403	5.16215	6.96483	12.1312	15.4688	17.2097	20.1969	19.0311	9.58552	14.9806	8.46209	16.7451	14.0042	15.8363	13.8557	19.7445	14.5794	8.50386	7.68152	7.98769	6.10253	12.0054	8.40876	8.7866	7.42635
DDB_G0268072	0.0887334	0.13655	0.219272	0	0.165764	0.259431	0.0908642	0	0.0911373	0.0895267	0	0.168752	0	0.0784338	0.930815	0.351291	3.75446	3.13234	9.95674	7.22344	8.11613	0.992393	3.12824	1.27466	21.4103	5.58011	19.765	5.66907	21.3008	9.04488	8.84456	1.48139	2.35974	0.963296	1.76964	0.697919	4.92912	1.32802
DDB_G0268074	4.86465	5.86751	3.73631	0.647487	2.27193	1.08914	2.62537	2.64868	2.36318	1.5255	1.73618	1.37523	1.51305	0.29054	0.626907	0.780766	1.93291	2.09959	1.53677	2.16609	1.7287	1.96058	1.20513	1.94423	1.85282	1.72688	1.53857	1.72306	2.22065	1.63437	1.3295	2.14011	1.57766	1.48222	1.26584	1.34435	2.03929	1.63978
DDB_G0268076	2.74532	0.528092	0.424003	1.18299	1.44241	2.17386	0.702812	1.60773	0.704924	2.76987	0.617942	5.22103	1.88056	2.88166	2.45442	2.03786	0.36915	0.86528	5.61552	0.997705	3.53116	7.88913	4.83923	7.3944	140.362	104.487	284.429	226.833	284.748	277.422	173.009	152.68	101.499	137.554	121.302	252.367	193.598	317.715
DDB_G0268078	9.77541	3.15722	5.81541	2.85281	6.65082	5.76315	10.6281	6.33255	8.05698	8.64517	11.7351	9.86919	12.1689	8.74742	12.4296	8.48064	13.3284	11.3606	13.2034	16.0232	16.0059	12.4475	15.3167	15.8067	16.5924	10.7596	13.4409	14.7288	11.1025	16.8023	22.4895	22.062	25.9885	24.4898	23.4045	20.788	33.6069	30.0031
DDB_G0268080	33.2647	38.654	13.3008	12.7043	16.7585	21.7386	19.7628	35.2583	25.1014	29.5503	21.422	23.977	24.6599	23.7457	25.7109	25.0524	31.0889	30.9745	32.012	37.6887	38.8086	31.2135	44.5156	42.45	45.3343	61.5284	67.7025	56.0026	67.0543	57.9475	33.9735	19.3481	14.7826	11.4192	6.86952	8.77212	10.4947	10.6441
DDB_G0268082	0.695555	1.07038	0	1.37017	1.29938	0.677869	0	1.30347	0.714399	0.701774	0.834998	0	0	0.61482	1.32662	0.688418	0.498816	1.16921	1.3008	0.674077	0.795249	0	0.490427	0	1.43444	1.10736	0	0	0.999826	0	0	0	0.451154	0.580846	1.43501	1.64124	0.501792	1.15666
DDB_G0268084	7.84336	10.1232	6.04384	5.15018	7.24738	9.69874	7.68626	10.5102	8.48896	7.82839	9.51701	2.24549	6.28554	0.596383	3.61922	3.75623	3.14508	7.79729	4.49514	5.23091	3.76059	8.48904	3.38951	6.98401	10.8415	12.2857	9.05255	11.5363	10.3652	11.7419	12.4877	14.3615	13.5664	17.5367	18.2117	14.1292	11.4993	15.9882
DDB_G0268086	0	0	0	0	0	0	0	0.977606	0	0	0	0.992101	0	0	0	0	0	0	0	2.02223	0	2.59303	0	0	2.86888	0	1.68404	4.2729	3.74935	0	0	0	0.676731	0.871269	0.717503	0.820618	1.50537	1.73499
DDB_G0268088	4.82396	6.4612	3.12732	1.87707	3.28204	3.01811	4.63487	3.68301	5.44399	2.8842	4.93311	1.33082	1.95819	0.973882	1.30626	1.26729	2.02871	2.90321	1.30868	2.74151	4.1876	2.84927	1.82663	2.46589	4.81044	1.63556	5.0467	3.73173	6.44195	6.11999	4.55968	2.63479	6.5669	2.78506	3.72701	2.59974	5.6928	2.74825
DDB_G0268090	55.7644	56.8285	170.261	62.7362	88.2008	111.591	33.7545	67.3462	20.8736	34.0078	17.8517	23.5672	26.0771	8.3248	42.3068	50.0408	78.2052	137.9	137.429	315.367	358.456	402.843	601.489	305.136	129.314	161.382	101.01	162.809	85.1461	124.263	20.2285	15.5163	12.2175	26.9058	18.2372	35.8682	34.6871	40.8022
DDB_G0268092	6.18025	10.7788	3.56352	4.05813	4.23332	6.42464	6.32866	5.40485	5.50133	5.81981	3.95693	3.52607	3.6126	0.364193	8.64413	9.78693	18.3196	12.4666	9.63172	14.3746	13.6611	9.21598	13.3634	14.2744	10.7629	12.1352	9.3105	10.1243	21.025	15.7066	9.82062	6.53462	4.81039	7.22542	5.6669	6.15725	4.75583	4.11094
DDB_G0268094	4.39126	6.23782	14.8163	2.49527	12.1473	9.2176	5.53441	5.06415	2.94899	2.38566	2.43305	9.15427	7.2193	1.19432	15.14	4.51336	21.5598	6.52989	9.94959	12.1123	9.65512	11.1236	7.62147	13.5581	6.73399	4.43668	8.58729	8.16203	10.0753	6.8584	5.48957	2.96065	5.03926	2.67978	3.48448	4.51661	3.28981	2.24688
DDB_G0268096	0.504707	1.74754	0.779499	0.124277	1.29642	1.22968	1.16286	2.00988	1.68474	1.90957	1.51472	1.19981	1.10633	0.446124	0.842289	0.874174	0.904874	1.0605	1.29784	0.978244	0.432785	1.09757	1.06759	0.74634	0.78064	0.703082	0.407323	1.0335	1.3603	0.731962	0.546816	0.21065	0.491048	0.105368	0.520633	0.297727	0.364109	0.104912
DDB_G0268098	187.986	161.858	47.2793	59.4253	7.56445	15.1932	37.111	54.3512	71.4298	68.5333	75.8319	59.8738	69.233	49.0355	48.8481	55.7069	37.3878	75.5542	30.9535	37.0837	27.0833	30.5685	31.834	55.4304	40.7097	69.3818	28.9212	35.0739	23.2096	26.8457	24.5676	19.2664	17.5971	12.765	9.60713	12.7395	11.904	12.6255
DDB_G0268100	25.1169	38.0043	6.06803	10.3654	3.53876	5.05976	4.88538	12.359	8.93541	12.7415	6.90639	16.2782	10.7653	12.5271	11.2403	15.6932	10.4654	20.0491	10.4967	8.97502	6.25677	7.49784	9.69578	12.8055	6.55921	9.38256	7.13434	7.12583	7.26121	5.69797	5.2702	4.56804	3.18548	3.16378	2.89491	5.95972	3.74548	4.55012
DDB_G0268102	9.13223	5.77621	12.8134	6.86039	14.277	9.12629	15.5727	10.6236	20.5478	15.9291	22.7158	19.5018	20.1453	24.9692	20.6651	14.5535	26.5019	15.1559	24.2431	21.4131	31.9871	19.571	23.3278	19.3247	32.0805	19.0671	21.8294	19.144	20.3582	21.1651	18.307	12.016	25.0991	12.7641	14.7959	12.5091	28.977	14.5106
DDB_G0268104	276.092	254.483	198.522	172.641	92.4588	151.885	127.004	164.116	132.075	156.32	158.128	146.335	147.655	61.4436	193.644	210.656	236.158	215.939	261.339	216.631	227.839	191.074	144.002	152.741	126.858	111.913	103.358	117.505	141.913	120.725	57.8378	80.9949	71.7335	106.186	55.4271	74.6762	50.0537	71.5685
DDB_G0268106	0	0	0	0	0	0	0	0	0	0	0	0	0	0	0	0	0	0	0	0	0	0	0	0	0	0	0	0	0	0	0.724378	0	1.9515	0.837498	7.24177	3.94406	11.5762	1.25081
DDB_G0268108	0.287496	0.884847	1.06566	0.566335	1.61123	0.280186	0	0.269385	0.295285	0.290067	0	0	0.315099	0	0	0	0.824709	0	0	0	0.328703	0.357262	0	0.242936	0.197634	0.228855	0.232023	0	0.206631	0	0	1.91988	1.86477	1.4405	1.5817	7.68828	7.25925	11.235
DDB_G0268110	4.10981	5.92924	16.1859	8.09585	13.3158	10.3888	8.41699	8.90521	8.57421	12.0509	8.47984	10.9912	13.9355	3.2922	8.94083	9.02506	11.513	7.12438	5.7645	5.84988	8.07618	9.73544	10.7761	13.1316	4.06123	6.33857	3.83507	5.47022	6.09226	6.91824	4.91651	5.03873	4.16519	4.39728	4.32781	5.7579	3.79881	4.6986
DDB_G0268112	5.8218	11.4477	0.799246	6.0527	2.41684	7.56502	3.9744	10.0009	6.97611	8.81077	4.65929	4.92082	2.83589	2.57302	1.54219	2.88103	3.24729	7.61158	0.907308	4.70168	2.21875	2.41152	3.64878	3.00633	4.22442	5.14924	5.74258	6.35808	5.57903	7.77308	8.64364	9.4494	6.92296	12.9645	7.11763	9.92127	5.36666	9.68126
DDB_G0268114	65.6174	161.851	14.3749	54.087	6.52026	19.0486	15.2495	32.268	12.4275	26.2938	13.408	18.1433	14.2815	10.6952	17.7518	24.4116	19.0232	56.3241	10.0087	20.295	12.2377	18.5056	19.3595	20.4485	12.1566	15.9293	11.2673	16.0096	15.3858	13.1126	4.70585	6.21544	1.81111	3.49761	1.92022	5.49047	4.02877	4.64329
DDB_G0268116	4.58271	8.6797	2.83112	5.55533	5.59759	11.1654	5.05373	9.41378	5.79306	8.71385	4.86665	10.2238	8.30676	3.42758	14.7916	11.5136	14.1571	14.518	12.6908	13.1528	10.4791	10.0754	13.5462	14.0002	8.11806	10.9439	9.24617	9.8172	9.75443	10.3709	3.18272	3.08972	2.40083	3.38537	2.18183	2.91129	2.16167	4.83623
DDB_G0268118	25.2498	30.2794	12.4165	11.2287	18.852	17.9414	20.754	22.1557	19.9491	20.0225	16.93	19.9949	24.1569	14.2572	40.0245	35.9397	56.8064	37.6178	56.46	41.1653	57.641	30.3276	44.657	33.4671	37.3853	37.9807	36.8027	28.9821	39.7548	34.362	14.6389	7.47211	5.47746	6.41736	5.11057	6.64208	7.3107	7.02151
DDB_G0268120	0	0	0.878292	0.700139	1.32794	0	0	0	0.7301	0	0	0	0	0	0.677886	0	0	0	0	0.688892	0	0	0	0	3.42058	0.56585	1.72105	0	1.5327	0.589093	2.05373	0.593369	0.922139	1.78083	0	1.67731	2.5641	0.591042
DDB_G0268122	4.92993	8.27628	4.43	16.7742	7.53519	33.632	7.343	51.2329	14.2698	75.0623	16.6787	73.7271	12.7713	40.0116	11.5397	52.342	9.32083	79.8575	10.8961	97.7255	7.17377	54.5793	9.16408	44.3091	8.01032	25.33	9.76588	22.7599	11.274	14.4852	5.17938	8.60454	5.23255	8.98232	7.39707	11.6327	6.14318	8.94343
DDB_G0268124	0.548192	1.26541	1.01599	0.269969	1.28011	0.267126	1.12271	0	0.563043	0	0.658091	0	0.600824	0	0.261388	0.271283	0.589702	0	0	0	0	0	0.386523	0	0.376844	0	0.221209	0	0.197	0	0	0	0	0.228893	0.188497	0.431172	0.19774	0.227902
DDB_G0268126	5.86993	4.33591	3.48129	2.77514	5.26354	4.69095	9.73764	10.5603	7.59649	6.98845	8.03325	5.80496	7.3342	1.66035	6.8293	2.20768	7.15633	8.28847	6.80618	7.62282	10.8723	9.77444	6.04267	6.94417	9.03878	7.56966	10.1379	8.55822	10.5472	12.6479	4.07019	3.13592	3.1982	2.94112	2.90647	3.50885	3.89594	4.09975
DDB_G0268128	0	0	0	0	0	0	0	0	0	0	0	0	0	1.15124	0	0	0	0	0	0	0	0	0	0	0	0	0	0	0	0	0	0	0	0	0	0	0	0
DDB_G0268130	16.3507	22.4069	4.12895	11.8727	18.5053	31.172	16.7433	32.0951	20.7163	22.638	15.4736	12.4836	10.2029	12.6594	9.10519	10.3949	8.21666	14.846	8.7048	15.2675	6.82271	9.1952	6.05886	8.57223	5.00465	5.89027	1.15584	6.25641	3.34536	5.93441	1.20685	2.68987	1.316	3.98662	1.80567	3.37937	2.58302	3.67165
DDB_G0268132	9.28207	7.97248	3.37835	4.25224	6.65371	6.52157	8.69446	8.83216	11.7506	8.78427	11.8339	7.52628	15.3782	4.83376	15.988	12.9612	16.7705	9.67625	13.1874	13.7372	20.4023	12.4286	18.0105	18.6053	17.6584	21.6509	20.0924	18.1525	20.1172	21.5861	13.6685	12.433	16.5682	9.79426	12.3213	10.9227	20.9714	14.2389
DDB_G0268134	11.5279	3.48107	7.2561	2.74217	9.22366	6.3593	13.8984	4.76903	18.4528	7.59303	22.769	9.26584	15.7814	24.8016	16.2205	11.1943	17.5951	12.0656	25.1386	15.1769	25.9127	8.75735	15.7656	10.6233	24.671	12.3277	25.0319	15.4997	19.4785	16.8718	17.9097	8.93286	17.3247	7.01116	7.4491	6.39828	15.0325	6.76379
DDB_G0268136	0	0	0	0	0	0	0	0.187073	0	0	0	0.379693	0.218819	0.352952	0.190394	0	0.143179	0.335607	1.12013	0.193485	0.228266	0.744295	4.22312	2.53058	19.7634	16.3695	26.2638	17.6613	23.1025	26.9692	4.61455	3.16647	2.58996	0.833621	0.2746	1.72735	2.59259	2.32403
DDB_G0268138	75.2022	157.409	34.6471	48.0199	17.8584	35.0922	10.4418	32.8437	11.7823	14.4676	6.12057	9.99921	5.93721	0.281666	5.16596	3.7846	5.02748	54.6362	3.5756	3.70576	0.728652	2.37588	1.57275	3.50043	1.97147	3.04389	0.771507	2.34904	2.51927	2.11261	1.1508	0.265993	0.620059	1.86271	0.657416	1.50379	0.45977	1.5897
DDB_G0268140	21.59	29.6327	52.2188	34.4016	31.7678	40.701	36.3637	41.9438	36.1305	33.8941	25.6181	21.7188	18.8207	14.9577	16.6938	17.9858	23.0754	27.6046	20.2663	32.1524	30.4029	38.2238	42.7885	38.6709	53.0631	34.0407	31.6865	36.4606	37.7447	38.2713	17.4607	9.81124	11.2463	10.7898	8.48429	10.2281	14.7337	13.8621
DDB_G0268142	64.872	110.384	33.2065	32.1302	33.9327	142.521	40.6171	106.635	46.4503	34.596	25.5882	15.3335	16.6578	5.89804	12.9031	22.5639	20.8688	77.8917	29.9836	59.9948	30.9395	51.8234	19.3417	35.3962	27.9037	20.0658	13.6123	32.0333	15.5861	23.1941	8.96962	19.0303	5.89085	13.0016	8.54013	17.494	11.0984	20.3427
DDB_G0268144	28.3133	12.0854	26.8118	16.5897	48.1631	56.8988	146.659	136.812	154.529	108.949	101.224	169.399	159.462	99.1942	220.44	101.864	161.253	64.6168	97.5912	78.7119	95.2241	58.426	56.1014	61.5586	51.2869	42.6087	12.1757	18.0281	10.9917	10.1049	6.34409	6.72801	5.56303	8.45659	6.39563	7.31477	7.97656	7.99039
DDB_G0268146	1.3463	0.887916	1.90108	0.757733	0.718585	3.56133	2.36337	4.86574	3.95079	1.55239	1.84709	0.36577	2.31874	0.34001	2.38436	1.52284	3.72406	2.90971	2.33796	2.05029	2.85864	1.912	2.16974	1.46267	2.1154	1.22479	0.776094	1.10274	0.82939	0.956327	0.277834	1.12381	0.498997	0.642442	0.661326	0.151273	0.555004	0.799576
DDB_G0268148	3.26636	4.43519	1.187	1.13547	0.717874	0.374506	1.18051	1.62031	3.94688	1.74471	3.22921	2.37515	5.26465	1.35869	5.68015	2.282	5.37388	3.55279	2.33564	1.30344	2.19678	0.477528	0.677372	2.43537	1.4529	1.22358	1.39559	0.786891	1.51904	1.11461	0.416338	0.80193	0.498503	0.481354	0.264268	0.906742	1.10891	1.59757
DDB_G0268150	0	0	0	0	0	0	0	0	0	0	0	0	0	0	0	0	0	0	0	0	0	0	0	0	0	0	0	0	0	0	0	0	0	0	0	0	0	0
DDB_G0268152	0.23637	0	0.0973503	0	0.220783	0.46072	0.40341	0.0738265	0.0809246	0	0.0945856	0.0749212	0.0863547	0	0.375686	0	0.452033	0.264889	0.221025	0.458142	0.540498	0.293729	0.222215	0	0.704115	0.125438	0.445112	0.387216	0.396399	0.195886	0.227636	0.0657693	0.255526	0.0657962	0.379289	0.309856	0.341047	0
DDB_G0268154	9.7473	27.2727	21.8971	25.6014	8.00096	10.9388	12.7036	16.0524	13.9552	28.3113	9.21929	60.6677	45.6462	133.938	79.1517	84.1944	98.7109	56.6027	81.4782	64.9791	87.8042	49.5517	108.922	77.8726	103.555	114.271	104.411	81.2905	101.688	96.6893	87.6844	84.8166	103.073	96.9376	132.034	101.292	96.1034	81.5367
DDB_G0268156	3.05502	9.81144	3.44644	5.62555	4.21831	5.82522	6.12074	9.08551	7.23054	9.381	7.4944	18.3141	10.4817	19.3725	10.8935	8.93953	14.098	9.82427	10.6815	10.0406	10.1749	7.92284	10.7703	13.132	8.30913	17.1289	6.11027	8.37735	7.25541	7.155	3.83756	4.21329	3.18772	3.43856	4.11054	3.44761	2.49144	4.41764
DDB_G0268158	10.3638	10.6812	0	0.187298	0.088811	0.0926631	0.97364	1.60364	1.95313	2.39827	2.1687	2.35071	1.14631	3.44582	2.17614	1.31747	0.68187	4.15555	3.02288	2.11933	3.04385	1.89046	4.08946	4.74028	35.9488	42.8388	45.8874	34.7343	44.4874	33.8034	39.2138	10.6353	9.3741	3.25541	2.81165	1.86961	7.81969	3.95283
DDB_G0268160	0	0	0.580918	0.231542	0.10979	0	0.36109	0.220272	0.24145	0.237183	0.28221	0.223538	0.515304	0.935078	0.896731	0.930677	1.77018	0	0.769371	1.48085	1.34388	1.46064	2.07191	2.38374	3.47445	2.43271	3.50986	2.88829	2.8723	2.72745	1.78286	1.56986	2.21095	1.5705	2.82916	1.849	3.05269	1.27051
DDB_G0268162	5.79505	7.77459	24.2344	34.9786	16.9327	17.5223	24.9541	29.7953	26.5553	53.8211	39.422	75.1688	38.1086	75.7853	41.377	55.2969	58.9287	59.9468	76.4195	67.9692	81.7164	68.3201	92.3021	76.3406	70.0722	50.8616	70.633	60.246	65.5728	61.078	42.5009	31.753	40.3831	39.4593	38.4221	40.5546	48.1317	43.9833
DDB_G0268164	4.78532	4.07373	6.16417	4.5127	5.23057	3.96905	4.48319	7.25049	5.9607	7.08806	6.11134	9.97202	8.81566	5.57983	12.0398	7.25547	14.0192	8.21516	12.8527	13.518	12.9213	11.134	12.3476	11.7867	15.258	11.7519	10.6821	9.5905	11.562	10.0409	8.53063	8.41395	11.6891	8.67246	14.5639	7.92805	11.6054	9.39682
DDB_G0268166	0.35937	0	3.5522	0.353959	0.335673	3.15209	1.472	2.69385	0.738212	2.53808	1.29425	0.341724	0	0.635314	0	0.355682	1.03089	0	1.34416	0.348273	2.87615	0.893154	1.26694	1.21468	1.72929	1.14428	2.90029	2.94356	2.58288	2.97819	2.59569	2.09987	2.09787	3.60124	2.4714	4.80517	15.5555	17.0318
DDB_G0268168	13.5852	20.2629	9.5548	7.6167	12.9822	13.2398	15.8377	18.017	15.6706	16.5535	17.9396	15.6012	24.8541	8.49822	36.7734	24.4094	38.296	22.1338	39.3802	30.1799	28.4363	26.7513	37.9467	34.3505	28.9506	39.8463	35.422	27.4764	34.6999	30.2246	15.0961	10.5551	9.55732	11.8684	8.33648	10.2743	8.5945	12.8597
DDB_G0268170	0.710842	0	0.878292	0	1.32794	0	0	1.33212	0	1.43439	0	0.675937	0	0.628333	0.677886	0	0	0	0	0	0	0	0.501206	0	0.488655	0	0.573684	1.74673	0.5109	0	5.13432	5.34032	3.22749	2.37445	0.488848	2.23641	0.51282	3.54625
DDB_G0268172	0	0	0	0	0	0	0	0	0	0	0	1.0984	0	0	0	0	0.828391	0	0	0	2.64136	0	0	0	0	0	1.86447	0.946143	1.66043	0	3.33731	0.964225	0.749238	1.92924	0.794378	1.81708	0.833333	0.960443
DDB_G0268174	0	0	0	0	0	0	0	0	0	0	0	1.10497	0	0	0	1.15011	0	0	0	0	0	0	0	0	0.798819	0	9.37819	7.61447	9.18702	17.3342	19.3044	6.78999	0.753724	3.88158	0.799135	5.48389	4.19161	4.83097
DDB_G0268176	1.48861	0.624761	1.50486	0.53316	1.01123	1.05509	0.692887	0.380407	0.69497	0.54615	0.487373	0.51473	0.593282	1.31582	0.903375	1.07151	1.26165	0.909931	1.39197	1.04919	0.464173	1.34534	2.38545	0.914821	1.76754	0.646348	0.436864	0.22169	0.680844	0.560748	0.293237	0.112964	0.0877768	0.11301	0.18613	0.31932	0.488145	0.225041
DDB_G0268178	0.225389	0.346848	0.835449	0	0.631579	0.219658	0.923205	0.84476	0	0	0.270574	0	0.494057	0	0.429879	0	0.969823	0.378874	1.05378	0.873716	0.515388	0.840249	0.953513	0.952274	1.70433	1.79416	0.9095	0.738453	0.485978	0.560357	0	0.376283	0	0.188218	0	0.177276	0.162601	0.374807
DDB_G0268180	6.01974	10.6768	2.52128	10.4513	8.95833	18.0972	9.29867	13.7667	9.53621	5.14708	4.28694	2.32846	2.12468	2.7056	2.82167	4.14028	2.48779	6.51735	2.76677	8.10806	6.53258	16.1021	8.48888	9.05261	2.87566	2.51777	1.1528	2.84141	1.61328	3.72039	0.736946	2.04404	1.05886	1.53365	0.280664	1.76549	0.809673	3.05403
DDB_G0268182	90.982	288.924	36.3884	81.3243	34.386	87.131	38.7746	110.382	41.0518	77.9996	39.7744	66.5111	50.1468	19.5243	44.6358	56.2152	42.6184	149.403	27.5389	54.0248	30.0643	57.5104	36.3395	60.4377	29.2835	57.772	35.6524	43.0764	52.5396	57.0941	22.0317	35.1197	10.5746	20.6413	7.59503	26.4733	13.6585	26.6738
DDB_G0268184	0	0	0.316533	0.378491	0.119646	0.124835	0.262337	0.120023	0.131563	0.387713	0.307544	0.243605	0	0.339673	0.97723	0.760667	2.75583	1.50724	3.95263	0.993095	3.07549	1.43258	4.06423	3.89659	8.89351	8.87097	14.0592	8.28859	10.0349	10.0846	10.7323	9.19546	10.4686	11.0177	16.4727	17.8326	21.1617	25.6676
DDB_G0268186	2.63571	3.0936	0.883145	0.484005	2.00291	1.56734	1.78409	1.50692	2.52359	0.946522	1.34072	0.849589	1.22405	0.71078	1.27806	1.06115	1.6339	1.80227	1.75446	1.99151	3.6264	1.44336	1.63792	1.32121	5.25135	2.20478	5.22774	3.18343	5.55463	5.70135	3.09761	1.04413	2.72375	0.820725	1.44392	0.80815	2.93278	0.44573
DDB_G0268188	0.372595	0.860071	0.0767276	0.0611642	0.232017	0.242081	0.445133	0.349123	0.574034	0.125309	0.372743	0.1181	0.0680613	0.0548911	0.414541	0	0.133603	0.104387	0.174203	0.361089	0.142	0.154337	0	0	0.0426889	0.197731	0.150351	0.0508647	0.312426	0.15439	0.0897069	0.0518367	0	0.0518579	0.0427058	0.0488432	0.224	0.103267
DDB_G0268190	4.73895	5.9557	3.90352	1.71145	6.34458	3.30989	4.85275	5.4025	5.27295	7.57042	5.59418	9.23781	9.52222	9.35517	17.5497	14.3836	29.5105	10.887	23.5597	18.2939	24.9236	15.4094	22.3315	24.1601	31.8711	36.403	26.6445	28.3358	24.0123	25.4619	13.064	10.2191	9.83615	12.0701	15.0457	17.7049	24.2735	20.0297
DDB_G0268192	3.45764	2.66045	0	0.425697	0	0.421215	0	2.02489	0.887828	0	2.07541	0.821964	1.4211	0.382037	0.824334	0	0.619909	2.17958	0	0	0	0	0.609484	0.365215	0.891332	0.344047	0.34881	0.708027	1.55318	0	0.312176	1.08234	0.280338	0	1.18891	0	0.311804	0.718728
DDB_G0268194	31.5853	69.6039	9.67837	28.6209	18.6456	27.0883	17.595	41.1969	17.3884	28.0435	12.7402	36.2814	14.401	18.5383	20.7232	19.0068	20.2956	27.609	17.2483	16.6518	6.35578	20.096	13.3622	15.3733	6.60065	13.8788	5.91388	15.1087	9.26206	9.42319	4.0152	7.38235	2.95012	5.69728	6.25573	9.53968	3.64583	7.98368
DDB_G0268196	4.84107	2.05513	1.23754	1.15094	1.16944	1.4642	3.2479	3.51938	3.85775	1.85268	2.00399	1.03179	1.55517	0.295114	0.875566	1.81742	0.778153	1.68367	0.78048	1.21334	1.14516	2.59303	1.35358	2.82119	3.67216	5.58111	4.31115	3.82852	4.31925	5.39533	5.5464	4.73777	5.57626	5.43672	5.33822	3.67637	4.8172	3.19239
DDB_G0268198	13.2918	25.5681	0.821143	1.52736	0.413843	0.64769	2.04164	3.9439	5.00569	2.45861	4.25506	4.42368	3.39918	0.391632	2.11259	1.75405	1.58869	8.56489	0.828592	2.57627	1.51969	3.02816	2.03057	4.30545	1.52286	2.11613	0.178785	1.81452	1.75141	1.4687	0.640032	1.8492	0.431068	1.47996	0.457039	1.39393	0.958903	1.84194
DDB_G0268200	0	0	0	0	0	0	0.48	0.878428	0	0	0	0	0	0	0	0	0	0	0	0	0.535929	0	0	0	0.644458	6.34327	3.02639	3.07154	2.35829	1.55384	0.338568	0.39128	0.304038	0	0.322356	7.74235	73.0434	75.6105
DDB_G0268202	6.03295	12.3787	6.62587	3.30118	5.63512	9.79925	8.2371	11.9339	13.7698	12.1738	6.4377	9.24248	7.34686	9.48033	3.19625	1.3269	2.88435	5.63403	1.88043	3.57296	0.766406	2.08248	1.89056	2.83215	1.38241	4.2688	0	1.64717	1.20445	3.33311	1.45251	3.63708	1.73916	2.23912	2.07444	5.00875	1.20898	4.18016
DDB_G0268204	0.818818	0.94505	0.126463	0.504056	0.573618	0.997497	0.524051	0.671331	0.841001	0.722872	1.22871	0.778611	0.897433	0.361888	0.683249	0.810416	0.220205	0.344104	3.44547	0.793533	0.93618	2.03503	4.4022	2.59465	31.5917	34.3826	40.2278	36.1331	33.4712	35.71	72.0796	58.4394	47.5339	38.89	44.7667	26.6467	23.8502	24.5095
DDB_G0268206	0	0	0.54556	0	0	0	0.226075	0.206865	0.453509	0.222747	1.32517	0.839731	1.20985	0.195148	2.94753	1.09254	2.53324	2.96892	1.65153	1.49769	1.26209	1.64609	1.08965	1.49244	1.3659	0.351484	0.890875	1.98916	0.317351	0.182961	0.478386	0.552866	0.286398	1.10618	0.45548	1.04188	0.318543	0.917829
DDB_G0268208	3.98543	3.77423	13.2576	19.9291	12.3133	17.6278	7.53441	21.8317	14.1695	14.5377	11.041	15.1589	10.4162	2.43888	7.89368	4.55139	7.03543	4.63806	2.58002	4.75368	1.75256	3.04773	1.29696	3.36771	1.68597	2.92848	1.73193	1.25555	0.881363	0.508128	0.221433	2.04726	0	0.768038	1.05415	1.44678	0.884675	1.01962
DDB_G0268210	21.5622	44.371	12.3914	19.5089	5.15218	32.0096	16.1749	41.5823	21.3738	13.4071	12.6415	3.81459	5.49591	0	2.63009	1.9852	2.33747	14.3297	3.98559	7.28943	5.44653	10.5932	12.1979	14.1948	12.0648	10.3783	16.5924	14.5809	24.6876	14.3369	9.598	5.23223	3.41513	6.69999	3.10362	3.54965	2.71318	6.67098
DDB_G0268212	3.12085	2.18301	1.22691	0	1.19252	0.691248	1.74316	0.39876	0.874199	0.143125	1.19207	0.539564	0.932858	0	2.0292	0.140401	2.64504	1.43075	0.795884	0.824857	1.62189	0.352561	0.400085	0.359609	1.1702	0.451688	0.228971	0.464772	0.815648	0.470241	0.614768	0.473654	1.01213	0.236924	0.487776	0.334726	0.818713	0.825644
DDB_G0268214	1.45691	0.672603	0.360021	0.286994	6.80417	2.41376	0.447567	0.54605	0	1.32294	0.349796	1.5239	1.11775	0.643899	0.972553	7.35398	0.208963	1.22451	20.2986	0.141192	2.83173	9.59537	6.06075	2.33908	57.5875	30.965	88.4198	82.34	99.0571	85.3614	267.391	374.085	334.336	286.883	476.412	161	125.706	116.291
DDB_G0268216	1.98734	2.49194	2.81926	1.37744	2.20005	2.04441	2.52498	3.06909	2.30578	1.22534	1.89977	1.43481	1.65378	0.455431	1.43895	1.71197	2.79765	2.72203	2.61542	2.81762	3.91321	5.03066	2.72465	4.32267	5.33813	5.62481	4.21761	5.99876	4.47021	6.09984	4.51895	5.86764	5.41872	4.42558	3.64453	2.98149	4.0622	3.39661
DDB_G0268218	7.93497	7.35031	16.7528	3.49041	11.3694	7.80828	12.701	9.3119	12.581	5.20772	10.3581	8.49765	10.8921	1.77051	15.5015	4.49863	20.8837	9.7125	19.7382	17.0224	27.0407	12.7325	9.83171	15.1678	26.2675	16.3737	15.5435	12.6202	16.1679	14.6202	19.5867	15.8839	26.0339	13.703	24.9004	9.33139	18.0627	10.2488
DDB_G0268220	27.8472	27.2299	8.96016	11.714	15.4439	21.2024	19.0106	32.0725	22.0471	20.4868	12.188	15.1707	14.6245	3.07686	12.1716	12.0581	17.4742	29.7441	13.8334	20.5216	20.2307	21.6279	21.0664	26.9626	25.3246	33.4816	23.4104	26.3732	21.8908	27.6451	31.2181	24.9401	12.7942	12.354	8.37837	11.4077	6.90582	11.0946
DDB_G0268222	185.925	241.089	89.4896	104.68	234.086	292.32	230.698	324.819	245.272	206.783	180.039	119.402	110.301	151.238	97.3488	107.657	86.0989	157.701	77.4187	109.611	58.3565	116.092	56.2489	89.9183	59.8012	56.4014	26.7909	53.3064	32.4406	52.0851	152.487	150.599	130.638	117.899	136.794	74.305	83.6781	85.8593
DDB_G0268224	15.207	13.7966	5.04787	2.90619	5.9361	5.52998	6.85642	7.54986	7.11015	7.9005	6.13064	3.88486	6.09467	3.1097	5.19475	7.97478	10.8243	10.4921	7.1099	11.328	8.17433	7.05121	10.8823	10.2608	12.7162	16.3511	18.5008	14.0361	18.923	15.8941	20.2464	11.8414	12.7344	7.7711	8.11659	4.73079	6.63157	5.37848
DDB_G0268226	35.937	56.883	262.609	183.048	724.094	639.424	468.937	512.793	239.392	219.622	96.144	21.4798	78.7747	18.1518	43.0834	49.7955	40.4991	72.4912	37.4445	76.62	48.1315	137.801	103.527	116.262	79.0535	81.734	172.36	140.45	213.272	199.113	164.641	287.125	160.503	371.271	354.469	646.074	315.555	758.963
DDB_G0268228	4.24832	7.40114	6.73466	4.02645	5.24098	3.82782	6.07405	7.2854	7.73888	6.87425	6.73585	3.6586	5.00761	5.73908	3.05763	2.38003	3.10416	4.31174	4.57214	6.21454	7.88154	13.4471	9.9471	12.0565	7.27351	4.97696	4.26958	6.17162	4.55125	5.18139	3.1264	3.74698	7.33083	18.4748	53.0294	40.854	53.0855	31.4578
DDB_G0268230	4.73049	5.92531	3.26223	2.70887	3.90476	3.53806	4.28082	5.46329	4.85864	6.10472	7.52776	3.76594	6.63154	3.11174	2.93751	3.26647	2.91909	3.14375	2.16026	3.19842	2.51558	2.46073	2.01676	3.16064	3.47876	3.32774	4.35044	4.0549	3.16272	4.10261	1.27136	1.37746	1.56983	1.83737	3.40448	3.20153	4.84127	3.38442
DDB_G0268232	6.52083	7.62645	8.29862	6.03729	8.7708	7.18117	11.0177	11.4258	11.9215	14.803	12.3684	32.0573	25.6574	27.4363	47.2607	28.7199	59.0629	20.0593	37.8655	26.8577	38.5447	22.2838	41.5637	26.9446	40.5677	30.2622	23.5766	22.0055	28.167	26.1553	10.5502	6.53185	10.447	8.65823	8.29613	8.05231	13.125	9.16293
DDB_G0268234	0	0.355519	0	0	0	0	0	0	0.237283	0	0	0	0.506409	0.204208	0.660939	0.228653	0.662713	0.776691	0.432051	0	0.264136	0	0.162892	0.195216	0.635251	0	0	0.189229	0.166043	0.191455	0	0	0.149848	0	0.317751	0	0	0
[truncated: 11,801 more rows]

## Sheet: filter_average
Locus Tag	00hr_avg	01hr_avg	02hr_avg	03hr_avg	04hr_avg	05hr_avg	06hr_avg	07hr_avg	08hr_avg	09hr_avg	10hr_avg	11hr_avg	12hr_avg	14hr_avg	16hr_avg	18hr_avg	20hr_avg	22hr_avg	24hr_avg
[truncated: 12,285 more rows]
