# Supplementary material for: Leaps and lulls in the developmental transcriptome of Dictyostelium discoideum
Source: BMC Genomics. 2015 Apr 13;16(1):294. doi: 10.1186/s12864-015-1491-7 (PMC4403905; doi:10.1186/s12864-015-1491-7)
Supplement: Additional file 3: — Contains three worksheets with data from the suspension experiment: Worksheet 1—“suspension_raw”—contains the raw read counts for all gene models (column header = “locus_tag”) in the D. discoideum genome. Column headings indicate the time point, followed by the suffix r = raw, followed by the replicate number. For instance: 00hr_r1 = zero hours, raw data, replicate 1. Worksheet 2—“suspension_normal”—contains the normalized read counts (akin to reads per kilobase per million [RPKM], adjusted for mapability) for all gene models (column header = “locus_tag”) in the D. discoideum genome. Column headings indicate the time point, followed by the suffix n = normal, followed by the replicate number 1 or 2. For instance: 00hr_n1 = zero hours, normalized data, replicate 1. Worksheet 3—“suspension_average”—contains the normalized read counts for all gene models (column header = “locus_tag”) in the D. discoideum genome, averaged among replicates. Column headings indicate the time point, followed by the suffix avg = average. For instance: 00hr_avg = zero hours, averaged read count. [file 12864_2015_1491_MOESM3_ESM.xls]

## Sheet: README
Additional Data File 3
This workbook contains three worksheets with data from the exogenous cAMP in suspension experiment.
Worksheet 1: suspension_raw
	Contains the raw read counts for all gene models (column header = "locus_tag") in the D. discoideum genome.
	Column headings indicate the time point, followed by the suffix r = raw, followed by the replicate number 1, 2 or 3.
	For instance: 00hr_r1 = zero hours, raw data, replicate 1
Worksheet 2: suspension_normal
	Contains the normalized read counts (akin to reads per kilobase per million [RPKM], adjusted for mappability) for all gene models (column header = "locus_tag") in the D. discoideum genome.
	Column headings indicate the time point, followed by the suffix n = normal, followed by the replicate number 1, 2 or 3.
	For instance: 00hr_n1 = zero hours, normalized data, replicate 1
Worksheet 3: suspension_average
	Contains the normalized read counts for all gene models (column header = "locus_tag") in the D. discoideum genome, averaged among all replicates.
	Column headings indicate the time point, followed by the suffix avg = average
	For instance: 00hr_avg = zero hours, averaged read count

## Sheet: suspension_raw
Locus tag	p00hr_r1	p00hr_r2	p00hr_r3	p01hr_r1	p01hr_r2	p01hr_r3	p02hr_r1	p02hr_r2	p02hr_r3	p03hr_r1	p03hr_r2	p03hr_r3	p04hr_r1	p04hr_r2	p04hr_r3	p05hr_r1	p05hr_r2	p05hr_r3	p06hr_r1	p06hr_r2	p06hr_r3	p08hr_r1	p08hr_r2	p08hr_r3	p10hr_r1	p10hr_r2	p10hr_r3	p12hr_r1	p12hr_r2
DDB_G0267178	0	0	0	0	0	1	1	0	0	0	0	0	0	0	0	0	0	0	0	0	0	0	0	1	1	0	0	0	0
DDB_G0267180	0	0	0	1	1	0	0	0	1	0	0	1	0	0	0	0	0	0	0	0	0	0	1	0	0	1	0	0	0
DDB_G0267182	2	0	0	1	0	0	2	0	1	1	0	0	1	0	0	1	1	2	2	1	2	1	0	0	1	0	1	0	0
DDB_G0267184	0	0	0	0	0	0	0	0	0	0	0	1	0	0	0	0	0	0	0	0	0	0	1	0	0	1	1	0	0
DDB_G0267186	0	0	0	0	0	0	0	0	0	0	0	0	0	0	0	0	0	0	0	0	0	0	0	0	0	0	0	1	0
DDB_G0267188	1	1	0	1	2	0	0	0	0	1	1	1	2	1	0	0	1	0	0	1	0	0	0	1	2	0	1	0	0
DDB_G0267190	0	0	0	0	0	0	0	0	0	0	0	0	0	0	0	0	0	0	0	0	0	0	0	0	0	0	0	0	0
DDB_G0267194	0	0	0	0	0	0	0	0	0	0	0	0	0	0	0	1	0	1	0	0	0	0	0	0	0	0	0	0	0
DDB_G0267196	1	0	0	0	0	0	0	0	0	0	1	0	0	0	0	0	0	0	0	0	0	0	0	0	0	0	0	0	0
DDB_G0267198	0	0	0	0	0	0	0	0	0	0	0	0	0	0	0	0	0	0	0	0	0	0	0	0	0	0	0	0	0
DDB_G0267202	0	0	0	0	0	0	0	0	0	0	0	0	0	0	0	0	0	0	0	0	0	0	0	0	0	0	0	0	0
DDB_G0267204	0	0	0	1	0	0	0	0	0	0	0	0	0	0	0	0	0	0	1	0	0	0	0	0	0	2	0	0	0
DDB_G0267206	1	2	1	5	1	3	8	1	1	0	2	1	2	1	1	2	1	1	2	0	0	1	1	2	2	0	0	0	1
DDB_G0267208	1	0	0	0	0	1	0	0	1	0	0	0	0	0	0	0	1	1	2	2	0	2	2	0	1	1	0	1	1
DDB_G0267210	1	2	0	1	1	0	4	0	0	2	2	1	3	3	0	3	3	0	0	1	0	0	0	2	0	1	0	2	0
DDB_G0267212	155	154	156	103	286	124	133	93	100	135	222	164	158	114	92	180	104	57	171	104	101	218	234	186	156	116	196	146	77
DDB_G0267216	0	0	0	0	0	0	0	0	0	0	0	0	0	0	0	0	0	0	0	0	0	0	0	0	0	0	0	0	0
DDB_G0267218	1	0	0	0	1	0	2	0	0	0	0	0	1	0	0	0	0	0	0	1	0	1	0	2	0	0	1	0	0
DDB_G0267220	0	0	0	0	0	0	0	0	0	0	0	0	0	0	0	0	0	0	0	0	0	0	0	0	0	0	0	0	0
DDB_G0267222	0	0	0	0	1	0	0	0	0	0	0	0	0	0	0	0	0	3	0	0	0	0	1	0	0	0	0	0	0
DDB_G0267224	0	0	0	0	0	0	0	0	0	1	0	0	0	0	0	0	0	0	0	0	0	0	0	0	0	0	0	0	0
DDB_G0267226	0	0	0	1	0	0	0	0	0	0	0	0	1	0	2	0	0	0	0	0	0	0	0	0	0	0	0	0	0
DDB_G0267228	0	0	0	0	0	0	0	0	0	0	0	0	0	0	0	0	0	0	0	0	0	0	0	0	0	0	0	0	0
DDB_G0267230	0	0	0	0	0	0	1	0	0	0	0	0	0	0	0	0	0	0	0	0	0	0	0	0	0	0	0	0	0
DDB_G0267236	0	3	2	3	0	2	3	0	1	1	0	3	3	1	2	2	0	0	0	0	0	2	0	1	3	1	0	2	1
DDB_G0267238	1	0	1	2	3	3	2	0	1	3	1	1	1	4	0	1	0	1	2	2	0	0	0	1	2	1	1	2	1
DDB_G0267240	0	0	0	0	1	1	0	0	0	0	0	0	0	0	0	0	0	0	0	0	0	0	0	0	1	0	0	0	0
DDB_G0267242	0	0	0	0	0	0	0	0	0	0	0	0	0	0	0	0	0	0	0	0	0	0	0	0	0	0	0	0	0
DDB_G0267244	0	0	0	0	0	0	0	0	1	0	0	0	1	0	1	1	1	0	0	0	1	1	0	0	0	0	0	0	0
DDB_G0267246	3	0	0	1	0	3	0	0	0	0	0	1	0	0	0	0	0	0	0	0	1	0	0	0	0	0	0	0	0
DDB_G0267248	0	0	0	0	1	0	1	0	0	0	2	0	0	0	0	0	0	0	2	1	1	0	1	1	0	1	0	0	0
DDB_G0267250	0	1	0	0	1	0	0	0	0	0	0	0	0	1	0	0	0	0	0	0	0	0	0	1	0	1	0	0	0
DDB_G0267252	0	4	5	1	2	1	0	1	0	0	1	0	0	0	0	0	0	0	0	0	0	0	0	0	0	0	0	0	0
DDB_G0267254	0	0	0	0	0	0	0	0	0	0	0	0	0	0	0	0	0	0	0	0	0	0	0	0	0	0	0	0	0
DDB_G0267258	0	0	2	2	2	2	1	1	1	1	1	4	2	3	4	1	0	0	0	0	0	2	3	1	0	1	1	1	0
DDB_G0267260	0	1	0	0	0	1	0	0	0	0	0	0	0	1	0	0	0	0	0	0	0	0	1	0	0	0	0	0	1
DDB_G0267262	0	0	0	0	0	1	0	0	0	1	0	0	0	0	0	0	0	0	1	0	2	0	1	1	0	0	1	0	0
DDB_G0267264	0	0	0	1	0	0	0	0	0	0	0	0	0	0	0	0	0	0	0	0	0	0	0	1	0	0	1	0	0
DDB_G0267272	0	0	0	0	1	2	1	0	0	0	0	1	0	0	3	1	0	1	0	1	0	0	1	0	1	1	0	0	0
DDB_G0267274	0	0	0	0	0	0	0	0	0	0	0	0	0	0	0	0	0	0	0	0	0	0	0	0	0	0	0	0	0
DDB_G0267278	0	0	0	0	0	0	0	0	0	0	0	0	0	0	0	0	0	0	0	0	0	0	0	0	0	0	0	0	0
DDB_G0267280	0	0	0	0	0	0	0	0	0	0	0	0	0	0	0	0	0	0	0	0	0	0	0	1	0	0	0	0	0
DDB_G0267282	1	0	1	1	1	1	1	0	1	1	1	0	1	0	1	2	0	1	8	3	0	3	0	0	2	0	1	3	2
DDB_G0267286	0	0	0	0	0	0	0	0	0	0	0	0	0	0	0	0	0	0	0	0	0	0	0	0	0	0	0	0	0
DDB_G0267292	12	4	2	8	3	6	2	1	1	4	2	3	6	5	4	1	2	2	0	3	2	5	9	2	5	1	1	1	1
DDB_G0267296	0	0	0	0	0	0	0	0	0	0	0	0	0	1	0	0	0	0	0	0	0	1	0	0	0	0	0	0	0
DDB_G0267298	0	0	0	0	0	0	0	0	0	0	0	0	0	0	0	0	0	0	0	0	0	0	0	0	0	0	0	0	0
DDB_G0267300	0	1	0	1	1	2	0	0	1	2	0	0	1	0	0	2	0	3	2	1	0	2	3	0	1	0	0	1	0
DDB_G0267302	0	0	0	0	0	0	0	0	0	0	0	0	0	0	0	0	0	0	0	0	0	0	0	0	0	0	0	0	0
DDB_G0267304	0	0	0	2	1	4	1	0	2	0	0	2	1	1	2	0	1	2	2	0	0	0	1	1	1	2	0	1	0
DDB_G0267306	0	4	0	0	0	0	0	0	0	0	1	1	0	3	1	0	0	2	0	1	2	0	6	0	0	0	0	0	0
DDB_G0267308	0	1	2	0	0	0	0	0	0	0	0	1	0	1	0	0	0	3	0	2	1	1	2	2	0	0	0	0	0
DDB_G0267310	26	36	0	1	9	1	10	3	5	7	9	6	4	11	5	4	3	4	6	20	4	2	20	3	2	5	0	0	2
DDB_G0267314	1	0	0	2	1	1	6	0	0	0	1	0	0	2	0	2	1	1	4	0	2	1	0	0	1	0	2	2	0
DDB_G0267322	0	0	0	0	0	1	0	1	0	0	0	1	0	1	0	0	0	1	1	0	0	0	0	0	1	0	0	0	0
DDB_G0267324	0	0	0	0	0	1	1	0	0	0	0	0	1	0	0	0	0	0	0	0	0	0	0	0	0	0	0	0	0
DDB_G0267328	0	0	0	2	0	1	2	0	2	1	1	1	1	1	1	0	0	1	0	0	0	0	0	3	0	0	1	2	0
DDB_G0267330	0	0	0	0	0	0	0	0	0	0	0	0	0	0	0	0	0	0	0	0	0	0	0	0	0	0	0	0	0
DDB_G0267342	1	2	0	0	2	1	3	0	1	0	2	3	0	3	1	3	0	1	3	0	3	0	4	0	1	0	0	0	2
DDB_G0267344	0	0	0	0	0	0	0	0	0	0	0	0	0	0	0	0	0	0	0	0	0	1	0	0	0	0	0	0	0
DDB_G0267346	0	0	0	1	0	0	0	0	0	1	0	0	1	0	0	0	0	0	0	0	0	0	0	0	1	0	0	1	0
DDB_G0267348	0	0	0	0	0	0	1	0	0	0	0	0	0	0	0	0	0	0	0	0	0	0	0	0	1	0	0	0	0
DDB_G0267350	0	1	0	0	0	0	0	0	0	0	0	0	0	0	0	1	0	0	0	0	1	0	0	0	0	0	0	0	0
DDB_G0267352	0	0	0	0	0	0	0	0	0	0	0	0	0	0	0	0	0	0	0	0	0	0	0	0	0	0	0	0	0
DDB_G0267354	50	83	52	20	64	28	7	13	5	5	8	13	3	8	1	3	2	2	0	1	1	3	1	8	2	1	5	5	3
DDB_G0267356	59	124	4	3	39	13	8	26	31	14	34	30	5	46	62	4	13	85	12	44	132	17	169	76	9	37	47	5	37
DDB_G0267366	39	66	3	2	19	6	14	15	2	5	14	5	6	19	10	8	13	7	7	24	2	13	62	6	12	16	3	4	20
DDB_G0267370	3	4	1	6	8	11	10	5	3	5	2	3	6	11	7	10	6	5	5	6	5	2	0	3	0	0	0	1	1
DDB_G0267374	4461	4444	4980	6905	5521	5203	9311	7069	6109	8314	8478	7548	6917	6024	4833	3989	3723	4052	5756	5427	6378	4450	4176	3646	1703	2930	3579	1433	2695
DDB_G0267376	403	257	162	358	424	211	484	374	458	544	513	957	358	639	1141	611	616	2659	519	1109	1962	1486	1756	3128	698	1020	2265	663	1320
DDB_G0267378	0	2	7	37	18	46	10	6	9	10	6	10	8	1	6	7	5	11	10	7	7	13	7	30	136	142	2949	7232	2324
DDB_G0267380	31239	24913	23560	23214	43602	20255	37851	41113	27272	35625	62604	53580	32900	53413	42254	22827	32394	24161	41839	34350	35788	7946	1232	1547	494	517	866	515	796
DDB_G0267382	9804	9512	2641	10153	3938	3909	17130	9182	8710	15789	19562	11702	22417	13056	9973	6912	6466	10367	8621	13429	12651	3068	10017	3794	1859	4243	2443	1030	3813
DDB_G0267384	523	382	315	606	544	214	1033	568	287	961	931	212	1016	1090	672	1452	974	605	901	890	480	1237	858	510	470	293	295	264	191
DDB_G0267386	2749	3940	543	639	956	338	437	561	559	362	748	597	269	412	371	41	80	160	42	115	218	107	391	211	179	375	338	270	825
DDB_G0267388	202	444	576	224	486	349	156	197	154	110	187	105	108	47	58	61	32	36	107	101	119	172	120	113	157	105	266	131	110
DDB_G0267390	3399	4007	6679	4386	5464	7007	9121	6583	6525	9222	9950	10508	9380	14011	16520	17277	15566	11912	12165	14542	10930	12095	13217	8962	2017	1250	2175	1375	740
DDB_G0267392	111	132	185	280	226	236	464	234	106	508	295	183	396	485	531	1271	819	1013	881	1092	803	903	486	457	142	116	227	35	116
DDB_G0267394	1588	1502	3296	1539	1366	1877	2327	1699	1277	2250	2846	3975	3136	2965	3021	2557	2209	2303	2197	1853	2070	1817	1634	2339	1351	1037	3424	1629	1031
DDB_G0267396	104	265	232	36	92	143	24	17	35	20	9	7	7	6	25	9	6	32	20	12	64	121	448	805	890	470	622	581	290
DDB_G0267398	23	30	20	33	43	42	1648	45	64	1905	398	768	1096	2899	3690	9043	7011	7170	4288	9236	4126	2231	4908	3146	431	809	769	268	1344
DDB_G0267400	28687	12640	4810	3523	7676	2878	4667	4963	4991	4348	8242	8570	3625	11089	12777	3867	7730	15261	7604	9404	10373	8025	29820	16221	3224	6368	6963	2748	4454
DDB_G0267402	12919	10354	17359	16981	11938	14242	18307	11097	11797	16585	14990	22217	18750	14201	18606	16686	13426	24709	18874	19620	30164	24479	21095	37296	24659	20894	68145	39301	30406
DDB_G0267404	320	358	124	78	102	72	90	57	81	111	85	101	94	82	95	81	67	205	51	93	120	112	388	518	263	151	308	141	135
DDB_G0267406	938	695	648	1110	982	410	1036	768	659	941	951	694	654	324	298	286	204	239	227	256	237	972	1119	929	881	1130	1233	958	1112
DDB_G0267408	2377	3115	4521	3340	3135	3421	6142	4111	2968	5993	6038	6922	7025	8208	7909	12015	10206	7073	8241	9966	5650	7394	7788	4587	1394	687	1495	1164	506
DDB_G0267410	214	197	174	384	545	216	311	371	223	271	435	252	172	209	238	202	206	383	498	400	627	191	135	153	55	121	244	49	80
DDB_G0267412	183	158	371	259	163	234	42	15	33	54	30	192	42	44	222	545	246	1415	721	615	1456	13154	12408	47192	130759	78433	341788	229396	122811
DDB_G0267414	431	476	215	126	161	61	169	172	126	168	247	228	194	290	246	170	196	257	187	253	210	401	495	231	108	89	74	80	67
DDB_G0267416	726	780	609	22	10	9	19	13	15	17	8	25	13	12	19	27	35	28	41	50	40	89	109	46	61	92	55	91	157
DDB_G0267418	5961	6397	700	1806	2293	540	2537	1292	2343	2146	1564	2784	648	1264	1978	184	254	1027	136	143	371	502	1524	476	167	208	303	376	367
DDB_G0267420	21595	24981	77594	30935	30791	77191	19425	21187	18467	18308	21899	26597	20138	20101	24746	30441	21146	24677	26381	23002	32392	27156	25720	35161	18773	12426	41832	31035	15058
DDB_G0267422	173	150	64	140	282	74	135	135	153	160	178	233	77	167	228	85	113	194	161	247	422	202	211	151	100	138	174	116	173
DDB_G0267424	632	518	904	948	1066	1338	1215	881	671	1204	1124	1064	1171	727	882	988	602	483	414	368	344	1476	1405	1108	1469	1035	1558	1749	1096
DDB_G0267426	1938	1450	3009	1998	1842	2293	6677	2620	2259	7290	3939	6045	6630	7404	8061	15053	8924	9294	10094	8934	7067	15741	11504	13050	14758	6684	14202	15186	6079
DDB_G0267428	204	211	139	290	317	130	216	204	71	220	208	53	123	82	36	176	96	52	267	249	96	315	351	139	871	348	225	689	246
DDB_G0267430	159	230	433	517	954	597	555	868	492	473	684	426	319	187	156	224	119	136	539	741	711	543	247	210	247	134	263	188	132
DDB_G0267432	698	269	306	34	97	17	23	10	14	28	21	27	12	1	10	19	9	12	13	8	10	17	17	12	20	9	13	23	14
DDB_G0267434	1	2	2	0	2	2	1	0	1	0	3	1	0	1	2	1	0	1	1	1	3	1	1	5	0	0	5	0	0
DDB_G0267436	2706	1992	562	237	515	270	321	278	485	269	352	679	124	130	301	140	144	471	328	554	1104	662	1193	899	397	424	494	428	586
DDB_G0267438	222	184	242	561	700	594	1040	538	706	1025	1115	2252	523	1389	3016	1704	2386	2844	964	1748	1493	2081	2412	1739	217	193	225	111	213
DDB_G0267440	48	40	45	72	93	43	106	66	26	87	84	35	85	53	27	74	37	27	80	57	38	130	100	56	124	63	118	60	93
DDB_G0267442	212	214	307	201	236	232	301	235	180	328	377	442	406	587	572	569	515	591	423	505	507	726	576	735	357	310	688	358	244
DDB_G0267444	3938	2962	4465	3864	2991	2806	3844	3130	1854	3774	3261	3328	3590	3460	3578	5855	4458	4610	7342	7169	5154	15589	11699	8504	11127	5254	5641	7942	5222
DDB_G0267446	238	264	336	446	377	356	1292	511	394	1272	1006	561	1549	2142	2021	3221	3408	2713	2298	3774	2384	3269	2971	1805	678	1038	1725	464	1086
DDB_G0267448	716	424	973	936	763	880	628	450	366	512	718	450	502	230	141	70	65	46	54	29	66	50	38	36	47	44	84	65	81
DDB_G0267450	2723	2418	3146	4970	4390	4321	4755	4416	2875	4356	4642	4356	4226	3396	2865	3560	2731	3116	5166	4743	4895	4720	2034	2069	1676	1014	1650	1429	1229
DDB_G0267452	4585	3308	2811	2163	2740	1861	3343	2750	2743	3363	4099	6648	3982	6041	7801	4926	5184	6721	3915	5165	5461	6136	9660	7498	5500	4380	6102	4386	3315
DDB_G0267454	86154	75787	135642	78896	101041	98018	73460	87124	76116	66665	101443	118695	76178	77915	81126	17896	28084	28219	9197	9559	13344	4264	5992	7958	3282	4436	8209	4461	8817
DDB_G0267456	1880	3957	8365	4230	5695	9284	36899	12851	11840	40913	37052	52759	50936	73460	80372	106009	97614	96550	70861	90746	74122	75316	83916	90559	32909	21028	58028	22212	9435
DDB_G0267458	589	417	111	365	206	77	533	234	218	487	484	496	458	801	735	681	524	1013	542	868	684	513	1367	834	402	553	426	303	485
DDB_G0267460	969	672	975	1210	1563	2460	1070	1102	1225	986	1815	1830	1298	1108	830	520	566	607	912	866	1472	1055	809	842	346	411	1033	347	447
DDB_G0267462	311	349	416	546	420	233	375	251	181	353	237	82	170	78	40	119	40	30	109	71	57	210	141	99	309	195	259	430	275
DDB_G0267464	209	314	97	69	61	39	58	52	58	55	49	44	21	12	15	9	3	12	24	13	65	64	71	73	56	27	48	50	62
DDB_G0267466	23	10	8	1589	699	551	65	367	27	56	15	2	16	0	4	17	2	2	145	94	13	12	0	0	8	4	3	23	25
DDB_G0267468	358	603	333	263	533	179	318	304	235	314	595	417	237	419	488	254	619	867	631	2261	1252	464	510	333	117	173	184	100	118
DDB_G0267470	600	398	678	39533	4658	9545	19708	7328	7671	20368	7696	13664	17562	17893	19986	31696	17793	18549	39743	24656	20512	27346	7457	6260	7217	6695	5720	5223	6966
DDB_G0267472	319	289	181	438	257	224	976	328	484	1062	456	955	765	1742	2420	1787	1333	1259	956	817	665	874	868	583	480	319	326	316	240
DDB_G0267474	16	34	13	21	57	38	20	26	22	23	43	33	14	31	22	10	11	20	3	12	11	15	33	36	6	9	21	14	22
DDB_G0267476	22	40	16	9	75	44	11	17	20	9	25	23	10	18	16	8	4	10	9	6	21	97	239	225	267	357	855	370	462
DDB_G0267480	667	597	556	1007	740	447	731	426	307	669	539	288	468	364	359	860	452	474	916	787	663	1173	911	764	785	374	662	678	316
DDB_G0267482	199	374	581	80	212	232	41	48	52	34	61	61	35	36	34	65	51	93	133	193	221	241	266	345	201	135	496	237	84
DDB_G0267484	111	187	307	226	327	379	259	194	137	225	291	253	324	352	331	405	360	291	303	396	323	717	753	715	372	173	286	175	110
DDB_G0267486	189	450	583	33	94	94	33	31	41	25	22	41	16	8	12	8	12	14	32	30	46	59	99	90	98	66	211	127	60
DDB_G0267488	82	110	75	77	103	37	79	42	25	69	55	30	40	33	19	42	30	25	46	55	15	111	98	42	41	33	20	27	14
DDB_G0267490	262	221	114	569	376	245	796	938	561	678	992	628	289	804	1220	957	1283	2716	2812	5343	4257	645	544	336	58	190	132	20	130
DDB_G0267492	1388	990	150	315	903	106	435	788	396	368	834	614	322	836	588	305	537	542	400	853	445	479	1160	302	148	214	63	103	148
DDB_G0267494	25	57	39	16	40	20	29	41	16	23	58	20	33	71	36	49	76	57	42	67	57	75	148	83	57	24	73	36	22
DDB_G0267496	274	253	69	228	210	50	211	144	194	173	114	107	59	25	25	36	12	49	94	118	267	149	141	119	49	45	59	45	69
DDB_G0267498	88	152	195	154	299	271	164	176	144	189	343	234	169	260	218	209	227	211	221	284	251	315	510	328	252	263	539	162	221
DDB_G0267500	734	929	2479	389	322	394	303	299	298	265	246	200	98	30	41	44	11	24	132	67	164	128	65	97	260	129	611	618	457
DDB_G0267502	619	641	791	403	588	488	405	308	282	415	593	458	402	473	446	565	533	481	556	586	399	1223	1674	1190	1142	545	510	536	298
DDB_G0267504	343	511	678	191	350	241	221	217	207	172	217	158	81	82	97	89	78	137	394	271	456	668	717	690	813	710	1158	1045	1008
DDB_G0267506	5	4	8	2	4	7	4	1	3	1	4	1	0	1	2	1	1	3	1	1	1	4	8	6	1	4	4	6	3
DDB_G0267508	658	1140	2113	810	1105	1732	978	781	614	973	1278	1781	1402	1259	1247	1141	990	1096	668	876	950	1234	1499	2125	814	557	2023	646	571
DDB_G0267510	65	164	196	18	78	79	26	38	39	26	113	53	30	19	10	5	5	12	5	7	25	15	41	28	26	38	133	34	28
DDB_G0267512	549	509	871	441	581	603	434	418	337	488	474	480	375	313	367	534	310	353	465	412	386	390	299	252	170	61	114	92	39
DDB_G0267514	802	567	781	1388	884	1027	1497	809	811	1622	1207	1782	1530	1426	1985	2180	1465	2468	1651	1758	2399	2565	2067	2571	1604	1182	2631	1657	1191
DDB_G0267516	256	235	163	213	177	87	186	148	101	155	186	132	153	168	148	214	191	156	225	196	155	390	363	241	254	164	128	161	110
DDB_G0267522	17	43	68	27	54	43	11	17	4	15	28	15	7	12	9	8	6	10	18	11	24	34	26	45	61	35	86	29	19
DDB_G0267524	1815	2257	3859	1635	1692	2025	2435	1277	1053	2371	2289	1781	3130	2802	2812	5633	3947	4002	5392	4982	4091	10573	8662	10803	3146	1573	3919	1085	931
DDB_G0267526	272	390	214	38	134	159	102	71	55	105	116	142	70	150	226	184	221	251	276	348	396	608	1099	1199	456	573	823	256	303
DDB_G0267528	5530	3129	2084	737	2767	845	407	948	480	343	962	601	225	226	177	54	60	95	96	121	246	148	180	138	75	137	161	84	190
DDB_G0267530	3722	6191	8085	4154	2879	6868	4556	3379	3182	4448	5738	5428	8283	5525	6939	5532	3781	6553	2604	3388	4581	426	581	898	403	214	719	363	291
DDB_G0267532	2	0	0	8	14	6	19	5	2	12	9	7	18	13	16	21	13	18	14	11	18	165	355	291	195	296	356	198	296
DDB_G0267534	310	599	991	190	267	302	156	170	128	146	173	157	101	93	144	125	153	198	168	197	254	165	424	602	231	115	415	174	100
DDB_G0267536	2202	2323	3611	1312	1672	1758	1174	1221	852	1039	1363	1295	1334	1159	1080	1065	809	997	703	911	971	1091	1734	1501	586	485	562	293	365
DDB_G0267538	563	651	168	192	147	63	401	228	229	371	275	240	376	438	407	447	477	661	342	758	491	501	885	553	337	362	378	270	440
DDB_G0267540	329	278	177	213	351	142	321	202	170	285	277	267	230	285	307	307	211	324	357	404	412	941	680	641	361	415	443	350	355
DDB_G0267542	1	1	2	1	2	2	0	1	1	0	1	0	0	1	2	0	0	0	0	1	0	1	2	0	1	3	1	0	0
DDB_G0267544	12	4	5	6	19	9	15	17	0	20	16	17	13	23	13	40	15	21	29	22	38	249	216	243	338	269	379	244	193
DDB_G0267546	135	161	123	45	87	24	31	34	18	29	16	8	6	5	4	8	2	10	22	20	28	51	38	26	110	119	118	413	197
DDB_G0267548	242	211	188	515	485	242	323	269	259	301	264	197	257	100	80	505	87	320	1800	1292	1144	2401	77	64	15	7	21	18	10
DDB_G0267550	0	0	3	20	4	4	7	3	1	7	13	0	3	9	5	13	6	4	14	10	9	35	38	20	118	149	136	176	119
DDB_G0267552	744	1077	1494	814	1148	1424	843	738	744	829	1049	1649	956	1211	1702	765	996	1533	739	827	1309	766	1233	2031	569	494	1925	506	473
DDB_G0267554	13	28	15	11	27	13	22	15	21	18	30	17	32	44	31	31	34	47	30	26	37	51	62	55	15	20	30	3	12
DDB_G0267556	106	143	119	28	30	33	35	12	28	31	14	21	11	13	34	35	14	90	68	56	174	206	325	673	281	207	440	186	138
DDB_G0267560	432	918	1251	445	957	1004	246	446	293	234	561	434	258	415	323	216	283	162	151	226	200	251	492	349	267	257	494	232	195
DDB_G0267562	3	13	20	36	335	179	35	47	34	29	65	37	23	58	25	16	23	30	13	21	23	26	19	18	10	3	9	6	10
DDB_G0267564	16	16	23	46	46	36	173	28	51	158	67	60	68	55	33	39	33	25	38	18	21	18	8	10	10	10	10	10	7
DDB_G0267566	0	2	1	0	9	2	4	0	1	7	3	4	3	7	14	6	18	4	0	6	5	41	309	171	314	218	80	23	26
DDB_G0267568	279	344	276	340	385	320	204	280	241	196	294	336	165	169	276	210	192	420	270	475	962	561	636	535	270	275	319	140	204
DDB_G0267570	4106	4239	7912	3996	7097	4283	2915	2990	1570	2414	2144	1136	1145	203	162	121	39	45	244	98	194	90	31	32	38	19	38	62	16
DDB_G0267572	74	202	382	13	8	14	20	7	10	9	7	6	4	0	4	8	4	2	4	4	5	24	16	39	56	34	60	43	24
DDB_G0267574	313	235	370	255	325	262	296	202	198	286	295	285	326	280	266	345	271	235	283	278	221	745	537	487	438	376	655	313	334
DDB_G0267576	14	51	43	17	64	17	20	22	31	19	42	20	26	36	46	34	56	54	31	72	68	33	187	111	34	56	121	19	23
DDB_G0267578	4	14	27	5	15	8	6	6	9	10	34	19	6	16	26	7	12	8	5	6	8	12	19	23	6	14	25	7	7
DDB_G0267580	9	48	58	14	93	36	31	75	102	26	92	22	21	18	15	9	8	7	4	4	8	2	16	14	7	15	31	5	9
DDB_G0267582	389	523	1334	490	1209	691	655	612	772	548	269	328	106	39	71	59	21	34	60	43	72	767	664	841	1440	813	1855	1477	828
DDB_G0267584	362	223	129	223	214	99	171	153	148	179	199	136	140	116	89	96	88	156	221	353	282	485	350	239	306	328	413	380	346
DDB_G0267586	127	195	290	163	256	325	147	128	106	142	168	171	120	169	142	80	103	130	115	97	181	90	108	141	44	64	195	74	52
DDB_G0267588	560	449	411	2603	581	788	1112	713	461	1119	606	774	826	700	819	1343	642	799	1260	899	749	1999	933	943	1293	845	979	1150	818
DDB_G0267590	1390	1359	1568	1197	1621	1379	1546	1521	698	1478	1684	1450	1733	1665	1188	1641	1381	1073	1917	2161	1140	997	552	290	445	453	563	880	853
DDB_G0267592	1332	1097	1187	562	2399	1282	258	1057	202	176	592	148	80	79	105	81	155	250	97	973	675	424	151	90	18	44	59	30	39
DDB_G0267594	135	327	288	107	269	170	101	132	122	104	317	108	122	137	106	100	147	74	92	184	170	96	246	107	75	80	147	55	45
DDB_G0267596	52	41	29	48	37	13	33	22	33	39	42	34	31	44	29	42	28	39	44	39	60	77	71	48	57	35	35	15	23
DDB_G0267598	34	61	69	32	59	42	32	24	24	29	34	27	22	12	22	38	24	25	19	23	19	87	163	102	91	68	115	67	47
DDB_G0267600	0	0	0	0	0	1	0	0	0	0	0	0	1	0	0	1	0	1	0	0	1	0	1	0	0	0	1	0	1
DDB_G0267602	114	102	62	287	291	76	113	280	58	116	154	21	28	24	11	16	32	15	610	331	333	65	25	8	17	10	5	9	6
DDB_G0267604	423	440	545	144	310	90	140	193	74	125	109	104	132	55	35	44	24	21	47	34	42	66	217	119	21	78	13	13	18
DDB_G0267606	112	261	237	26	18	9	52	31	26	31	19	8	8	9	15	30	35	34	116	111	73	156	241	143	89	40	59	39	44
DDB_G0267608	64	123	192	53	83	53	55	57	37	34	75	25	22	7	7	9	10	17	33	41	80	54	92	100	61	31	53	19	19
DDB_G0267610	5	2	0	2	149	46	2	94	26	1	2	0	1	1	0	0	0	0	2	1	0	1	0	0	0	0	0	0	0
DDB_G0267612	9	41	30	60	676	318	90	236	160	89	181	118	70	129	111	82	78	64	93	71	110	70	33	40	38	27	43	43	35
DDB_G0267614	171	95	173	246	341	189	655	338	184	618	648	629	719	670	547	898	561	650	644	648	564	1503	922	1151	990	801	1360	819	758
DDB_G0267616	97	84	19	15	38	17	19	14	22	17	27	21	11	17	13	7	8	10	9	24	27	8	32	8	4	7	8	4	4
DDB_G0267618	1	1	0	2	0	0	0	1	2	0	0	0	0	1	0	0	0	0	0	0	0	3	1	0	0	0	0	0	0
DDB_G0267620	7	4	3	17	54	54	11	9	7	16	22	9	9	5	15	9	5	12	11	6	14	19	12	11	8	9	23	77	29
DDB_G0267622	96	256	134	148	245	146	226	218	158	217	499	114	272	454	270	277	389	268	212	397	244	141	225	106	60	78	120	38	69
DDB_G0267624	26	32	23	22	54	26	17	22	10	14	25	49	10	50	52	20	34	37	19	40	37	140	112	77	60	164	126	103	210
DDB_G0267628	0	0	0	1	0	1	0	0	0	0	0	0	0	0	0	0	0	0	0	0	0	0	0	0	0	0	0	0	0
DDB_G0267630	162	444	412	365	445	284	303	502	246	245	250	121	111	57	26	58	36	21	265	88	147	164	154	129	127	83	107	88	48
DDB_G0267632	0	0	0	0	0	0	0	0	0	1	0	0	0	0	0	0	0	2	1	0	0	18	5	5	17	48	96	42	81
DDB_G0267634	0	0	0	0	0	0	0	0	0	0	0	0	0	0	0	0	0	0	0	0	0	0	0	0	0	0	1	0	0
DDB_G0267636	138	134	93	104	612	129	189	170	129	175	206	189	154	224	305	438	344	436	436	428	402	633	1431	1329	803	1461	2544	991	1974
DDB_G0267638	148	192	68	94	87	69	133	57	177	87	95	216	71	116	251	94	67	379	65	118	292	114	298	323	122	103	299	123	174
DDB_G0267640	77	168	67	72	229	61	163	286	219	149	306	360	135	268	215	41	109	151	7	37	39	14	93	104	2	23	25	6	20
DDB_G0267642	31	45	26	37	111	32	41	34	24	43	77	16	67	66	24	58	35	21	33	31	27	64	67	31	20	12	22	4	13
DDB_G0267644	231	315	348	221	289	196	368	218	131	366	447	215	504	417	249	484	387	196	179	207	117	310	419	287	170	120	153	115	73
DDB_G0267646	15	31	19	12	29	15	21	23	11	19	64	16	27	27	20	28	22	21	17	22	22	81	110	47	44	47	69	6	22
DDB_G0267648	164	119	181	259	121	119	248	147	135	258	188	237	178	204	263	392	208	233	184	173	194	295	211	238	158	79	230	275	86
DDB_G0267650	156	110	258	393	243	277	375	234	239	355	281	321	321	257	357	476	248	378	579	472	493	554	221	329	221	246	794	371	354
DDB_G0267654	0	1	0	0	0	0	0	0	0	0	0	0	0	0	0	0	0	0	0	1	1	44	168	41	120	53	16	27	23
DDB_G0267656	132	168	183	116	193	180	68	119	60	65	160	126	49	68	54	41	29	39	53	51	76	49	42	42	11	7	16	3	6
DDB_G0267658	3	8	5	4	2	3	6	3	3	6	0	2	4	2	3	1	1	5	5	5	12	6	1	5	4	3	5	4	3
DDB_G0267660	0	8	6	0	6	0	0	1	2	0	6	1	1	3	1	0	6	1	0	4	5	1	4	3	0	1	3	0	1
DDB_G0267662	29	28	35	17	27	23	12	24	12	19	22	19	15	20	18	14	20	21	23	38	21	37	37	25	19	7	23	5	5
DDB_G0267666	113	169	281	138	84	39	273	162	110	199	38	45	24	12	12	39	10	5	20	23	23	34	16	19	39	107	201	95	224
DDB_G0267668	192	407	483	250	506	392	266	268	215	275	514	159	397	569	476	515	497	400	426	587	395	954	1372	836	701	559	862	352	279
DDB_G0267670	178	340	532	16	7	12	24	14	17	26	16	12	8	4	7	8	4	8	15	3	11	15	8	19	23	10	37	25	6
DDB_G0267672	1	22	10	3	10	1	1	13	1	2	2	0	0	1	0	0	0	0	0	0	0	1	1	0	2	1	0	0	0
DDB_G0267674	526	601	210	123	243	61	118	101	122	88	69	106	43	44	57	25	26	99	19	45	116	81	367	309	197	133	333	179	164
DDB_G0267676	17	15	11	23	15	5	22	19	8	14	17	4	12	8	2	20	12	0	25	24	11	49	46	11	29	22	19	60	22
DDB_G0267678	0	2	0	0	2	0	2	0	0	1	2	1	0	1	1	0	0	0	1	0	0	0	1	2	0	1	1	0	0
DDB_G0267680	128	260	275	42	113	57	74	48	39	59	142	51	90	58	61	49	67	63	18	49	25	95	202	170	88	67	111	69	57
DDB_G0267682	113	125	31	61	70	35	42	53	42	49	48	39	35	40	38	38	33	47	52	95	74	72	87	42	23	30	31	17	29
DDB_G0267684	3	10	6	23	69	55	28	25	40	18	82	39	17	33	21	8	18	38	4	40	100	5	3	7	1	3	2	0	3
DDB_G0267686	246	232	210	526	364	174	705	291	577	691	636	910	686	846	1058	560	469	772	354	457	538	439	518	431	117	114	187	107	132
DDB_G0267688	1456	563	805	6676	2882	6639	1961	6715	1135	1639	1337	338	576	147	68	174	52	68	2577	1031	1326	160	17	39	57	27	48	59	27
DDB_G0267690	165	264	145	78	180	147	50	54	67	41	17	23	11	10	44	9	10	60	14	18	72	134	656	2429	1143	735	1551	577	440
DDB_G0267692	65	99	70	563	854	181	533	519	239	462	491	139	191	143	70	79	53	29	112	66	53	166	91	30	32	30	34	21	24
DDB_G0267694	2	8	7	6	14	4	11	8	5	7	24	4	9	14	5	4	6	3	1	1	1	0	1	0	0	0	1	0	1
DDB_G0267696	0	3	4	7	22	20	10	12	5	14	19	6	17	22	17	15	11	28	8	15	25	11	27	47	8	10	52	7	11
DDB_G0267698	56	75	81	37	46	37	58	28	34	66	58	35	79	73	89	82	98	116	62	93	76	123	357	382	354	231	407	263	152
DDB_G0267700	0	0	0	0	0	1	2	0	0	1	1	0	1	3	0	7	7	10	7	8	5	30	69	32	63	35	28	15	16
DDB_G0267702	0	0	2	0	1	0	0	2	4	3	11	4	1	20	14	3	7	9	0	0	5	0	7	9	2	11	11	0	0
DDB_G0267704	1476	1280	3318	1174	1028	1448	1990	1014	1127	1961	1396	2062	1831	1518	2329	3408	1826	2124	2295	1896	1796	2884	2001	2239	2657	1181	2793	2305	1282
DDB_G0267706	73	82	158	135	197	323	168	124	120	212	185	241	198	216	280	339	204	256	257	212	238	212	248	239	156	91	395	197	95
DDB_G0267708	58	91	59	32	50	40	51	43	33	48	90	37	54	82	86	55	73	50	49	107	120	52	101	86	39	40	96	19	37
DDB_G0267710	45	74	16	59	168	108	75	60	55	76	89	93	68	149	163	58	80	91	27	28	60	106	475	287	177	296	223	136	281
DDB_G0267712	1538	2537	4164	2071	2781	4065	1691	2050	1558	1464	2946	2361	1903	1810	1285	966	683	570	725	620	1061	72	72	91	36	18	62	35	16
DDB_G0267714	123	149	199	72	109	110	115	66	58	105	96	175	93	96	134	105	69	312	97	152	358	163	216	469	138	97	396	110	113
DDB_G0267716	2	8	5	1	18	6	3	5	5	2	8	3	5	15	18	8	16	19	12	20	22	247	247	288	137	276	415	157	226
DDB_G0267718	118	89	41	129	175	62	195	135	69	157	199	90	160	159	139	180	162	144	210	255	136	515	317	165	179	166	130	126	192
DDB_G0267720	77	82	136	135	843	433	58	164	89	50	194	88	56	65	38	23	20	34	104	87	182	70	16	31	25	6	31	22	16
DDB_G0267722	355	402	577	458	668	607	484	339	234	464	731	397	673	529	413	506	359	160	260	294	197	314	256	189	227	131	207	182	93
DDB_G0267724	1	3	1	11	9	5	13	4	6	9	11	2	8	8	7	4	6	3	1	4	6	7	3	2	3	0	2	0	1
DDB_G0267726	411	1417	2492	1000	1660	3560	1323	919	1050	1290	1604	1703	1344	1973	1159	1381	1167	458	327	330	125	24	38	39	24	14	28	17	14
DDB_G0267728	4716	18753	40953	6230	20591	45700	10420	9034	10856	11114	15913	27047	12251	24811	25872	18509	19387	16537	6688	8007	7474	138	212	311	72	75	232	54	67
DDB_G0267730	1439	1097	188	841	758	221	1097	789	775	926	678	960	399	559	705	309	302	1016	488	811	1292	1099	1864	1366	629	1442	1215	637	1918
DDB_G0267732	237	233	211	311	279	127	217	162	106	221	196	154	141	175	147	238	141	138	244	211	143	447	363	222	147	136	118	108	109
DDB_G0267734	11534	8852	13338	2166	3354	3024	939	1751	810	878	1258	1009	1056	1174	870	767	1100	1252	599	1682	998	695	1176	1050	200	266	236	104	128
DDB_G0267736	0	1	0	0	0	0	1	0	0	0	0	0	0	0	0	0	0	0	0	0	0	0	0	0	0	0	0	0	0
DDB_G0267740	1	2	1	3	9	1	3	3	0	4	1	2	1	0	0	0	0	0	0	0	0	0	1	0	0	0	0	0	0
DDB_G0267742	8	5	5	7	19	8	36	15	17	48	47	18	35	104	71	103	97	43	77	61	37	78	32	9	13	17	8	3	10
DDB_G0267744	195	166	230	436	504	295	339	297	183	290	414	202	353	139	98	119	57	45	225	191	209	355	53	54	54	50	61	85	37
DDB_G0267746	964	391	500	2885	1577	923	1225	1698	530	957	416	312	241	135	105	550	129	360	3849	3582	1891	16268	817	803	1831	863	1010	1740	1022
DDB_G0267748	181	417	441	46	88	294	38	22	36	32	11	11	13	5	12	9	15	20	8	9	30	120	659	1491	3741	1136	2189	2693	839
DDB_G0267750	17	31	47	1	96	40	3	12	3	10	10	2	3	1	1	1	2	0	3	4	7	8	18	31	108	29	30	63	15
DDB_G0267752	12	42	9	163	501	141	118	187	65	101	288	54	71	69	16	19	25	10	74	151	114	35	10	6	6	5	11	3	7
DDB_G0267754	49	64	51	132	106	110	201	140	56	227	206	90	187	192	111	341	316	150	326	385	143	551	423	128	286	261	199	185	197
DDB_G0267756	103	204	254	79	369	245	24	94	38	22	76	31	13	44	18	19	10	7	10	11	17	8	3	3	3	3	7	4	6
DDB_G0267758	57	30	24	28	34	11	20	24	19	20	27	4	11	13	15	17	10	13	35	27	13	38	36	34	37	22	20	35	9
DDB_G0267760	359	245	171	208	369	129	266	261	185	269	300	247	139	214	281	192	206	243	296	336	327	503	402	400	194	115	157	142	120
DDB_G0267762	4	3	2	12	7	5	9	11	3	6	15	4	10	15	4	17	5	3	17	9	1	8	8	1	1	1	2	0	0
DDB_G0267764	9	12	1	24	6	2	9	7	1	16	3	0	11	1	0	15	5	0	5	7	4	66	604	331	734	533	348	555	246
DDB_G0267766	162	176	232	9	14	2	12	10	4	14	9	7	6	0	4	1	1	1	11	3	7	7	20	11	10	0	4	6	0
DDB_G0267768	459	682	1063	185	389	385	69	140	77	74	150	117	85	42	29	12	19	14	56	46	97	109	139	148	113	54	124	54	43
DDB_G0267770	18	29	11	34	47	13	29	28	9	24	69	4	16	12	5	11	8	3	2	10	2	3	8	2	5	6	10	3	3
DDB_G0267772	0	0	0	0	0	0	0	0	0	0	0	0	0	0	0	0	0	0	0	1	0	2	7	3	1	14	19	1	25
DDB_G0267774	685	185	182	64	103	33	80	92	46	83	61	34	42	28	36	102	54	43	192	151	93	303	394	159	242	143	136	178	127
DDB_G0267776	1987	1672	1244	5525	3180	1520	4270	3396	1878	3722	1801	1308	1617	744	548	1347	466	415	2152	1092	873	2179	944	536	1204	1097	902	1571	1652
DDB_G0267778	0	0	0	0	0	0	0	0	0	0	0	0	0	0	0	0	0	0	0	0	0	0	0	0	0	0	0	0	0
DDB_G0267780	0	1	0	0	0	0	0	0	0	0	0	0	0	0	0	0	0	0	0	0	1	0	1	1	1	0	0	1	0
DDB_G0267784	165	52	51	80	94	34	96	75	78	89	135	153	83	137	134	96	95	205	69	144	146	178	206	313	97	122	259	123	116
DDB_G0267786	1029	1872	1644	2229	4987	1174	2723	3624	1863	2276	2579	1012	589	185	157	97	45	84	675	608	807	132	52	47	63	39	55	48	46
DDB_G0267788	257	215	217	410	286	252	397	289	297	391	362	531	348	385	454	457	388	772	390	533	754	760	462	729	239	156	444	140	177
DDB_G0267790	4	22	14	12	56	19	9	23	10	10	29	9	12	23	25	8	10	23	11	17	21	154	157	130	18	24	44	9	11
DDB_G0267792	2	2	6	1	4	4	2	1	0	5	5	3	0	3	1	2	1	2	7	4	1	1	0	7	16	4	23	8	7
DDB_G0267794	178	273	61	16	27	16	18	16	20	12	29	16	9	9	10	4	4	5	5	6	5	13	30	15	3	4	4	3	3
DDB_G0267796	443	413	122	167	195	112	196	148	211	197	279	380	154	258	444	201	182	262	112	186	207	251	637	316	210	155	154	145	160
DDB_G0267798	383	335	140	291	504	148	231	453	224	238	312	160	192	188	157	126	110	167	163	313	248	260	206	145	165	184	199	157	211
DDB_G0267800	72	102	113	159	169	153	154	135	105	160	161	106	131	62	51	50	34	35	76	51	73	157	200	203	137	167	217	123	142
DDB_G0267802	0	2	0	0	2	1	2	0	1	0	3	0	1	4	1	2	2	2	0	5	4	3	1	0	1	1	1	0	0
DDB_G0267804	402	333	242	753	490	257	645	366	356	571	457	517	464	355	311	352	166	265	116	201	179	53	198	212	60	61	102	46	54
DDB_G0267806	0	0	0	1	0	0	0	0	1	0	0	1	0	1	0	0	0	0	0	0	0	0	1	1	0	0	5	1	2
DDB_G0267808	43	27	26	18	28	24	25	20	31	13	45	33	23	24	38	21	19	27	6	12	22	82	127	154	71	71	129	64	55
DDB_G0267810	79	74	30	41	74	22	50	52	52	49	86	69	39	66	62	35	52	84	41	64	72	113	148	149	55	64	95	34	38
DDB_G0267812	1	0	0	0	0	0	0	1	0	2	2	0	2	3	0	0	1	0	0	0	1	16	18	14	8	10	39	10	11
DDB_G0267814	87	97	194	50	33	36	73	18	44	90	31	34	43	21	86	228	122	342	652	523	597	565	61	42	22	14	25	14	7
DDB_G0267816	33	22	25	58	36	40	122	43	85	111	72	159	98	155	226	298	252	335	423	484	551	534	141	158	70	63	155	119	57
DDB_G0267818	35	50	12	31	63	7	29	20	34	14	7	4	6	3	7	4	2	10	2	5	13	4	5	9	5	5	7	4	3
DDB_G0267820	27	63	89	14	13	11	25	10	20	19	10	8	4	0	1	5	0	2	14	2	6	18	9	10	11	5	16	15	3
DDB_G0267822	185	255	166	32	81	54	48	62	53	38	62	102	23	18	24	7	7	4	32	11	49	45	65	40	30	25	29	28	30
DDB_G0267824	237	192	256	118	320	214	62	93	59	49	83	29	41	26	17	31	8	10	36	20	20	29	16	16	17	2	6	15	5
DDB_G0267826	9	7	12	4	7	10	21	7	4	35	28	31	14	80	92	117	133	199	128	182	149	375	346	352	177	100	173	73	69
DDB_G0267828	47	111	104	21	75	67	37	12	57	46	35	47	16	70	120	124	105	189	93	168	147	745	655	929	662	315	520	365	255
DDB_G0267830	180	287	278	112	162	111	113	47	62	128	80	44	84	61	49	174	100	55	148	134	58	381	469	262	535	217	154	278	121
DDB_G0267832	63	49	89	113	66	111	128	81	71	108	122	98	100	97	76	72	38	44	44	31	22	148	146	123	193	124	288	164	178
DDB_G0267834	204	337	305	257	539	240	203	304	229	193	90	51	60	29	11	39	14	28	95	132	103	1227	123	101	36	73	110	54	106
DDB_G0267836	103	66	31	147	101	35	174	103	43	192	124	58	194	125	59	204	118	54	159	126	51	270	164	98	132	68	58	94	37
DDB_G0267838	190	200	247	154	258	224	234	210	175	236	271	277	205	275	348	447	450	725	662	744	836	1402	1531	1687	847	582	1753	922	527
DDB_G0267840	5	5	11	7	9	8	68	11	21	106	36	188	43	223	714	993	641	1154	694	822	989	1588	1463	1540	846	675	953	633	561
DDB_G0267842	36	24	45	18	41	41	29	22	21	23	30	49	31	30	39	22	15	41	24	31	44	50	55	83	55	45	61	50	47
DDB_G0267844	8	4	6	12	19	13	7	9	3	16	1	4	7	3	1	21	4	20	20	34	37	3295	2260	2701	2830	1549	2305	2144	1136
DDB_G0267846	231	442	1396	1760	1577	2979	2255	1346	1377	1738	1526	1114	656	173	173	104	31	68	995	390	1477	277	4	27	26	8	58	32	7
DDB_G0267848	589	632	1470	918	1796	1379	124	167	70	89	206	93	102	65	25	38	17	22	17	20	28	41	24	37	41	12	43	44	10
DDB_G0267850	80	129	8	2	4	2	0	2	1	1	0	0	1	0	2	0	0	3	1	0	2	0	4	0	0	1	0	2	0
DDB_G0267852	116	158	164	163	338	219	138	160	80	137	168	82	144	91	57	62	39	41	89	63	71	33	6	12	14	12	13	5	19
DDB_G0267854	489	328	166	452	283	127	529	240	276	478	254	558	326	552	791	999	795	1579	736	1228	1419	949	1797	1622	1337	1460	1491	1029	1611
DDB_G0267856	23	42	30	81	76	62	95	68	33	100	83	43	102	71	51	110	49	61	95	75	74	96	71	63	31	29	57	33	44
DDB_G0267858	55	140	110	111	284	73	196	192	70	162	153	30	85	32	15	31	17	9	22	14	14	25	15	8	8	19	17	29	26
DDB_G0267860	6	10	3	3	11	6	16	18	3	19	15	9	14	26	17	25	52	35	12	27	11	64	113	36	63	66	58	33	43
DDB_G0267862	1	8	5	2	16	7	1	7	3	0	4	1	2	4	1	1	1	1	1	1	3	1	7	9	2	5	13	6	5
DDB_G0267864	7	9	4	6	22	4	4	10	4	11	12	2	9	9	3	2	2	5	11	3	3	24	22	15	10	17	29	2	8
DDB_G0267866	356	481	443	286	527	384	789	542	432	876	849	747	924	1615	1421	1570	1730	2076	1364	2355	1827	1590	1805	1830	229	257	554	158	165
DDB_G0267868	9	4	8	5	20	9	4	2	6	4	6	5	5	5	2	7	5	2	8	4	1	5	2	2	8	0	5	37	19
DDB_G0267870	275	215	306	226	324	316	304	186	186	296	327	250	311	278	285	395	265	309	302	293	273	428	440	497	289	197	507	233	181
DDB_G0267872	37	58	55	12	8	3	20	4	4	10	6	3	4	3	1	7	0	0	2	5	6	14	17	9	18	3	7	8	3
DDB_G0267874	38	35	52	106	115	89	65	102	58	48	31	27	22	72	30	11	7	8	30	31	49	26	59	21	11	19	12	13	24
DDB_G0267876	0	12	3	0	16	3	0	11	3	0	8	2	1	2	0	0	0	0	0	0	0	0	0	1	0	1	0	0	0
DDB_G0267878	4	16	8	22	30	7	25	35	7	21	44	4	29	12	2	14	6	1	5	1	5	10	7	2	8	2	3	3	6
DDB_G0267880	18	42	56	10	20	21	5	11	7	8	11	4	1	0	2	0	2	1	5	3	8	2	2	1	0	1	3	0	0
DDB_G0267882	284	292	84	65	101	54	56	56	99	64	70	85	48	38	45	12	23	52	15	52	109	68	280	415	115	177	370	133	198
DDB_G0267884	78	96	141	283	207	174	476	178	120	553	282	227	481	496	410	816	486	334	344	271	232	572	263	198	65	57	74	53	47
DDB_G0267886	72	58	11	19	60	51	18	20	18	14	26	9	14	17	10	10	18	6	8	20	8	18	38	9	13	10	8	16	20
DDB_G0267888	5	1	2	0	3	4	3	0	2	3	0	4	1	7	22	50	26	79	21	38	33	233	255	132	51	28	24	13	11
DDB_G0267890	221	182	84	83	257	59	117	137	145	110	192	217	140	184	204	66	104	228	66	141	204	35	152	155	50	79	158	71	92
DDB_G0267892	42	84	117	187	446	139	257	250	166	239	134	150	125	333	415	479	528	294	260	209	144	140	430	361	449	402	703	738	432
DDB_G0267894	139	191	288	239	536	307	1094	545	843	1090	1533	1965	1833	1845	1709	962	1080	1670	838	839	986	415	661	934	175	218	827	293	282
DDB_G0267896	5	4	3	11	19	22	107	9	10	94	27	21	188	51	50	206	52	77	164	58	67	106	29	55	74	27	64	52	22
DDB_G0267898	4	4	5	9	7	5	1	0	3	5	2	8	6	8	23	10	38	57	144	171	245	491	695	658	760	1871	3691	2430	2495
DDB_G0267902	19	13	9	23	15	13	63	43	34	75	63	41	52	159	179	161	225	345	230	368	342	406	373	337	227	253	354	183	179
DDB_G0267904	283	334	393	105	105	297	45	21	27	36	20	16	13	8	19	27	16	35	18	15	64	357	896	1581	3345	1120	1894	1813	610
DDB_G0267906	347	302	332	453	464	354	505	389	228	507	681	407	668	486	432	689	613	414	613	891	412	624	667	512	489	259	367	406	215
DDB_G0267908	321	582	324	155	572	197	185	235	114	176	529	83	228	291	110	105	112	56	59	116	55	29	49	26	13	15	22	7	15
DDB_G0267910	169	62	69	418	356	184	363	337	126	353	195	28	163	76	26	172	116	93	177	217	159	347	95	58	90	30	43	38	14
DDB_G0267914	71	165	128	190	428	132	132	176	78	128	221	58	99	32	10	30	26	6	77	65	40	75	39	13	33	35	26	20	30
DDB_G0267916	24	53	77	9	32	30	22	13	32	15	16	21	15	10	24	28	13	20	33	31	45	64	146	153	179	77	134	71	36
DDB_G0267918	81	130	115	44	126	54	83	74	89	83	117	74	58	77	98	133	85	210	208	181	295	319	351	628	241	141	456	115	99
DDB_G0267920	0	0	0	11	23	35	5	13	6	5	13	5	10	13	4	1	1	3	0	0	1	0	0	0	0	0	0	0	0
DDB_G0267922	0	0	0	0	0	0	0	0	0	0	0	0	0	0	0	0	0	0	0	0	0	0	0	0	0	0	0	0	0
DDB_G0267924	2033	676	416	977	1071	306	722	550	372	693	478	456	562	640	631	1193	719	764	2002	1577	1032	4622	3483	1270	5041	2475	1586	3988	2759
DDB_G0267928	1843	2018	3971	846	2943	4207	259	594	284	197	108	87	77	36	79	75	158	242	2033	2534	2639	196	115	103	53	104	115	119	78
DDB_G0267930	415	83	180	28	239	63	17	173	28	18	101	101	54	205	120	59	130	103	30	74	51	13	79	35	6	20	15	2	17
DDB_G0267932	2	2	3	12	35	50	1	4	3	0	23	15	5	25	14	8	27	22	7	27	12	0	3	2	0	2	2	0	2
DDB_G0267934	1	0	0	1	1	3	2	0	3	3	5	3	3	0	5	5	2	3	9	4	5	1023	2828	1747	1386	686	337	250	155
DDB_G0267936	0	1	1	0	0	2	1	1	0	0	1	0	0	1	2	1	1	1	7	5	4	8	8	10	3	8	12	2	3
DDB_G0267938	29	39	58	96	98	113	63	60	42	48	77	49	58	32	29	45	23	13	54	61	36	69	44	20	36	33	41	34	33
DDB_G0267940	28	37	21	46	132	16	42	20	4	50	43	11	26	23	10	42	35	11	20	35	13	52	92	27	66	45	35	16	24
DDB_G0267942	440	99	35	293	206	56	502	231	246	492	340	411	470	461	571	557	424	693	277	575	460	803	1626	930	610	556	586	534	555
DDB_G0267946	3	2	2	3	13	18	3	4	1	6	2	3	5	5	0	1	1	1	1	1	1	4	1	3	3	0	1	1	0
DDB_G0267948	113	154	64	69	102	66	81	74	71	64	78	99	19	34	34	8	4	33	14	15	66	33	36	41	21	30	43	27	31
DDB_G0267950	627	851	855	659	791	535	761	617	341	783	922	448	917	975	530	877	923	470	626	725	349	1013	1134	658	565	441	562	342	346
DDB_G0267952	143	202	402	245	314	312	556	322	411	534	502	620	575	865	1031	928	885	993	926	850	996	1094	857	690	250	184	405	98	142
DDB_G0267954	31	19	12	11	20	10	24	26	15	22	25	11	28	22	10	26	29	21	33	34	24	40	29	16	12	10	8	7	2
DDB_G0267956	754	534	262	698	580	502	875	640	798	882	559	1557	392	499	869	534	321	1563	647	665	2130	596	477	809	244	246	655	202	370
DDB_G0267958	181	379	65	32	78	69	20	9	34	11	29	32	6	8	17	9	7	22	4	10	15	71	466	283	271	186	210	126	108
DDB_G0267960	81	111	57	223	244	79	367	183	82	398	348	99	328	357	134	457	206	110	180	100	70	109	44	41	26	16	23	22	23
DDB_G0267962	98	117	78	496	208	120	823	239	357	862	531	447	753	769	756	1050	511	674	393	493	437	508	414	336	179	122	153	117	143
DDB_G0267964	0	0	0	0	0	0	0	0	0	0	0	0	1	2	2	1	2	0	0	0	0	1	1	0	1	1	4	4	2
DDB_G0267966	3311	4026	1759	2563	2771	1483	1835	2029	1883	1577	1579	1621	824	485	745	393	298	726	1173	1109	1848	418	230	158	115	399	569	341	1019
DDB_G0267968	12	15	1	7	10	5	6	6	3	11	14	3	7	15	9	20	14	10	12	18	12	21	30	6	6	7	6	1	1
DDB_G0267970	2	3	2	3	3	3	5	2	4	3	5	6	2	3	5	6	6	2	2	6	6	3	2	6	1	1	8	2	1
DDB_G0267974	253	233	116	89	224	59	76	119	75	59	97	34	39	12	20	18	14	25	76	127	142	13	9	9	2	2	4	1	3
DDB_G0267976	117	150	282	327	331	296	403	277	248	415	260	207	384	261	273	360	221	333	428	345	427	948	635	775	639	445	963	489	410
DDB_G0267978	1859	1106	974	5059	2033	969	5797	2363	1557	5519	2484	2864	3556	2627	2246	5556	2762	2414	4163	4077	2098	6230	3496	1616	2504	1801	1250	2408	1991
DDB_G0267980	287	293	357	109	158	111	110	81	68	80	89	52	56	11	10	17	12	9	28	39	20	81	93	81	112	82	75	123	63
DDB_G0267982	3313	2721	609	900	1726	413	1138	1178	885	1097	1253	1249	1002	1347	1268	642	736	1242	697	1430	1461	2881	5241	1546	705	1128	529	404	980
DDB_G0267984	611	533	564	603	698	345	1094	692	461	1095	857	724	1050	1179	836	1515	968	600	816	787	463	1580	1589	824	383	362	327	307	273
DDB_G0267986	0	0	0	6	20	29	1	1	1	2	2	5	2	0	0	2	1	0	0	0	0	2	1	1	0	0	3	0	1
DDB_G0267988	13	32	52	54	72	66	106	45	21	94	95	58	108	97	77	65	80	64	24	33	26	63	77	114	63	34	125	66	41
DDB_G0267990	121	67	206	458	290	274	697	300	386	632	346	380	456	274	364	566	320	395	698	529	761	676	563	717	614	333	754	495	242
DDB_G0267992	153	493	563	284	1192	709	469	691	524	367	349	380	189	160	176	135	145	242	338	359	560	554	353	373	208	222	961	483	329
DDB_G0267994	1451	1441	911	737	1304	694	1246	952	848	1241	1707	1963	1356	2169	2371	1408	1756	2127	1646	2305	2233	2794	3952	2474	1463	1528	1853	1089	1177
DDB_G0267996	493	540	774	554	717	734	465	379	271	374	698	431	393	173	144	119	71	58	145	76	111	262	148	193	563	255	524	516	258
DDB_G0267998	1	2	2	9	1	7	3	0	0	5	4	5	6	0	7	7	6	14	6	9	12	43	19	38	56	198	514	135	612
DDB_G0268000	73	38	71	4116	106	1178	3261	155	601	2679	119	276	1235	66	156	291	50	91	1968	348	2885	160	77	359	67	43	62	62	42
DDB_G0268002	0	0	0	0	0	0	0	0	0	2	0	0	0	0	1	0	0	0	1	1	3	0	0	0	0	0	2	0	1
DDB_G0268004	903	757	826	552	929	949	551	554	708	546	667	1195	422	499	1056	703	388	864	962	657	1267	1265	935	1443	413	453	1060	321	312
DDB_G0268006	39	86	122	63	99	131	66	40	56	75	122	149	82	112	99	85	71	69	29	47	60	54	181	192	67	104	252	51	78
DDB_G0268008	245	339	526	190	323	184	122	164	124	112	119	70	66	24	7	33	8	17	119	47	76	73	43	42	14	10	21	9	9
DDB_G0268010	7	26	15	67	283	116	109	286	169	100	235	42	52	37	21	15	11	10	26	10	14	7	43	15	6	23	19	10	19
DDB_G0268012	8	9	16	54	52	39	73	12	21	71	55	93	63	106	179	262	319	220	192	434	181	434	461	291	291	182	188	188	119
DDB_G0268014	136	142	50	66	84	22	79	79	36	75	109	63	101	150	85	105	102	83	52	87	54	225	283	162	114	129	80	92	121
DDB_G0268016	3	6	27	20	47	53	14	65	31	15	36	11	9	39	28	48	50	90	60	109	231	61	89	91	28	74	188	8	29
DDB_G0268018	337	233	393	278	278	292	385	329	194	376	381	364	254	453	488	539	482	731	389	457	550	450	470	559	126	63	266	113	56
DDB_G0268020	3492	3344	6928	2679	3930	5155	1636	2041	1408	1510	2187	2018	1699	1024	941	932	623	484	985	674	861	1259	1379	1460	963	484	950	675	377
DDB_G0268022	27	103	134	52	136	136	38	55	70	31	78	32	20	16	11	13	6	9	21	22	43	24	31	27	15	14	26	9	9
DDB_G0268024	770	701	296	379	820	314	546	647	418	543	817	685	585	1043	890	495	651	558	597	922	585	1027	1406	632	367	733	512	336	452
DDB_G0268026	861	269	739	2368	1094	2780	1174	1008	1015	1154	1598	2373	1764	2495	3024	1553	2007	2985	1292	2068	2072	6759	9275	15102	15020	8778	27298	11460	8574
DDB_G0268028	24	28	9	14	19	7	3	4	5	5	4	13	4	5	4	4	2	6	1	8	9	7	52	63	61	76	286	444	192
DDB_G0268030	141	157	149	65	66	58	70	65	103	64	66	104	36	23	55	33	23	73	67	62	215	46	33	59	15	8	49	20	20
DDB_G0268034	6463	8346	1556	2348	1917	1374	4290	2700	2568	4214	4933	3124	5394	6408	5458	3937	4348	5692	2826	5450	4051	4184	11478	6232	2729	3681	4312	2068	3876
DDB_G0268036	344	484	708	225	240	333	203	193	138	204	228	187	140	124	132	287	274	229	367	408	307	387	523	270	402	183	400	544	191
DDB_G0268038	1739	2979	4023	4098	3497	5687	6556	5135	5297	5795	9336	7826	6424	7996	6659	5111	6034	7551	4957	8418	8780	1326	1704	1287	172	152	313	71	84
DDB_G0268040	213	282	451	252	355	436	260	198	215	257	484	446	361	359	380	445	366	385	269	360	460	360	512	595	292	202	465	204	131
DDB_G0268042	6161	7896	9057	2828	6132	7084	3481	3623	3535	3494	5774	7633	3993	5230	7016	3397	4255	3845	2937	3666	4385	5113	8568	7469	2759	2240	4544	2144	1369
DDB_G0268044	3251	3316	1568	2554	3890	1464	3618	3819	2950	3359	4653	5473	2586	3826	4043	1740	2669	4078	3157	4344	5312	5918	4927	5495	2321	3519	5379	1814	3657
DDB_G0268046	3	1	6	5	24	13	17	4	10	21	11	13	25	25	25	19	18	26	22	10	28	42	11	14	3	2	7	1	1
DDB_G0268048	131	165	69	65	89	22	79	79	17	95	175	20	132	138	47	137	118	42	82	135	53	185	235	62	102	54	38	10	30
DDB_G0268050	1	0	0	1	3	0	0	0	0	0	1	0	0	1	0	0	0	0	0	0	0	0	1	0	0	0	2	0	0
DDB_G0268052	219	258	102	286	195	199	315	204	295	263	225	294	206	179	229	112	93	341	87	124	225	438	1609	2023	623	652	1183	275	841
DDB_G0268054	10	11	41	9	9	24	5	7	12	3	5	6	4	1	2	1	1	2	0	2	2	4	6	9	4	2	11	4	2
DDB_G0268056	582	799	1451	820	1052	891	949	706	458	817	794	276	555	234	180	403	237	161	476	317	338	565	997	810	958	374	678	601	260
DDB_G0268058	0	0	0	0	5	1	0	1	1	0	3	0	0	1	1	0	0	1	2	0	0	0	0	0	0	1	1	0	0
DDB_G0268060	817	736	782	2753	1936	1040	2396	1031	795	2186	1262	1083	1737	1205	912	2219	1038	784	1831	1509	714	4013	1842	959	2117	983	812	1941	972
DDB_G0268062	45	48	73	73	48	42	45	28	28	43	31	39	34	12	13	42	10	12	170	40	63	449	150	136	76	31	70	47	27
DDB_G0268064	2935	3310	4775	163	650	428	63	62	59	63	79	56	65	28	19	40	14	13	23	23	24	16	17	24	13	11	27	12	3
DDB_G0268066	97	123	347	28	76	53	330	20	23	348	59	80	422	112	148	520	51	93	213	46	64	722	179	177	216	195	539	197	138
DDB_G0268068	1049	1124	1878	1011	991	1236	1596	964	912	1565	1627	2272	2238	1573	1702	1839	1379	1585	1405	1394	1410	2554	2294	2429	2785	1722	5422	2803	1399
DDB_G0268070	100	141	92	188	287	87	160	277	72	174	167	52	112	40	36	180	44	52	211	164	76	916	309	254	391	341	269	331	179
DDB_G0268072	0	0	0	1	4	0	1	0	0	0	1	3	2	3	1	2	1	2	1	1	4	103	325	137	144	238	183	53	67
DDB_G0268074	94	145	131	201	409	403	109	93	34	96	90	34	69	51	42	82	50	31	103	72	40	246	95	62	180	26	37	77	16
DDB_G0268076	22	13	18	8	22	20	6	12	11	10	15	20	5	10	14	7	7	13	5	5	12	30	758	1312	2221	2563	7113	3563	3822
DDB_G0268078	95	45	54	66	56	41	109	59	119	121	87	139	74	73	133	84	35	208	95	89	237	75	96	187	72	68	134	107	128
DDB_G0268080	922	757	789	797	736	557	724	480	331	706	655	532	627	383	414	993	548	482	1104	846	577	1469	1323	990	1667	795	1167	1852	764
DDB_G0268082	1	2	2	0	3	3	1	3	1	1	1	1	0	1	2	0	0	0	0	2	1	1	2	2	2	4	2	1	3
DDB_G0268084	216	211	342	488	334	306	295	311	208	247	181	155	178	56	54	94	40	43	202	119	138	217	139	136	271	181	341	339	199
DDB_G0268086	0	0	0	0	0	0	0	0	0	0	0	0	0	0	1	0	0	0	0	0	1	0	2	4	0	1	42	3	3
DDB_G0268088	339	260	295	242	360	173	113	141	153	130	121	135	59	18	32	27	2	31	88	57	154	151	99	110	135	183	294	195	243
DDB_G0268090	556	404	447	1153	1806	1070	3357	822	539	3523	1711	1082	2421	3132	3111	13801	5944	6241	21288	11624	10203	5246	974	710	687	526	650	423	526
DDB_G0268092	25	43	36	52	94	55	68	61	29	54	98	56	58	114	85	77	107	82	83	97	61	161	258	152	75	95	134	71	59
DDB_G0268094	31	44	35	133	175	87	207	197	73	199	417	77	191	423	233	339	528	254	134	228	129	132	172	60	43	105	66	26	101
DDB_G0268096	19	28	26	18	43	25	30	33	14	23	40	22	36	16	17	16	11	14	23	33	23	50	31	23	12	12	27	3	6
DDB_G0268098	4229	3972	350	78	109	40	88	93	89	59	96	64	47	18	32	18	24	23	39	39	70	46	268	128	95	63	74	81	60
DDB_G0268100	335	529	586	194	170	108	211	191	92	196	149	134	164	158	98	258	153	82	145	163	72	222	262	103	153	100	69	134	113
DDB_G0268102	265	200	62	141	180	62	221	144	220	210	232	345	167	250	392	154	143	530	135	243	355	254	388	491	129	201	292	149	253
DDB_G0268104	5521	5285	3752	4218	3307	3418	3986	2297	2879	3894	4204	4047	4970	4501	4910	3629	2690	4810	1569	2638	3722	1870	3251	2618	691	470	968	332	321
DDB_G0268106	0	0	0	0	0	0	0	0	0	0	0	0	0	0	0	0	1	1	0	0	0	0	2	1	0	0	0	0	0
DDB_G0268108	3	8	12	4	7	12	3	0	0	2	0	1	2	1	0	2	0	2	1	1	0	1	0	0	1	0	0	1	0
DDB_G0268110	150	81	123	241	184	230	230	162	124	170	253	242	162	191	197	274	178	164	165	130	159	77	169	100	73	88	131	122	104
DDB_G0268112	61	73	88	26	65	58	34	28	32	33	80	56	41	17	19	15	24	12	28	25	22	39	77	69	28	22	85	48	24
DDB_G0268114	408	612	571	125	196	153	102	103	67	93	131	62	61	46	43	65	76	62	135	177	139	258	276	186	70	47	85	30	28
DDB_G0268116	91	100	100	237	178	107	254	150	105	255	243	195	268	249	173	398	235	165	273	239	129	359	280	131	188	107	130	125	62
DDB_G0268118	713	689	1150	1170	903	791	1883	739	554	1935	990	963	1561	1328	1342	3366	1527	1264	2263	1397	1116	3891	2869	2179	1952	860	1135	1143	466
DDB_G0268120	0	0	0	10	2	8	0	0	1	2	0	0	0	0	2	0	0	0	0	2	0	2	1	0	3	3	9	0	7
DDB_G0268122	50	64	155	261	440	609	167	254	123	138	180	81	119	59	55	70	32	19	47	20	25	30	13	27	19	8	17	24	7
DDB_G0268124	2	2	2	0	36	6	2	6	0	2	4	1	1	0	2	0	1	3	0	1	2	0	0	0	1	0	3	1	0
DDB_G0268126	53	82	138	187	177	149	211	100	84	191	166	59	215	146	87	148	64	73	140	73	82	298	194	199	135	125	187	106	85
DDB_G0268128	0	0	0	0	0	0	0	0	0	0	0	0	0	0	0	0	0	0	0	0	0	0	0	0	0	0	0	0	0
DDB_G0268130	356	423	488	580	827	458	427	491	265	370	460	200	206	45	41	45	15	10	110	65	65	34	17	15	10	10	10	17	9
DDB_G0268132	349	244	153	199	233	161	331	185	320	350	353	579	301	372	619	325	263	449	259	242	337	340	455	480	238	220	323	217	205
DDB_G0268134	158	131	53	61	75	35	96	42	81	84	81	99	66	86	142	94	64	181	70	118	159	133	267	213	140	102	131	116	111
DDB_G0268136	0	0	1	0	0	0	0	0	0	0	0	1	1	1	0	1	0	0	0	0	0	7	16	27	98	126	262	36	214
DDB_G0268138	588	1108	1100	445	1177	978	122	415	187	114	285	89	67	107	28	11	16	2	6	6	7	4	11	0	4	2	9	1	3
DDB_G0268140	992	735	958	3088	2427	1732	1816	1633	794	1631	1570	1043	1423	883	756	1083	948	833	3042	3343	2686	1592	882	650	1037	926	1131	1465	1103
DDB_G0268142	486	905	1140	1086	2932	2099	534	1273	462	478	1779	169	399	465	145	114	155	108	1082	923	1168	127	115	86	65	101	131	70	118
DDB_G0268144	49	138	105	76	301	163	254	493	851	288	1817	2425	270	3097	3623	98	1306	1581	101	423	541	114	138	147	19	57	63	13	25
DDB_G0268146	26	48	29	24	1010	248	23	87	22	28	64	17	16	29	16	18	22	19	63	50	32	47	53	34	16	13	13	12	8
DDB_G0268148	45	139	114	17	307	109	21	40	14	25	25	10	13	12	11	20	9	19	60	24	17	21	20	23	32	16	29	19	10
DDB_G0268150	0	0	0	0	0	0	0	0	0	0	0	2	0	0	0	0	0	0	0	0	0	0	0	0	0	0	0	0	0
DDB_G0268152	0	8	3	4	21	5	1	12	3	1	8	1	2	1	1	5	2	3	11	12	14	7	1	3	0	1	4	2	3
DDB_G0268154	284	95	140	122	165	72	214	144	75	211	143	256	206	311	282	402	501	432	286	534	257	719	1269	1193	851	868	1012	1086	635
DDB_G0268156	105	81	46	137	134	64	209	107	51	240	201	55	246	241	129	298	163	80	146	134	64	193	285	140	159	96	64	74	74
DDB_G0268158	91	354	303	8	28	5	6	6	16	11	6	10	2	15	45	19	21	43	5	7	19	17	292	361	373	270	360	237	167
DDB_G0268160	14	1	1	11	5	3	14	1	3	10	9	4	13	11	6	14	7	10	16	11	7	35	59	60	57	120	133	54	83
DDB_G0268162	221	164	93	320	264	188	323	273	175	311	294	409	295	264	348	339	230	534	311	474	437	718	1024	882	646	638	766	566	877
DDB_G0268164	132	91	196	272	155	180	352	152	171	373	246	311	302	255	296	582	238	284	354	269	210	487	274	250	293	161	240	304	178
DDB_G0268166	1	6	3	3	21	18	3	5	2	5	7	2	3	8	0	3	4	6	4	0	2	0	3	1	0	3	4	1	2
DDB_G0268168	436	397	316	376	361	182	498	419	172	506	456	327	400	509	455	845	543	325	723	716	288	1400	1138	431	922	694	327	652	488
DDB_G0268170	0	1	4	2	3	2	0	2	1	2	3	3	1	3	5	3	1	2	1	3	5	2	2	0	1	0	4	2	1
DDB_G0268172	0	1	2	4	2	5	0	1	2	1	0	0	1	4	0	2	0	0	0	2	0	0	0	0	1	0	2	0	0
DDB_G0268174	0	0	0	0	0	1	1	0	0	0	0	0	0	0	0	0	0	0	0	0	0	1	1	4	4	7	8	0	4
DDB_G0268176	23	11	8	8	8	8	9	11	4	9	24	15	2	13	14	4	9	16	6	15	24	9	16	12	5	4	26	2	6
DDB_G0268178	2	7	4	3	13	3	5	5	1	6	7	3	5	9	7	2	21	7	2	16	10	8	10	5	3	11	0	1	2
DDB_G0268180	78	190	66	97	467	66	102	240	94	64	150	19	35	17	9	17	1	13	268	220	232	64	6	5	1	5	3	5	4
DDB_G0268182	638	1001	827	442	949	582	346	404	210	328	733	139	414	331	184	307	215	148	274	367	267	241	370	171	326	135	253	217	114
DDB_G0268184	4	5	3	6	20	3	17	16	10	24	18	7	15	46	33	65	51	46	38	64	38	125	240	130	139	244	271	64	159
DDB_G0268186	65	83	19	64	110	11	66	45	10	63	62	12	43	31	5	34	18	5	57	42	22	186	151	45	76	71	33	82	74
DDB_G0268188	2	16	5	6	17	10	5	9	3	3	10	0	0	0	1	0	1	3	2	1	7	2	4	6	0	2	7	0	1
DDB_G0268190	80	137	159	183	165	130	256	148	105	249	214	146	176	257	321	617	393	336	610	517	333	1432	1597	1007	1032	693	763	665	594
DDB_G0268192	34	15	14	2	86	52	7	4	3	8	5	1	5	4	5	3	4	4	19	5	17	16	8	10	7	6	8	8	3
DDB_G0268194	459	488	822	360	492	474	439	320	247	399	448	435	501	333	315	340	282	280	260	328	276	321	387	347	127	69	160	100	47
DDB_G0268196	71	115	90	17	25	8	10	11	23	13	6	4	3	6	1	1	2	5	0	3	6	15	24	18	65	47	96	105	72
DDB_G0268198	67	218	210	3	9	5	7	7	7	5	1	2	7	0	3	3	1	2	7	8	2	4	5	4	7	5	6	5	4
DDB_G0268200	0	0	1	0	1	0	0	0	0	0	2	0	0	0	0	0	0	1	0	0	0	1	37	38	8	11	14	6	2
DDB_G0268202	30	50	21	53	155	40	58	75	42	68	133	19	63	56	23	20	19	11	11	20	23	8	11	10	7	4	7	6	8
DDB_G0268204	26	16	15	6	41	12	7	11	3	5	10	7	2	4	2	2	1	1	4	7	4	27	90	133	650	419	584	474	283
DDB_G0268206	3	2	0	1	36	35	0	6	3	1	0	3	1	0	2	0	2	1	15	0	1	2	2	0	1	0	0	2	0
DDB_G0268208	21	16	36	25	20	17	588	32	38	687	222	191	1125	361	264	920	224	175	246	96	73	289	105	77	81	29	64	33	21
DDB_G0268210	212	567	624	1053	1479	1890	758	898	697	587	1002	665	412	199	141	88	52	55	173	66	200	132	141	132	193	234	376	191	235
DDB_G0268212	289	273	198	318	293	161	379	225	69	370	418	78	456	368	172	658	370	228	544	378	203	413	359	179	162	150	137	51	85
DDB_G0268214	5	6	13	2	7	7	3	7	0	3	3	2	5	5	5	6	2	2	3	11	9	58	81	104	1375	878	978	1532	650
DDB_G0268216	67	133	122	143	323	366	114	147	232	105	188	359	72	91	238	64	68	144	228	125	291	253	224	400	105	147	463	89	117
DDB_G0268218	181	169	219	407	246	143	468	318	200	472	458	221	374	434	307	646	418	388	411	499	349	743	687	619	468	342	570	352	190
DDB_G0268220	173	293	557	330	354	443	323	251	218	249	267	319	222	177	187	268	198	190	246	187	247	332	289	437	303	187	563	274	125
DDB_G0268222	3415	2718	6348	6481	4947	4045	6453	3792	3086	5280	3830	2971	2827	647	677	1280	862	1433	5432	6298	4299	660	229	174	568	133	427	797	341
DDB_G0268224	187	239	97	42	145	39	36	51	45	31	58	56	20	28	44	26	33	81	57	115	191	168	392	248	78	95	123	80	73
DDB_G0268226	145	168	218	682	192	455	1361	528	591	1180	1010	659	827	359	263	356	235	366	323	371	419	312	525	674	246	543	1702	420	666
DDB_G0268228	95	104	137	158	205	102	123	115	83	110	94	51	64	33	14	80	15	44	334	222	229	365	146	121	146	104	133	119	161
DDB_G0268230	92	105	84	43	116	52	56	36	58	42	82	64	37	48	48	28	23	36	57	57	69	45	54	50	28	26	52	25	37
DDB_G0268232	253	140	300	680	410	430	581	396	587	632	626	1189	473	762	1202	985	727	1122	946	989	1015	1866	1097	1521	574	484	856	460	338
DDB_G0268234	2	1	0	0	1	0	2	1	0	2	3	0	1	2	4	1	1	2	0	2	0	1	7	7	1	2	7	1	1
DDB_G0268236	1682	2569	419	523	657	260	591	543	518	614	949	924	545	1013	1270	478	894	1940	502	1176	1052	1944	5225	2735	600	877	667	230	780
DDB_G0268238	126	172	182	208	231	180	244	158	91	243	252	131	242	208	134	193	138	127	184	156	144	172	227	131	109	118	161	97	102
DDB_G0268240	81	260	188	64	183	109	80	125	128	68	258	71	89	155	97	43	89	74	27	75	73	57	134	84	27	30	53	5	8
DDB_G0268244	1680	1626	445	593	1313	349	865	1004	754	806	1534	1231	819	1716	1352	542	950	2633	718	1830	3069	1178	2033	1671	447	755	1126	304	826
DDB_G0268246	17	15	31	18	14	19	13	11	12	10	19	11	8	19	10	15	7	18	10	13	21	31	31	43	35	16	42	22	13
DDB_G0268248	0	3	2	0	2	0	0	0	1	0	1	0	0	1	0	0	0	0	0	0	0	0	7	2	3	5	14	3	1
DDB_G0268250	1	3	2	5	4	2	0	2	0	5	2	0	0	3	2	1	1	1	3	3	0	85	382	345	755	887	1227	919	1245
DDB_G0268252	200	313	411	40	40	38	43	43	38	33	34	24	7	9	5	9	19	13	29	22	32	20	24	15	4	3	2	6	2
DDB_G0268254	1	2	0	4	18	2	1	1	0	2	1	0	0	1	1	6	5	4	7	9	4	21	21	12	5	19	6	3	20
DDB_G0268258	91	168	51	10	37	47	16	8	25	17	4	7	5	1	8	4	4	25	2	6	28	50	410	855	336	341	524	217	273
DDB_G0268260	47	48	68	109	134	112	212	78	82	249	168	183	246	345	304	432	299	416	295	344	250	596	569	512	213	191	382	183	148
DDB_G0268264	11606	11030	12799	20186	10361	17128	29472	22092	15942	27161	30208	33155	30159	30614	26884	24822	25028	45529	34782	47688	55487	22247	33343	27179	13832	34632	38206	9665	36958
DDB_G0268266	164	228	177	890	1312	875	517	557	473	487	523	521	436	468	540	291	282	403	550	376	453	1000	648	375	338	542	731	288	451
DDB_G0268268	146	62	149	110	86	107	129	69	82	113	85	154	94	87	144	124	86	188	90	74	169	353	358	974	603	388	1681	559	388
DDB_G0268270	1622	1028	1748	3201	1868	1711	3465	2124	2067	3230	2226	3154	3216	1966	1930	1691	1012	1159	2287	1634	1967	433	72	100	29	20	35	29	22
DDB_G0268272	8	4	4	3	8	3	11	1	1	11	6	2	11	6	7	96	32	31	106	79	54	1342	541	174	619	1073	608	673	1100
DDB_G0268274	349	319	678	891	613	998	502	396	332	428	427	468	253	114	104	142	99	163	273	253	343	72	92	129	96	49	106	53	48
DDB_G0268278	24	25	44	948	69	418	1068	541	475	1102	1055	1262	1412	1821	2122	2925	2075	2997	2439	2785	2244	4946	5125	5836	5280	3173	6932	3418	3115
DDB_G0268280	9	16	34	11	11	12	6	2	2	13	3	8	1	1	8	2	4	16	7	7	17	18	29	44	27	19	74	14	6
DDB_G0268284	1	3	2	0	2	3	1	2	1	1	0	3	1	1	4	0	3	9	0	3	6	210	1550	3877	496	757	1595	100	390
DDB_G0268286	13	36	29	8	38	19	25	8	8	37	12	26	14	35	48	108	93	135	204	212	113	1055	715	489	521	429	476	390	379
DDB_G0268288	53	28	23	97	91	47	64	50	20	65	71	13	26	36	18	47	25	14	40	17	11	98	86	30	57	42	25	43	31
DDB_G0268290	1	1	0	0	1	0	1	1	0	0	0	0	1	0	4	2	0	2	0	2	6	1	4	6	1	1	2	0	2
DDB_G0268292	1	0	0	2	0	0	0	0	1	0	0	0	0	0	1	0	1	1	0	0	3	1	0	0	0	0	0	1	0
DDB_G0268294	0	0	0	0	0	0	0	0	0	0	1	0	0	1	0	0	0	0	1	0	0	0	0	0	1	0	1	0	0
DDB_G0268298	0	0	1	0	0	0	0	0	0	0	0	0	0	0	1	0	0	0	0	0	0	0	1	0	0	0	0	0	0
DDB_G0268300	0	0	0	0	0	0	0	0	0	0	0	0	0	0	0	0	0	0	0	1	1	0	0	0	3	2	6	0	0
DDB_G0268302	18291	27050	34603	19237	32203	45197	16387	22116	19440	15210	27564	34714	19960	24635	23683	12014	13700	16428	7653	10801	14904	2380	3719	5342	791	615	2282	725	484
DDB_G0268304	4	6	7	3	3	4	1	1	0	3	1	6	3	1	1	7	8	12	18	19	31	2598	3202	3548	1057	1269	2106	493	889
DDB_G0268306	120	136	218	94	112	133	65	64	100	57	95	114	58	78	103	69	72	169	85	89	197	176	293	511	150	136	538	90	146
DDB_G0268310	0	0	1	0	1	4	1	5	2	2	1	7	1	4	2	6	24	22	5	47	18	315	770	354	121	236	217	28	73
DDB_G0268312	17	18	19	7	8	10	1	0	2	0	1	0	1	0	0	1	1	2	0	0	0	14	25	98	265	113	566	234	69
DDB_G0268314	3	14	6	16	214	28	15	75	10	14	37	4	2	2	2	7	6	2	12	2	11	23	7	4	8	1	5	6	1
DDB_G0268316	95	137	45	467	389	151	221	223	113	271	208	101	152	269	230	547	372	445	2104	2127	1625	1297	607	403	947	1159	753	541	1323
DDB_G0268318	3	5	3	4	9	14	21	11	17	27	64	51	29	140	139	46	104	71	42	46	27	87	145	164	73	120	160	38	51
DDB_G0268320	322	197	54	165	179	44	219	279	192	194	251	204	111	263	177	250	117	188	440	498	247	1206	1907	1215	1051	867	1002	1020	739
DDB_G0268322	8	6	6	9	11	16	4	5	9	5	7	7	3	5	11	6	6	14	3	18	17	15	47	21	2	4	15	3	5
DDB_G0268324	5	2	1	0	0	5	0	0	0	0	1	1	0	0	0	0	0	1	0	0	1	1	0	3	0	0	4	0	1
DDB_G0268326	1	0	2	0	1	1	0	0	0	0	1	0	0	0	0	1	0	0	0	0	1	0	0	1	0	0	0	0	0
DDB_G0268328	196	222	240	461	742	284	297	230	240	270	280	246	176	163	123	185	92	75	200	162	148	363	290	195	223	195	142	147	159
DDB_G0268330	510	404	531	954	990	1308	618	425	208	526	466	214	680	233	177	390	191	159	692	408	283	330	184	124	145	123	138	222	149
DDB_G0268332	485	1090	2447	3777	1301	6325	2260	1805	2280	1905	2350	2266	1041	1221	538	137	437	108	72	138	70	10	40	27	28	31	27	15	24
DDB_G0268334	221	274	136	54	138	53	71	78	79	80	102	85	54	58	88	55	63	126	90	152	175	218	330	239	110	131	197	132	127
DDB_G0268336	99	162	324	30	56	33	29	69	63	36	85	55	33	21	14	9	8	3	4	15	32	5	12	13	9	8	14	4	1
DDB_G0268338	1	1	0	0	1	2	1	0	0	0	0	0	1	0	0	0	2	0	0	0	0	0	0	2	0	4	15	1	2
DDB_G0268340	0	0	0	0	0	0	0	0	0	0	0	0	0	0	0	0	0	0	0	0	0	0	0	0	0	0	0	0	0
DDB_G0268342	0	0	0	0	0	0	0	0	0	0	0	0	0	0	0	0	0	0	0	0	0	0	0	0	0	0	0	0	0
DDB_G0268344	375	181	117	83	130	105	36	27	26	38	40	46	16	22	22	30	20	33	29	25	36	36	20	36	5	7	23	6	4
DDB_G0268346	34	49	53	36	389	43	195	44	80	232	263	264	164	777	553	864	898	510	736	714	277	1041	345	208	119	62	75	66	62
DDB_G0268348	34	39	179	52	35	42	39	20	35	39	22	20	8	1	2	5	0	7	8	9	19	2	2	7	4	0	8	5	2
DDB_G0268350	129	30	11	58	65	17	116	58	45	115	81	68	61	110	127	251	135	119	228	218	118	463	335	221	233	217	183	210	173
DDB_G0268352	19	32	26	104	347	69	66	133	52	61	62	20	39	13	2	17	4	6	53	27	26	18	17	7	5	5	4	2	4
DDB_G0268354	387	200	150	876	381	176	1542	458	449	1662	816	679	1394	1490	1518	2942	1565	1520	2191	1975	1160	3367	723	666	807	731	845	807	710
DDB_G0268358	156	186	328	344	346	461	280	229	410	268	351	694	244	319	486	202	192	364	160	145	355	400	222	354	113	206	436	183	292
DDB_G0268360	2800	3060	5826	3585	3312	4135	3039	2637	1907	2792	3548	3778	3469	3069	2712	3677	3180	3195	2777	3188	2604	3301	3604	4109	1628	948	2725	1439	745
DDB_G0268362	3	14	6	12	33	7	21	39	14	30	69	17	38	125	36	99	126	57	75	135	96	155	154	58	31	93	75	12	28
DDB_G0268364	47	49	21	81	46	30	61	49	38	71	54	41	40	35	46	50	30	53	30	27	61	84	111	63	53	44	47	53	46
DDB_G0268366	48	60	45	51	82	53	45	47	26	49	61	35	55	45	39	79	41	36	66	69	46	150	156	75	77	53	47	52	41
DDB_G0268368	164	100	73	255	85	86	299	90	129	358	155	270	303	307	558	452	363	665	274	300	371	692	1092	925	491	634	835	667	762
DDB_G0268370	0	0	2	0	0	2	0	0	2	1	0	2	0	0	0	0	0	0	0	0	0	0	0	3	0	0	3	0	0
DDB_G0268374	33	34	41	59	51	38	141	47	39	148	73	122	74	410	485	698	866	731	485	821	463	6861	5976	5176	5986	3010	2584	3057	1465
DDB_G0268376	0	0	1	2	7	4	1	4	1	3	7	2	5	3	1	0	1	2	1	3	2	2	2	3	2	0	2	4	1
DDB_G0268382	2	0	0	0	0	1	0	1	0	0	2	0	1	0	0	3	0	1	1	2	0	0	0	2	0	0	4	1	0
DDB_G0268384	586	729	287	245	619	118	302	406	229	226	319	169	175	150	67	53	36	25	80	49	49	109	112	34	44	156	115	73	291
DDB_G0268386	196	109	103	274	229	124	322	179	101	319	351	116	384	380	226	468	343	191	354	333	139	426	277	139	161	145	135	81	133
DDB_G0268388	28	38	97	71	80	117	56	48	43	46	68	92	55	41	58	25	20	34	23	21	36	31	20	28	8	7	15	5	5
DDB_G0268390	0	1	0	0	0	0	0	0	0	0	0	1	0	0	0	0	0	0	0	0	0	1	0	0	0	0	0	0	0
DDB_G0268394	131	128	44	460	394	136	457	308	179	357	336	196	332	323	298	412	329	369	370	579	305	663	276	133	135	121	90	101	149
DDB_G0268396	954	1796	2893	3585	3799	4812	2068	2525	1939	1972	2770	1484	2025	2240	1787	2378	2372	2023	5398	5677	5754	2579	2772	1708	1301	1236	1772	834	1098
DDB_G0268398	0	0	0	0	0	1	1	0	0	0	0	0	0	0	1	2	0	1	0	0	4	7	18	26	16	12	56	10	27
DDB_G0268400	0	2	5	0	3	3	1	3	3	2	0	2	4	2	4	2	2	4	1	1	7	3	3	9	14	12	48	12	11
DDB_G0268402	330	219	267	446	552	334	325	314	277	294	336	291	248	99	103	127	57	75	299	188	252	309	263	254	205	214	240	164	163
DDB_G0268404	221	169	65	176	267	54	356	220	109	336	331	196	258	340	218	324	294	216	357	355	198	638	379	195	174	151	115	125	151
DDB_G0268406	0	0	0	0	2	3	0	0	0	0	1	1	0	0	5	0	3	3	1	2	2	4	17	16	8	13	25	4	7
DDB_G0268408	0	0	0	0	0	0	0	0	0	0	0	0	0	0	0	0	0	0	0	0	1	0	0	0	0	0	0	1	0
DDB_G0268410	25	24	18	38	69	36	34	25	26	29	42	21	26	35	42	22	14	45	14	18	59	32	56	38	18	11	23	16	11
DDB_G0268412	218	182	482	659	252	322	265	221	103	220	323	112	174	41	43	55	16	30	35	56	30	37	23	28	40	46	88	67	56
DDB_G0268420	165	402	485	975	1729	767	1062	2208	1043	946	2494	821	650	500	341	122	76	61	127	36	70	15	8	13	12	7	5	4	8
DDB_G0268422	29	30	16	27	23	11	29	33	25	45	30	9	26	25	18	45	38	26	33	64	25	72	101	64	50	33	28	18	15
DDB_G0268424	238	244	418	406	475	437	300	246	124	270	288	214	230	254	191	339	262	230	496	374	332	396	288	154	46	42	45	28	16
DDB_G0268426	135	98	105	85	116	110	129	100	75	161	128	83	96	155	179	275	162	230	250	201	233	544	602	524	569	305	443	255	158
DDB_G0268428	0	0	0	0	0	0	1	0	2	0	0	1	0	0	0	1	0	1	1	1	6	2	0	5	2	2	1	0	1
DDB_G0268430	153	77	190	142	79	97	108	62	66	83	83	81	93	32	63	95	64	54	178	94	91	163	216	203	215	129	251	309	140
DDB_G0268432	5	4	6	6	5	3	8	2	3	11	6	4	4	7	7	12	10	16	15	23	21	43	30	17	12	12	13	21	5
DDB_G0268434	88	152	236	166	145	243	55	66	89	81	77	110	46	62	73	48	45	115	158	102	218	451	327	1840	4647	4182	25643	4319	7155
DDB_G0268438	3	13	8	17	19	19	13	13	10	9	21	11	12	6	1	3	2	0	1	1	2	1	0	1	2	0	3	1	1
DDB_G0268440	0	0	0	0	0	0	0	0	0	0	0	0	0	0	0	0	0	0	0	0	0	0	0	0	0	0	0	0	0
DDB_G0268442	235	137	66	82	167	54	104	89	76	108	145	228	91	122	125	108	77	218	135	193	256	319	235	407	147	125	261	129	110
DDB_G0268444	38	18	26	43	46	21	73	25	23	72	74	46	97	102	38	76	87	29	17	37	3	61	68	51	107	76	74	134	76
DDB_G0268446	124	90	237	146	99	138	117	69	66	108	70	150	91	88	146	157	102	187	155	122	204	219	72	124	53	38	96	45	67
DDB_G0268448	258	469	325	369	439	261	293	326	106	213	358	125	233	93	29	56	37	15	74	48	37	63	43	18	41	41	41	53	66
DDB_G0268450	7	9	0	4	27	9	11	17	7	8	26	8	11	16	9	6	12	6	0	3	3	1	1	0	1	3	1	0	0
DDB_G0268452	184	214	235	245	349	274	326	245	196	339	432	405	362	389	359	441	431	291	342	381	213	502	373	254	159	193	256	223	187
DDB_G0268454	8	67	92	46	143	105	158	123	113	156	331	83	205	446	301	265	316	254	69	217	140	33	41	25	11	18	38	2	17
DDB_G0268456	2	8	21	9	25	32	4	12	11	10	10	12	11	14	17	18	12	16	8	10	15	3	2	11	3	0	3	1	1
DDB_G0268458	0	1	0	1	0	1	0	0	1	0	2	0	1	0	0	2	1	1	1	1	2	5	14	16	4	11	34	11	20
DDB_G0268460	0	0	1	0	5	1	0	0	1	2	0	0	1	0	0	0	0	2	0	0	0	3	1	2	4	5	3	0	8
DDB_G0268462	125	69	108	390	108	198	541	111	129	593	212	261	448	387	412	1260	353	222	322	208	145	22	27	11	19	13	11	28	24
DDB_G0268464	0	0	0	0	0	0	0	0	0	0	0	0	0	0	0	0	0	0	0	0	0	0	0	0	0	0	0	0	0
DDB_G0268466	0	0	0	1	2	1	1	0	1	1	0	2	1	1	0	0	0	0	0	0	4	4	5	2	0	0	0	1	0
DDB_G0268470	0	0	0	0	0	0	0	0	1	0	1	0	0	0	1	0	3	1	0	1	0	0	0	3	0	1	0	0	0
DDB_G0268472	1542	1462	649	714	1070	310	527	618	441	489	826	577	382	258	159	61	62	46	64	70	54	100	97	95	118	192	204	273	200
DDB_G0268476	0	0	0	0	0	0	0	0	0	0	0	0	0	0	0	0	0	0	0	0	0	0	0	0	0	0	0	0	0
DDB_G0268478	391	562	801	451	588	593	594	486	315	637	835	747	857	1061	840	894	901	832	519	625	442	1269	1719	1939	691	482	1415	360	361
DDB_G0268480	94	83	53	173	295	108	592	193	131	624	494	217	745	789	260	270	206	124	191	211	107	246	229	94	125	131	102	76	77
DDB_G0268482	0	2	0	1	4	0	1	1	1	0	3	0	0	0	2	1	0	1	3	0	0	1	1	2	0	2	2	0	1
DDB_G0268484	10	4	1	1	6	1	3	3	1	3	5	2	6	3	4	2	2	6	2	6	10	4	17	8	1	1	2	1	5
DDB_G0268486	5	5	2	0	0	2	23	0	0	20	4	1	2	19	13	14	12	7	1	0	0	295	2573	1406	1402	884	628	459	405
DDB_G0268488	0	0	0	0	0	0	0	0	0	0	0	0	0	0	0	0	2	0	0	0	0	2	23	5	8	4	0	2	1
DDB_G0268490	1	0	2	0	0	0	0	0	0	0	0	0	1	0	0	2	0	1	0	0	0	46	219	34	224	88	28	52	44
DDB_G0268492	242	279	225	341	357	202	435	268	129	397	326	183	352	264	143	366	200	166	354	336	203	477	325	179	213	157	189	209	151
DDB_G0268494	6	5	8	4	2	0	2	2	3	5	1	2	2	2	4	9	2	9	10	16	14	21	9	7	8	7	9	1	6
DDB_G0268496	781	1250	801	52	105	49	38	51	31	30	28	27	20	10	18	13	10	10	45	26	35	59	147	85	106	71	64	110	72
DDB_G0268498	740	656	141	830	259	148	770	345	241	635	316	126	238	68	98	439	101	381	2039	993	944	449	185	98	210	168	136	179	204
DDB_G0268500	206	173	311	1286	421	636	2500	708	742	2820	2013	2492	4067	3293	3399	4712	2283	2055	1487	1267	790	1487	535	590	435	277	416	440	305
DDB_G0268502	6	29	4	56	102	32	198	93	106	225	250	164	219	191	153	84	70	57	12	12	27	34	18	21	8	11	23	5	33
DDB_G0268504	65	259	299	213	394	432	480	688	1173	473	2279	3480	331	3616	5336	554	2245	3056	362	1413	1658	881	2338	3221	388	978	1396	119	338
DDB_G0268506	124	187	36	106	84	42	76	63	64	61	18	30	16	4	8	6	2	13	5	9	26	12	6	21	3	7	14	7	8
DDB_G0268508	0	0	0	0	0	0	0	0	0	0	0	0	0	0	0	0	0	0	0	0	0	0	0	0	0	0	1	0	0
DDB_G0268512	43	47	40	59	47	3	33	26	16	24	8	4	5	2	4	12	2	3	324	274	151	1421	68	47	73	28	29	62	64
DDB_G0268516	66	67	25	85	111	19	46	49	15	34	50	12	21	31	15	44	17	10	51	38	19	96	85	21	41	41	21	27	19
DDB_G0268518	223	314	452	77	181	131	38	68	23	23	87	31	30	10	8	6	1	6	19	7	22	47	59	59	159	94	211	160	78
DDB_G0268520	58	64	63	124	106	95	157	93	70	149	125	96	99	130	170	191	129	104	112	92	95	177	153	154	68	76	130	63	73
DDB_G0268522	64	156	45	61	253	84	93	127	34	110	278	60	135	242	78	144	131	75	106	129	54	128	225	64	68	72	65	11	36
DDB_G0268524	0	0	0	0	0	0	0	0	0	0	0	0	0	0	0	0	0	0	0	0	0	0	0	0	0	0	0	0	0
DDB_G0268526	119	76	43	105	142	88	166	47	122	204	178	318	158	176	249	148	86	122	39	17	30	32	66	115	47	26	58	21	9
DDB_G0268528	0	1	0	1	1	1	4	5	7	1	3	0	0	2	0	0	0	2	4	9	7	2	8	1	0	2	2	0	1
DDB_G0268534	733	1155	1459	297	552	502	234	271	157	190	305	199	197	93	84	115	90	110	180	244	236	299	434	422	185	105	320	173	99
DDB_G0268536	147	63	81	203	206	121	322	130	119	323	285	257	508	520	241	350	167	78	175	122	88	273	104	53	87	61	56	72	79
DDB_G0268538	2715	2648	4464	3090	4193	5288	6332	4196	3348	6528	6511	8285	6889	9527	10137	13521	11977	11352	10878	13358	10774	9702	7894	7719	819	378	851	399	208
DDB_G0268540	0	2	0	3	0	0	0	0	0	0	0	0	0	0	0	0	0	0	1	0	0	0	2	0	0	3	6	3	2
DDB_G0268542	1	1	3	3	5	4	1	2	1	1	4	1	0	1	3	1	1	4	1	2	11	2	7	14	17	130	349	44	136
DDB_G0268544	0	0	0	0	0	0	0	1	0	0	0	0	0	1	0	0	0	0	0	0	0	0	0	0	0	35	5	4	12
DDB_G0268546	14	17	24	17	35	28	77	62	124	106	99	126	58	240	515	93	276	458	56	196	319	128	196	269	30	56	112	16	28
DDB_G0268548	340	250	150	551	408	109	567	355	238	515	321	213	274	141	91	110	88	70	121	128	92	101	77	28	42	39	21	36	31
DDB_G0268550	0	0	0	0	0	1	0	1	1	3	0	4	0	9	8	26	32	26	27	39	32	45	89	34	28	44	45	3	29
DDB_G0268552	81	74	73	196	199	101	374	230	163	389	327	155	300	366	277	542	407	338	393	409	308	248	280	167	81	71	97	53	68
DDB_G0268554	14	28	12	12	26	17	15	25	18	18	34	23	20	30	31	23	25	44	18	51	47	18	35	42	7	17	34	4	7
DDB_G0268556	6	15	21	28	52	46	65	50	104	59	278	278	57	379	497	71	201	192	32	71	72	78	173	177	50	198	275	30	196
DDB_G0268558	194	281	408	141	93	85	147	93	74	116	77	64	56	24	23	34	13	22	59	43	71	92	57	61	119	108	221	270	199
DDB_G0268560	56	39	17	34	43	10	33	27	28	40	44	29	28	13	35	31	22	44	69	66	84	57	57	49	29	46	48	25	38
DDB_G0268562	1	1	0	1	0	1	1	0	0	0	3	2	0	2	1	0	0	0	0	0	0	1	2	3	7	4	7	2	3
DDB_G0268564	173	308	834	84	117	112	70	70	108	61	57	56	32	9	15	9	9	2	22	11	40	50	61	84	128	57	173	124	85
DDB_G0268566	53	33	40	88	77	71	40	49	26	42	60	37	49	41	42	46	36	41	47	54	41	49	47	39	35	37	45	36	24
DDB_G0268568	0	0	0	0	0	0	0	0	0	0	0	0	0	0	0	0	0	0	0	0	0	0	0	0	0	0	0	0	0
DDB_G0268570	16	53	15	240	129	41	200	132	36	218	253	27	223	181	26	107	33	9	29	25	5	5	8	2	4	2	3	3	4
DDB_G0268572	0	2	1	0	1	1	5	1	0	2	2	1	3	7	2	10	2	1	11	4	4	48	61	13	25	33	7	10	13
DDB_G0268574	547	1232	3268	1346	727	1265	1122	784	913	1069	818	978	1031	774	1012	1301	933	1008	1375	986	1272	1426	1511	1900	1571	902	2033	1123	800
DDB_G0268576	138	86	117	430	152	171	369	194	138	403	263	244	424	261	311	687	369	351	392	402	268	682	656	700	558	357	552	360	310
DDB_G0268578	333	222	124	344	536	106	329	339	221	289	349	229	163	218	170	122	162	157	192	404	243	295	179	78	62	243	110	96	341
DDB_G0268580	0	0	0	0	0	0	0	0	0	1	1	0	0	0	0	0	0	0	0	0	0	0	0	1	0	0	0	0	0
DDB_G0268582	0	0	0	0	0	0	0	0	0	0	0	0	0	0	0	0	0	0	0	0	0	0	0	0	0	0	0	0	0
DDB_G0268584	1	3	4	2	2	0	0	1	0	0	1	1	1	2	1	0	1	2	2	2	2	28	711	196	488	422	216	627	491
DDB_G0268586	222	135	243	199	192	195	513	202	172	496	382	349	634	473	417	692	421	326	395	233	168	1179	839	754	757	584	843	559	441
DDB_G0268588	25	39	24	113	72	18	67	50	22	56	41	15	33	23	9	29	10	7	31	30	8	31	18	2	7	8	5	2	2
DDB_G0268590	17	107	23	8	16	17	9	3	5	11	9	2	11	16	11	3	5	23	3	13	11	6	153	293	126	81	209	68	60
DDB_G0268592	1573	1616	825	1049	1377	582	1440	1278	1188	1238	1256	1366	577	424	574	517	369	762	1269	1044	1792	5113	6618	8530	5532	5481	7624	4298	5990
DDB_G0268594	0	2	0	1	2	2	7	3	0	6	10	8	7	30	25	19	53	42	5	20	12	123	556	320	250	271	257	48	93
DDB_G0268596	0	0	0	0	0	0	0	0	0	0	0	0	0	0	0	0	0	0	0	0	0	0	0	0	0	0	0	0	0
DDB_G0268598	0	0	0	0	0	0	0	0	0	0	0	0	0	0	1	0	0	0	0	0	0	0	0	0	0	0	0	0	0
DDB_G0268600	20145	13606	27274	58011	19025	79404	54466	14620	29033	51867	25260	32515	35522	39418	36245	112280	74842	82808	110467	131762	152180	12948	9675	8166	878	252	1059	380	192
DDB_G0268602	0	0	0	1	2	1	2	2	3	2	3	3	1	5	6	2	2	6	4	8	10	8	14	14	5	4	12	9	1
DDB_G0268604	0	0	0	0	0	0	0	0	0	0	0	0	0	0	0	0	0	0	0	0	1	0	0	0	0	0	0	0	0
DDB_G0268608	0	0	0	0	0	0	0	0	1	0	0	0	0	0	0	0	0	0	0	0	0	0	0	0	0	0	0	0	0
DDB_G0268610	0	0	0	0	0	0	0	0	0	0	0	0	0	0	0	0	0	0	0	0	0	0	0	0	0	0	0	0	0
DDB_G0268612	0	1	0	0	0	0	0	0	0	0	0	0	0	0	0	0	0	0	0	0	0	1	0	0	0	0	1	0	0
DDB_G0268614	329	392	88	43	97	79	65	30	45	62	54	64	39	54	68	69	63	93	51	78	100	218	636	512	444	259	293	225	197
DDB_G0268616	400	443	139	252	228	85	249	162	129	255	210	150	198	137	152	229	127	176	209	182	189	315	577	349	354	203	203	249	153
DDB_G0268618	611	591	909	716	719	933	1211	634	609	1234	1044	1157	1220	1206	1477	2136	1759	1882	1780	2010	1600	3030	3052	3161	1627	1194	2167	995	854
DDB_G0268620	1284	1293	2383	6744	4427	5465	4613	3648	3254	4006	2731	3325	2531	1065	1171	1137	672	760	707	385	409	298	576	577	276	123	364	568	141
DDB_G0268622	103	87	119	145	181	188	208	125	115	207	188	297	241	221	326	350	183	377	495	286	429	9734	8324	12256	3832	2736	5906	1899	1501
DDB_G0268624	112	106	57	20	55	21	29	44	24	35	57	17	21	44	30	43	28	22	74	92	39	97	108	64	24	23	26	26	29
DDB_G0268626	6	35	45	6	50	11	7	10	7	6	24	8	3	13	8	10	5	6	13	13	3	35	18	14	9	2	9	10	1
DDB_G0268628	157	263	218	156	256	115	134	154	64	104	163	61	94	51	36	48	38	40	97	92	79	187	216	163	156	157	272	120	116
DDB_G0268630	4733	5537	12355	3343	5697	9086	966	2547	1546	789	1296	1501	675	569	502	183	217	209	165	92	175	266	151	335	338	154	391	415	153
DDB_G0268632	7238	7423	717	2992	1615	1135	4382	2259	3137	3802	4194	2660	3065	3079	3379	1553	1821	3368	3258	4268	4215	2214	911	388	225	130	111	79	64
DDB_G0268634	98	211	179	452	357	256	483	352	205	535	506	404	637	562	487	772	566	518	454	428	352	563	294	282	298	160	385	249	171
DDB_G0268636	118	80	59	103	78	45	101	37	42	86	54	93	84	62	154	204	125	286	186	255	302	333	416	421	142	227	305	99	236
DDB_G0268638	303	142	147	283	92	41	373	176	132	351	168	125	287	233	270	742	421	382	722	664	345	717	570	498	595	409	375	566	412
DDB_G0268640	44	33	57	60	96	40	39	16	19	47	31	48	30	17	29	40	20	24	54	25	29	1041	117	227	2968	3037	5122	2059	3526
DDB_G0268642	256	106	207	261	208	167	231	157	113	190	147	120	133	80	84	225	89	95	378	240	168	692	297	314	364	308	564	645	302
DDB_G0268644	14	18	44	33	42	42	16	8	14	12	22	33	15	29	33	45	30	60	31	27	59	1466	4630	7398	4151	4534	15979	5634	5080
DDB_G0268646	2578	3274	4411	2040	3472	4488	2534	2151	1635	2427	3490	3758	3201	3322	2911	2737	2747	2559	1692	2659	2098	2194	2725	3285	794	699	1457	746	465
DDB_G0268650	87	74	39	44	26	42	68	27	61	55	45	86	58	75	192	108	62	498	46	79	318	146	293	371	95	141	280	57	205
DDB_G0268652	590	798	799	527	777	574	412	389	183	388	517	260	407	523	379	584	549	287	568	735	355	949	1226	559	717	440	468	421	277
DDB_G0268656	2	2	3	0	3	3	6	1	1	6	5	11	2	12	13	13	20	18	10	26	36	222	1543	2419	900	988	2949	803	780
DDB_G0268660	9	18	6	16	10	9	6	3	4	5	9	6	4	2	2	2	3	9	0	5	4	5	5	27	4	9	21	7	11
DDB_G0268662	48	26	12	18	25	5	18	13	4	18	12	7	4	11	11	15	4	16	15	16	17	47	84	57	47	50	52	36	55
DDB_G0268664	3751	5744	1421	1785	1459	1012	1607	1006	1187	1615	1432	1197	1928	1646	1815	1557	1073	1752	706	1039	853	1291	3128	1624	477	389	412	315	312
DDB_G0268666	107	114	263	105	121	248	142	124	122	129	103	304	157	76	172	128	81	331	141	150	286	226	202	587	180	87	484	159	76
DDB_G0268668	30	37	8	25	41	8	25	33	3	32	34	7	36	31	6	56	33	9	28	45	8	82	77	22	27	20	5	4	16
DDB_G0268670	0	0	0	0	0	0	0	0	0	0	0	0	0	0	0	0	0	0	0	0	0	0	0	0	0	0	0	0	0
DDB_G0268672	0	0	0	0	0	0	0	0	0	0	0	0	0	0	0	0	0	0	0	0	0	0	0	0	1	2	2	5	6
DDB_G0268674	0	0	0	0	0	0	0	0	0	0	0	0	0	0	0	0	0	0	0	0	0	0	0	0	0	0	0	0	0
DDB_G0268676	0	0	0	0	0	0	0	0	0	0	0	0	0	0	0	0	0	0	0	0	0	0	0	0	0	0	0	0	1
DDB_G0268678	91	131	38	32	49	17	30	20	5	28	32	6	42	15	15	38	20	14	28	31	24	94	184	68	187	97	79	128	82
DDB_G0268680	187	106	85	1040	340	836	414	492	176	342	167	182	188	156	271	604	368	842	2228	2416	2741	2547	682	538	682	265	341	520	333
DDB_G0268684	197	234	184	312	321	142	276	163	126	275	267	108	232	181	121	284	162	160	255	168	174	323	279	217	169	84	108	101	64
DDB_G0268686	48	26	58	140	176	46	210	50	92	171	84	104	95	57	101	162	54	107	177	143	209	473	206	221	177	158	203	131	135
DDB_G0268688	0	0	0	0	0	0	0	0	0	0	0	0	0	0	0	0	0	0	0	0	0	0	1	0	5	3	1	2	4
DDB_G0268690	0	0	0	0	0	0	0	0	0	0	0	0	0	0	0	0	0	0	0	0	0	0	0	3	0	1	0	0	6
DDB_G0268692	0	1	0	0	2	0	1	2	0	0	0	0	0	1	1	0	0	0	1	5	3	1	2	4	2	1	0	0	1
DDB_G0268694	0	2	2	0	9	5	0	2	0	2	5	1	0	0	4	2	1	1	1	1	0	0	0	4	0	0	2	0	0
DDB_G0268696	357	553	1450	469	596	285	796	1537	1348	638	106	210	107	38	54	75	29	51	94	37	82	94	44	117	106	33	129	102	36
DDB_G0268698	225	181	184	199	287	200	172	198	121	151	172	192	115	146	184	159	152	238	287	400	401	807	645	676	252	241	495	181	193
DDB_G0268702	2174	1669	834	791	1290	653	1040	1039	827	972	1342	1371	1067	1231	1409	714	820	1194	877	1222	1478	2356	2960	1930	862	1093	1194	551	833
DDB_G0268704	127	117	99	92	159	142	111	120	88	115	142	185	105	166	160	121	109	318	145	198	306	245	259	368	157	149	413	130	192
DDB_G0268706	57	65	40	46	51	23	63	48	25	65	42	37	64	57	56	81	49	85	72	57	74	105	84	72	63	44	75	47	40
DDB_G0268708	21	55	28	37	77	24	64	33	27	42	67	38	47	42	26	65	30	19	71	42	28	183	88	53	67	87	89	34	56
DDB_G0268710	44	54	21	76	71	36	64	51	60	77	96	76	81	56	48	34	24	51	17	22	27	16	25	30	8	11	28	6	17
DDB_G0268712	0	0	0	7	31	14	7	7	5	0	5	0	3	3	0	2	0	0	1	0	1	1	2	1	0	0	1	0	0
DDB_G0268714	109	172	156	49	18	8	35	14	8	27	17	11	18	7	6	21	8	3	38	17	17	90	54	26	66	18	22	47	17
DDB_G0268716	37	117	93	60	204	120	54	94	84	68	214	53	93	99	57	63	69	38	52	67	72	69	156	67	33	40	73	9	23
DDB_G0268718	113	189	121	5	7	5	5	2	3	1	2	6	2	2	5	2	1	3	4	4	2	17	19	24	9	6	13	7	4
DDB_G0268720	429	497	1013	890	865	1230	825	720	466	755	921	1129	1000	592	705	881	481	262	804	471	350	691	867	607	1132	712	1040	1024	495
DDB_G0268724	0	1	0	0	0	0	0	0	0	0	0	0	0	0	0	0	0	0	0	0	0	0	0	0	0	0	0	0	0
DDB_G0268726	0	0	0	0	0	0	0	0	0	0	0	0	0	0	0	0	0	1	1	0	1	0	0	4	1	0	6	0	0
DDB_G0268730	0	1	0	0	0	0	0	0	1	0	1	1	0	2	1	0	0	0	0	0	0	0	0	0	0	0	1	0	0
DDB_G0268732	0	0	0	0	0	0	0	0	0	0	0	0	0	0	0	0	0	0	0	0	0	0	0	3	0	1	4	0	0
DDB_G0268734	0	0	0	0	0	0	0	2	0	0	1	0	0	1	0	0	1	0	0	0	0	0	1	4	0	1	0	0	0
DDB_G0268738	3	6	4	5	75	39	3	11	3	3	1	2	0	2	0	0	0	0	1	1	3	0	0	1	0	1	0	1	0
DDB_G0268740	3	9	5	3	26	9	3	4	6	1	4	0	2	3	2	1	0	1	1	0	0	1	0	0	1	0	0	0	0
DDB_G0268742	33	81	76	64	94	40	47	66	29	50	68	30	48	46	30	65	56	40	89	52	40	168	158	59	93	58	65	50	44
DDB_G0268744	30	43	22	17	30	28	29	36	15	19	25	21	18	10	16	10	12	20	20	24	38	53	61	46	34	69	52	37	39
DDB_G0268746	187	148	115	91	166	115	197	139	97	213	231	163	166	232	227	255	239	299	269	300	251	401	366	405	246	182	309	197	172
DDB_G0268748	0	1	0	1	2	0	0	0	0	0	0	0	0	0	1	1	1	0	0	0	1	0	6	6	14	17	35	8	16
DDB_G0268750	0	1	0	0	0	0	0	0	0	0	0	0	0	0	0	0	0	0	0	0	0	0	0	1	0	0	0	0	1
DDB_G0268752	0	0	0	0	2	0	0	0	1	0	0	0	0	1	0	0	1	2	0	0	3	0	0	0	0	2	3	0	1
DDB_G0268754	171	123	63	90	70	60	103	75	60	89	89	96	72	96	253	193	174	732	226	339	659	2859	5621	4700	2409	2480	3275	1794	2259
DDB_G0268756	7	2	6	7	16	13	4	3	5	12	6	1	9	4	4	8	0	2	8	2	6	9	5	6	10	3	17	14	6
DDB_G0268758	4835	4801	2950	2571	6201	2246	3257	4050	2556	2988	6315	4132	3263	5585	3607	2025	3126	2222	2392	2840	2329	2577	4305	2894	999	1316	1460	1104	829
DDB_G0268760	364	504	778	659	868	828	590	594	515	564	833	473	579	309	230	250	155	105	287	141	167	157	232	188	130	157	279	77	76
DDB_G0268762	416	675	410	20	26	9	41	23	22	31	29	36	18	11	22	14	6	12	15	18	20	25	25	27	18	12	29	32	20
DDB_G0268764	353	317	117	68	81	20	101	105	130	104	67	74	17	10	21	11	6	23	43	53	163	114	148	206	85	79	120	94	132
DDB_G0268772	17	40	30	15	27	41	11	13	9	12	23	18	10	28	16	11	17	23	31	19	22	40	69	77	40	41	85	27	16
DDB_G0268774	32	79	81	34	46	42	33	16	20	25	45	28	19	13	11	12	14	22	45	35	53	101	94	74	80	65	149	66	33
DDB_G0268776	156	176	189	94	97	48	64	35	15	45	24	14	14	5	2	11	4	2	34	16	11	77	64	20	77	34	27	94	36
DDB_G0268778	634	211	123	444	725	221	556	613	338	520	512	616	470	657	650	439	402	809	295	453	571	521	937	1037	447	603	805	428	634
DDB_G0268780	0	0	0	0	0	0	0	0	0	0	0	0	0	0	0	0	0	0	0	0	0	0	0	0	0	0	0	0	0
DDB_G0268782	54	51	34	31	69	35	71	67	29	77	122	12	80	68	23	63	35	25	51	60	23	82	52	39	29	50	42	31	27
DDB_G0268784	3	2	1	0	3	4	1	2	1	4	3	1	0	3	3	2	1	5	1	5	2	12	12	13	122	183	441	361	230
DDB_G0268786	127	126	79	59	172	57	42	78	32	49	81	24	38	28	19	42	32	16	62	62	40	78	122	46	24	38	28	17	27
DDB_G0268788	3	10	10	2	21	5	7	6	10	4	15	7	7	9	5	1	4	2	6	7	3	4	4	3	3	4	4	1	0
DDB_G0268790	3496	6190	13609	6381	8541	17677	8724	7398	6546	8510	13072	15812	9538	11498	14269	11850	10721	10762	12656	11601	14372	5641	7978	7198	3552	3846	8886	2749	4471
DDB_G0268792	155	261	87	84	138	71	66	116	93	57	111	53	46	20	11	11	0	13	30	31	55	38	27	32	21	26	40	14	35
DDB_G0268794	109	162	155	266	343	183	314	255	115	354	387	268	339	389	361	654	441	345	727	816	487	826	336	199	202	202	284	148	212
DDB_G0268796	73	113	133	10	37	10	7	11	4	8	6	6	6	2	4	2	6	1	8	4	5	2	8	2	6	4	10	12	12
DDB_G0268798	7	23	17	0	0	1	0	0	1	1	0	2	0	1	0	0	1	1	0	1	0	0	2	1	0	3	5	2	5
DDB_G0268800	1	2	0	4	29	28	10	30	36	16	83	51	23	56	73	14	18	79	16	22	81	39	29	32	8	20	59	4	3
DDB_G0268802	0	7	5	2	12	7	6	7	7	5	60	16	4	58	21	8	34	13	3	9	6	5	17	1	0	3	3	0	0
DDB_G0268806	1	0	0	0	2	0	0	0	0	1	3	1	1	0	0	0	0	1	0	2	1	0	0	2	0	0	0	0	0
DDB_G0268808	19	32	76	187	172	131	175	85	55	214	139	117	160	114	112	260	128	104	154	124	95	57	30	19	16	2	20	14	10
DDB_G0268810	3441	4786	3588	1701	2063	924	735	678	711	635	577	664	313	121	151	181	89	198	637	367	873	338	154	123	76	53	70	81	53
DDB_G0268812	0	0	0	0	0	0	0	0	0	0	0	0	0	0	0	0	0	0	0	0	0	2	7	1	1	2	9	0	0
DDB_G0268814	29	19	21	54	61	12	54	29	35	44	41	40	42	43	43	46	29	40	44	34	34	125	285	307	103	155	219	93	41
DDB_G0268816	210	100	74	260	745	290	198	256	191	171	297	176	136	116	119	66	74	199	299	307	671	150	157	251	70	68	171	68	52
DDB_G0268818	140	111	91	144	184	82	148	104	83	159	211	122	162	183	111	162	138	86	104	107	77	184	205	115	87	52	50	23	21
DDB_G0268820	61	78	47	134	329	77	193	252	76	184	340	59	195	199	61	203	166	68	165	187	58	267	187	91	138	132	68	50	92
DDB_G0268822	364	498	131	281	593	71	445	631	227	447	708	208	380	513	143	297	182	81	250	237	96	327	187	91	154	101	50	125	140
DDB_G0268824	85	161	129	22	35	16	7	18	10	12	22	4	6	1	8	5	3	3	2	8	3	21	12	7	6	5	5	4	2
DDB_G0268826	59	43	33	91	81	28	130	77	37	124	82	40	82	120	73	198	103	75	172	132	81	289	218	88	195	101	110	108	83
DDB_G0268828	3320	5421	12976	7808	5364	17752	4028	2573	3321	3241	2628	4005	3466	866	1006	646	260	311	389	110	256	164	96	127	402	236	633	472	673
DDB_G0268830	0	0	0	1	0	0	0	0	0	0	1	0	1	2	2	1	2	2	1	1	0	0	8	5	15	32	12	17	35
DDB_G0268832	0	6	5	3	5	3	2	2	1	3	5	3	3	11	13	15	28	11	6	29	12	132	201	150	88	86	76	52	100
DDB_G0268834	1	1	0	0	0	0	2	1	0	1	0	0	0	1	3	2	0	0	1	0	0	2	5	11	2	1	3	0	0
DDB_G0268836	3	2	4	0	2	6	0	1	0	1	3	4	1	2	5	3	3	6	2	13	11	13	45	33	7	11	27	6	4
DDB_G0268838	0	1	3	3	3	4	4	2	1	4	1	2	4	2	1	1	0	3	1	1	1	2	1	4	0	0	3	1	2
DDB_G0268840	0	15	12	2	16	4	4	10	6	2	19	7	2	18	11	4	16	11	10	7	17	9	37	5	4	0	4	0	1
DDB_G0268842	1	1	0	0	1	0	0	1	0	0	0	0	0	0	0	0	1	0	0	0	0	0	0	0	0	0	0	0	0
DDB_G0268844	4	18	10	16	52	36	8	52	18	7	25	13	1	1	1	3	0	3	4	4	6	13	5	8	11	2	20	9	1
DDB_G0268846	187	221	390	258	188	268	376	223	216	347	326	392	261	273	375	417	234	423	329	184	348	168	162	272	48	8	32	17	9
DDB_G0268848	225	236	165	51	328	91	298	320	314	284	1541	789	398	474	294	149	94	128	30	55	67	45	45	49	23	34	47	21	14
DDB_G0268850	43	29	12	14	54	22	226	134	170	270	472	371	154	1940	1882	570	1435	1866	178	891	565	542	904	1012	107	289	237	31	114
DDB_G0268852	63	126	46	100	218	56	613	496	413	721	1143	493	535	1805	1413	924	1221	1186	529	912	608	1426	1604	1290	335	679	443	147	438
DDB_G0268854	104	108	84	59	281	111	431	130	53	492	180	241	206	538	871	1691	1453	1648	1578	2138	1264	7742	11207	6820	4759	4305	5008	3983	3082
DDB_G0268856	11	2	5	3	3	5	16	2	6	17	9	11	7	18	33	26	20	35	37	24	20	371	1155	1180	3276	882	1288	1690	507
DDB_G0268858	16	26	36	13	29	27	8	9	3	11	7	5	8	10	7	18	6	16	10	20	31	37	86	73	34	35	76	20	36
DDB_G0268860	314	148	208	1093	352	235	825	378	269	748	448	303	615	317	220	677	308	270	511	441	229	784	475	468	664	437	540	802	529
DDB_G0268862	687	289	306	22	25	9	34	8	9	41	11	20	18	13	40	89	24	24	28	12	15	212	438	308	135	111	90	40	90
DDB_G0268864	210	155	175	325	325	208	888	380	175	903	580	470	967	962	603	1737	1027	561	996	866	338	1529	1002	439	1230	583	402	969	515
DDB_G0268866	6	20	10	29	35	7	16	17	8	13	23	6	23	28	15	26	14	10	20	24	14	50	43	25	18	37	24	10	14
DDB_G0268868	295	300	65	19	23	8	9	7	7	10	5	8	5	5	5	4	1	3	4	4	3	31	61	22	33	42	30	18	29
DDB_G0268870	2511	2032	5212	1796	2272	2846	2349	1983	1271	2125	2035	2634	2213	1974	2234	2726	2335	2705	2944	2397	2243	3227	2407	2732	1903	1129	2355	2826	2165
DDB_G0268872	80	78	57	88	52	48	164	55	132	139	105	117	116	119	164	141	61	148	73	56	79	88	87	109	45	18	41	44	18
DDB_G0268874	21	20	32	32	54	23	67	30	46	84	108	133	68	96	66	94	86	76	88	102	57	310	200	238	138	278	330	95	99
DDB_G0268876	272	463	272	424	414	195	385	324	250	341	290	331	280	270	236	254	146	137	223	193	159	134	138	51	30	31	35	22	59
DDB_G0268878	2161	12032	12355	26	2630	811	10	30	38	9	28	31	15	21	26	6	13	38	10	21	44	22	32	59	19	14	54	13	18
DDB_G0268880	38	29	60	32	38	33	25	28	16	30	29	13	25	33	35	56	38	31	66	52	35	119	126	63	61	46	65	43	30
DDB_G0268882	0	0	2	1	2	0	0	0	0	0	1	1	0	1	0	1	3	5	0	3	7	41	326	215	97	148	179	14	26
DDB_G0268884	26	34	39	30	34	63	23	10	19	30	21	65	22	55	113	112	204	311	209	484	391	6778	13352	7907	9301	8040	13786	8859	6829
DDB_G0268886	15	11	2	2	25	2	3	7	1	5	10	6	2	24	17	6	5	46	6	54	79	115	1139	329	177	452	151	86	438
DDB_G0268888	126	99	144	725	305	215	380	316	280	368	257	274	157	342	491	563	398	575	572	869	747	872	215	142	65	85	66	87	138
DDB_G0268890	163	161	345	244	291	380	123	116	89	131	153	66	65	27	26	13	9	10	28	28	33	42	11	11	15	5	18	21	24
DDB_G0268892	1207	2761	4728	10449	16855	25709	3091	9685	3076	2570	7349	2031	873	623	674	688	454	796	6835	6088	22643	3099	698	1264	1165	493	1398	1099	538
DDB_G0268894	2	0	0	0	1	0	3	0	0	2	0	0	0	0	1	2	1	4	3	1	8	8	24	31	19	15	65	19	22
DDB_G0268896	0	1	0	6	1	0	2	0	0	3	2	3	6	0	1	4	0	0	0	0	6	1	3	3	10	2	4	2	0
DDB_G0268898	251	293	117	18	21	4	22	17	26	17	13	20	9	8	20	6	4	20	8	14	19	11	10	30	7	6	19	1	14
DDB_G0268900	3	23	13	0	6	1	2	1	1	2	2	0	2	0	0	0	1	0	1	0	2	1	2	2	0	0	1	0	0
DDB_G0268902	3	12	12	17	30	16	7	8	16	4	10	15	6	12	7	4	3	3	4	7	8	13	4	6	0	3	9	1	2
DDB_G0268904	49	123	139	228	610	222	185	642	131	128	65	29	39	22	34	20	11	36	47	67	98	1595	43	50	50	32	94	22	35
DDB_G0268906	0	0	0	0	1	0	0	0	0	0	0	0	0	0	0	0	0	0	0	0	0	0	0	0	0	1	0	0	0
DDB_G0268908	2	1	1	6	19	4	5	1	2	4	4	2	1	7	4	3	6	10	7	9	5	13	3	4	4	3	8	5	2
DDB_G0268910	4	7	6	7	12	6	2	7	7	6	12	6	9	14	8	3	9	5	3	4	10	12	16	11	10	6	13	0	2
DDB_G0268914	263	269	104	202	185	82	137	119	105	134	147	117	60	114	117	88	65	108	58	104	173	187	278	261	160	132	106	102	102
DDB_G0268916	66	116	140	80	143	114	104	98	75	73	166	69	140	127	64	54	56	27	48	62	52	78	93	59	59	58	93	56	28
DDB_G0268918	0	7	8	8	21	13	6	8	7	12	31	7	24	16	18	13	13	15	6	3	15	4	9	6	1	8	5	1	3
DDB_G0268920	86	85	16	262	197	81	535	60	126	545	611	627	489	771	653	650	419	726	325	434	441	371	701	303	266	295	180	173	471
DDB_G0268922	95	93	54	41	29	12	76	40	46	46	28	29	36	18	28	60	25	62	72	49	93	91	96	119	58	28	63	84	32
DDB_G0268924	60	74	50	24	45	28	24	31	32	25	62	59	21	8	23	7	5	22	8	11	26	9	32	31	5	15	15	8	13
DDB_G0268926	0	0	0	0	4	1	0	0	0	0	0	0	0	0	0	0	0	0	0	0	0	0	0	0	0	0	2	0	0
DDB_G0268928	439	359	530	1256	1405	1254	2281	1179	752	2261	1108	747	2142	508	529	2485	533	533	2729	1196	954	5281	3239	2638	2679	1378	1665	2177	994
DDB_G0268930	0	0	0	0	0	0	0	0	0	0	0	0	0	0	0	0	0	0	0	0	0	0	0	0	1	0	0	0	0
DDB_G0268932	0	2	0	1	3	0	1	1	0	1	1	1	3	3	0	1	1	0	0	2	2	1	1	0	0	2	4	0	1
DDB_G0268934	40	77	87	16	44	25	17	21	16	21	27	26	12	12	27	16	22	36	49	76	108	89	150	120	135	119	397	164	131
DDB_G0268938	277	255	484	504	527	459	705	432	377	606	732	711	760	626	682	801	699	863	867	844	1040	1023	750	1023	707	428	1107	467	294
DDB_G0268942	0	0	0	0	0	0	0	0	0	0	0	0	0	0	0	0	0	0	0	0	0	0	0	0	0	0	0	0	0
DDB_G0268944	0	0	0	0	0	0	0	0	0	0	0	0	0	0	0	0	0	0	0	0	0	0	0	0	0	0	0	0	0
DDB_G0268946	1	3	3	0	2	1	2	4	0	2	1	0	0	0	0	1	1	2	0	2	2	11	0	0	0	0	1	1	0
DDB_G0268948	8237	9269	15228	2338	6338	6013	782	1835	763	729	948	571	836	1077	871	1299	1778	1390	1354	2960	1529	576	1167	739	294	115	339	170	107
DDB_G0268950	23	9	2	4	16	6	1	6	1	2	2	2	1	8	3	1	9	7	7	11	6	8	30	22	10	22	20	2	10
DDB_G0268958	1	10	15	1	16	14	5	5	11	10	12	7	10	21	22	9	18	13	5	15	12	12	19	39	5	19	39	7	10
DDB_G0268960	42	13	15	32	27	33	15	10	5	17	10	23	14	26	18	32	18	14	26	21	14	44	53	51	57	34	109	57	34
DDB_G0268962	3	1	2	8	31	11	15	9	9	13	6	5	8	3	2	0	0	1	3	0	1	1	0	1	1	0	1	0	2
DDB_G0268964	10	15	8	7	39	24	8	12	10	14	31	8	9	10	9	10	13	16	9	18	17	27	40	18	12	19	20	8	20
DDB_G0268966	758	822	1477	3252	3580	3274	3820	2707	2246	3512	4004	2995	3031	1862	1818	2101	1296	1400	2450	1877	1845	2380	1642	1754	1059	914	1439	806	867
DDB_G0268968	383	189	202	1152	331	847	980	604	632	972	392	1023	568	420	934	953	479	2020	1449	1158	3678	1446	938	1938	834	603	1694	730	688
DDB_G0268970	549	855	1899	433	1076	715	236	216	201	178	300	159	112	42	46	13	19	19	31	33	52	35	36	37	13	7	13	5	4
DDB_G0268974	0	3	0	1	12	1	0	4	0	0	1	0	1	1	0	0	0	0	1	1	2	0	1	0	0	0	0	0	0
DDB_G0268978	0	0	0	0	0	0	0	0	0	0	0	0	0	0	0	0	0	0	0	0	0	0	0	0	0	0	0	0	0
DDB_G0268980	3	3	1	0	0	0	1	1	0	0	0	0	0	0	0	1	2	1	1	1	3	3	1	0	0	2	0	0	0
DDB_G0268982	10	16	23	15	27	16	14	14	17	9	26	8	8	8	12	7	2	6	3	2	15	7	8	14	2	3	9	3	1
DDB_G0268984	2	0	0	0	0	2	1	0	0	0	2	1	1	3	1	1	0	0	2	1	0	9	4	1	3	4	1	9	2
DDB_G0268986	0	0	0	0	0	0	0	0	1	0	0	0	0	0	0	0	1	0	0	0	0	0	1	1	0	0	0	1	1
DDB_G0268988	425	353	590	469	601	388	447	554	263	407	582	265	419	259	186	340	185	150	507	497	491	623	272	270	336	293	406	417	330
DDB_G0268990	35	43	30	24	31	17	28	29	24	26	26	16	7	2	8	17	9	14	44	40	62	86	15	33	10	11	13	18	5
DDB_G0268992	8	21	19	2	10	6	3	6	2	2	3	2	1	0	4	2	3	2	1	2	5	11	73	70	106	34	55	32	25
DDB_G0268994	18	16	6	35	31	7	34	20	3	36	23	3	25	22	11	69	32	14	65	50	22	141	58	18	38	50	30	33	40
DDB_G0268996	187	158	167	24	59	25	19	19	10	23	36	10	15	24	14	20	23	14	8	29	14	30	25	11	11	13	15	9	8
DDB_G0269000	291	278	458	188	172	210	281	135	149	245	273	319	297	191	249	410	291	333	420	364	336	756	619	966	682	403	758	507	248
DDB_G0269004	9	52	35	11	137	29	3	18	15	0	23	7	1	4	0	1	0	0	1	2	0	1	0	0	0	0	0	0	0
DDB_G0269006	624	417	279	318	448	255	299	379	253	309	375	426	201	318	428	503	260	344	655	688	592	982	891	553	511	443	434	330	521
DDB_G0269008	35	11	15	28	27	16	12	3	3	13	7	10	15	11	6	33	10	2	12	11	7	246	104	151	14918	5056	9467	18404	18297
DDB_G0269010	2	1	1	2	5	2	2	1	4	4	4	5	1	3	4	2	0	2	1	0	0	1	19	15	3	11	3	2	5
DDB_G0269012	3	0	0	0	1	0	0	0	0	2	0	5	0	2	2	0	1	1	1	2	1	1	14	7	6	3	5	1	3
DDB_G0269014	296	254	154	164	150	131	241	136	260	220	240	457	224	332	680	312	231	1164	180	318	730	318	514	464	86	98	194	71	141
DDB_G0269016	16891	17745	7116	3779	7216	4402	3834	4395	2419	3707	6069	3476	4551	6015	4004	2663	3839	3665	1432	3456	2715	1742	8578	4975	1916	971	1434	635	654
DDB_G0269018	14	16	22	62	39	34	95	77	41	90	179	112	93	133	85	101	66	67	66	62	53	690	859	575	1180	508	451	1308	522
DDB_G0269020	0	0	0	0	0	0	0	0	0	0	0	0	0	1	0	0	0	0	0	0	0	0	0	0	0	0	0	2	0
DDB_G0269022	543	526	940	619	616	594	1084	567	586	1157	1035	980	1293	1429	1557	2252	1686	1400	1596	1494	1174	1011	809	625	228	149	276	169	136
DDB_G0269024	64	58	77	95	102	67	105	73	60	122	94	81	92	120	114	136	96	98	108	90	64	212	117	116	115	58	102	80	58
DDB_G0269026	5	4	5	5	74	4	7	14	9	6	8	4	3	4	1	3	2	9	6	4	12	24	6	7	15	7	55	10	38
DDB_G0269028	0	0	0	0	0	0	0	0	0	0	0	0	0	0	0	0	0	0	0	0	0	0	0	0	0	0	0	0	0
DDB_G0269030	1	0	0	0	1	1	0	0	2	0	0	0	0	0	0	0	0	1	0	0	1	0	0	0	0	0	1	0	0
DDB_G0269032	128	151	219	210	270	245	193	293	224	219	235	316	212	231	245	194	96	198	204	146	242	448	209	364	186	205	429	179	183
DDB_G0269034	540	793	950	622	599	472	634	439	272	577	552	308	639	366	345	830	541	334	759	595	423	692	650	423	151	64	137	71	39
DDB_G0269038	5967	6356	8672	5375	6183	5764	5330	4938	3219	5089	6311	6487	5974	5138	4152	4589	4138	4403	3771	4515	4027	3777	4065	4178	2163	949	2150	1536	762
DDB_G0269040	724	795	1134	3429	4162	2395	3133	1605	1129	3204	2842	1316	2326	991	572	1889	195	118	302	98	105	72	26	17	26	7	9	23	14
DDB_G0269042	11	10	11	5	9	2	3	10	0	6	11	1	6	5	2	2	4	1	15	8	8	24	17	4	6	15	1	5	5
DDB_G0269044	6	6	3	0	2	1	3	3	4	1	2	0	0	0	0	2	1	6	2	4	5	19	16	6	4	9	5	3	3
DDB_G0269046	4308	3875	3012	3742	4861	2133	6251	5334	4075	5835	6484	4617	5716	4129	2657	2003	865	748	1731	782	617	180	141	90	170	126	121	174	100
DDB_G0269048	467	829	49	11	184	8	33	31	36	31	63	41	12	26	45	24	41	131	129	438	544	267	567	122	35	72	27	27	60
DDB_G0269050	1452	1902	3934	1388	3793	2242	873	1491	1274	692	1970	1610	467	790	454	204	392	222	133	195	132	118	99	143	104	44	180	104	44
DDB_G0269052	87	60	33	177	101	26	183	84	30	201	107	45	142	119	32	243	123	42	196	164	47	318	118	51	161	118	71	183	103
DDB_G0269054	198	269	280	216	299	203	206	183	127	185	217	160	137	136	131	269	130	152	247	202	241	421	425	388	365	147	303	290	124
DDB_G0269056	1	0	0	0	0	0	0	0	0	0	1	0	0	0	0	0	0	0	0	0	0	0	1	0	0	0	0	0	0
DDB_G0269060	110	127	117	258	249	141	364	220	120	289	254	119	231	132	87	169	100	70	120	100	51	167	136	140	113	86	179	147	70
DDB_G0269062	221	324	400	500	459	413	577	415	272	501	495	271	558	310	222	460	271	288	525	353	418	436	211	244	143	148	257	142	145
DDB_G0269064	0	0	0	0	0	0	0	0	0	0	0	0	0	0	0	0	0	0	0	0	0	0	0	0	0	0	0	0	0
DDB_G0269066	0	0	0	0	0	0	0	0	0	0	0	0	0	0	0	0	0	0	0	0	0	0	0	0	0	0	0	0	0
DDB_G0269068	0	0	0	0	0	0	0	0	0	0	0	0	0	0	0	0	0	1	0	0	0	1	0	0	0	0	1	0	0
DDB_G0269072	9	10	11	7	91	21	11	11	2	3	2	1	4	1	3	1	0	0	2	0	0	3	0	0	0	0	2	1	1
DDB_G0269074	8	19	9	5	97	24	6	12	2	5	5	4	2	1	2	0	0	0	1	0	2	1	2	0	1	0	2	1	0
DDB_G0269076	0	0	0	0	0	0	0	0	0	0	0	0	0	0	0	0	0	0	0	0	0	0	0	0	0	0	0	0	0
DDB_G0269078	2	2	6	3	1	9	1	1	3	4	0	5	1	1	2	9	2	3	14	7	20	109	48	79	573	307	1495	649	1145
DDB_G0269080	1	0	0	0	0	0	0	1	0	0	1	3	0	1	3	0	0	3	1	0	0	3	4	0	3	2	5	2	2
DDB_G0269082	0	0	0	0	0	0	0	0	0	0	0	0	0	0	0	0	0	0	0	0	0	0	0	2	1	1	0	0	2
DDB_G0269084	4	13	7	21	19	10	21	12	9	14	17	0	9	9	1	5	7	7	18	12	10	14	6	0	3	2	1	1	3
DDB_G0269086	126	226	80	33	15	14	39	13	25	42	12	22	8	2	10	10	3	9	12	7	20	14	31	31	42	9	52	33	9
DDB_G0269088	6	6	12	37	44	95	15	13	18	11	12	21	10	12	16	7	13	19	22	24	35	45	13	16	9	7	13	9	2
DDB_G0269090	0	1	0	0	1	2	0	0	2	1	1	1	0	0	3	0	2	2	0	0	1	0	1	2	0	0	0	0	0
DDB_G0269092	34	36	44	367	119	203	228	60	76	174	66	71	140	59	44	103	49	70	125	73	72	783	1104	1126	13917	9687	21221	14671	21735
DDB_G0269096	7	17	31	54	293	71	242	39	90	255	161	216	311	258	204	190	77	63	112	59	61	34	21	18	12	2	4	5	5
DDB_G0269100	3847	3654	448	3485	1022	866	10478	2511	7365	9704	5249	6544	5438	9903	16817	5795	4710	20921	4201	5597	10332	5945	18338	5992	1775	2546	1892	1047	3294
DDB_G0269102	2781	3149	3264	5985	4548	3822	7956	6039	3053	6786	9043	2239	6476	4877	2232	2814	2685	2090	5261	5116	3298	1790	2730	1375	981	1463	1169	537	784
DDB_G0269104	430	1014	726	896	1643	926	914	1043	642	804	1647	612	849	967	645	673	765	603	836	1049	767	754	871	368	378	266	427	167	231
DDB_G0269106	1002	1575	2013	294	2827	466	171	195	203	150	300	292	111	164	218	153	169	176	431	413	434	1729	225	252	416	444	1233	776	648
DDB_G0269108	8	5	3	6	32	12	5	4	6	7	8	7	1	6	7	3	0	4	3	3	7	22	92	103	92	194	225	339	371
DDB_G0269110	3749	3952	13523	11809	4691	14045	9479	7052	7896	8721	6231	10166	7875	4875	9258	10217	5500	11231	12760	8801	19237	5868	5969	12066	6245	3545	15298	6443	4036
DDB_G0269112	25	21	18	31	36	18	30	9	18	23	10	22	18	11	17	20	14	32	33	11	35	70	22	32	24	20	26	21	21
DDB_G0269114	264	327	232	306	592	203	341	268	235	283	306	301	190	185	265	196	186	372	393	441	646	488	276	399	197	199	415	198	286
DDB_G0269116	40	50	123	48	95	146	1247	32	44	1426	235	745	714	1996	4473	11867	7632	10895	12782	13471	11175	6894	3994	5456	6695	11165	32716	9900	25301
DDB_G0269118	4096	6062	12584	6576	8574	14338	5722	7241	5729	5321	9784	8735	6478	8381	7793	6598	7244	6962	4642	5817	6491	4109	6679	6911	3242	2675	6455	2221	1732
DDB_G0269120	2694	4404	8213	2706	5318	7583	2239	2811	2041	1991	3740	3172	2137	2463	2323	2145	1902	2066	2950	2810	4073	2348	2082	2430	754	691	1874	551	577
DDB_G0269122	19707	15824	11993	7215	8661	7373	4785	7844	5351	4382	9801	6252	5704	6487	4828	2306	2616	2898	1455	2383	2360	1406	3048	1925	1481	1388	2286	2136	2079
DDB_G0269124	30	56	24	20	35	24	3	3	9	10	5	15	4	10	5	7	13	20	16	8	21	1449	12900	6363	6478	9336	8229	7445	11995
DDB_G0269126	188	146	140	130	222	149	97	114	92	73	120	133	49	109	68	29	58	41	11	47	29	24	95	42	5	19	17	1	5
DDB_G0269128	2	1	0	2	0	0	2	0	1	4	4	0	2	6	10	23	13	12	40	42	22	318	219	81	184	189	142	196	134
DDB_G0269130	456	500	361	398	394	346	594	308	304	598	465	671	705	625	860	1047	674	1015	805	821	771	1501	1620	1054	622	382	516	419	370
DDB_G0269132	18	9	1	5	15	4	5	2	7	4	9	4	2	10	7	1	8	16	4	23	20	21	237	58	172	897	445	345	2045
DDB_G0269134	15223	16474	562	3108	3596	1184	7587	2595	4372	7143	4160	9026	2549	4894	8957	2590	1818	12419	936	1518	6440	575	2202	806	464	465	330	408	521
DDB_G0269136	5065	6326	870	1910	1924	719	2495	1092	2341	2175	1408	2737	861	920	1770	268	253	1626	690	671	2179	851	3026	1475	727	687	650	621	827
DDB_G0269138	14005	15266	5419	5807	6994	4719	7836	7587	5657	7612	10948	8367	10567	12773	11229	6010	9458	15411	4234	13244	13160	4576	21632	12856	4069	9968	10275	2787	12331
DDB_G0269140	1678	1743	2658	9436	1996	3554	5220	3833	2820	4311	3306	2614	3745	1410	1164	3297	1385	2130	4811	2683	2699	5477	4104	4145	3588	3202	5431	3197	3161
DDB_G0269142	2595	2084	1435	2220	2526	1359	1352	2763	1309	1131	1138	958	432	325	405	661	417	569	1255	996	948	2446	1335	1176	1550	1172	1425	1558	1506
DDB_G0269144	32038	15956	20150	25168	22417	20748	27518	22285	15892	26289	29593	28428	16184	25092	27259	25939	22843	23428	30383	19771	20361	25007	28059	33506	15228	18224	44471	28288	23440
DDB_G0269146	1825	2695	197	608	585	159	917	370	653	785	549	881	329	449	507	97	100	483	166	237	589	240	697	263	144	109	122	149	226
DDB_G0269148	5452	4115	2640	3675	5277	2393	5251	4586	2536	5303	5722	3700	3316	6891	5281	5603	6616	5343	5682	7035	4750	11756	8965	6092	4139	2458	2258	2457	1569
DDB_G0269150	457	461	165	443	417	118	570	239	437	590	413	567	315	279	321	279	162	281	268	245	417	431	776	355	332	279	208	321	307
DDB_G0269152	287	192	263	364	338	296	508	269	200	525	462	560	652	590	660	872	668	683	656	642	566	1290	706	640	299	245	341	177	259
DDB_G0269154	4681	2876	4715	6233	4588	3339	11638	5177	3694	11755	7646	7593	10041	9624	8972	19040	10723	8302	12842	10308	6268	25540	12993	9514	6014	4597	5248	5101	4304
DDB_G0269156	13529	17679	1626	6939	4977	2058	7203	5488	4779	6369	10220	4242	5331	3141	2243	1086	1181	2367	4399	5193	5696	1661	1277	772	661	525	607	606	606
DDB_G0269158	1394	1201	648	1753	1514	960	1097	1449	756	1060	900	886	667	1291	1544	1285	1180	1544	1173	1620	1444	2238	3657	2124	1310	1582	1511	1270	1341
DDB_G0269160	1838	1033	348	1449	553	727	1420	886	872	1274	1068	985	745	804	927	1164	522	1917	2351	1532	4283	655	142	84	272	89	83	131	117
DDB_G0269162	342	224	163	209	267	108	339	299	223	342	390	459	404	516	492	463	413	463	454	568	504	815	794	562	466	398	455	442	402
DDB_G0269164	609	410	566	1059	1165	1035	1089	873	761	1040	954	951	986	750	944	1235	985	1057	1745	1804	1593	2144	1144	1052	815	567	786	659	546
DDB_G0269166	1429	1161	310	1283	1159	398	1655	1491	1279	1594	1530	1995	1092	2369	2622	1855	2241	3904	2250	4081	3139	1439	1667	682	486	728	493	436	1171
DDB_G0269168	4031	3896	5075	4035	5196	4417	3561	3731	1794	3180	4359	2908	3268	1339	766	883	564	555	1630	1161	1345	727	557	643	634	644	1574	1033	800
DDB_G0269170	1494	1192	2742	445	1983	2642	1697	2038	949	1623	2506	2073	3034	2213	3047	2836	2187	4728	1871	3701	4862	2247	2254	2635	3167	3033	13043	5045	4062
DDB_G0269172	97	162	40	82	168	63	68	67	44	59	88	59	63	64	44	45	34	51	56	66	54	179	192	131	101	90	83	61	71
DDB_G0269174	755	693	1810	1472	1113	1712	1695	951	1027	1658	1544	1732	2141	1372	1791	2224	1633	1952	1798	1412	1891	2928	2782	4345	3124	1818	5112	3287	1739
DDB_G0269176	56	49	117	160	73	116	133	86	71	140	137	152	140	109	112	145	89	105	145	136	76	181	159	152	139	70	133	101	61
DDB_G0269178	1	1	1	2	5	0	3	0	2	1	1	1	1	3	4	2	1	0	8	0	3	113	8	20	175	67	69	73	63
DDB_G0269180	294	413	515	270	251	720	96	34	63	101	33	34	46	7	30	28	13	61	26	22	93	438	961	1302	2954	1171	1793	1708	767
DDB_G0269182	900	638	836	114	437	205	535	212	234	491	308	273	470	148	125	222	132	102	278	162	156	338	450	585	722	253	774	778	207
DDB_G0269184	325	236	466	941	446	659	1093	550	728	1129	865	1816	1265	1246	1788	1337	1025	1771	720	647	870	1619	2098	3395	1857	1587	4762	1811	1472
DDB_G0269186	575	616	797	468	625	310	408	410	305	350	418	278	249	84	86	130	56	129	503	300	591	610	521	654	880	747	1718	937	756
DDB_G0269188	514	571	206	195	371	118	226	238	231	221	357	388	209	334	418	192	260	350	251	316	461	506	862	539	262	374	380	203	384
DDB_G0269190	3640	3780	1936	1049	1792	877	965	974	718	825	1320	1251	858	784	763	319	472	717	466	731	860	737	1631	886	601	532	680	481	521
DDB_G0269192	997	1200	1588	881	1026	1007	890	689	435	763	1003	827	647	468	413	532	358	312	837	763	589	1069	1244	850	1254	708	1335	1429	773
DDB_G0269194	405	523	110	95	276	87	203	199	366	196	323	438	125	283	542	175	200	1003	208	362	1016	348	1071	924	209	416	611	248	584
DDB_G0269196	11697	13103	5422	4424	3556	3969	5522	4164	4685	5321	7447	5940	6747	6766	7003	3541	3896	6429	2417	4262	4954	1242	4204	2836	709	1469	2379	810	1143
DDB_G0269198	153	136	95	129	88	77	196	88	124	194	130	208	206	141	223	179	109	242	81	99	197	73	88	136	69	48	174	120	111
DDB_G0269200	4016	2804	1139	1937	1085	651	3082	2154	1710	2827	2403	1626	2212	2800	2551	2693	2388	4135	4466	5156	6369	4458	6830	3001	3418	4576	3928	2340	4116
DDB_G0269202	7373	10888	7436	13824	17440	19145	5166	9302	4740	4239	8872	3291	1072	790	710	377	357	753	1159	2100	8755	657	907	763	639	501	798	584	584
DDB_G0269204	135	147	230	509	266	165	2292	773	1008	2462	2117	2343	2547	3603	3496	1451	1628	878	320	255	190	1191	521	529	404	228	261	300	263
DDB_G0269206	63	41	36	31	78	43	167	24	19	199	40	44	194	30	45	249	46	59	279	104	110	3262	1878	1168	3132	1289	970	3128	796
DDB_G0269208	5	7	1	9	63	20	7	2	4	5	3	3	1	4	3	2	1	3	2	6	0	3	2	3	0	1	3	4	0
DDB_G0269210	20	20	5	5	12	1	6	3	1	9	3	4	4	3	6	4	2	10	6	10	11	38	39	28	15	26	27	24	24
DDB_G0269212	215	227	137	36	180	110	35	48	45	28	30	44	11	16	31	21	13	23	13	13	27	19	25	16	11	4	15	7	6
DDB_G0269214	1431	837	1022	644	994	568	362	459	236	340	275	185	116	177	409	588	584	548	201	287	209	1536	4160	3080	2431	2608	2498	1315	1311
DDB_G0269216	100	143	209	130	308	365	126	87	85	103	181	160	144	132	176	148	98	154	145	174	266	239	231	273	104	82	272	97	38
DDB_G0269218	325	573	605	69	222	126	47	72	41	38	65	49	26	9	18	23	16	20	38	51	48	77	208	169	136	131	420	154	114
DDB_G0269220	61	111	131	50	75	77	66	36	64	49	80	92	60	53	57	50	60	75	33	58	72	31	98	59	29	22	58	15	12
DDB_G0269222	42	69	6	27	131	22	120	43	21	113	102	67	70	232	218	369	352	321	225	250	151	317	661	316	305	271	170	115	258
DDB_G0269224	127	186	217	439	578	324	270	345	204	200	172	123	117	42	28	38	15	26	213	167	147	158	45	20	28	45	72	47	49
DDB_G0269226	1994	851	222	248	769	116	184	293	139	151	181	149	91	71	65	46	30	52	72	62	70	120	283	83	35	47	26	30	37
DDB_G0269228	34	57	67	103	198	98	117	112	52	113	144	48	88	47	26	84	30	31	205	189	102	425	47	29	32	68	34	33	52
DDB_G0269230	3967	4148	4843	3292	4490	3779	5214	3965	3248	5001	6063	6481	5900	6268	6112	5004	5771	5895	4819	6443	6136	2644	2734	3177	1075	1610	3342	1227	1948
DDB_G0269232	67	58	116	71	63	68	105	77	52	103	131	165	142	129	184	157	106	84	98	64	65	142	165	147	103	67	103	53	51
DDB_G0269234	633	1022	244	352	345	259	644	314	564	566	458	1178	341	720	1110	213	274	1312	187	350	1122	69	630	299	51	122	184	28	104
DDB_G0269236	3923	4817	12268	10023	6270	10472	6800	5813	5294	6099	6337	7014	5133	3025	3820	4362	2895	3896	8338	4367	9063	4441	2942	4675	6152	4971	15434	7376	5321
DDB_G0269238	4056	4356	3918	1560	2493	2114	2271	1783	2163	2110	2652	3511	2412	3115	4253	3010	3074	6175	2908	4464	7239	4454	5876	7649	2726	2998	9391	3153	3410
DDB_G0269240	963	1187	2181	3272	2568	3945	3644	2879	2724	3229	3717	4581	3376	3205	3668	3655	3230	4858	3909	4667	5749	3791	2800	3876	930	1089	2622	792	1047
DDB_G0269242	7115	6099	1447	3223	1869	1602	3042	2168	2249	2746	3620	1935	3080	2183	1892	1186	989	1502	2428	2470	3416	1645	1700	1095	1428	1317	2471	1694	1585
DDB_G0269244	103	63	75	106	139	68	125	88	99	147	131	133	121	149	210	163	104	229	147	175	212	273	238	277	137	164	225	137	140
DDB_G0269246	2630	2557	902	415	1149	398	625	660	620	529	912	843	442	349	355	130	122	190	345	341	527	143	190	108	78	175	182	116	362
DDB_G0269248	5404	10383	16827	10147	25189	22527	3753	19515	6101	3202	10136	5878	2052	3066	1936	314	858	469	133	190	221	92	64	111	84	49	137	104	68
DDB_G0269250	813	576	306	848	797	329	1112	740	764	1089	917	1234	796	1103	1376	1026	831	1072	925	1154	1154	740	1234	780	644	564	673	574	801
DDB_G0269252	590	699	299	637	1751	427	1190	1523	787	1038	1186	958	754	1024	880	773	753	742	855	1576	956	1218	2004	883	1140	1309	1105	1737	1528
DDB_G0269254	132	208	165	60	99	98	41	44	41	36	165	161	55	264	216	55	203	159	16	70	49	332	5007	6273	9892	10829	23590	13368	9255
DDB_G0269256	21	11	7	7	27	26	8	8	8	7	13	9	8	11	12	11	14	19	32	12	25	28	23	21	5	2	10	6	4
DDB_G0269258	2	6	3	1	4	4	1	1	2	0	2	3	1	2	1	0	0	3	0	2	1	0	0	1	0	0	0	0	1
DDB_G0269260	0	0	0	0	0	0	0	0	0	0	0	0	0	0	1	0	0	0	0	0	1	0	0	0	0	0	0	0	1
DDB_G0269262	39	45	40	33	67	38	28	28	12	31	65	16	31	49	14	30	49	27	33	46	47	57	93	34	29	34	34	27	14
DDB_G0269264	0	1	0	0	1	0	0	0	0	0	0	0	0	0	0	0	0	0	0	0	0	0	0	0	0	0	0	0	0
DDB_G0269266	1	0	0	0	0	0	1	0	0	0	0	0	0	0	1	0	0	0	0	0	0	1	0	0	0	0	0	0	0
DDB_G0269268	0	1	0	0	0	1	0	0	0	0	0	0	0	0	0	0	0	1	0	0	0	0	0	1	0	0	0	1	1
DDB_G0269270	12	5	7	1	25	6	7	7	3	2	4	5	2	4	2	3	1	3	9	5	6	24	5	7	12	2	11	5	2
DDB_G0269272	114	124	116	134	145	46	113	101	53	108	74	41	51	25	21	52	20	15	145	96	86	61	6	18	13	23	24	27	15
DDB_G0269274	122	119	160	250	234	186	278	176	154	245	302	232	238	193	186	352	163	115	167	96	107	137	71	59	22	6	14	10	7
DDB_G0269276	220	238	264	322	524	434	525	286	162	555	459	615	498	632	676	902	698	1163	790	998	843	469	871	1024	364	405	761	375	356
DDB_G0269278	29	18	10	17	28	2	8	10	7	15	20	3	6	11	3	5	6	4	8	6	3	4	17	4	18	6	4	6	1
DDB_G0269280	23	10	16	11	34	27	32	5	8	35	16	28	26	26	60	153	108	285	226	308	380	687	3625	3548	2722	2496	3470	1860	2231
DDB_G0269282	1310	1511	1682	552	1319	936	669	712	447	632	834	885	641	788	701	489	497	500	287	409	432	563	892	756	411	408	638	313	293
DDB_G0269284	347	385	482	343	516	419	346	304	321	322	439	670	308	400	513	467	378	551	454	404	540	700	778	1075	544	400	905	466	392
DDB_G0269286	170	166	101	126	132	94	137	104	106	149	171	140	101	145	206	178	131	240	124	169	229	374	305	351	148	123	173	88	110
DDB_G0269288	413	346	91	181	286	85	212	190	110	172	200	137	106	179	176	138	144	227	197	304	261	405	537	356	182	201	165	124	195
DDB_G0269290	5145	6425	1434	1064	1668	840	696	926	968	560	1147	1025	667	379	446	105	122	333	382	498	1045	236	397	305	139	118	213	158	173
DDB_G0269292	1637	496	266	237	452	222	328	308	269	313	579	524	398	845	880	442	690	1064	452	944	1062	457	910	575	103	162	180	53	112
DDB_G0269294	87	58	44	62	108	35	90	93	55	68	58	49	47	49	42	62	60	81	69	131	121	259	140	173	126	96	158	67	71
DDB_G0269296	52	59	80	307	252	214	282	323	189	220	135	42	109	29	24	54	13	38	302	133	172	225	27	17	12	10	18	10	1
DDB_G0269298	488	548	168	729	475	216	1129	537	494	1027	745	572	877	1107	741	1206	966	886	1041	1069	569	943	393	140	154	181	96	150	199
DDB_G0269300	101	121	98	48	51	40	74	47	67	62	95	110	54	72	84	65	66	94	74	88	134	147	203	322	114	76	230	87	51
DDB_G0269302	63	112	102	24	39	21	22	28	17	10	29	3	14	16	8	6	8	5	6	4	8	3	5	3	4	0	3	1	4
DDB_G0269304	21	87	109	4	4	6	4	3	8	3	5	6	2	3	0	4	1	9	3	3	4	7	3	6	4	3	16	4	6
DDB_G0269306	160	174	92	75	204	51	95	137	53	93	112	44	61	93	58	118	91	84	207	187	100	316	285	147	160	137	86	96	72
DDB_G0269308	31	7	1	7	26	5	8	4	1	6	13	3	4	5	0	2	3	4	2	2	3	2	3	0	1	1	1	1	2
DDB_G0269312	276	335	103	10	14	8	10	17	16	10	10	12	3	12	10	3	3	9	11	19	28	33	16	26	14	15	20	9	20
DDB_G0269318	0	0	0	0	0	0	0	0	0	0	0	0	0	0	0	0	0	0	0	0	0	0	0	1	0	0	0	0	0
DDB_G0269320	0	0	0	0	0	0	0	0	0	0	0	0	0	0	0	0	0	0	0	0	0	0	0	0	0	0	0	0	0
DDB_G0269322	3136	1933	4024	4135	2701	3761	3441	1518	1291	3139	2142	1336	3167	1920	1960	3014	1839	1426	2818	1696	1587	1912	1365	1354	1251	852	1339	890	686
DDB_G0269324	9	36	23	4	14	21	4	1	1	1	8	4	1	3	3	0	1	2	1	3	7	13	91	57	61	61	80	20	16
DDB_G0269326	211	147	230	494	300	264	505	364	234	454	378	336	416	227	202	345	139	134	254	148	180	249	212	229	286	149	292	218	124
DDB_G0269328	84	78	199	209	157	247	258	166	140	267	250	336	276	266	306	242	194	272	109	109	172	404	349	532	284	218	548	324	196
DDB_G0269330	9	13	16	31	71	22	61	34	37	73	66	49	84	98	90	93	102	95	92	114	89	109	107	90	59	65	111	33	43
DDB_G0269332	825	683	1290	1596	1172	1761	2168	1471	979	2113	1713	2533	2205	1929	2306	3196	1857	3254	1869	1883	2502	2610	1744	2810	1398	1123	3925	1595	1436
DDB_G0269334	1033	709	155	1223	545	406	1510	738	896	1404	607	1370	568	820	1501	924	467	2219	1820	1340	3279	1662	1655	736	626	552	331	378	557
DDB_G0269336	148	266	108	57	142	29	74	64	20	79	115	17	104	78	22	78	84	43	95	128	42	147	162	78	56	28	19	9	19
DDB_G0269338	239	84	89	60	97	50	65	60	48	68	34	34	24	16	16	51	30	52	91	165	124	142	57	81	79	42	138	130	67
DDB_G0269340	1123	602	1116	339	1159	555	263	619	260	209	184	182	160	83	101	117	165	258	1107	1454	1668	203	88	57	37	30	55	77	54
DDB_G0269342	283	772	163	154	479	76	302	330	88	274	775	66	362	712	138	458	656	190	335	833	174	533	1223	183	292	331	194	54	172
DDB_G0269344	476	599	793	37	81	59	29	23	20	25	29	12	29	19	15	18	14	12	51	12	29	83	34	15	56	17	16	49	14
DDB_G0269346	0	17	1	1	3	1	0	0	1	0	0	0	0	1	1	0	0	0	0	0	0	3	2	0	0	1	0	0	0
DDB_G0269348	194	185	253	117	114	74	80	69	83	74	91	49	42	23	15	46	18	33	147	138	153	194	196	216	257	242	389	232	201
DDB_G0269350	30	42	69	126	73	78	68	76	56	60	56	50	38	20	16	26	14	11	77	34	47	69	21	19	41	27	28	47	27
DDB_G0269352	139	236	278	127	202	160	101	118	105	90	49	68	36	32	39	34	25	41	37	31	61	58	199	259	165	150	280	158	124
DDB_G0269354	202	206	47	592	785	65	526	547	136	399	574	93	176	249	77	84	123	43	236	506	135	58	47	8	11	21	6	13	17
DDB_G0269356	59	66	87	73	131	78	104	87	51	95	102	70	106	70	62	61	45	67	87	63	67	179	182	142	106	59	102	44	41
DDB_G0269358	513	178	256	100	364	166	260	267	97	266	287	264	269	363	252	428	357	281	313	375	220	401	547	345	437	243	343	596	216
DDB_G0269360	6	13	7	12	31	16	3	11	9	13	9	18	6	9	13	12	12	36	11	38	32	136	204	403	296	353	771	260	430
DDB_G0269362	302	480	444	1617	919	1008	1447	1153	807	1246	1044	1250	698	370	445	567	379	514	1089	1223	1341	914	225	170	179	216	274	239	341
DDB_G0269364	607	747	611	23618	5217	9542	4291	4998	2994	3411	2481	1119	324	177	127	44	25	44	23	29	30	25	18	19	7	15	21	14	13
DDB_G0269368	176	140	324	186	262	363	350	221	236	336	412	549	416	595	799	566	635	652	413	533	565	1207	1397	1835	860	629	1563	604	450
DDB_G0269370	197	241	296	167	281	169	232	188	150	208	296	202	228	168	148	214	159	128	199	200	210	119	132	110	23	14	36	11	17
DDB_G0269372	1310	1772	2395	1919	2254	2309	1275	1447	922	1117	1991	1251	1556	1419	864	1070	974	636	927	864	614	962	1118	684	477	313	479	310	213
DDB_G0269374	116	125	143	127	109	31	188	77	44	164	172	57	158	87	34	77	49	26	55	37	29	94	155	92	166	75	108	175	57
DDB_G0269376	74	137	110	10	28	10	17	15	3	5	8	5	11	2	2	8	3	5	2	9	13	19	34	17	10	15	14	8	8
DDB_G0269378	79	42	30	77	76	48	103	48	41	85	68	82	86	53	63	67	33	71	55	53	76	133	134	107	73	48	49	56	43
DDB_G0269380	2953	1529	603	1541	1539	634	2165	1235	1258	2047	1513	1798	1374	1871	2852	2909	1864	3835	4370	3963	5435	4234	6467	3473	2994	2886	3180	3122	3084
DDB_G0269382	11625	10395	3953	2492	3105	2009	2703	2590	2370	2428	4319	3090	3088	2211	1971	586	507	764	314	337	666	152	277	232	322	639	983	756	1585
DDB_G0269384	11	26	5	24	44	4	27	15	5	24	25	4	20	21	1	17	12	1	14	12	6	16	15	4	3	2	1	0	2
DDB_G0269386	20	21	9	63	178	105	53	39	20	45	54	34	35	55	35	18	12	23	16	15	18	7	15	13	10	19	15	12	23
DDB_G0269388	915	949	895	3084	1863	1699	2176	1688	1220	1714	1258	1219	552	125	127	123	48	104	566	365	472	363	385	220	74	156	146	75	157
DDB_G0269390	0	0	0	0	1	0	1	0	0	1	0	0	0	0	0	0	0	0	0	1	0	1	1	0	1	0	4	0	0
DDB_G0269392	0	4	7	1	2	3	3	3	1	2	9	3	2	2	1	5	4	3	2	2	6	3	8	4	2	3	9	4	0
DDB_G0269394	160	241	220	21	64	49	12	14	14	5	17	16	8	11	10	2	7	7	7	19	34	48	86	85	79	45	93	100	45
DDB_G0269398	94	120	164	134	134	99	138	99	59	107	137	42	97	50	38	74	37	20	65	46	32	69	50	61	86	57	83	98	49
DDB_G0269400	680	367	486	353	654	362	999	689	535	995	1257	732	898	1631	1246	1088	1297	1128	1112	1242	1055	2328	2040	1680	1025	765	1435	715	648
DDB_G0269402	0	1	2	11	10	3	6	2	4	3	0	2	2	1	1	4	0	1	2	3	5	6	3	2	2	1	1	1	0
DDB_G0269404	74	125	220	315	548	296	422	407	425	373	170	289	172	149	260	401	280	520	386	420	397	1062	835	1113	252	287	524	143	181
DDB_G0269406	49	61	47	40	30	61	60	19	36	64	31	86	59	48	101	61	49	247	81	88	243	149	430	712	216	145	236	90	71
DDB_G0269408	4	11	10	9	18	31	25	15	9	16	10	42	17	22	24	32	18	52	31	48	51	96	86	108	14	25	82	8	23
DDB_G0269410	7197	10270	16223	268	630	544	222	443	197	216	342	435	159	155	189	135	94	179	126	128	176	278	234	390	2155	445	907	987	626
DDB_G0269412	581	665	204	238	384	132	256	299	160	239	427	195	333	392	224	240	233	263	213	353	224	460	783	286	220	205	162	198	200
DDB_G0269414	2778	4973	7079	1249	5326	2621	659	1122	472	617	790	372	359	201	141	138	88	88	229	178	294	331	408	490	669	335	855	630	275
DDB_G0269416	76	224	265	184	255	222	212	200	141	157	235	142	145	71	44	67	34	39	140	87	98	145	100	117	105	40	128	83	34
DDB_G0269418	169	257	292	128	269	223	78	94	61	62	142	80	54	119	87	69	90	135	75	161	151	227	372	297	183	215	369	136	175
DDB_G0269420	7	27	52	22	40	58	15	8	8	7	6	9	1	5	6	2	4	4	19	6	9	17	7	9	2	0	11	6	2
DDB_G0269422	0	0	0	0	0	0	0	0	0	0	0	0	0	0	0	0	0	1	0	0	0	0	0	0	0	0	0	0	0
DDB_G0269424	232	151	338	1748	552	608	1196	601	539	1094	663	796	799	568	809	1654	746	854	1364	1028	831	1741	734	789	743	491	728	720	533
DDB_G0269426	10	13	8	9	19	5	21	10	20	19	8	32	18	17	32	21	4	52	3	12	19	18	33	40	14	14	16	11	14
DDB_G0269428	0	1	0	0	1	0	2	0	0	1	0	0	1	0	0	1	0	1	0	3	0	2	2	0	0	1	0	1	1
DDB_G0269430	323	304	93	148	248	61	207	187	132	177	232	242	199	352	289	205	249	331	238	378	242	721	879	339	226	250	196	143	171
DDB_G0269432	481	292	212	292	346	160	342	254	150	355	329	209	288	357	321	610	358	289	667	585	301	3342	1960	900	906	658	527	427	540
DDB_G0269434	0	0	0	0	0	0	0	0	0	0	0	0	0	0	0	0	0	0	0	1	0	0	0	0	0	0	0	0	0
DDB_G0269436	0	0	3	31	21	84	20	3	4	8	5	7	7	5	5	10	5	34	16	22	110	17	6	11	4	2	1	4	0
DDB_G0269438	1620	1363	1373	325	399	202	296	271	195	315	267	249	140	142	120	289	188	216	1022	1039	738	738	464	333	525	176	254	423	251
DDB_G0269440	161	127	165	101	165	175	111	145	140	130	155	296	130	153	240	157	97	444	125	181	348	200	143	374	61	40	106	29	28
DDB_G0269442	213	161	258	282	193	101	323	111	165	312	92	206	221	108	267	489	169	290	514	295	427	1221	521	732	834	416	689	832	491
DDB_G0269444	2297	2224	3655	1387	2272	2204	1704	1344	1312	1585	1900	2700	1561	1856	2952	2198	1984	3407	2215	2114	3847	2833	2166	3270	876	943	2136	849	777
DDB_G0269446	11	22	53	43	46	70	45	27	47	53	34	71	36	59	107	151	43	191	738	374	748	1592	86	118	104	81	254	69	130
DDB_G0269448	58	118	82	171	155	80	101	125	82	87	109	80	62	52	23	25	10	11	32	46	42	28	52	37	35	75	65	47	59
DDB_G0269450	37	61	66	30	47	24	21	23	21	22	45	17	21	24	19	22	37	33	24	69	59	27	50	30	19	37	43	7	11
DDB_G0269452	885	41	66	30	65	12	50	12	15	54	16	26	28	73	175	212	421	327	681	626	315	1431	1427	690	175	104	120	74	95
DDB_G0269454	2462	2209	2662	1877	3478	3413	1124	1503	852	1026	1817	1162	1118	981	643	916	769	606	1035	1230	939	1538	1607	1116	1124	734	994	987	530
DDB_G0269456	1	10	2	1	5	3	1	1	1	1	3	1	0	1	1	0	0	1	0	0	0	1	2	2	0	0	2	0	0
DDB_G0269458	626	288	371	420	592	402	455	383	353	447	706	768	526	752	1109	842	1425	1341	1106	2106	1606	1149	1331	1304	548	508	871	566	366
DDB_G0269460	754	740	83	123	550	86	122	187	248	139	324	421	72	294	426	53	132	575	72	250	679	179	773	756	117	211	316	62	169
DDB_G0269462	1104	785	319	1270	1643	295	1557	1205	1010	1478	1825	1385	803	1723	1785	871	1382	1587	1544	3047	2013	1156	1539	802	561	1163	557	371	903
DDB_G0269464	73	117	213	6	16	15	3	5	7	1	2	9	3	3	5	0	1	2	2	0	5	4	3	5	0	1	9	1	2
DDB_G0269466	169	218	246	115	176	100	96	142	76	121	118	102	140	82	55	84	61	67	97	109	82	263	341	285	218	194	371	237	164
DDB_G0269468	0	0	0	0	1	1	0	0	0	0	0	1	0	0	1	0	0	0	0	0	0	0	2	2	1	0	1	0	0
DDB_G0269470	437	1085	2097	62	204	249	75	91	61	58	24	43	12	7	15	26	8	14	73	16	27	34	5	6	25	7	13	15	10
DDB_G0269472	1710	1928	2515	1387	2403	1901	3403	2552	2019	3511	3829	3400	3582	5976	5653	7308	7712	6262	5437	8909	5630	5269	5629	4660	1076	804	1373	763	534
DDB_G0269474	1433	957	2054	542	433	519	1603	640	880	1773	1302	2107	1336	2068	3827	4429	3408	3279	3437	2991	3025	5329	6127	5625	3803	2401	4405	3159	1433
DDB_G0269476	18	21	18	32	21	32	1408	57	137	1597	563	886	807	3793	3592	9875	7142	4391	3984	4953	2271	3054	2629	950	203	377	392	100	478
DDB_G0269478	0	0	1	0	0	0	0	0	1	0	0	0	0	0	1	0	0	1	0	0	0	1	5	5	5	4	11	2	1
DDB_G0269480	0	1	0	3	4	3	5	2	0	2	11	21	2	13	5	5	4	4	0	3	1	5	19	21	3	7	17	5	2
DDB_G0269482	196	173	180	214	285	226	664	376	843	726	2220	4200	716	3516	3684	658	1350	1189	491	558	367	1338	1488	1259	546	611	734	333	254
DDB_G0269484	0	0	0	0	0	0	0	0	0	0	0	0	1	0	0	0	0	0	1	0	0	0	4	0	5	1	1	1	1
DDB_G0269486	100	99	85	64	50	33	52	36	36	42	36	28	21	10	15	35	17	33	49	45	66	76	79	69	49	28	43	42	30
DDB_G0269488	324	931	1071	141	513	524	64	139	116	46	157	104	35	46	37	6	21	12	10	8	11	12	25	32	9	16	29	5	11
DDB_G0269492	0	0	0	0	0	0	0	0	0	0	0	0	0	0	0	0	0	1	0	0	0	0	0	0	0	0	0	0	0
DDB_G0269494	1	3	1	3	5	0	1	5	1	3	7	0	0	2	0	0	0	0	4	3	1	0	1	0	0	2	1	0	1
DDB_G0269496	349	214	349	725	388	409	376	419	250	325	256	184	181	67	88	184	88	145	397	385	330	559	205	171	328	164	314	288	190
DDB_G0269498	0	0	1	0	0	0	0	0	1	1	0	0	0	0	0	0	0	1	1	0	1	0	0	2	0	0	4	1	2
DDB_G0269500	75	184	391	272	324	465	284	304	357	247	331	500	264	219	194	142	133	167	252	284	354	607	1201	1121	1037	755	1532	628	513
DDB_G0269502	172	275	541	280	293	387	165	166	98	171	189	141	107	102	129	204	81	102	192	160	218	200	287	242	228	125	272	216	86
DDB_G0269504	4	4	4	0	11	7	0	0	1	3	1	0	0	2	1	0	1	0	1	1	1	0	0	1	0	0	1	0	0
DDB_G0269506	2	2	7	2	17	8	2	6	2	6	9	7	4	9	8	5	11	9	6	7	9	2	13	6	1	1	1	0	1
DDB_G0269508	2	1	2	2	2	4	3	2	0	2	1	2	3	1	8	3	6	3	7	7	2	9	3	7	4	2	3	3	1
DDB_G0269510	179	172	72	112	140	93	302	132	111	305	357	330	388	490	461	374	340	438	188	319	284	331	474	313	185	182	199	110	188
DDB_G0269512	194	277	373	223	523	439	269	310	291	261	480	404	358	408	536	334	415	907	388	718	893	579	394	603	280	286	1686	340	276
DDB_G0269514	21	57	40	9	26	10	17	16	9	11	27	8	1	3	3	4	1	4	11	4	16	15	4	9	9	6	5	5	3
DDB_G0269516	0	1	0	0	2	1	1	0	0	0	0	0	0	0	0	1	0	0	0	2	0	0	0	0	0	1	1	0	0
DDB_G0269518	1254	1803	2166	1485	1386	2054	2611	1744	2549	2193	4146	6678	4075	3349	2346	475	519	880	1176	1288	3394	44	39	89	19	17	38	13	17
DDB_G0269520	558	913	921	1226	730	1232	2531	1601	2702	2068	3515	4292	2946	2045	1264	340	363	908	1076	1495	2922	29	24	49	8	7	23	9	17
DDB_G0269522	247	97	106	118	118	148	180	102	101	216	177	250	209	236	414	369	344	1059	460	662	974	831	1614	3389	1297	1500	5433	1463	1671
DDB_G0269526	1046	1299	1741	1035	1771	1478	1226	1713	829	1232	1463	1176	1059	1702	1229	1431	1425	953	1589	1656	1019	2171	2464	1302	1408	1291	1360	1326	1548
DDB_G0269528	19	41	17	33	124	49	31	51	33	32	50	39	16	51	16	8	12	14	41	50	76	76	88	47	23	80	61	36	90
DDB_G0269530	63	81	97	21	50	61	28	22	17	31	51	36	48	49	37	37	43	32	41	43	60	70	103	98	47	37	52	23	30
DDB_G0269534	1	2	4	1	3	4	2	2	2	0	3	1	4	2	2	0	3	4	4	0	1	5	5	2	3	0	0	0	1
DDB_G0269536	4	2	3	1	6	8	1	1	1	1	2	2	0	2	0	0	0	2	3	2	3	2	1	4	0	0	4	1	1
DDB_G0269538	3	7	7	10	13	17	16	7	8	14	11	6	26	21	21	35	31	19	59	52	29	48	36	26	19	16	25	7	8
DDB_G0269540	0	2	3	2	3	3	1	1	0	0	1	0	1	0	0	0	0	0	2	3	2	0	2	8	2	2	4	0	0
DDB_G0269542	0	0	0	0	0	1	0	1	0	1	0	0	0	1	2	1	1	2	1	1	2	1	1	2	0	0	0	0	1
DDB_G0269544	59	95	93	62	89	35	46	42	20	46	52	13	33	5	1	15	3	2	18	9	10	10	8	7	14	7	8	15	6
DDB_G0269546	368	300	231	388	383	156	199	242	140	170	195	78	96	24	27	27	7	11	86	33	66	135	69	76	171	159	200	177	214
DDB_G0269548	53	62	149	380	150	267	543	317	192	423	328	268	272	215	393	517	606	1281	1964	2419	2508	915	497	395	167	229	346	94	120
DDB_G0269550	239	283	293	187	195	88	166	122	55	146	155	48	134	54	31	33	29	27	69	55	51	38	38	20	26	19	22	24	15
DDB_G0269552	93	166	149	42	119	129	72	56	67	68	165	118	95	107	80	67	88	115	69	116	98	86	242	160	93	45	151	70	42
DDB_G0269554	159	250	164	55	94	112	59	15	70	71	50	68	64	59	109	91	47	165	54	54	156	258	589	791	738	316	611	395	224
DDB_G0269556	1064	1007	1787	1893	1796	2321	3405	1860	1652	3467	2662	2537	4185	3856	4407	6084	4413	8286	5071	5455	6784	4363	3149	6200	1794	1040	3114	1132	1119
DDB_G0269558	2	2	0	2	20	10	2	4	2	5	6	2	2	10	3	4	3	1	4	7	4	2	3	1	15	4	53	54	12
DDB_G0269560	58	40	30	68	67	30	151	70	21	170	153	39	182	272	96	235	285	170	294	379	185	740	321	121	189	195	169	137	105
DDB_G0269562	27	49	71	19	80	51	31	34	30	30	47	16	17	13	11	3	8	5	12	17	30	8	4	6	4	3	29	21	12
DDB_G0269564	1447	1539	2115	863	2033	1309	664	623	370	529	663	282	272	100	68	69	28	42	1110	538	917	522	53	73	98	69	67	86	74
DDB_G0269566	4	4	10	7	14	18	10	6	6	10	6	4	8	11	8	67	18	39	696	170	226	3395	3215	2099	2556	3300	4361	1961	3034
DDB_G0269568	69	115	89	140	127	66	163	101	90	173	171	153	174	142	146	212	136	126	125	179	130	156	167	181	83	72	102	61	81
DDB_G0269570	122	172	116	101	193	66	103	131	68	110	164	44	102	122	38	108	136	80	141	220	127	166	226	88	100	110	67	54	62
DDB_G0269572	140	194	133	1879	718	767	809	1172	473	757	576	187	283	163	138	262	177	178	1593	1531	1042	188	54	22	68	200	248	96	251
DDB_G0269574	439	433	736	161	202	256	182	177	142	155	97	105	109	54	58	52	52	49	101	78	115	188	473	570	748	305	648	860	362
DDB_G0269576	76	74	120	290	206	152	227	150	89	220	147	115	188	87	56	116	50	41	227	128	68	319	189	131	281	211	246	435	214
DDB_G0269578	0	2	2	1	2	5	0	0	1	1	2	2	0	1	2	1	0	1	0	3	0	2	4	6	3	5	14	3	7
DDB_G0269580	297	207	280	654	598	544	931	548	379	897	944	892	981	1031	768	1340	964	991	984	1037	725	777	1296	1399	1042	726	1370	1296	556
DDB_G0269582	30	45	56	88	75	60	80	58	73	102	64	113	79	104	174	125	95	407	84	123	161	12	12	23	4	0	19	2	0
DDB_G0269584	43	82	157	45	110	89	41	22	41	35	26	14	28	14	9	14	5	13	106	33	75	32	8	31	28	22	83	52	26
DDB_G0269586	7	2	0	2	1	2	1	0	2	2	0	0	0	2	1	1	0	1	1	3	3	1	4	3	4	7	2	1	3
DDB_G0269588	1173	1213	1030	501	1190	566	588	841	550	532	1078	759	519	699	584	484	549	623	906	1121	1061	1136	1216	827	665	730	902	607	811
DDB_G0269590	203	133	292	657	500	570	395	204	252	397	271	351	315	83	116	164	62	81	175	127	194	331	258	228	402	222	250	357	309
DDB_G0269592	128	65	90	209	163	69	418	57	56	406	40	44	222	104	155	879	148	217	1398	602	702	2212	515	542	1091	1727	2244	1530	1918
DDB_G0269594	552	332	458	314	840	377	327	476	304	283	293	448	249	204	375	239	224	425	341	493	604	2005	2378	2022	1031	1569	2118	1337	1526
DDB_G0269596	35	19	29	34	39	17	8	8	8	5	5	1	3	2	1	3	3	2	13	17	11	18	13	6	11	2	14	9	3
DDB_G0269598	0	2	2	0	2	3	2	1	1	1	4	3	3	1	0	1	1	3	2	3	7	1	1	1	1	0	2	2	0
DDB_G0269600	166	403	501	145	839	465	165	375	197	141	350	157	93	73	32	15	21	13	36	25	50	13	8	18	7	12	15	18	8
DDB_G0269602	281	712	852	638	462	545	460	474	277	313	194	155	105	13	23	21	10	7	97	29	43	31	10	16	24	13	22	31	4
DDB_G0269604	0	0	0	0	0	1	0	0	0	0	0	0	1	0	0	0	0	0	0	0	0	0	1	0	0	0	0	0	0
DDB_G0269606	22	20	18	20	31	9	27	12	17	16	28	5	17	19	10	25	15	15	23	33	28	26	34	12	13	9	11	0	4
DDB_G0269608	307	344	329	592	666	424	1683	437	633	1767	1192	1524	2047	2710	2208	1673	1059	601	549	353	369	303	173	165	144	102	217	149	90
DDB_G0269610	232	192	80	170	155	81	398	199	171	386	312	218	366	392	324	519	381	356	401	452	269	687	636	228	489	241	225	314	384
DDB_G0269614	501	465	210	479	276	150	701	366	550	659	536	1091	641	628	1104	565	364	1636	541	578	1076	756	863	1139	514	415	643	447	599
DDB_G0269616	199	876	899	275	843	575	147	352	297	134	576	145	148	361	257	56	191	185	109	143	334	54	74	52	22	18	98	25	20
DDB_G0269618	17	13	20	14	56	34	33	16	17	33	27	49	33	41	70	40	54	105	86	97	159	1341	1399	1914	6099	5075	7805	7106	3952
DDB_G0269620	6	33	24	37	178	131	12	20	19	17	34	21	20	7	9	12	3	1	5	2	2	3	1	3	2	0	4	0	2
DDB_G0269622	6	5	7	55	72	88	38	57	41	31	77	24	46	43	20	7	15	10	4	19	10	17	7	8	5	8	14	3	7
DDB_G0269624	163	134	25	187	276	65	157	177	77	149	144	83	87	120	83	123	104	113	143	248	139	207	431	120	121	150	51	62	156
DDB_G0269626	71	91	37	35	32	18	25	25	47	18	36	59	12	10	16	8	8	25	6	11	34	75	487	364	77	149	291	112	118
DDB_G0269628	2940	288	207	241	703	190	168	266	145	168	165	188	161	115	106	156	60	144	323	264	280	220	132	83	222	160	199	251	297
DDB_G0269630	967	1019	1637	781	393	487	781	399	390	684	977	751	1005	542	593	625	595	626	965	1134	830	595	950	869	670	522	983	663	358
DDB_G0269632	76	97	70	46	45	20	52	13	37	43	23	44	17	13	38	31	20	88	70	55	124	123	87	236	66	60	171	67	66
DDB_G0269634	0	0	0	0	1	0	0	0	0	0	0	0	0	0	0	0	0	1	0	1	0	1	0	0	0	0	1	0	0
DDB_G0269636	317	204	222	496	362	377	828	403	303	910	517	533	632	661	677	1344	702	1878	1416	1442	1528	2484	853	1103	787	403	1198	838	299
DDB_G0269638	510	537	905	702	871	893	862	645	462	813	1063	1118	993	778	755	651	737	1109	532	813	1163	740	1092	1480	743	339	1440	736	331
DDB_G0269640	507	797	845	181	428	278	117	152	99	121	207	88	114	52	45	39	28	33	65	82	101	137	151	111	47	26	68	32	20
DDB_G0269642	214	458	262	13	20	15	15	30	32	23	8	30	7	1	10	1	1	5	7	3	12	24	14	22	7	3	6	10	3
DDB_G0269644	177	199	208	139	553	353	90	100	74	85	96	56	42	42	36	68	33	27	74	62	54	232	129	150	227	150	212	139	74
DDB_G0269646	74	82	54	84	155	77	142	125	61	124	232	95	179	282	179	251	259	166	230	286	177	346	318	189	145	153	212	101	105
DDB_G0269648	4	12	13	6	11	11	12	6	6	12	16	11	10	24	45	37	81	103	69	188	166	1012	1921	1259	946	766	1559	1102	651
DDB_G0269650	1	0	0	0	0	1	0	0	0	0	0	0	0	0	0	0	0	0	0	0	0	0	0	0	1	1	0	0	0
DDB_G0269652	190	283	543	137	201	338	143	104	151	189	245	275	199	221	289	295	227	373	305	359	582	600	667	1191	360	275	944	246	200
DDB_G0269654	1	0	2	0	1	1	1	1	0	3	2	0	0	1	0	0	1	2	0	0	1	0	3	1	0	1	1	0	0
DDB_G0269656	0	0	0	0	0	0	0	0	0	0	0	0	0	0	0	0	0	0	0	0	1	0	0	0	0	0	1	0	0
DDB_G0269658	196	269	344	87	133	78	84	59	35	51	92	37	30	11	17	9	10	10	6	3	15	13	9	26	5	1	9	3	3
DDB_G0269662	0	0	0	0	0	1	0	0	0	0	0	1	0	0	0	0	0	0	0	0	0	0	0	0	0	0	0	0	0
DDB_G0269664	592	590	884	553	964	699	1467	829	1363	1453	1798	3658	2157	1707	2374	1303	1214	3427	1957	1855	3630	1121	1187	2485	329	370	1455	419	376
DDB_G0269666	0	6	7	1	11	4	4	11	1	6	11	2	2	9	4	1	7	2	0	3	6	2	5	4	1	1	5	0	0
DDB_G0269668	368	320	839	895	639	939	820	506	719	770	944	1398	1170	583	872	638	453	631	523	431	589	662	460	1105	488	308	1074	529	325
DDB_G0269670	903	809	503	319	625	547	553	436	500	535	1126	1356	974	1576	1784	788	1002	2180	503	1007	1042	252	533	440	97	84	155	54	93
DDB_G0269672	2	2	5	2	5	16	2	2	1	1	3	15	4	2	4	2	1	3	6	5	5	13	27	30	20	68	514	30	637
DDB_G0269674	0	2	4	0	0	4	2	0	0	1	0	2	1	1	1	2	0	2	0	2	9	4	7	6	20	44	429	17	368
DDB_G0269676	19	34	31	15	21	6	14	11	15	15	16	6	8	8	4	11	4	9	25	36	28	44	13	13	4	4	12	4	8
DDB_G0269678	233	213	205	342	404	224	504	276	367	535	416	677	338	625	1240	993	729	1034	988	932	996	1988	1471	1152	705	695	789	489	579
DDB_G0269680	74	49	70	74	101	73	55	59	45	75	79	77	65	45	56	75	48	57	69	84	58	149	123	120	112	80	140	81	67
DDB_G0269682	455	415	76	179	168	48	205	135	235	230	144	437	98	235	413	135	147	877	132	244	491	313	723	594	122	185	148	79	188
DDB_G0269684	105	241	158	21	69	109	19	14	38	21	17	12	8	11	25	10	13	56	3	24	69	74	724	1198	767	552	974	468	332
DDB_G0269686	352	206	137	207	344	124	275	268	438	290	446	791	217	401	588	163	202	408	159	223	376	237	377	458	120	131	214	103	165
DDB_G0269688	624	821	333	28	42	21	41	24	39	23	22	46	10	8	13	6	8	7	11	11	17	37	13	25	29	10	11	26	9
DDB_G0269692	14	28	13	44	25	10	49	33	15	57	45	12	34	39	22	58	36	29	49	33	20	43	84	29	35	31	40	18	36
DDB_G0269694	317	389	83	268	289	87	309	176	232	259	260	190	234	246	245	105	105	220	132	168	227	227	292	205	110	150	224	129	210
DDB_G0269696	144	133	105	264	247	128	264	210	114	266	222	172	203	285	235	367	244	205	377	276	185	756	611	347	318	261	204	187	194
DDB_G0269698	47	28	26	22	80	25	35	78	37	35	94	30	36	76	38	38	59	36	96	101	117	100	60	35	32	97	152	11	84
DDB_G0269700	178	39	22	59	97	21	64	70	23	52	38	38	34	51	25	71	34	15	121	142	34	235	95	31	40	57	25	69	29
DDB_G0269702	8	25	38	7	14	14	57	2	12	72	8	61	36	148	384	419	555	594	299	514	661	295	1220	3191	5800	5954	21619	4978	5359
DDB_G0269704	418	296	377	350	311	248	349	286	160	328	246	236	283	202	197	381	244	284	410	327	286	819	595	578	668	419	624	607	435
DDB_G0269706	29	56	123	168	217	200	259	269	178	251	163	214	150	141	159	274	138	258	272	327	402	268	36	64	42	22	102	37	29
DDB_G0269708	1389	1730	700	1641	1427	1277	1804	1619	1770	1623	1082	2898	818	892	1383	759	566	2073	1085	1154	2407	573	707	867	326	308	666	379	440
DDB_G0269710	63	76	22	73	77	57	85	60	57	81	88	107	92	109	129	97	108	231	103	122	195	139	237	223	136	140	273	110	149
DDB_G0269712	1221	821	357	78	135	67	80	124	91	92	94	56	77	83	67	90	97	89	166	169	128	254	531	237	152	297	278	231	312
DDB_G0269714	1991	1253	1323	786	941	450	701	792	357	595	668	343	451	245	236	813	523	454	1172	1345	778	1930	1705	981	1055	720	944	1081	688
DDB_G0269716	1675	1523	2426	3117	2416	3061	2453	2411	1109	2220	2996	1561	2329	1571	653	1192	738	389	507	691	413	775	738	524	541	345	421	382	339
DDB_G0269718	157	154	92	190	155	101	150	105	137	127	122	133	94	66	68	54	35	85	104	81	159	421	152	199	343	626	938	380	1144
DDB_G0269720	47	52	37	176	109	30	152	115	43	177	101	26	110	98	66	289	142	117	310	303	124	560	218	91	149	157	159	140	130
DDB_G0269722	599	689	729	52	153	92	79	70	45	70	38	53	32	20	26	34	28	31	55	37	56	96	25	30	43	21	39	34	30
DDB_G0269724	740	835	1392	510	865	572	571	733	567	479	504	489	344	222	289	353	212	391	938	743	863	1490	767	1075	1017	864	2280	1397	1149
DDB_G0269726	535	597	995	1131	971	1334	972	812	425	829	1015	920	1088	903	712	1337	889	866	933	1071	872	1611	1330	1149	928	352	620	469	206
DDB_G0269728	287	371	257	134	238	141	153	165	101	135	183	90	98	61	29	82	64	58	211	167	119	325	375	181	185	182	232	224	151
DDB_G0269730	0	0	1	0	7	10	0	0	0	1	2	0	0	0	1	0	0	0	0	0	0	1	1	0	0	1	9	4	0
DDB_G0269732	116	179	39	18	41	24	29	6	42	46	49	55	21	53	71	20	23	146	21	30	100	61	267	409	178	117	210	113	109
DDB_G0269734	31	42	12	14	28	6	28	27	18	19	20	12	14	12	12	8	22	15	47	45	21	33	23	8	5	1	5	0	2
DDB_G0269736	76	37	37	13	126	25	11	31	17	5	22	14	7	3	7	5	2	9	2	1	18	10	3	6	2	1	3	1	1
DDB_G0269738	2662	1514	1591	732	3117	870	503	1418	546	425	731	289	220	118	62	66	55	67	328	236	374	287	187	204	343	205	512	513	249
DDB_G0269740	5220	4696	8581	6414	10317	5890	4188	4211	3236	3892	7203	5628	4064	4849	2601	2785	3181	1122	445	666	248	365	172	268	215	100	245	199	99
DDB_G0269742	1448	909	1434	933	1461	868	1755	1059	723	1675	1572	1208	1985	1030	785	1084	664	656	837	809	683	1197	839	880	336	231	550	264	202
DDB_G0269744	119	71	60	120	151	87	98	111	72	105	122	140	88	115	97	69	68	119	107	158	156	176	225	248	95	74	123	61	72
DDB_G0269746	161	205	92	228	434	113	243	272	56	191	469	39	266	278	55	214	194	65	194	235	77	238	227	54	42	48	13	4	19
DDB_G0269748	9	1	3	8	42	8	13	6	2	10	5	2	3	2	0	3	4	1	4	4	2	16	14	6	151	64	48	85	51
DDB_G0269750	1282	859	1296	3492	2199	2182	3510	2659	1829	3019	2439	1832	2048	936	666	1097	602	695	2086	1354	1432	1500	698	635	854	643	1186	1008	1085
DDB_G0269752	10	12	2	8	15	7	7	2	5	5	5	3	5	14	7	10	10	3	17	16	9	100	55	22	12	25	9	3	4
DDB_G0269754	15	39	18	18	55	22	31	32	16	20	59	16	35	55	28	53	53	32	77	57	48	488	291	104	82	90	65	13	23
DDB_G0269756	2274	2160	1620	489	951	445	271	313	230	256	431	325	253	163	145	136	91	88	75	107	90	90	399	210	90	47	64	48	24
DDB_G0269758	10	12	16	16	17	10	11	13	5	8	20	7	13	17	7	9	15	10	7	12	10	22	23	13	18	12	20	4	5
DDB_G0269760	579	311	207	220	430	247	792	382	301	729	562	503	1308	646	541	720	492	572	720	986	803	1090	596	479	343	334	617	348	447
DDB_G0269762	3180	2821	725	249	638	170	163	338	151	159	343	302	88	117	77	46	66	101	111	206	302	295	814	279	178	171	146	135	140
DDB_G0269764	238	553	484	187	337	255	156	237	141	156	120	66	55	27	19	36	24	28	147	67	110	95	51	58	55	39	38	53	29
DDB_G0269766	509	745	1490	666	817	1582	458	459	474	404	644	702	600	500	454	335	267	309	174	221	368	265	390	471	167	126	262	77	67
DDB_G0269768	4798	3131	1953	2094	2635	1221	2393	1792	1375	2374	2757	2750	2137	2829	2688	2153	2086	2558	1234	1956	1686	2161	2995	1784	962	712	680	608	462
DDB_G0269770	417	494	477	750	681	437	1263	786	527	1176	1226	733	1286	1457	1003	1671	1077	716	1152	898	495	1516	1402	741	870	573	504	656	510
DDB_G0269772	1381	1740	3183	2088	1842	1943	4329	2639	2303	4170	3650	3753	4185	5737	6081	7700	7015	6316	4681	4993	4388	5226	5639	4388	1302	669	1752	706	380
DDB_G0269774	8	14	15	7	16	11	33	16	17	25	50	32	36	64	78	98	88	112	102	85	165	217	276	339	202	178	443	75	75
DDB_G0269776	65	64	32	45	88	39	52	62	58	68	91	114	71	124	131	83	90	171	70	130	146	133	217	184	89	103	168	69	92
DDB_G0269778	158	251	112	162	113	93	239	110	147	208	248	148	269	333	307	239	268	315	103	170	174	149	482	392	116	143	203	75	131
DDB_G0269780	202	136	123	209	152	91	213	123	69	207	137	81	150	109	97	288	121	75	290	217	129	534	307	169	305	179	190	364	136
DDB_G0269782	116	114	180	42	86	107	128	45	57	156	159	182	158	166	155	222	204	211	202	251	216	369	358	389	246	116	240	172	122
DDB_G0269784	259	307	402	137	255	154	188	141	103	199	287	252	240	319	228	235	205	190	84	172	138	218	337	523	347	213	564	271	131
DDB_G0269786	396	563	697	181	306	256	347	218	230	327	353	444	365	281	349	384	317	258	450	450	419	807	926	798	696	440	1110	628	382
DDB_G0269788	841	1273	2342	547	1487	900	614	823	451	533	286	169	112	44	40	42	31	57	300	267	367	41	28	32	17	14	29	12	8
DDB_G0269790	4731	4011	2775	979	4272	974	272	332	228	223	266	263	129	210	250	150	178	358	304	454	571	1061	1563	701	550	600	519	546	860
DDB_G0269794	2	2	7	1	1	8	0	1	2	0	2	1	1	4	2	6	22	20	1	19	3	123	788	559	140	407	466	192	485
DDB_G0269796	1	2	0	0	1	0	1	0	0	0	0	0	0	0	0	0	0	0	0	0	0	0	0	0	0	0	0	0	0
DDB_G0269800	74	146	65	35	96	67	27	42	39	27	60	24	17	49	52	21	40	54	50	170	127	203	412	664	373	327	443	195	222
DDB_G0269802	70	98	36	86	115	20	57	84	21	81	107	22	89	99	41	127	102	69	120	234	73	159	127	54	66	81	46	21	56
DDB_G0269804	13	17	9	4	17	10	7	13	11	8	4	9	6	6	5	7	6	23	14	17	36	28	16	40	11	14	63	24	27
DDB_G0269806	0	3	0	0	1	0	1	1	0	2	0	0	2	0	0	1	0	0	1	1	0	0	3	0	2	0	0	0	0
DDB_G0269808	0	1	1	1	0	2	1	0	0	1	0	1	0	0	0	1	0	0	1	0	0	2	1	1	1	0	1	0	0
DDB_G0269812	153	204	439	126	129	182	143	133	107	151	214	206	238	181	138	133	89	101	83	85	79	41	62	62	21	8	19	15	8
DDB_G0269814	605	570	306	280	390	93	282	226	142	258	301	137	169	104	94	183	128	138	231	294	177	403	567	326	172	179	209	157	160
DDB_G0269816	97	61	64	41	60	25	65	45	28	94	70	46	61	42	38	132	64	58	84	64	51	203	131	133	143	74	158	100	76
DDB_G0269818	0	1	1	1	7	8	2	2	2	1	4	4	0	2	0	1	1	1	1	0	1	0	1	4	2	2	3	3	1
DDB_G0269820	4	12	28	13	19	31	10	8	10	3	8	8	4	7	11	3	2	10	6	14	21	5	13	11	6	5	18	2	3
DDB_G0269822	190	209	208	231	200	168	194	224	130	185	173	111	126	69	52	72	45	41	109	109	66	139	112	60	59	66	68	69	70
DDB_G0269824	132	124	196	269	180	228	286	224	163	240	253	180	249	140	147	204	119	206	216	211	217	282	208	237	177	152	377	189	134
DDB_G0269826	19	2	6	7	14	4	10	7	3	7	8	4	5	3	18	26	25	34	30	28	27	241	217	186	135	160	472	163	203
DDB_G0269828	93	151	56	10	18	9	9	10	10	4	7	9	10	5	9	8	3	14	14	30	36	19	83	47	25	17	33	10	24
DDB_G0269830	151	266	312	36	33	18	30	26	29	42	20	13	8	7	5	6	10	13	14	19	48	56	64	109	81	24	75	89	29
DDB_G0269832	63	133	55	7	33	9	10	18	13	10	19	19	4	5	9	4	8	30	35	62	139	71	129	180	32	37	143	37	44
DDB_G0269834	279	533	1443	680	613	1296	386	343	332	292	232	377	169	50	71	102	26	73	199	85	200	249	149	218	78	36	72	37	13
DDB_G0269836	3	6	7	758	562	999	510	1579	290	449	712	35	366	65	12	126	20	34	391	260	134	9	1	2	3	3	5	0	1
DDB_G0269838	31	44	55	191	91	331	85	169	58	117	105	104	129	101	106	128	105	152	97	96	96	79	64	85	43	47	97	61	62
DDB_G0269840	326	325	287	289	273	185	313	210	117	273	317	104	279	197	180	354	292	167	347	326	233	620	549	349	392	218	256	212	181
DDB_G0269842	205	582	160	27	544	89	37	114	99	34	247	62	16	86	45	18	21	63	34	33	84	34	61	82	61	38	131	54	61
DDB_G0269844	23	69	14	48	816	78	35	336	37	34	611	19	35	590	45	27	304	20	11	142	18	14	15	6	11	9	7	9	7
DDB_G0269846	0	4	1	2	4	0	1	0	0	1	1	0	2	0	0	1	0	0	0	0	0	1	0	0	0	1	1	0	0
DDB_G0269848	396	420	444	534	817	420	818	792	396	741	1282	329	824	801	478	740	621	341	985	718	434	576	566	341	158	165	160	91	129
DDB_G0269850	1520	1147	705	692	1456	308	284	474	242	230	394	181	96	118	56	22	17	21	11	17	15	92	117	60	45	145	107	52	216
DDB_G0269852	5	0	3	4	5	6	8	1	3	7	11	8	5	12	9	20	27	33	28	26	26	36	44	41	17	23	23	13	20
DDB_G0269854	500	526	390	224	216	160	290	127	143	294	186	221	229	227	294	270	169	315	174	180	202	361	637	534	298	231	316	247	159
DDB_G0269856	208	351	500	170	385	201	214	148	146	143	151	53	39	15	10	8	4	1	5	4	6	5	2	4	6	0	6	1	3
DDB_G0269858	4	21	10	2	7	3	4	4	1	5	3	0	2	1	1	1	0	0	2	3	2	22	34	10	14	10	12	3	9
DDB_G0269860	511	720	786	224	277	358	75	77	69	77	54	68	34	12	18	10	14	7	7	6	13	21	12	15	58	9	14	29	8
DDB_G0269864	350	416	432	353	426	239	370	399	229	333	258	153	169	175	140	440	306	326	647	672	523	1232	1170	1078	1378	1038	1790	1092	1001
DDB_G0269866	0	0	0	0	0	0	0	0	0	0	0	0	0	0	0	0	1	0	0	0	0	0	0	0	0	0	0	0	0
DDB_G0269870	0	0	0	0	0	0	0	0	0	0	0	0	0	0	0	0	0	0	0	0	0	0	0	0	0	0	0	0	0
DDB_G0269872	41	28	72	37	49	154	92	19	50	121	23	79	53	77	344	557	192	569	241	212	386	3024	5448	12072	13195	6579	23209	11441	5375
DDB_G0269874	766	577	777	950	792	735	1068	872	808	1079	1113	1792	1199	1354	1758	1561	1333	2103	1407	1366	1681	2697	1852	2703	1537	1297	2735	1442	1371
DDB_G0269876	33	45	29	28	60	33	43	30	22	38	39	31	28	30	19	31	13	15	23	14	12	53	55	42	32	21	23	12	12
DDB_G0269878	6503	8585	8931	480	918	691	389	566	345	306	330	498	161	64	143	61	49	77	136	89	307	158	163	123	129	99	120	133	76
DDB_G0269880	33	64	51	26	29	14	30	23	12	30	29	16	18	8	9	11	0	1	14	8	2	5	3	1	9	5	6	7	13
DDB_G0269882	13	14	55	6	25	128	21	21	14	26	14	28	15	21	31	52	37	63	68	42	41	2530	9389	8992	3323	3578	7852	1248	3750
DDB_G0269884	373	202	148	267	237	83	280	212	87	290	273	103	291	254	156	495	315	171	503	511	198	462	436	171	157	168	117	129	125
DDB_G0269886	3	5	6	9	10	8	2	1	4	3	3	2	4	6	5	10	2	7	5	6	2	52	169	230	1924	1301	2801	3116	1157
DDB_G0269888	23	21	20	14	22	6	31	15	4	39	49	5	32	60	23	45	78	29	49	71	23	56	56	20	7	2	11	8	4
DDB_G0269890	277	393	368	322	720	343	634	434	268	694	777	229	585	1097	767	1345	1679	990	1805	2462	1271	1603	1640	642	289	296	232	82	118
DDB_G0269892	1730	1483	890	3714	4186	1601	612	691	327	509	488	404	275	141	150	87	75	115	86	95	137	182	170	153	108	88	115	127	96
DDB_G0269894	58	95	122	39	53	31	30	25	24	25	25	12	20	10	2	18	7	2	44	21	21	80	50	26	42	19	25	62	34
DDB_G0269896	75	76	50	178	366	106	182	155	133	193	251	156	110	201	188	102	156	108	116	193	112	414	565	362	272	328	257	162	283
DDB_G0269898	805	551	235	683	657	161	841	489	301	733	520	403	617	630	430	769	418	507	607	862	375	1023	1228	510	645	657	398	740	688
DDB_G0269900	2	1	3	4	4	4	4	1	1	1	2	2	4	2	3	4	3	4	3	5	10	442	1240	992	1226	812	1472	895	379
DDB_G0269902	4	6	5	10	7	14	5	7	7	11	8	6	7	9	10	8	8	4	8	13	14	37	75	53	59	99	99	31	71
DDB_G0269904	0	0	0	1	0	0	0	0	3	0	1	0	0	0	1	1	2	3	1	0	0	2	0	1	2	0	6	2	2
DDB_G0269906	22	59	52	37	108	67	53	47	31	65	66	15	58	72	53	77	68	57	85	114	102	112	175	128	78	77	152	33	55
DDB_G0269908	793	419	722	840	563	679	458	443	293	414	339	250	264	194	250	355	266	326	475	346	395	503	765	1004	881	495	1438	958	461
DDB_G0269910	202	198	35	101	175	63	131	106	68	130	98	166	64	102	103	56	34	175	75	110	189	105	161	66	31	24	23	22	19
DDB_G0269912	940	1363	734	441	454	278	693	338	331	645	456	634	627	691	838	531	550	584	330	408	435	796	1398	1293	868	810	1202	612	852
DDB_G0269914	39	49	32	180	287	183	125	145	99	91	145	64	51	58	49	27	28	25	43	38	64	428	683	1337	13499	9929	11690	14909	7966
DDB_G0269916	5076	4964	473	1947	2092	639	3818	1604	1889	3364	1972	3788	1253	2577	2851	1250	1016	3116	908	1319	2125	1263	3147	949	548	519	359	342	353
DDB_G0269918	122	152	112	262	151	88	284	173	242	274	234	307	175	243	319	223	175	386	225	280	374	524	371	464	192	219	337	190	254
DDB_G0269920	19	63	69	110	103	42	80	124	65	82	65	29	38	12	9	17	8	7	16	22	27	55	73	37	44	68	105	34	50
DDB_G0269922	248	387	69	56	73	17	53	54	44	76	32	36	35	28	18	14	20	39	94	91	152	105	166	87	84	92	80	77	109
DDB_G0269924	1342	1210	928	1417	1580	727	1051	1051	634	979	1095	763	646	310	262	279	113	100	742	355	395	1155	663	377	753	539	505	721	601
DDB_G0269926	240	305	127	218	338	143	250	208	276	242	309	375	218	236	244	162	116	227	157	170	222	222	232	255	128	99	181	122	90
DDB_G0269928	6	6	14	11	33	18	18	16	7	8	24	13	11	7	5	1	9	4	8	6	4	3	4	10	4	4	10	4	2
DDB_G0269930	1	2	0	0	42	31	0	19	10	0	5	0	0	2	1	3	2	1	5	1	4	1	1	0	1	0	0	2	0
DDB_G0269932	6911	4401	2457	885	1306	789	1000	797	886	904	1116	1324	759	1306	1734	668	1061	2403	611	1557	2274	2128	6082	4687	2043	2954	4019	1456	2399
DDB_G0269934	601	595	126	280	261	132	328	201	267	303	373	235	218	111	63	41	18	25	65	24	130	27	14	16	15	6	25	33	33
DDB_G0269936	86	131	130	23	31	21	31	32	43	45	101	30	41	49	26	40	13	20	35	11	8	11	52	47	33	14	24	24	4
DDB_G0269938	0	0	0	0	2	0	27	1	0	34	3	0	32	32	22	11	28	4	1	3	0	1	3	2	2	0	6	2	15
DDB_G0269940	7	5	6	52	14	35	1042	23	56	1089	706	457	1757	1734	1071	2462	1503	544	157	94	26	563	1139	583	981	747	853	647	652
DDB_G0269942	75	126	72	46	120	50	57	58	29	55	104	30	71	70	35	69	69	44	117	109	76	352	312	127	145	180	205	48	104
DDB_G0269944	0	0	3	0	1	0	1	0	0	0	0	1	0	0	0	1	1	1	1	4	2	1	9	6	1	1	3	0	1
DDB_G0269946	130	229	259	54	61	47	106	88	71	78	81	69	67	46	83	160	158	225	249	321	340	184	272	230	83	36	174	86	39
DDB_G0269948	4082	2749	1889	2211	2011	990	2892	2004	1380	2785	2271	2479	2481	2974	2800	3027	2592	2255	2398	2719	1743	3739	4282	2353	1982	2007	1536	1696	2067
DDB_G0269950	654	709	863	378	424	272	573	379	242	523	641	450	787	549	365	557	341	212	322	303	190	157	54	48	39	11	29	32	17
DDB_G0269952	33	40	16	39	81	25	70	57	33	91	117	36	96	153	53	107	101	59	98	124	43	79	101	33	49	29	36	26	30
DDB_G0269954	12	24	17	18	9	6	9	5	6	10	9	11	13	7	8	22	7	8	16	12	9	16	27	14	21	20	13	21	16
DDB_G0269956	0	0	0	1	0	1	0	1	0	0	0	0	0	0	0	0	0	0	0	0	0	0	0	0	0	0	0	0	0
DDB_G0269958	3	2	2	6	5	4	3	2	1	0	5	1	1	2	0	1	0	0	0	0	0	3	1	1	0	0	0	1	0
DDB_G0269960	0	0	0	0	0	0	0	0	0	0	0	0	1	0	0	1	0	0	1	0	0	0	0	0	0	1	0	0	1
DDB_G0269962	321	170	134	222	269	149	220	240	189	200	159	231	143	139	217	186	132	351	211	316	428	283	251	392	160	142	253	127	163
DDB_G0269964	262	253	404	225	416	169	301	190	196	271	334	318	236	112	107	199	110	130	253	283	194	73	42	33	16	10	16	20	9
DDB_G0269966	537	533	422	411	479	264	410	258	243	416	422	386	296	342	441	390	322	399	455	380	494	465	472	421	156	120	218	123	76
DDB_G0269968	820	1284	1510	272	611	856	313	146	200	280	384	368	263	291	383	355	510	682	457	668	774	1672	3019	4945	3377	1989	3760	2063	1298
DDB_G0269970	30	72	92	907	561	647	2043	752	787	2218	2107	1254	3067	3576	3139	3368	2840	1795	1309	1306	910	1518	1163	964	864	857	1193	585	794
DDB_G0269972	329	635	566	28	23	25	34	19	38	28	15	45	6	7	13	5	2	14	7	8	16	19	23	24	17	6	26	17	10
DDB_G0269974	13	43	28	39	37	25	43	37	17	40	68	29	46	56	32	70	45	43	60	70	35	98	75	40	44	34	82	38	31
DDB_G0269976	422	413	222	549	672	275	326	435	231	354	480	242	248	211	197	254	233	203	959	851	712	861	432	224	264	331	293	349	422
DDB_G0269978	5	12	7	3	14	7	5	4	2	7	6	4	6	4	2	3	5	6	5	8	11	231	832	750	1544	835	1187	1618	632
DDB_G0269980	344	333	206	56	124	55	64	93	66	52	83	89	35	39	53	45	41	198	163	273	565	232	184	244	100	105	287	85	107
DDB_G0269982	347	342	638	1006	609	1024	910	540	613	835	595	853	597	408	764	735	464	806	829	717	1201	927	649	931	676	426	1372	629	536
DDB_G0269984	0	0	0	0	0	1	0	0	1	0	0	1	0	0	0	0	0	0	0	0	0	1	1	6	0	1	9	0	1
DDB_G0269986	175	210	187	32	34	15	16	22	24	22	13	13	3	1	5	2	2	4	8	13	22	28	23	33	12	12	29	13	7
DDB_G0269988	24	37	46	39	54	62	78	64	26	68	84	66	61	61	43	42	59	34	54	47	47	76	78	49	55	54	86	69	52
DDB_G0269990	47	54	71	76	80	55	75	46	31	74	76	85	95	66	63	101	78	33	46	52	26	87	122	67	83	49	67	77	34
DDB_G0269992	463	480	943	752	473	850	1145	646	707	1128	970	1769	1086	1004	1674	1740	1246	1801	1223	1127	1625	2001	2743	3207	2309	1945	5012	2298	1801
DDB_G0269994	308	315	718	336	499	788	649	430	542	674	747	1324	728	842	1524	1089	1079	1736	915	1393	1855	990	910	1654	390	312	1038	287	270
DDB_G0269996	225	152	111	188	195	81	271	155	141	256	302	233	223	290	343	380	347	500	332	506	436	670	395	467	131	157	206	91	105
DDB_G0269998	0	0	0	0	0	0	0	1	2	0	2	0	0	2	3	0	0	2	2	6	5	37	40	19	44	29	22	61	23
DDB_G0270000	7	15	20	10	14	23	96	29	55	117	107	118	119	188	201	245	236	171	193	209	111	340	440	223	224	175	262	161	118
DDB_G0270002	8	32	21	2	13	7	7	4	5	2	6	3	1	9	3	4	3	8	4	7	14	27	104	100	93	67	73	21	23
DDB_G0270004	0	0	0	0	0	0	0	0	0	0	0	0	0	0	0	0	0	0	0	0	0	0	0	0	0	0	0	0	0
DDB_G0270006	1218	405	163	2280	939	409	643	1610	302	560	128	30	73	28	25	124	34	34	1266	1490	554	1057	106	32	193	287	134	413	516
DDB_G0270008	2042	2234	2655	9198	1608	7409	8098	4077	4552	7045	5105	5579	9976	2658	2911	1882	734	1930	4307	2276	6053	990	450	732	1117	1245	3441	2166	3878
DDB_G0270010	0	1	1	5	0	3	2	0	1	0	2	6	1	1	0	2	0	1	1	1	1	1	1	2	2	2	1	6	5
DDB_G0270012	2662	1667	4883	27025	5313	29162	15922	16614	9248	14016	11651	12787	12956	9061	11597	19316	11931	22572	33227	24105	44454	11397	4005	9699	14806	9696	30074	17473	13928
DDB_G0270014	280	304	496	128	284	185	267	254	319	211	229	359	204	171	261	209	156	213	256	327	306	796	721	1126	881	504	1456	696	428
DDB_G0270016	6	11	3	7	27	19	6	5	6	10	6	7	5	10	10	18	5	19	15	4	8	118	181	184	179	287	574	301	328
DDB_G0270018	539	973	2200	422	549	613	891	855	605	794	861	626	702	633	715	736	552	776	581	497	745	307	872	1171	664	337	1324	833	376
DDB_G0270020	47	115	227	73	64	85	107	54	86	90	62	89	73	48	55	95	59	80	109	100	155	166	154	232	105	82	212	82	44
DDB_G0270022	525	263	248	82	117	51	300	52	38	306	90	99	237	309	246	828	426	340	584	575	239	434	124	99	137	44	82	136	48
DDB_G0270024	635	868	187	327	920	281	593	772	786	546	558	535	361	293	320	123	126	364	134	276	401	219	366	232	109	116	165	94	168
DDB_G0270026	930	1386	1882	350	426	296	302	338	199	270	317	221	225	122	116	202	209	166	311	319	279	442	767	465	352	143	270	319	124
DDB_G0270028	2146	1940	3793	2422	2515	2731	2470	2187	1504	2477	2500	2924	2143	2669	2912	3378	2458	2597	2987	2589	2605	4361	3774	3018	2156	1709	2169	1953	1393
DDB_G0270030	298	449	425	202	313	175	127	89	70	96	208	106	142	114	96	100	43	57	37	57	44	69	65	64	20	10	16	5	2
DDB_G0270032	90	203	219	21	161	38	17	18	15	19	62	23	16	7	9	2	1	4	3	0	6	9	2	4	0	1	2	4	1
DDB_G0270034	858	703	1023	1060	1231	969	2255	1635	1510	2228	1907	3169	3133	2323	2977	2613	2121	4455	1788	2317	3059	2370	2136	3874	1225	951	2896	890	1078
DDB_G0270036	429	505	965	772	700	1181	932	805	702	997	1112	1512	1118	1064	1138	1274	975	679	842	891	573	1093	1056	947	676	347	629	498	257
DDB_G0270038	13	27	29	2	6	8	4	1	1	1	6	6	4	5	5	0	0	3	1	1	8	1	3	5	1	1	1	1	0
DDB_G0270040	137	96	147	219	166	143	265	107	108	289	180	187	211	177	175	381	163	170	203	189	124	420	246	202	162	77	88	103	58
DDB_G0270042	1213	1081	247	423	731	145	400	386	275	399	425	358	255	465	462	523	420	478	599	843	598	1010	1304	394	378	337	221	280	321
DDB_G0270044	305	305	200	249	293	119	254	232	149	268	306	174	243	196	156	225	172	158	233	240	159	531	643	457	454	381	465	304	294
DDB_G0270046	90	46	15	29	60	30	38	31	22	46	46	31	30	58	38	23	37	43	23	22	32	57	91	115	77	80	134	42	64
DDB_G0270048	46	60	49	113	92	38	81	115	29	108	94	25	111	67	48	104	89	37	109	154	50	69	20	18	10	26	11	2	10
DDB_G0270050	516	206	677	1019	1059	3040	550	3093	664	417	332	145	56	52	59	110	82	283	1939	3492	5633	193	83	226	141	195	598	353	336
DDB_G0270052	14	23	9	73	41	22	82	46	19	88	57	11	75	58	17	95	33	17	40	21	10	73	59	23	25	25	12	15	22
DDB_G0270054	17	27	33	19	55	51	19	33	14	19	39	18	17	22	30	31	28	40	23	35	36	51	84	60	20	30	39	6	12
DDB_G0270056	44	25	17	43	39	13	44	20	27	43	30	51	38	31	36	23	20	51	8	18	44	76	113	102	55	48	68	58	58
DDB_G0270058	6	5	0	1	0	1	4	1	0	1	0	1	0	2	2	0	2	0	0	0	0	0	1	0	0	0	0	0	0
DDB_G0270060	2	1	1	8	27	16	7	8	5	3	9	11	5	8	5	2	3	2	1	4	2	7	5	3	0	0	1	2	0
DDB_G0270062	43	159	105	53	251	127	77	148	60	53	75	10	15	12	3	6	5	4	35	33	48	41	15	14	14	5	9	3	5
DDB_G0270064	0	0	0	0	0	0	0	0	0	0	0	0	0	0	0	0	0	0	0	0	0	0	0	1	0	1	0	0	0
DDB_G0270066	57	36	11	20	99	21	45	45	16	49	62	19	18	64	20	32	34	12	35	56	26	108	100	35	29	43	13	20	43
DDB_G0270068	33	25	10	47	358	109	53	43	28	40	75	34	40	52	34	40	30	33	59	41	55	34	41	38	31	20	31	19	14
DDB_G0270070	3093	3853	7042	5597	10368	7050	2435	3636	2036	1986	2426	2229	994	302	207	137	59	64	275	189	280	68	27	31	43	27	58	60	28
DDB_G0270072	13	43	38	9	35	20	8	7	17	11	18	16	11	11	25	11	12	50	11	35	59	113	312	451	173	137	246	90	115
DDB_G0270074	2280	2239	2070	1418	2666	1209	946	1128	656	731	1748	893	470	281	151	69	58	62	425	170	490	230	54	62	83	321	443	194	724
DDB_G0270076	3	11	9	5	24	18	12	15	7	14	8	8	14	10	2	3	11	6	7	8	2	13	8	3	3	1	2	4	3
DDB_G0270078	11	18	24	12	35	25	14	12	4	11	14	7	10	5	3	1	0	0	9	6	3	7	4	3	5	1	2	2	1
DDB_G0270080	1	3	0	3	1	0	0	0	0	3	2	0	0	3	0	1	0	0	0	1	0	0	0	0	0	0	5	1	3
DDB_G0270084	2	0	0	0	0	0	0	0	0	0	0	0	0	0	0	0	0	2	0	0	0	0	0	0	0	0	1	0	0
DDB_G0270086	32	28	41	38	18	72	522	32	72	506	243	677	370	1399	2874	3060	5172	7170	4257	8805	7000	16832	35806	29737	6611	4999	8927	2392	2145
DDB_G0270088	390	389	226	6546	5270	2894	8391	7988	6983	8744	11238	15220	5220	16615	24491	14597	25225	44900	30139	47750	55787	36265	9718	12339	825	927	1791	445	781
DDB_G0270090	2	10	2	188	68	77	114	91	25	117	127	42	70	235	257	931	1036	973	1067	2699	1171	2423	912	385	176	195	253	61	90
DDB_G0270092	0	4	5	12	22	17	4	7	2	16	12	6	4	4	0	8	6	8	16	17	19	32	2	2	1	1	1	1	2
DDB_G0270094	2	5	6	3	16	15	7	10	8	6	10	9	3	11	35	6	18	55	20	34	124	17	10	18	1	2	7	4	1
DDB_G0270096	1644	351	156	136	266	54	115	168	81	86	160	93	77	72	56	58	48	80	192	186	177	192	312	155	105	246	146	161	264
DDB_G0270098	5224	2058	2349	4218	3127	1873	6550	3738	2786	6794	5235	5190	5313	6682	7873	11221	8159	9212	13750	11902	8157	19882	17371	16841	12861	9699	12590	12540	8360
DDB_G0270100	29	25	39	80	99	106	140	36	58	142	123	147	89	109	120	148	100	76	109	66	49	389	92	66	36	24	23	42	11
DDB_G0270102	1204	992	822	1472	1826	665	1487	1449	1291	1457	1498	1939	898	1457	2102	1665	1951	4382	6458	6426	7740	4171	1941	2067	1243	1428	1769	1426	1259
DDB_G0270104	439	345	389	280	431	264	741	378	312	769	458	491	543	844	1027	1656	995	993	1219	1164	796	1313	986	696	407	325	385	450	251
DDB_G0270106	2322	1617	828	457	815	220	737	557	614	598	715	1074	476	342	473	332	237	846	933	1008	2585	2000	3217	3979	1853	1833	3403	1843	1827
DDB_G0270108	1	2	4	1	2	4	0	1	0	1	1	1	0	0	2	0	0	4	1	0	8	1	3	8	0	1	13	5	1
DDB_G0270110	62	138	112	7	2	1	18	5	2	8	5	4	11	4	0	10	4	2	8	4	2	26	18	3	23	9	5	21	11
DDB_G0270112	311	114	167	207	206	149	161	217	227	141	226	293	96	203	232	87	161	187	127	216	247	285	467	577	654	409	1307	852	522
DDB_G0270114	3	17	15	26	52	27	9	10	5	10	31	16	12	7	3	2	1	3	2	2	5	4	3	0	1	2	5	2	2
DDB_G0270116	416	358	402	345	473	369	320	344	219	364	394	332	347	338	415	358	371	479	332	388	378	609	571	771	218	255	563	207	195
DDB_G0270118	250	326	647	251	405	502	311	259	219	254	398	603	335	415	506	334	394	536	212	317	415	427	567	1071	314	281	1091	407	238
DDB_G0270120	5462	4881	7719	5813	6619	7641	6109	5217	3072	6168	6109	5260	6366	6998	6251	11667	8191	7275	9515	9788	7060	13075	10888	9959	5216	3474	5899	4768	2538
DDB_G0270122	37	163	433	357	583	425	394	456	351	326	530	341	192	435	566	534	726	673	328	658	673	610	53	57	74	37	165	117	38
DDB_G0270124	242	38	74	104	78	116	55	40	42	52	54	57	38	59	55	95	120	75	125	161	83	472	108	82	152	67	91	124	54
DDB_G0270126	21	10	20	19	84	22	20	39	25	23	41	40	11	25	25	30	33	38	44	80	126	882	55	54	43	22	43	26	21
DDB_G0270128	88	107	92	75	96	60	70	47	45	69	63	76	52	42	61	84	53	122	83	105	160	131	155	276	120	94	264	79	73
DDB_G0270130	423	440	527	412	238	157	503	399	231	475	529	279	454	636	588	1015	788	670	1273	1492	832	1085	1205	741	937	559	669	656	420
DDB_G0270132	227	223	417	114	97	256	25	17	26	18	28	26	26	23	36	43	41	116	241	230	388	127	92	140	83	87	371	122	83
DDB_G0270134	168	290	370	512	443	637	474	334	346	429	495	246	274	381	365	429	414	782	1868	1940	2460	301	135	151	42	128	183	13	84
DDB_G0270136	1	2	0	0	0	0	0	0	0	0	0	0	0	0	0	0	0	0	0	0	0	0	0	0	0	0	0	0	0
DDB_G0270138	4	0	3	2	3	4	4	1	3	3	5	4	6	2	2	9	4	8	7	4	7	20	33	21	42	17	14	26	12
DDB_G0270140	11	4	4	23	13	14	14	17	21	9	18	17	17	15	18	29	17	9	24	25	15	32	45	38	33	21	48	30	18
DDB_G0270144	0	0	0	0	4	1	0	0	0	0	0	0	0	0	1	0	0	0	0	0	0	0	0	0	0	0	0	0	0
DDB_G0270146	112	77	93	435	319	212	409	264	197	355	219	241	240	214	282	863	379	517	1447	1068	953	579	116	123	85	77	135	92	61
DDB_G0270148	295	220	205	131	223	140	128	117	101	121	158	133	81	97	111	96	99	121	148	194	213	370	428	409	249	179	275	191	162
DDB_G0270150	45	32	15	58	64	23	88	43	20	87	57	11	59	46	29	100	50	32	39	45	34	81	114	46	52	41	54	53	38
DDB_G0270152	1537	1276	1764	188	282	156	77	60	48	61	26	33	27	16	25	14	15	11	8	15	11	157	217	172	218	433	652	336	515
DDB_G0270154	9	11	19	9	11	13	6	5	7	3	8	12	6	6	13	15	23	18	18	14	20	1682	2547	3087	1600	1612	3208	1085	1311
DDB_G0270156	312	409	143	9	10	2	7	3	7	6	7	10	6	1	8	0	2	3	3	2	8	7	11	9	1	0	4	3	3
DDB_G0270158	29	70	47	22	74	38	48	50	25	63	93	61	37	107	70	82	115	110	82	144	134	102	165	115	45	38	96	18	36
DDB_G0270160	0	1	1	0	0	1	0	0	0	0	1	0	1	0	1	0	0	1	0	1	1	1	0	1	0	1	2	1	0
DDB_G0270162	0	0	0	3	0	2	0	0	0	0	0	0	2	0	0	1	1	0	7	1	5	20	12	19	139	248	454	1589	802
DDB_G0270164	208	80	155	3835	452	6218	2290	3737	2790	1814	2974	2054	1228	490	272	254	75	111	642	213	569	109	69	106	177	88	291	344	152
DDB_G0270166	33	25	32	183	123	338	221	160	157	185	233	375	189	110	157	105	74	109	108	139	429	55	224	313	44	83	291	58	90
DDB_G0270168	149	143	303	159	98	146	169	107	142	176	143	273	148	179	232	238	168	350	146	231	307	164	298	449	164	126	418	187	95
DDB_G0270170	352	258	135	270	161	107	330	141	253	278	227	350	178	213	391	192	152	502	191	253	484	374	559	551	230	202	447	245	278
DDB_G0270172	1	24	6	0	7	4	4	3	5	1	3	1	1	2	0	0	1	1	0	2	0	0	4	0	0	0	0	0	0
DDB_G0270174	170	337	599	245	328	436	545	396	424	562	596	801	516	627	692	654	771	779	628	701	756	184	361	265	89	101	353	183	117
DDB_G0270176	206	225	351	1363	667	624	1028	617	768	870	605	811	498	219	348	455	200	377	458	363	592	234	85	110	79	61	216	230	138
DDB_G0270178	39	68	100	8	24	10	16	10	16	14	12	6	6	1	2	2	1	8	9	10	22	15	12	10	1	2	1	2	1
DDB_G0270180	71	198	206	65	155	113	50	76	49	40	115	33	44	28	29	34	36	38	54	91	91	110	136	122	77	48	105	37	40
DDB_G0270182	134	371	410	22	25	13	39	50	21	24	24	13	10	3	1	12	5	4	41	14	17	46	65	54	82	47	91	82	50
DDB_G0270184	844	1190	1208	723	1251	729	588	556	277	453	800	390	482	258	113	213	119	88	322	192	227	231	259	149	162	225	277	231	216
DDB_G0270186	3	9	2	8	25	11	31	32	13	33	44	11	47	93	15	45	78	25	15	52	26	12	16	4	0	3	9	1	5
DDB_G0270188	1167	980	1186	1245	1276	831	2994	1849	922	3166	2747	1410	3363	4414	2767	6546	5475	2538	4939	5113	2379	4487	4163	1998	782	517	729	410	313
DDB_G0270190	132	203	249	244	605	418	265	210	140	266	307	356	244	312	351	498	356	502	303	367	287	5603	8713	10713	23383	25167	51019	43297	61792
DDB_G0270192	101	204	235	117	355	141	144	221	135	113	102	46	48	23	19	26	19	15	32	35	33	19	21	5	5	9	14	4	11
DDB_G0270194	158	296	398	137	283	227	228	181	200	212	422	264	302	532	540	395	516	511	251	466	384	322	726	442	232	159	352	87	112
DDB_G0270196	959	1002	1624	428	534	389	380	361	234	352	382	244	290	126	94	242	157	161	313	321	291	393	422	471	307	142	276	281	104
DDB_G0270198	0	2	4	0	4	6	1	1	1	1	1	1	1	1	4	2	2	3	2	1	5	1	11	22	6	18	85	18	33
DDB_G0270200	235	152	200	142	191	115	270	211	128	240	259	190	233	319	297	508	313	326	518	446	310	723	576	476	318	288	356	233	237
DDB_G0270202	146	258	484	20	48	20	27	27	14	26	21	17	11	19	20	16	13	5	13	26	21	41	40	37	12	23	18	29	8
DDB_G0270204	177	530	971	167	683	262	251	200	282	196	64	87	32	11	15	39	17	31	98	49	97	190	60	97	40	36	42	27	29
DDB_G0270206	102	47	45	119	109	26	115	63	62	111	84	76	57	77	83	161	57	84	135	106	96	291	182	184	128	66	90	77	54
DDB_G0270208	3	15	19	11	28	23	3	22	11	3	31	6	12	17	5	4	2	9	5	3	14	0	1	1	0	1	2	0	0
DDB_G0270210	77	86	133	371	418	575	181	455	161	141	154	32	39	60	39	20	43	54	131	84	189	4	3	3	4	0	14	1	2
DDB_G0270212	4562	2486	3886	21514	3564	20600	3922	1274	2772	3035	585	823	909	207	165	151	81	53	95	42	45	67	14	17	40	12	22	59	14
DDB_G0270214	10179	5600	14518	24373	6943	27196	5369	2572	3783	4339	1416	1674	1861	654	502	349	415	239	223	515	168	124	61	90	136	36	114	96	41
DDB_G0270216	2	5	3	7	3	4	7	8	6	5	6	5	7	2	5	3	3	8	11	6	11	7	9	11	3	4	14	1	1
DDB_G0270218	25	22	26	44	73	63	74	17	22	72	49	39	71	103	174	372	397	262	146	87	85	886	3716	3291	3125	1896	2912	2716	1725
DDB_G0270220	472	345	139	513	337	140	474	405	539	449	372	418	337	268	306	226	189	458	619	741	824	1107	469	327	299	324	356	374	429
DDB_G0270222	3	12	9	5	30	15	23	15	30	13	55	21	18	21	11	7	4	6	15	7	20	12	3	5	3	2	7	1	4
DDB_G0270224	4	1	11	19	23	18	32	13	34	32	40	28	22	27	26	18	15	21	30	17	34	15	21	27	18	29	66	14	13
DDB_G0270226	0	0	0	0	0	1	0	0	0	0	0	0	0	0	1	0	2	1	0	1	1	1	5	1	1	1	4	0	2
DDB_G0270228	15	54	68	3	2	0	6	2	4	5	1	2	1	0	1	0	1	0	1	0	1	4	6	2	4	2	2	3	1
DDB_G0270230	95	175	201	6	5	4	11	8	7	13	5	6	4	2	1	3	2	2	4	3	9	16	9	10	12	7	8	38	16
DDB_G0270232	50	110	78	18	47	12	9	36	14	16	7	3	4	2	2	5	2	0	9	3	10	10	4	5	4	4	6	7	3
DDB_G0270234	0	0	0	2	6	4	3	1	0	2	1	2	1	3	4	4	9	20	9	14	39	6	35	35	12	10	31	9	7
DDB_G0270236	0	0	0	0	0	0	0	0	0	0	0	0	0	0	0	0	0	0	0	0	0	0	0	0	1	0	0	0	0
DDB_G0270238	69	58	27	61	70	20	62	44	41	56	64	28	38	37	24	36	14	43	38	32	39	104	83	44	69	36	49	32	28
DDB_G0270240	0	0	0	1	8	19	2	0	3	0	0	0	1	0	0	0	0	0	1	0	2	4	1	4	3	5	12	2	5
DDB_G0270242	26	58	69	62	76	64	62	45	26	45	100	33	55	41	19	42	24	15	50	59	28	53	53	31	23	15	53	22	27
DDB_G0270244	0	4	0	1	5	0	0	0	1	0	3	1	0	0	0	0	1	1	1	0	2	0	3	3	0	3	1	1	0
DDB_G0270246	43	126	114	20	25	8	18	22	11	21	8	1	3	11	3	5	7	2	8	10	3	6	5	3	3	0	3	2	0
DDB_G0270248	383	952	964	525	890	614	467	473	245	336	678	146	221	43	22	29	9	12	35	21	25	18	9	11	18	8	14	21	11
DDB_G0270250	44	37	25	24	48	14	73	33	12	72	76	26	71	86	59	106	83	35	99	133	49	207	173	81	125	95	85	69	51
DDB_G0270252	56	71	59	33	82	83	54	81	37	67	83	64	43	92	93	106	79	51	76	69	54	134	205	94	95	48	54	44	47
DDB_G0270254	37	67	50	68	72	41	107	69	37	115	127	43	168	168	126	166	156	153	70	139	95	101	189	143	59	40	44	10	7
DDB_G0270256	260	521	760	304	426	365	524	437	517	502	681	284	488	563	624	407	519	829	643	644	1242	457	498	619	410	340	1221	270	281
DDB_G0270258	0	0	1	0	2	3	1	0	0	1	0	0	0	3	4	8	16	6	3	16	8	34	52	41	20	42	56	16	8
DDB_G0270260	5789	6163	4601	3113	5195	3511	1819	2300	2428	1607	2644	3220	1835	1817	1647	772	1267	1729	948	1928	2187	1472	1930	3602	2542	3608	11586	5824	4728
DDB_G0270262	84	140	120	122	184	134	222	163	128	224	324	133	259	423	338	308	392	340	212	344	275	269	517	360	255	212	595	141	136
DDB_G0270264	7266	4542	6791	3951	4733	3859	3093	4135	2656	2995	3334	4020	2444	2592	3446	3953	3873	5506	6250	7047	7041	7911	8136	9880	7427	6563	12527	9393	7239
DDB_G0270266	161	112	96	300	131	126	270	207	168	282	217	243	258	210	283	386	219	542	312	458	508	877	631	896	559	535	991	647	596
DDB_G0270268	39	23	19	77	108	86	76	57	31	59	71	12	29	12	10	6	9	8	38	78	55	37	6	19	17	20	33	29	13
DDB_G0270270	1919	2406	3349	2181	2487	2655	1926	1769	1111	1701	2909	1567	2189	1139	603	707	382	316	554	480	486	275	240	229	118	105	205	118	90
DDB_G0270272	4906	4106	575	1204	1625	402	1765	1352	1103	1690	2058	1514	1399	2478	2040	1357	1555	2052	1635	2746	2611	2669	5694	1605	982	1353	633	576	1062
DDB_G0270274	0	0	1	0	0	0	0	0	1	1	0	0	0	0	0	0	0	2	0	0	0	0	0	1	0	1	1	0	0
DDB_G0270276	197	313	396	329	695	694	217	213	174	238	285	293	227	234	332	246	537	609	397	1075	604	643	1888	1524	839	1739	2469	809	1193
DDB_G0270278	38	40	51	189	57	74	178	69	95	158	79	114	158	99	141	152	65	123	107	79	116	108	201	177	132	98	128	104	60
DDB_G0270280	3	3	7	5	10	23	4	5	3	13	9	16	15	14	18	21	26	15	3	9	9	8	25	39	18	11	52	14	15
DDB_G0270282	44	85	141	82	101	120	101	60	46	83	107	76	89	91	90	119	113	117	129	156	153	147	141	106	18	13	27	13	14
DDB_G0270284	11	17	43	46	195	118	38	47	18	39	27	17	19	11	20	34	21	59	66	63	48	2079	1945	1794	1883	1298	1612	1738	939
DDB_G0270286	13	108	76	22	123	20	28	58	27	31	57	6	9	14	3	4	5	3	6	10	4	5	7	7	3	7	8	2	6
DDB_G0270288	0	0	0	0	1	0	0	0	1	0	0	0	0	1	0	1	0	0	2	4	3	7	15	10	4	3	7	0	2
DDB_G0270290	0	0	1	0	0	0	0	0	0	0	1	0	0	0	0	0	0	0	0	0	0	0	0	0	0	0	0	0	0
DDB_G0270292	0	1	0	0	0	1	0	0	0	1	0	0	0	1	0	0	0	0	0	0	0	0	2	2	0	0	0	2	0
DDB_G0270294	0	0	2	0	9	8	1	4	1	1	12	1	2	3	2	2	4	6	3	10	3	6	23	16	3	9	15	0	3
DDB_G0270296	626	1238	1280	1904	2025	2362	1389	1727	1090	1293	3232	1782	1411	709	544	509	197	221	184	116	121	45	35	38	22	12	20	22	17
DDB_G0270298	6116	6643	10854	6211	6670	8007	7152	6444	4172	6717	8885	9401	8006	7930	7129	8128	7478	6115	6720	8000	6046	9635	9675	8071	6932	2670	4136	3841	2085
DDB_G0270300	83	148	112	214	215	269	112	105	41	101	141	55	128	66	37	142	28	22	105	67	95	27	14	11	1	4	15	6	4
DDB_G0270302	32	23	55	13	21	31	13	11	9	13	17	22	20	7	9	6	0	2	6	0	4	1	1	1	2	1	0	0	0
DDB_G0270304	114	171	255	187	253	247	206	184	178	170	370	211	169	171	133	127	134	112	192	173	219	295	498	423	274	302	548	136	236
DDB_G0270306	6	14	12	0	3	3	6	5	4	3	5	6	1	4	2	2	1	6	1	5	3	10	19	22	10	9	7	3	6
DDB_G0270308	43	15	22	9	16	3	1	10	1	3	0	0	1	0	1	1	1	0	3	0	0	5	0	1	6	0	2	7	2
DDB_G0270310	292	118	218	311	504	297	668	601	296	639	448	579	642	541	849	1265	1002	1699	2062	1893	2107	1738	1849	2285	1092	1015	1434	802	986
DDB_G0270312	104	226	254	164	308	276	131	198	134	130	393	265	175	220	162	115	122	107	106	116	128	133	206	162	175	608	1759	210	710
DDB_G0270314	441	647	1120	740	759	1339	672	587	461	561	776	984	690	597	593	626	406	805	913	787	1563	441	612	844	404	497	1289	305	475
DDB_G0270316	9525	12773	1442	5241	5379	2006	7579	3151	6571	6914	5583	10020	4960	6848	10584	2321	2253	9974	1832	2497	5603	561	2094	1051	83	139	134	72	103
DDB_G0270318	1	39	15	6	59	17	1	29	20	2	14	3	3	3	2	1	0	5	1	0	7	1	5	9	2	3	9	6	2
DDB_G0270320	314	391	193	310	383	168	270	233	108	270	296	201	190	293	175	311	198	121	204	161	77	200	225	84	80	110	87	126	107
DDB_G0270322	234	149	239	584	367	206	742	378	307	707	503	443	748	584	511	1102	617	495	664	508	346	617	344	272	296	229	272	332	232
DDB_G0270324	961	837	686	131	437	130	260	263	150	305	394	259	231	553	386	362	630	724	477	932	665	1031	2014	1464	846	1134	2074	869	952
DDB_G0270326	13	21	15	49	46	18	40	43	13	30	38	6	31	26	10	22	11	8	22	23	18	19	3	1	2	0	0	2	0
DDB_G0270328	28	52	54	13	22	17	24	5	11	27	19	19	44	21	78	51	67	158	27	90	94	11	10	18	7	7	16	8	3
DDB_G0270330	18	25	26	27	49	11	43	6	9	30	11	5	30	7	11	42	19	20	17	15	7	3	6	9	4	5	20	10	15
DDB_G0270336	770	680	620	291	349	186	89	98	100	78	72	89	15	24	29	9	4	9	10	6	11	23	5	10	24	3	10	22	7
DDB_G0270338	71	109	146	220	190	162	192	142	106	172	129	93	157	95	83	200	95	81	255	170	130	526	193	162	209	128	195	203	116
DDB_G0270340	259	383	553	54	530	53	78	126	53	85	13	17	13	3	10	15	4	4	59	30	74	50	16	24	24	6	38	53	16
DDB_G0270342	11	1	13	4	11	14	11	8	5	10	6	14	6	35	76	75	111	185	50	54	83	610	568	684	1653	2393	3044	1306	1607
DDB_G0270344	56	46	94	37	39	31	40	26	27	45	17	20	15	11	24	76	30	29	62	58	67	209	164	186	185	76	167	107	59
DDB_G0270346	110	120	152	102	132	139	145	93	136	135	195	285	137	153	252	173	106	223	118	130	160	271	154	312	112	81	173	90	56
DDB_G0270348	5	5	1	3	2	3	5	3	1	2	5	7	7	2	5	2	2	1	4	8	2	5	2	6	1	4	4	1	2
DDB_G0270350	5	35	19	48	250	281	40	51	27	30	44	37	21	34	20	15	14	9	5	8	3	15	33	22	28	9	39	19	14
DDB_G0270352	1102	1238	746	952	1143	542	1940	1553	687	1908	1353	1309	1766	1847	1221	2096	1548	653	1772	1020	422	2553	2231	906	1556	1378	934	1537	1739
DDB_G0270354	88	187	198	139	315	148	132	90	38	158	109	26	79	119	101	312	218	52	377	129	39	355	141	50	65	217	174	54	173
DDB_G0270356	2287	3002	3488	1797	3851	3083	780	1476	558	643	1166	549	643	544	299	158	196	114	285	155	242	323	297	292	311	253	453	337	301
DDB_G0270358	561	447	146	189	236	100	478	243	189	492	432	432	474	808	713	888	758	883	587	1205	688	1267	1981	982	636	699	538	467	493
DDB_G0270360	103	186	157	87	241	144	53	92	89	58	152	134	65	107	100	61	71	75	43	57	87	112	237	195	88	98	167	78	64
DDB_G0270362	811	274	464	140	143	129	219	197	156	231	196	262	208	375	507	674	735	1001	1008	1442	1334	2501	1406	1852	1236	770	1931	1241	766
DDB_G0270364	0	0	0	0	0	0	0	0	0	0	0	0	0	0	0	0	0	0	0	0	0	0	0	0	0	0	0	0	0
DDB_G0270366	1020	421	552	345	249	171	516	31	96	442	22	279	429	83	203	295	22	129	258	21	109	50	10	14	17	3	4	14	2
DDB_G0270368	511	314	457	56	138	80	278	18	106	273	25	528	340	88	342	152	36	247	163	44	310	86	13	21	12	5	22	9	4
DDB_G0270372	0	0	0	0	1	0	0	0	0	0	0	0	0	0	0	0	0	0	1	0	0	0	0	0	0	0	0	0	0
DDB_G0270374	3	2	4	10	16	24	6	11	8	7	3	10	4	3	0	0	1	0	0	0	1	0	0	0	0	0	0	0	0
DDB_G0270376	8	15	11	31	40	42	48	31	37	53	54	80	63	27	19	15	3	17	10	8	29	11	6	6	1	2	4	0	4
DDB_G0270378	1297	1287	569	958	1118	554	883	1033	608	749	869	614	494	355	211	293	168	217	1228	1251	740	2188	277	105	191	210	149	283	327
DDB_G0270380	25728	40965	38987	16792	34099	31817	21232	28973	20392	19775	42096	44811	24143	48037	44833	19249	34107	34929	9807	23030	25113	1434	2309	3396	757	609	1936	803	635
DDB_G0270382	1399	1392	1914	1378	1511	1486	1846	1112	718	1928	1819	1867	1954	2135	2710	4553	3759	4575	6343	5937	4375	14872	13548	15072	13057	6233	12759	9329	5688
DDB_G0270384	208	347	226	247	489	164	253	326	110	244	568	64	362	405	161	316	320	131	199	354	84	147	227	59	60	55	38	46	28
DDB_G0270386	98	117	65	46	92	22	38	46	17	32	35	14	29	31	21	42	47	37	45	51	42	131	125	75	72	43	52	48	30
DDB_G0270388	506	521	135	189	78	100	253	99	198	248	149	299	176	128	276	182	102	458	111	126	292	257	302	305	167	90	228	135	163
DDB_G0270390	488	284	311	904	548	219	1024	464	302	934	664	320	872	314	218	442	150	93	376	247	151	225	139	63	118	90	85	164	84
DDB_G0270392	247	180	98	145	220	91	146	108	54	116	119	73	62	68	82	154	92	72	236	195	97	622	359	127	161	104	61	110	49
DDB_G0270394	73	139	119	8	6	3	11	14	7	6	17	1	6	4	2	0	4	12	8	11	12	12	22	19	3	1	7	1	3
DDB_G0270396	94	170	187	12	3	8	11	7	6	14	5	7	8	5	3	5	0	1	11	2	8	7	6	3	8	5	4	4	3
DDB_G0270398	1291	1134	1050	2701	1259	1129	1901	1229	1056	1728	1313	1169	1144	483	422	477	203	271	634	409	603	647	778	848	933	540	712	915	602
DDB_G0270400	164	109	46	48	102	26	64	53	72	53	102	141	41	82	128	33	51	175	46	93	209	119	233	328	59	96	148	32	63
DDB_G0270402	598	459	410	297	472	360	516	396	408	474	781	717	612	907	847	422	559	779	283	500	578	346	569	504	133	116	220	75	113
DDB_G0270404	413	374	202	943	714	377	595	518	491	487	425	469	253	76	53	55	6	24	300	105	456	48	6	12	9	6	8	10	7
DDB_G0270406	17	6	6	5	3	3	3	4	1	5	8	12	6	11	6	4	5	8	4	6	11	6	9	13	3	3	15	4	5
DDB_G0270408	41	50	65	37	101	52	52	33	38	63	76	59	54	66	60	83	87	86	97	103	135	127	106	86	50	23	60	42	21
DDB_G0270410	332	254	104	112	116	68	114	67	121	116	120	157	101	97	166	135	94	268	87	144	272	148	228	266	171	107	246	153	149
DDB_G0270412	921	1094	1468	842	913	1001	631	571	376	586	728	612	600	518	412	581	411	348	329	313	265	550	789	705	471	247	504	407	182
DDB_G0270414	43	17	23	21	20	17	93	61	42	76	112	81	89	281	224	276	360	348	233	420	217	472	495	273	190	164	225	48	76
DDB_G0270416	69	35	56	124	145	63	84	61	30	98	130	84	93	93	71	115	59	53	89	78	64	177	125	89	103	66	89	47	31
DDB_G0270418	234	483	91	58	81	47	40	16	40	22	24	27	13	15	16	11	28	37	11	39	49	116	643	928	549	503	437	225	330
DDB_G0270420	1246	1177	2104	1226	1305	1554	959	691	737	851	914	924	877	954	993	1379	965	1353	1936	1588	1998	2143	1924	2326	775	683	1630	613	397
DDB_G0270422	13	36	23	3	25	21	2	3	3	0	4	1	2	1	0	1	2	0	2	1	3	2	3	3	9	6	8	9	8
DDB_G0270424	37063	53833	74336	38780	56794	76741	37412	46699	37569	34830	62506	88418	50489	64467	63015	31513	34934	43407	13840	20045	26607	3127	4534	7430	1292	1117	4280	1348	872
DDB_G0270426	1	1	7	5	1	2	2	2	0	5	6	1	5	4	1	4	1	3	4	4	5	24	50	76	404	361	1740	563	289
DDB_G0270428	50	70	43	88	125	49	79	76	18	85	138	23	110	71	42	65	53	26	48	45	44	36	44	26	21	23	28	34	26
DDB_G0270430	1532	1673	1125	5474	2716	4560	9915	3813	6161	7912	3587	5159	2035	479	431	133	22	155	168	40	455	28	9	33	17	7	30	29	8
DDB_G0270432	340	187	476	745	442	502	617	414	381	585	495	779	604	583	878	1002	588	759	505	488	487	1258	695	888	725	488	1210	702	527
DDB_G0270434	93	135	88	98	93	73	104	64	64	105	101	79	88	90	108	137	96	122	138	134	149	172	153	145	64	76	145	54	82
DDB_G0270436	127	266	193	60	165	56	71	97	77	74	82	111	38	46	68	54	46	107	86	80	120	75	87	76	36	34	32	42	29
DDB_G0270438	670	742	1037	597	732	722	747	619	587	718	812	493	696	574	556	369	330	515	426	444	621	525	569	753	309	160	472	201	126
DDB_G0270440	21	58	55	3	31	11	2	1	1	1	7	2	2	3	0	0	1	1	1	0	5	1	0	3	4	1	3	0	1
DDB_G0270442	140	250	340	25	57	152	23	8	8	22	11	4	6	4	8	5	5	7	7	5	15	39	230	354	1028	375	635	587	224
DDB_G0270444	396	528	44	73	402	71	48	119	79	36	126	86	8	27	46	8	10	32	18	39	59	17	17	55	18	12	35	9	18
DDB_G0270446	201	156	83	97	161	55	101	92	72	110	125	109	82	93	96	62	80	157	92	151	183	226	290	250	93	91	93	39	57
DDB_G0270448	5	16	14	4	11	3	8	8	8	4	9	1	0	2	0	1	0	1	1	2	2	7	20	8	10	5	10	4	7
DDB_G0270450	256	223	111	194	369	181	255	263	177	258	389	401	197	233	171	95	113	177	162	147	197	169	107	142	95	128	247	109	163
DDB_G0270452	10	13	19	18	28	22	21	18	18	17	23	11	20	5	0	7	1	6	10	10	15	26	9	14	12	11	26	10	12
DDB_G0270454	6	9	6	4	5	1	24	2	6	29	18	7	26	67	58	111	136	166	173	265	187	402	495	352	194	271	404	119	265
DDB_G0270458	0	0	0	0	0	0	0	0	0	0	0	0	0	0	0	0	0	0	0	0	0	0	0	0	0	0	0	0	0
DDB_G0270460	0	0	0	0	0	0	0	0	0	0	0	0	0	0	0	0	0	0	0	0	0	0	0	0	0	0	0	0	0
DDB_G0270462	0	0	0	0	0	0	0	0	0	0	0	0	0	0	0	0	0	1	0	0	0	0	0	0	0	0	0	0	0
DDB_G0270464	0	0	0	0	0	0	0	0	0	0	0	0	0	0	0	0	0	0	0	0	0	0	0	0	0	0	0	0	0
DDB_G0270466	15	66	49	26	158	42	30	100	31	25	95	15	20	24	6	8	17	12	35	21	39	16	19	15	2	8	14	1	3
DDB_G0270468	0	0	2	1	1	1	9	7	1	15	16	19	8	151	168	104	533	312	124	536	191	186	83	11	0	9	4	0	6
DDB_G0270470	576	683	908	395	490	356	209	302	112	187	334	98	192	107	52	107	55	48	103	121	111	214	303	183	148	60	84	74	30
DDB_G0270472	130	38	59	129	89	34	149	71	43	172	75	75	97	92	86	284	169	133	290	243	109	319	365	259	385	262	312	482	239
DDB_G0270474	4	4	10	2	2	8	16	0	4	15	5	22	9	43	108	95	207	369	139	340	309	832	1907	1516	734	730	1943	450	614
DDB_G0270476	1	0	0	0	0	0	0	0	0	0	0	0	0	0	0	0	0	0	0	0	0	0	0	0	0	0	0	0	0
DDB_G0270478	0	2	0	0	3	0	1	4	0	1	0	0	2	1	0	0	0	0	0	0	4	0	2	0	0	0	0	0	0
DDB_G0270480	84	95	13	6	65	13	12	23	12	7	21	14	4	20	13	3	2	2	9	14	19	28	41	11	5	12	6	3	17
DDB_G0270482	1778	1814	1187	84	289	127	43	32	32	40	23	42	25	17	19	8	5	10	8	4	10	23	15	16	16	5	8	20	10
DDB_G0270488	914	1185	479	439	467	635	250	219	341	232	458	433	268	128	167	59	32	113	183	102	566	323	432	375	242	289	468	276	470
DDB_G0270490	6	10	16	3	3	3	7	8	2	2	4	3	2	7	5	3	5	9	13	19	14	13	18	14	8	5	21	4	5
DDB_G0270492	85	103	69	85	101	44	140	80	45	147	133	33	195	149	84	193	145	80	131	149	79	290	327	171	280	150	120	111	75
DDB_G0270494	13	24	20	22	39	20	20	30	18	24	64	8	37	22	21	19	18	10	10	41	30	8	10	2	1	2	5	0	1
DDB_G0270496	74	201	178	6	2	9	13	6	11	10	6	7	7	3	4	4	0	1	3	7	0	10	5	19	8	5	5	4	2
DDB_G0270500	447	516	546	661	871	517	617	632	284	605	742	482	654	386	234	413	190	93	391	307	193	170	78	40	87	83	107	157	131
DDB_G0270502	0	0	0	0	0	0	0	0	0	0	0	0	0	1	0	0	0	0	0	0	0	0	0	0	0	0	0	0	0
DDB_G0270504	0	1	0	0	0	0	0	0	1	0	0	0	0	0	0	0	1	1	0	0	1	0	0	0	0	1	0	0	0
DDB_G0270506	21	37	28	19	32	15	15	14	10	18	21	17	17	12	14	10	11	8	24	24	46	119	87	85	53	48	76	29	34
DDB_G0270508	8	5	17	12	6	20	22	11	19	25	9	16	37	10	25	51	12	28	24	15	21	97	19	37	16	6	36	6	2
DDB_G0270510	134	173	98	141	180	47	217	162	58	164	223	46	212	225	119	267	233	202	346	407	199	916	688	334	252	242	194	74	174
DDB_G0270512	0	0	0	0	0	0	0	0	0	0	0	0	0	0	0	0	1	0	1	1	0	0	0	0	0	0	0	1	0
DDB_G0270514	0	1	0	0	0	0	0	0	0	0	0	0	0	0	0	0	0	0	2	0	0	0	0	0	0	0	0	0	0
DDB_G0270518	111	40	123	435	89	500	2911	164	471	3145	614	1200	2562	2860	5938	17019	10658	17255	26370	27435	38035	3449	6663	5821	521	102	238	87	50
DDB_G0270520	0	1	0	0	0	0	0	0	0	1	0	0	0	1	0	2	1	1	2	1	0	41	7	4	5	24	24	3	18
DDB_G0270522	52	30	33	198	145	117	616	196	197	714	705	525	845	1199	639	1332	937	699	424	502	169	264	148	88	20	38	20	12	13
DDB_G0270524	2	1	2	2	3	2	10	4	1	5	10	5	4	17	11	109	33	32	76	27	53	49	92	15	17	211	27	10	295
DDB_G0270528	36	110	49	24	61	21	27	43	25	19	43	3	9	9	6	2	3	2	3	5	1	7	6	2	6	3	8	7	6
DDB_G0270530	0	10	8	1	10	7	2	1	1	1	4	0	0	1	1	1	1	2	0	0	0	0	0	0	0	0	1	1	2
DDB_G0270532	2	0	0	1	1	0	1	1	0	1	0	2	1	0	0	0	0	0	1	0	0	1	0	0	0	0	0	0	0
DDB_G0270536	0	3	0	0	0	0	0	1	4	0	1	1	0	0	0	0	2	3	0	2	1	0	0	3	1	3	0	0	1
DDB_G0270538	34	84	120	42	42	31	72	57	43	59	69	77	65	53	70	56	32	61	43	39	74	136	211	245	176	151	314	155	86
DDB_G0270540	59	33	63	20	16	12	174	31	64	203	126	44	218	253	152	227	158	126	68	53	26	37	13	21	21	19	17	6	14
DDB_G0270544	59	68	65	46	33	15	49	36	15	44	27	9	12	8	2	9	6	7	26	14	17	58	31	29	18	4	18	7	6
DDB_G0270548	0	1	0	0	0	1	0	1	0	0	1	0	0	0	0	0	0	0	0	0	0	0	0	0	0	0	0	0	0
DDB_G0270550	44	51	39	75	82	36	61	35	33	54	53	35	27	23	14	23	11	16	47	31	39	64	120	95	72	60	73	78	53
DDB_G0270552	498	458	444	192	215	126	194	186	229	197	220	270	142	145	214	235	115	308	215	281	362	350	303	406	160	105	264	108	99
DDB_G0270554	25	36	34	15	24	22	14	9	9	11	17	17	20	9	9	15	5	9	13	7	14	28	19	28	9	13	10	12	8
DDB_G0270556	16	13	6	26	26	11	40	43	18	27	17	5	10	10	3	6	6	3	26	22	18	26	4	0	4	8	14	6	5
DDB_G0270558	8	22	8	6	17	5	21	9	6	10	12	9	8	20	6	20	24	8	10	5	7	54	51	13	14	13	10	4	8
DDB_G0270560	311	282	107	169	238	75	196	144	136	203	195	180	165	137	121	106	84	117	147	117	172	190	193	173	151	120	137	160	181
DDB_G0270562	1555	1308	1671	905	1229	756	1075	857	505	967	1233	782	970	990	704	1682	1057	745	2941	2384	1375	3141	2076	1098	2086	2166	2130	2841	2206
DDB_G0270564	52	166	86	63	266	71	102	98	57	79	78	38	17	17	9	14	9	10	22	30	14	24	13	12	10	9	26	15	15
DDB_G0270566	487	214	193	137	134	71	256	164	191	256	226	422	182	439	601	443	508	843	295	586	454	1667	4047	2907	1184	1483	1587	496	1440
DDB_G0270568	184	78	87	358	235	195	168	244	86	146	163	48	123	105	75	122	141	100	399	524	291	376	140	88	202	148	155	180	154
DDB_G0270570	4	2	2	3	1	3	11	3	7	15	6	5	10	24	16	27	30	45	27	58	25	54	64	61	47	33	51	35	45
DDB_G0270572	80	60	38	74	159	96	16	28	12	12	15	9	2	3	4	1	0	2	14	2	10	20	9	9	0	1	4	2	0
DDB_G0270574	1	20	2	1	20	7	1	8	1	1	4	1	0	3	2	0	0	0	0	3	2	2	1	1	0	0	0	0	0
DDB_G0270578	80	152	223	75	145	133	64	44	29	39	50	43	34	22	34	27	21	42	23	28	51	88	295	472	326	141	380	148	83
DDB_G0270580	20	38	36	4	11	5	3	8	5	4	5	0	1	0	0	1	0	1	0	0	1	2	2	0	5	0	3	0	2
DDB_G0270582	2	4	6	3	12	2	1	0	0	1	1	1	0	0	1	0	1	1	0	0	0	8	10	25	419	465	1120	603	549
DDB_G0270584	8	20	27	14	127	30	15	11	20	13	19	19	14	11	13	15	14	20	18	13	16	29	19	23	15	13	25	18	7
DDB_G0270586	2	2	5	3	9	8	11	0	3	9	12	16	9	11	11	15	5	17	12	8	4	4	2	2	0	0	0	0	1
DDB_G0270588	1	3	3	0	5	2	5	4	1	5	15	7	11	17	4	17	8	12	13	17	20	34	37	25	46	52	79	32	33
DDB_G0270590	317	525	45	226	219	85	253	164	192	249	293	162	172	231	189	81	86	169	127	193	173	92	167	120	26	10	47	7	10
DDB_G0270592	3	4	5	12	57	18	14	24	21	23	45	9	9	25	17	7	14	22	5	14	27	6	9	6	2	2	0	0	0
DDB_G0270594	0	1	2	0	0	0	0	0	0	0	0	1	0	1	0	0	0	0	1	1	0	1	5	2	0	0	0	0	0
DDB_G0270596	41	32	33	49	58	19	52	39	19	46	66	26	33	53	27	46	32	21	41	42	23	103	71	46	43	48	45	7	21
DDB_G0270598	0	2	1	0	3	1	1	1	0	3	9	1	2	3	1	7	8	4	2	9	2	3	3	8	1	1	1	0	1
DDB_G0270600	2	0	0	1	3	3	1	0	0	0	3	2	1	1	1	0	1	1	0	2	1	7	7	12	14	29	52	28	57
DDB_G0270602	0	0	0	0	0	0	0	0	0	0	0	0	0	0	0	0	0	0	0	0	0	1	0	0	0	2	1	2	1
DDB_G0270604	0	0	0	1	1	4	3	2	0	0	0	3	0	1	1	1	0	0	0	0	1	1	1	0	0	0	1	1	0
DDB_G0270606	8	5	10	10	12	7	13	7	5	13	12	12	9	10	11	25	14	73	296	500	391	848	448	287	576	511	174	299	329
DDB_G0270610	3	6	4	1	2	1	0	0	1	2	3	1	0	0	1	1	1	1	1	1	2	92	2154	1727	865	1245	2674	571	772
DDB_G0270614	0	0	1	1	1	0	3	0	0	5	1	2	0	0	0	3	5	1	0	3	3	2	5	29	269	24	73	34	6
DDB_G0270618	709	986	1336	139	463	188	183	192	125	148	178	104	82	71	74	101	44	86	128	122	145	210	219	203	147	88	151	97	86
DDB_G0270620	0	0	0	0	0	0	0	0	0	0	0	0	0	0	0	0	1	1	0	0	0	1	2	15	0	2	3	1	1
DDB_G0270622	313	397	665	222	217	289	209	203	167	201	233	284	173	138	203	228	184	256	301	308	443	93	122	126	36	13	144	58	36
DDB_G0270624	0	0	0	0	0	0	0	1	1	1	0	0	0	1	1	0	0	2	3	5	7	1	0	0	1	0	2	0	0
DDB_G0270626	463	493	714	1281	823	876	1038	720	537	1004	715	776	868	556	506	1074	518	369	890	689	481	1341	931	642	1242	812	937	1394	921
DDB_G0270628	0	1	0	1	2	0	2	0	0	0	0	0	0	0	0	1	0	1	0	0	1	0	0	0	0	0	0	0	0
DDB_G0270630	0	0	0	1	1	1	1	1	1	0	0	1	0	3	1	0	0	0	1	0	1	0	0	0	1	0	1	1	0
DDB_G0270632	38	31	50	54	53	21	68	34	38	60	73	26	64	78	57	105	76	89	105	107	87	198	173	119	74	107	148	45	84
DDB_G0270634	3398	3071	4104	3503	2863	2249	3254	2537	1648	2925	3343	3056	3201	2147	1649	1530	1161	1215	1212	1127	1217	811	913	1171	635	740	1553	921	719
DDB_G0270636	18	19	15	14	9	7	12	9	3	5	10	6	1	3	5	9	2	5	12	17	17	15	21	7	11	7	3	11	9
DDB_G0270638	0	1	1	0	0	0	0	3	0	0	0	0	0	1	0	0	0	1	0	0	0	0	0	0	0	0	0	0	0
DDB_G0270640	784	745	666	1795	1096	973	1354	1081	929	1235	1039	1436	1196	820	912	1040	565	1020	1050	932	1077	1287	837	970	517	493	711	326	551
DDB_G0270642	23	43	16	9	45	17	2	7	8	3	5	4	1	3	0	0	0	2	0	1	2	1	3	1	0	0	0	3	0
DDB_G0270644	10	17	5	16	22	8	15	4	12	11	14	6	10	20	5	8	9	6	15	8	9	22	9	7	4	2	2	4	7
DDB_G0270646	17	33	35	9	51	28	23	20	16	23	26	12	13	3	2	11	4	1	18	8	5	26	19	19	8	13	12	8	12
DDB_G0270648	0	0	0	0	0	0	0	0	0	0	0	0	0	0	0	0	0	0	0	0	0	0	0	0	0	0	0	0	0
DDB_G0270650	0	0	0	0	0	0	0	0	0	0	0	0	0	0	0	0	0	1	0	0	0	0	0	0	0	0	0	0	0
DDB_G0270652	21	14	7	7	9	7	25	9	6	23	14	5	24	14	14	43	19	21	48	37	18	46	29	20	10	6	7	2	6
DDB_G0270654	0	0	0	1	3	2	1	0	0	0	1	2	2	0	0	0	0	1	2	0	1	1	3	2	1	2	4	1	1
DDB_G0270656	0	1	5	3	1	5	3	1	1	0	0	1	2	0	1	2	0	0	0	2	1	1	0	0	0	1	3	2	1
DDB_G0270658	11564	21309	40242	17406	23139	43910	8060	18249	9154	7017	12517	14176	7677	6580	5695	3552	3597	3981	1583	2223	2482	920	1031	2125	2551	1568	7418	6675	3020
DDB_G0270660	3	4	1	4	26	5	5	0	0	3	0	0	1	0	2	1	1	1	1	3	2	3	1	0	0	0	1	2	0
DDB_G0270662	0	1	1	0	5	1	0	0	0	1	1	0	1	0	0	0	0	1	0	0	2	1	2	2	3	2	21	9	5
DDB_G0270664	57	71	57	144	121	44	208	98	44	182	135	41	182	170	70	243	134	88	173	146	59	194	137	86	68	39	29	23	26
DDB_G0270666	240	168	181	1058	702	360	1134	327	281	986	965	193	918	416	164	258	113	40	346	124	72	595	143	72	223	210	178	312	208
DDB_G0270668	837	728	193	444	1269	249	694	805	484	625	917	480	501	745	478	250	188	178	266	283	279	308	195	67	23	58	13	15	45
DDB_G0270670	3565	2064	1009	1338	2359	490	2763	2015	1139	2698	2796	2114	1921	4430	3334	3013	4218	2637	3847	5637	2419	6321	5284	2169	593	506	202	138	157
DDB_G0270672	1	5	6	3	22	6	7	6	3	8	2	1	0	0	0	0	0	0	1	0	1	0	1	0	1	0	0	0	1
DDB_G0270678	25	30	9	8	19	10	9	8	13	7	22	20	13	13	20	6	12	40	10	21	34	23	45	70	28	25	39	16	18
DDB_G0270680	2	12	14	12	18	11	18	7	9	18	27	13	11	16	12	18	11	20	16	13	22	26	29	11	9	10	11	2	2
DDB_G0270682	42	92	167	142	304	177	309	133	212	286	241	311	245	135	311	362	236	411	616	452	676	470	250	310	172	209	524	225	177
DDB_G0270686	4574	4560	10591	2570	3477	4161	2574	2575	1463	1982	3179	2154	1237	450	277	145	112	96	398	99	293	130	54	98	132	48	162	249	107
DDB_G0270688	3	4	10	17	16	18	36	11	14	47	7	20	34	36	90	256	86	183	110	95	70	649	992	1172	1247	698	1619	649	532
DDB_G0270690	194	374	384	161	575	130	156	201	182	161	248	90	105	67	72	155	125	151	269	330	339	258	508	241	188	179	240	69	125
DDB_G0270692	53	94	84	198	101	43	169	78	99	142	45	42	48	11	23	72	24	50	129	122	111	349	210	216	219	147	179	177	140
DDB_G0270694	471	403	443	446	443	526	539	451	423	541	738	756	563	568	540	670	495	442	584	543	527	1351	1336	1103	715	611	1009	660	642
DDB_G0270698	72	108	99	133	238	199	264	240	150	250	434	130	333	512	433	407	406	325	248	339	336	57	51	31	9	26	46	8	19
DDB_G0270700	33	29	15	102	74	19	63	46	15	42	49	14	38	41	24	50	28	8	83	83	25	85	42	12	38	12	3	21	13
DDB_G0270704	63	132	88	150	899	153	139	365	125	145	117	11	28	16	6	8	1	2	55	37	35	19	5	3	6	3	1	1	2
DDB_G0270706	38	7	7	4	11	0	0	2	1	7	1	0	2	3	1	6	7	4	4	5	0	9	1	1	1	0	0	1	0
DDB_G0270708	220	309	220	530	1080	234	847	947	316	649	587	110	232	56	42	61	7	14	302	75	109	112	9	6	13	11	13	23	5
DDB_G0270710	0	0	1	1	0	0	0	1	0	0	0	0	0	0	0	0	0	0	0	0	0	0	2	0	0	0	2	0	8
DDB_G0270714	0	1	0	2	0	0	0	0	0	0	0	0	0	1	0	1	0	0	0	0	0	0	0	0	0	0	0	0	0
DDB_G0270718	90	112	74	250	402	116	193	350	138	191	304	66	86	101	84	86	70	97	617	398	437	85	19	18	18	28	18	15	15
DDB_G0270720	19	44	40	6	150	32	8	12	4	4	10	5	1	0	1	0	0	0	1	2	2	2	1	1	1	1	1	1	0
DDB_G0270722	23	25	10	13	40	13	16	12	7	19	29	12	19	11	4	6	0	7	4	2	0	7	1	0	5	2	5	2	2
DDB_G0270724	0	3	0	10	39	16	8	6	1	6	6	1	2	3	1	1	0	1	2	1	1	1	0	0	0	0	1	0	0
DDB_G0270726	1176	162	168	3203	3297	1649	12258	1941	2955	12772	3779	4442	6863	8096	9072	16654	11323	16715	21830	22447	24412	1507	106	286	71	49	74	51	60
DDB_G0270728	0	0	0	0	3	2	0	0	0	0	0	1	0	1	0	0	0	0	0	0	5	0	1	0	0	0	0	0	0
DDB_G0270730	69	111	98	119	912	288	153	463	161	131	374	49	41	57	33	31	49	32	199	312	202	12	6	6	4	0	4	5	2
DDB_G0270732	0	1	0	0	0	0	0	1	0	0	0	0	2	0	1	0	0	3	0	1	1	0	1	1	0	0	1	0	0
DDB_G0270734	28	56	16	6	28	13	12	17	24	7	14	16	5	12	30	13	13	58	19	40	75	50	80	100	31	35	78	11	30
DDB_G0270736	1	11	41	38	70	34	37	43	33	31	15	5	2	4	2	4	1	8	20	21	64	60	1	1	2	1	3	1	6
DDB_G0270738	36	143	159	6	3	3	11	12	4	4	4	2	1	0	1	2	3	4	0	3	1	4	3	7	4	4	7	3	5
DDB_G0270740	0	0	1	0	0	0	0	0	0	0	0	0	0	0	0	0	0	0	0	0	1	0	0	1	0	0	0	0	0
DDB_G0270742	353	155	92	170	106	107	340	153	208	348	314	746	471	494	812	586	438	1065	347	530	573	329	999	1291	630	518	1135	610	629
DDB_G0270744	62	76	24	50	47	16	49	37	30	41	51	22	43	44	43	32	42	69	27	53	37	63	137	96	54	49	45	36	55
DDB_G0270746	261	239	181	211	292	104	358	297	147	436	392	248	467	663	405	738	632	532	579	799	404	1192	900	600	383	304	257	154	197
DDB_G0270750	102	39	29	44	74	86	45	69	68	46	70	78	40	43	73	40	40	112	100	92	162	552	905	1172	2149	2646	4187	3037	2990
DDB_G0270752	1165	1145	2148	1263	1182	1395	935	676	453	889	921	709	1112	656	543	845	491	446	526	421	414	473	330	393	111	56	183	89	30
DDB_G0270754	989	1034	314	509	535	178	271	250	162	235	267	172	177	31	21	20	17	9	51	35	35	65	80	34	86	118	81	173	175
DDB_G0270756	6	13	6	3	12	6	6	1	4	9	6	6	0	9	16	7	9	32	6	13	22	27	58	86	59	158	310	55	247
DDB_G0270758	87	120	101	84	115	101	103	84	56	70	136	140	115	120	107	119	135	131	109	156	139	150	209	244	141	119	278	96	66
DDB_G0270760	753	353	181	568	420	296	566	377	519	515	491	749	368	424	837	322	347	1359	366	657	1054	677	1802	2485	727	1008	1892	607	1224
DDB_G0270762	3	7	11	6	4	4	12	0	2	8	2	7	5	0	26	17	11	71	26	37	61	941	1158	1549	1154	902	2039	924	749
DDB_G0270764	63	98	62	32	63	48	35	25	16	31	44	31	24	36	35	56	32	35	65	76	50	178	361	446	461	215	305	271	112
DDB_G0270766	391	434	469	395	528	286	282	230	160	218	245	179	138	118	120	194	143	165	527	301	354	338	301	260	152	133	256	89	103
DDB_G0270768	0	0	0	0	0	0	0	0	0	0	0	0	0	0	0	0	0	0	0	0	0	1	0	0	0	0	0	0	0
DDB_G0270770	0	0	0	0	0	1	0	0	0	0	0	0	0	0	0	0	0	0	0	0	0	0	0	0	0	0	0	0	0
DDB_G0270772	0	0	0	0	0	0	1	1	0	2	1	0	0	1	1	0	1	2	0	0	3	1	1	1	0	0	2	0	0
DDB_G0270774	153	147	86	543	1272	333	417	939	268	342	241	44	21	12	3	23	5	4	516	138	152	44	9	4	11	10	0	6	6
DDB_G0270776	633	399	192	441	560	113	708	345	138	768	566	203	738	847	380	1140	692	228	668	601	198	1138	955	328	818	525	289	745	407
DDB_G0270778	138	151	124	45	21	23	77	46	44	76	40	52	41	68	98	220	210	152	387	417	196	1790	1554	706	1833	998	781	1239	791
DDB_G0270780	0	3	0	0	3	0	0	0	0	0	0	2	1	2	1	0	0	4	1	2	2	0	7	6	1	7	9	1	0
DDB_G0270784	6294	4701	3556	2994	3196	2412	6119	4247	3330	6297	5574	6373	6747	9122	9048	10599	8752	10131	7892	9929	8546	10458	14930	8663	2282	2002	2060	1510	1226
DDB_G0270786	24	177	113	933	940	827	165	394	159	131	55	33	10	13	11	13	5	8	15	10	11	21	44	9	23	4	5	10	1
DDB_G0270788	15	36	87	18	50	67	298	18	10	388	42	106	198	324	605	2031	1186	1175	1046	1576	1005	1489	1188	1762	3874	7864	23467	7764	18844
DDB_G0270790	0	0	0	0	0	0	0	0	0	0	0	0	0	0	0	0	0	0	0	0	0	0	0	0	0	0	0	0	0
DDB_G0270792	0	0	0	0	0	0	0	0	0	0	0	0	0	0	0	0	0	0	0	0	0	0	0	0	0	0	0	0	0
DDB_G0270794	0	0	0	1	0	0	0	0	0	1	0	0	0	0	0	2	0	0	0	0	0	0	0	1	0	0	1	0	0
DDB_G0270796	0	0	1	0	0	1	2	0	0	3	2	0	2	2	11	18	14	12	12	16	12	12	13	8	7	12	38	10	18
DDB_G0270798	0	0	1	4	6	3	3	1	2	1	2	1	2	1	1	0	0	0	1	0	2	0	0	0	0	0	1	0	0
DDB_G0270800	432	659	782	484	698	789	442	452	286	362	652	534	518	573	445	481	576	559	399	739	440	606	900	741	397	277	706	342	261
DDB_G0270802	14	24	11	20	27	7	7	4	8	11	11	4	8	5	0	3	4	2	6	7	3	18	13	4	4	1	1	2	0
DDB_G0270804	0	0	0	0	0	1	0	0	0	0	0	0	0	0	0	0	0	0	2	0	0	0	0	1	1	0	0	0	0
DDB_G0270806	1317	1093	1232	795	953	691	702	630	376	762	871	652	723	761	585	816	489	338	535	425	314	749	807	487	348	170	194	222	143
DDB_G0270808	130	94	32	113	114	38	80	71	21	94	66	40	78	67	47	69	38	42	82	71	33	206	202	81	139	129	61	94	109
DDB_G0270810	1	5	10	20	43	14	25	34	13	24	34	17	26	57	23	27	36	36	25	27	30	30	12	3	1	3	1	0	0
DDB_G0270812	2	1	3	1	2	0	4	0	0	0	0	0	0	2	0	0	0	0	1	1	0	6	3	0	1	6	1	1	2
DDB_G0270814	158	386	376	42	136	222	40	29	41	39	22	7	14	11	16	21	10	50	29	51	65	191	595	1006	1340	595	1161	741	339
DDB_G0270816	414	396	271	266	387	205	293	247	239	282	361	360	286	285	346	165	180	387	201	330	468	448	866	791	335	363	614	302	370
DDB_G0270818	20	43	25	26	38	22	24	21	19	26	44	4	29	28	15	25	25	15	26	43	30	68	109	62	34	22	43	16	17
DDB_G0270820	0	0	0	0	1	2	0	0	0	0	0	0	0	0	1	0	0	0	0	0	0	0	0	1	0	1	0	0	0
DDB_G0270822	0	0	0	0	0	0	0	0	0	0	0	0	0	0	0	0	0	0	0	0	0	0	0	0	0	0	0	0	0
DDB_G0270824	0	0	0	0	0	0	0	0	0	0	1	0	0	0	0	0	0	0	0	1	1	0	0	0	0	0	0	0	0
DDB_G0270826	753	985	850	3758	5857	4280	1620	4397	1691	1335	1922	717	482	339	347	596	242	793	8965	7283	6283	2595	79	91	45	42	60	52	22
DDB_G0270828	31	61	7	3	5	1	1	4	1	3	0	2	0	1	0	0	0	0	1	0	0	4	1	1	1	0	0	1	2
DDB_G0270830	89	128	155	74	176	37	103	77	54	88	81	68	64	47	58	138	86	59	166	132	94	153	108	103	84	50	73	117	62
DDB_G0270834	3853	3957	2976	3815	5106	2171	3319	3609	1761	3251	3669	2699	3349	3568	2269	2120	2121	1129	1610	1627	936	1767	1324	783	446	384	327	356	327
DDB_G0270836	1269	1143	2002	1961	2288	1570	4226	3033	3438	4203	4918	5476	5790	4649	3813	2611	1931	1670	2468	1775	2300	2431	2439	2158	2108	2696	4418	2337	3770
DDB_G0270838	1086	1381	1814	996	1333	1230	1100	1021	1179	1002	1629	2223	1393	1854	2226	849	1231	2142	617	1135	1854	184	334	773	191	231	1053	308	413
DDB_G0270848	0	1	1	0	0	1	0	0	0	0	0	0	0	0	0	0	1	0	0	0	0	0	1	0	0	0	0	0	0
DDB_G0270850	22	39	5	2	2	0	0	2	1	1	2	0	0	0	1	0	0	0	0	1	0	1	1	0	0	1	0	2	0
DDB_G0270852	0	0	0	0	0	0	0	1	0	0	0	1	0	0	0	0	0	0	0	0	1	0	0	0	0	0	0	0	0
DDB_G0270854	353	416	445	231	342	236	319	221	134	296	324	122	338	276	210	312	227	154	348	238	183	507	568	276	217	125	135	112	71
DDB_G0270856	221	170	140	173	217	64	197	188	168	163	229	177	111	80	84	117	61	91	299	256	257	385	340	192	238	238	209	202	200
DDB_G0270858	210	239	257	616	610	315	546	433	329	575	412	261	302	192	273	618	443	515	817	867	651	1971	2947	3222	3178	2500	3984	3562	2874
DDB_G0270862	0	0	0	0	0	0	0	0	0	0	0	0	0	0	0	0	0	0	0	0	0	0	0	0	0	0	0	0	0
DDB_G0270864	927	851	150	275	498	199	613	564	1082	541	839	1405	363	631	1328	324	410	2553	824	1364	3399	632	706	811	170	245	364	124	245
DDB_G0270866	226	309	399	253	432	327	288	259	235	257	511	357	357	300	207	221	208	132	230	221	214	131	244	235	163	120	336	234	107
DDB_G0270868	50	86	127	21	15	11	13	15	4	13	3	11	8	4	4	1	0	4	12	4	9	12	7	7	19	17	33	36	20
DDB_G0270870	591	689	329	395	590	199	620	553	464	526	657	615	376	723	794	372	393	477	666	675	725	308	226	112	132	253	203	264	456
DDB_G0270872	0	0	0	0	1	0	2	0	1	0	8	3	1	8	3	1	0	2	0	2	1	2	7	6	0	3	3	2	1
DDB_G0270878	4	5	3	0	2	1	3	1	1	5	3	3	4	2	2	5	5	2	12	11	10	123	139	87	1059	1028	534	691	921
DDB_G0270880	222	148	86	151	120	72	233	100	321	201	163	482	102	177	537	159	100	796	105	138	718	190	310	633	136	177	409	140	186
DDB_G0270882	77	75	104	78	97	95	115	56	58	113	143	107	137	112	107	171	120	131	136	116	110	284	337	317	203	111	242	121	68
DDB_G0270884	7114	4080	8096	15456	11118	16688	24897	15488	11944	22594	25545	26797	26511	24089	22199	29249	26508	31346	37906	45359	42726	32427	24164	30058	12833	9252	17145	7084	6562
DDB_G0270886	1	0	0	0	0	0	0	0	0	0	0	0	0	0	0	0	0	0	0	0	0	1	1	0	0	0	0	0	0
DDB_G0270888	2	0	1	2	1	0	2	0	3	0	2	1	1	0	1	2	0	2	1	1	0	1	1	1	1	0	0	1	0
DDB_G0270890	2	4	2	4	2	5	15	2	4	13	1	12	11	10	35	42	20	54	44	29	53	617	703	1543	842	454	2063	927	343
DDB_G0270892	0	2	0	0	1	0	1	2	0	0	4	0	1	1	0	4	5	7	2	8	9	31	86	39	28	58	30	12	37
DDB_G0270894	38	32	31	65	25	13	83	33	50	52	37	54	49	30	37	73	21	76	41	45	54	45	46	84	24	17	56	27	16
DDB_G0270898	38	56	56	70	33	32	64	46	52	70	55	96	63	47	75	77	60	88	62	101	82	61	60	72	34	36	110	48	46
DDB_G0270902	433	555	202	665	856	191	464	613	203	464	561	185	292	427	158	315	221	115	533	337	159	1244	800	309	548	586	353	531	472
DDB_G0270904	0	1	0	1	4	0	13	2	0	5	4	2	4	23	7	14	37	6	12	21	3	12	40	3	1	2	0	0	0
DDB_G0270906	3	8	2	4	0	1	8	4	4	8	3	1	0	3	3	2	2	3	7	6	9	5	2	2	0	0	5	0	1
DDB_G0270910	111	127	42	24	21	16	25	17	37	24	10	19	9	6	13	12	5	37	46	31	84	96	80	77	19	5	12	11	8
DDB_G0270912	2	0	6	0	2	0	0	0	0	0	0	0	0	0	1	0	1	2	0	0	0	2	7	5	43	141	295	48	314
DDB_G0270914	8	10	9	429	96	243	967	115	81	1028	240	585	592	733	1408	4316	1854	4557	5149	4064	5329	387	167	160	109	56	59	63	45
DDB_G0270916	115	165	192	95	159	98	117	81	53	86	89	35	72	25	18	40	28	20	27	34	36	21	34	31	16	4	8	11	7
DDB_G0270918	30	50	27	54	59	28	104	50	96	79	51	113	40	60	115	117	54	277	128	131	317	240	291	278	98	100	109	47	80
DDB_G0270920	213	311	132	78	444	140	129	81	199	117	112	166	32	20	38	9	10	41	18	18	105	80	349	1094	298	286	525	155	198
DDB_G0270922	1217	4050	9797	2304	5563	12506	1498	3638	4166	1344	4591	5179	1485	3141	3293	702	1628	1338	277	643	736	65	98	141	45	60	201	36	32
DDB_G0270924	24	9	16	66	33	83	5	7	0	2	3	2	0	0	2	2	0	1	1	6	5	1	0	1	0	0	1	1	1
DDB_G0270926	3	2	2	2	3	1	4	0	1	6	3	3	5	9	18	24	31	43	16	46	33	201	434	359	262	216	410	224	115
DDB_G0270928	543	414	629	689	691	517	818	701	373	726	1038	682	725	747	497	697	554	506	779	981	663	1580	1283	820	759	728	824	750	627
DDB_G0270932	981	842	615	2002	1873	873	3805	1893	1582	3952	2712	2906	2765	4946	3831	4476	3095	2856	2924	2132	2093	18915	2432	1512	1906	1934	2116	1392	2657
DDB_G0270934	221	331	652	350	564	584	316	304	277	291	128	238	186	88	142	288	144	237	839	672	563	819	451	479	727	328	519	473	240
DDB_G0270936	247	381	590	229	423	291	227	270	125	203	316	169	173	175	164	266	269	177	389	401	316	627	667	399	417	191	329	477	185
DDB_G0270938	0	3	4	3	20	12	10	2	4	1	4	6	6	4	6	8	1	1	6	2	5	9	6	2	1	1	8	10	4
DDB_G0270940	9	14	19	4	22	9	8	5	3	4	13	2	9	10	7	4	3	1	3	4	2	8	23	16	7	34	45	11	27
DDB_G0270942	0	0	5	1	1	2	1	2	1	0	0	0	4	2	2	3	0	4	2	1	4	3	2	0	2	1	3	2	1
DDB_G0270946	678	499	920	462	770	688	167	222	99	153	85	63	80	66	60	38	45	36	32	24	44	52	31	43	24	7	27	22	13
DDB_G0270948	214	230	238	210	333	229	304	204	155	283	324	271	289	341	249	431	250	173	280	267	123	459	609	269	332	229	192	251	172
DDB_G0270950	0	0	0	0	0	0	0	0	0	0	0	0	0	0	0	0	0	0	0	0	0	0	0	0	0	0	0	0	0
DDB_G0270958	33	33	6	3	7	2	3	3	0	2	1	0	1	1	0	0	1	2	0	0	0	5	4	2	2	4	0	2	2
DDB_G0270962	71	88	7	3	27	6	4	9	7	5	15	9	1	6	4	0	5	1	3	9	12	4	36	9	2	5	1	0	5
DDB_G0270964	119	99	8	13	59	8	25	45	32	38	68	46	22	76	72	24	33	72	36	104	92	109	276	81	42	69	22	16	48
DDB_G0270966	154	192	273	85	169	165	180	104	99	183	180	215	217	155	191	318	233	316	352	290	397	427	459	698	443	201	669	376	177
DDB_G0270968	0	0	0	0	0	1	0	0	0	0	0	0	0	0	0	0	0	0	0	0	0	0	0	0	0	0	0	0	0
DDB_G0270970	0	3	4	0	6	1	2	1	2	4	2	2	3	3	2	5	1	1	3	5	2	3	7	5	2	1	1	0	0
DDB_G0270972	1926	1967	1859	897	1223	866	710	968	592	618	824	658	394	374	373	724	395	1338	1964	1990	2941	3824	3051	4200	3372	2674	4154	2595	2975
DDB_G0270974	1	4	1	1	16	2	4	2	0	3	4	2	1	1	1	1	1	3	1	0	0	4	4	1	1	1	1	3	2
DDB_G0270976	28	17	17	39	43	23	44	18	21	49	51	40	32	33	31	33	22	51	18	16	22	21	24	41	10	4	12	0	2
DDB_G0270978	534	674	953	804	714	1258	250	484	255	232	360	198	225	189	234	220	199	317	369	442	546	1518	3334	1719	394	940	2402	303	1511
DDB_G0270980	14	26	20	16	33	17	27	28	15	27	20	13	19	39	30	23	45	34	27	49	50	59	81	62	33	62	130	63	46
DDB_G0270982	31	39	66	57	76	85	60	56	35	71	113	73	89	93	71	106	106	88	92	89	59	45	139	82	63	45	74	36	37
DDB_G0270984	31357	57792	59549	29833	61687	68267	28019	53467	34967	25538	65235	70309	33241	57538	44527	15636	27124	21182	6562	11567	12603	2164	5103	5305	1485	1062	3296	1348	964
DDB_G0270986	69	49	66	132	175	88	192	82	82	150	106	66	110	47	56	109	42	112	184	157	375	225	136	211	168	96	320	111	76
DDB_G0270988	23	16	14	75	102	55	49	38	13	40	47	32	29	33	29	48	16	32	51	43	55	98	36	26	31	15	31	30	30
DDB_G0270990	2873	1131	1119	1963	3987	1210	2261	2006	597	2303	1223	1125	1562	1591	1103	4144	2459	1282	4765	3841	1276	7440	3342	1438	3567	2165	1756	5681	2379
DDB_G0270992	605	625	209	281	190	149	282	100	210	257	152	343	176	163	337	357	133	523	238	202	429	624	1139	643	444	414	643	379	578
DDB_G0270994	2407	1374	728	1337	1925	536	4025	2898	1969	4001	4009	4067	2297	6288	5233	3693	5011	4586	4161	5046	3424	6509	5378	3120	938	684	513	703	488
DDB_G0270996	128	250	268	380	531	381	449	590	276	439	659	368	399	383	281	323	219	187	331	333	204	228	329	263	645	515	820	736	462
DDB_G0270998	0	6	1	11	4	2	16	13	4	13	7	0	2	1	1	1	0	1	2	3	1	3	15	3	6	12	14	12	10
DDB_G0271000	28	51	10	30	73	15	24	26	11	30	39	14	13	25	31	55	42	55	76	80	79	234	219	131	477	1466	1374	612	1307
DDB_G0271002	125	184	135	80	218	118	96	106	79	87	179	86	95	92	69	79	70	60	64	79	77	142	126	61	125	80	86	119	61
DDB_G0271006	0	0	0	1	0	2	0	0	1	0	1	0	0	1	0	0	0	0	0	0	0	0	0	0	0	0	0	0	0
DDB_G0271008	0	0	1	1	2	2	0	0	0	0	0	0	0	0	0	0	0	0	0	0	0	0	0	0	0	0	1	1	2
DDB_G0271010	34	71	110	52	136	118	44	44	21	27	75	57	36	22	23	16	28	35	42	76	83	51	86	133	53	62	192	64	69
DDB_G0271014	44	50	27	15	15	19	12	14	9	11	12	19	9	1	15	21	8	30	22	12	29	40	39	50	30	17	32	30	22
DDB_G0271016	464	483	897	314	538	268	352	138	93	394	176	287	365	255	265	683	282	182	412	240	147	276	247	185	224	88	154	173	81
DDB_G0271018	0	1	0	0	0	0	0	0	0	0	0	0	0	0	0	0	0	0	0	1	0	0	0	1	0	0	1	0	0
DDB_G0271020	0	0	0	0	1	0	0	0	0	0	1	1	1	2	1	0	0	0	0	0	0	0	1	0	0	0	1	0	0
DDB_G0271022	578	439	344	368	938	344	353	414	151	312	353	213	137	44	55	54	57	88	353	368	412	114	88	59	43	41	37	47	35
DDB_G0271024	94	63	7	43	152	12	77	69	29	95	120	31	100	140	54	52	43	29	25	44	16	91	134	25	35	60	6	9	46
DDB_G0271026	0	0	0	0	0	0	0	0	0	0	0	0	0	0	0	0	0	0	0	0	0	0	0	0	0	0	0	0	0
DDB_G0271028	0	7	0	0	3	1	0	2	2	1	6	5	0	2	7	0	1	7	0	1	6	0	4	6	0	2	0	1	3
DDB_G0271030	107	76	127	303	331	311	529	346	236	502	585	345	514	746	726	781	731	628	485	563	576	258	249	264	97	90	170	82	68
DDB_G0271032	15	60	29	5	98	16	4	15	5	7	8	1	3	3	1	1	0	1	3	5	3	7	3	3	0	2	0	0	1
DDB_G0271034	92	114	137	65	36	9	79	61	30	48	22	23	8	2	2	5	6	2	15	14	3	13	8	7	22	31	30	36	26
DDB_G0271038	0	0	0	2	1	0	0	5	0	1	0	0	1	1	0	1	0	2	0	1	0	0	0	3	2	3	5	1	1
DDB_G0271040	92	105	69	237	152	64	258	188	46	198	162	46	201	190	97	362	177	84	318	313	119	870	222	97	213	139	80	167	108
DDB_G0271042	21	33	31	8	9	7	6	4	3	4	6	3	0	2	3	1	0	2	1	1	3	2	8	1	1	2	0	0	0
DDB_G0271044	213	194	175	249	294	141	353	213	90	334	267	133	333	293	195	501	279	187	376	297	185	723	508	328	392	284	254	208	240
DDB_G0271046	0	1	0	0	0	0	0	0	1	1	0	0	0	0	1	1	0	0	0	1	0	0	0	3	1	1	4	0	0
DDB_G0271050	137	171	111	106	223	177	90	66	81	70	94	69	49	58	76	66	74	105	244	153	207	189	256	251	135	129	277	135	97
DDB_G0271052	409	366	73	138	104	64	229	103	198	197	223	212	163	179	299	124	111	473	84	157	340	162	376	355	132	144	346	157	217
DDB_G0271054	67	82	37	32	66	20	55	46	60	53	101	87	64	85	80	50	50	89	23	49	70	44	137	101	22	44	56	16	29
DDB_G0271056	11	6	1	6	11	6	9	6	3	2	8	3	5	7	4	2	4	2	4	1	2	3	0	0	1	0	0	0	0
DDB_G0271058	665	586	128	585	1195	296	571	595	966	518	836	1744	232	546	1088	312	399	1871	953	1510	4235	2536	2448	2778	767	2538	2456	898	2518
DDB_G0271060	5	26	16	109	258	90	51	138	30	50	42	3	16	5	4	4	3	1	19	8	6	35	11	8	18	12	9	15	18
DDB_G0271062	17	18	24	44	55	17	17	47	13	23	27	7	28	8	5	10	5	3	21	15	11	38	15	19	22	27	25	32	33
DDB_G0271066	199	388	393	727	662	528	895	1061	570	845	1403	483	723	633	449	685	560	413	970	902	822	62	88	43	31	61	57	12	34
DDB_G0271068	657	375	414	377	464	324	430	360	114	417	507	311	377	415	276	524	733	424	499	1078	271	387	580	329	455	369	409	615	401
DDB_G0271070	1	0	0	0	4	9	2	3	3	1	4	1	0	1	4	3	2	2	2	3	6	2	9	9	1	4	11	0	0
DDB_G0271072	162	89	58	107	192	67	129	110	74	148	144	82	133	177	148	155	168	115	155	255	150	325	279	159	123	90	83	107	83
DDB_G0271074	100	67	216	133	122	147	407	19	40	491	40	118	284	330	1348	2728	2021	6094	1855	3199	5335	11845	7055	12857	22833	19715	88360	42866	44038
DDB_G0271076	0	0	0	0	0	1	0	0	0	1	1	0	0	0	0	0	0	0	0	0	0	0	0	0	0	0	0	0	0
DDB_G0271078	55	96	56	58	99	39	46	44	32	57	43	12	38	25	15	21	0	6	4	5	13	38	240	194	294	148	125	118	74
DDB_G0271080	1	5	3	3	3	2	0	1	2	0	2	1	3	7	7	5	20	34	4	33	16	679	1964	1182	190	312	907	156	261
DDB_G0271084	41	64	62	108	90	128	124	71	87	127	161	81	179	183	140	159	208	200	91	162	146	179	347	277	82	158	296	67	87
DDB_G0271086	617	897	1193	6820	4203	5387	10814	3706	4058	11081	9462	9443	12298	10234	10265	16499	10958	12354	14939	13734	12341	5775	2192	1557	611	1072	1898	609	1120
DDB_G0271092	12	16	35	7	18	23	6	14	8	6	9	6	9	7	20	4	8	13	5	14	28	4	9	32	15	8	62	21	12
DDB_G0271094	2377	2303	3369	1917	2918	2843	2387	2164	1477	2371	2897	3179	1962	2954	3416	3981	3472	3539	4104	3783	3869	7447	8442	7234	5393	5185	7978	3599	4347
DDB_G0271096	560	488	527	468	637	318	757	708	480	724	738	585	497	486	416	579	388	314	544	479	355	636	448	364	397	293	435	464	362
DDB_G0271098	1	2	3	3	3	3	1	10	0	1	5	0	0	2	1	2	1	2	7	6	3	51	66	49	635	622	604	206	495
DDB_G0271100	171	219	215	129	151	73	92	84	60	73	70	30	55	16	13	42	26	24	86	66	72	185	170	111	79	52	75	126	60
DDB_G0271102	0	0	0	0	1	0	0	0	0	0	2	0	0	2	1	0	1	0	0	0	0	0	0	0	0	0	0	0	0
DDB_G0271104	0	2	1	1	5	1	0	0	0	2	0	2	1	3	3	3	0	3	0	2	0	1	1	1	3	4	9	3	3
DDB_G0271106	4257	3605	8951	5334	4623	6061	8585	4276	3696	8426	6317	5833	8068	9347	9910	15465	11271	9878	12157	10233	9668	12846	11734	12517	6871	3947	7885	5161	2852
DDB_G0271108	168	197	192	194	277	209	248	262	158	262	311	191	213	193	148	221	186	132	242	238	145	241	53	55	45	59	89	73	57
DDB_G0271110	0	0	4	5	2	6	5	1	0	1	0	3	1	2	1	5	1	1	3	0	1	3	5	1	169	41	67	627	102
DDB_G0271112	68	61	48	112	167	118	137	157	74	148	132	108	120	137	144	217	147	180	173	315	206	350	218	139	110	133	199	107	162
DDB_G0271114	102	51	61	101	75	59	89	74	48	91	86	46	68	41	37	65	29	53	77	64	81	176	100	113	89	57	144	52	61
DDB_G0271120	832	965	1797	934	1200	1371	1191	853	902	1259	1217	1539	1021	1187	1644	1884	1326	1797	1779	1496	1962	4344	3475	4590	1253	1149	2993	649	1031
DDB_G0271122	945	703	1014	964	891	805	1827	1105	581	1837	1420	1675	2109	2601	2231	2963	2784	2391	1775	2143	1422	2355	2465	2390	1501	950	1658	1215	613
DDB_G0271124	58	137	256	441	298	463	554	272	272	519	527	688	597	574	766	856	571	600	663	538	634	873	651	920	566	450	1108	577	450
DDB_G0271126	382	528	822	854	1615	1253	504	649	353	440	390	245	215	57	51	72	19	36	261	109	175	158	36	37	56	43	83	56	31
DDB_G0271128	1	2	0	0	1	0	0	0	0	2	6	0	3	2	1	1	6	1	3	5	3	6	5	1	0	2	1	1	1
DDB_G0271130	27	31	20	46	37	34	97	35	18	98	64	24	74	94	68	167	132	108	140	123	86	262	195	153	160	121	182	100	65
DDB_G0271132	0	0	1	5	7	7	6	7	7	4	2	0	1	3	5	1	2	4	4	5	13	16	9	7	4	8	30	8	5
DDB_G0271134	146	303	212	31	114	73	55	72	113	49	111	166	55	67	56	24	22	21	22	12	23	15	38	22	15	22	33	19	17
DDB_G0271136	234	530	826	470	503	665	371	430	414	364	485	510	319	349	417	215	259	343	170	248	315	194	276	308	157	143	390	128	115
DDB_G0271138	8	33	37	11	52	27	15	36	20	26	84	15	17	36	24	22	15	13	81	59	31	87	17	6	32	8	13	22	9
DDB_G0271140	24	23	65	22	103	48	25	45	36	45	126	70	41	51	36	50	31	19	122	48	56	68	18	13	33	10	11	29	6
DDB_G0271142	346	635	1224	896	782	1164	806	478	544	656	622	740	414	105	160	268	134	331	1181	780	1667	350	128	233	149	146	433	130	162
DDB_G0271144	1328	1908	367	894	971	272	1240	891	783	1155	1108	1252	858	1031	971	463	462	892	747	869	874	3150	4746	1994	750	883	480	327	1015
DDB_G0271146	2740	3016	4811	3534	3563	4323	1777	2233	1556	1575	2312	1985	1596	832	742	578	388	326	856	499	639	1144	824	976	1339	581	1190	1298	867
DDB_G0271148	31011	48626	51328	21240	42283	44782	24303	30367	30323	23710	43071	57545	28546	52392	58759	27539	37793	51509	21555	33402	50882	8167	14210	20803	2427	3457	10347	2320	2838
DDB_G0271150	3	12	6	24	17	15	7	11	7	9	12	6	9	11	8	23	30	29	101	402	169	836	1366	540	1571	1798	1217	1028	2947
DDB_G0271152	18	6	8	49	23	21	32	9	9	34	6	5	25	15	12	64	15	16	29	14	24	24	15	26	9	7	7	10	7
DDB_G0271154	6	9	15	8	15	25	14	23	9	16	22	22	17	15	10	8	17	14	5	20	14	6	11	9	2	4	3	1	2
DDB_G0271156	1	1	0	1	6	0	0	1	1	0	1	0	0	3	1	0	1	1	0	2	0	2	15	5	4	12	4	3	2
DDB_G0271158	1	0	0	3	2	1	3	0	0	1	1	0	5	0	1	1	0	0	0	0	0	0	0	0	0	0	0	0	0
DDB_G0271160	0	0	0	0	0	0	0	0	0	0	0	1	0	0	0	0	0	0	0	0	0	2	0	0	0	0	0	0	0
DDB_G0271162	32	13	14	33	6	18	45	4	5	46	9	23	31	10	51	322	60	214	702	158	231	8333	1603	1840	8318	2771	9636	9411	3305
DDB_G0271164	4	0	0	1	2	0	2	1	0	4	3	1	8	3	2	3	1	1	2	1	0	2	4	5	1	1	4	3	0
DDB_G0271166	31	12	4	13	12	5	27	9	2	21	11	4	17	6	5	25	4	0	36	6	5	36	6	4	20	0	0	9	0
DDB_G0271168	0	0	0	0	0	0	1	1	0	1	1	0	3	0	1	2	0	0	4	0	0	0	1	0	0	0	1	1	0
DDB_G0271176	0	0	0	1	1	1	2	0	0	0	2	0	2	0	0	7	2	0	8	1	1	34	3	0	19	3	2	11	1
DDB_G0271178	1	0	0	1	0	0	2	0	0	0	0	0	1	0	0	0	0	0	1	0	0	0	0	0	1	0	1	1	1
DDB_G0271180	0	1	0	0	2	0	0	0	0	1	0	0	0	0	0	0	0	0	1	0	0	0	1	0	0	0	0	0	0
DDB_G0271184	38	8	2	11	5	1	9	6	8	11	15	8	13	16	5	5	7	5	3	0	1	2	4	3	5	0	1	1	1
DDB_G0271186	0	0	0	0	0	0	0	0	0	0	0	0	0	0	0	0	0	0	0	0	0	0	0	0	0	0	0	0	0
DDB_G0271188	56	47	30	74	62	37	73	22	15	73	61	8	66	32	17	80	29	13	58	31	16	162	55	41	142	21	44	51	14
DDB_G0271190	0	0	0	1	1	0	0	0	0	0	0	1	0	0	0	0	0	0	1	0	0	0	0	0	0	0	1	0	0
DDB_G0271192	2	1	0	0	1	0	0	0	0	1	0	1	0	1	0	1	0	0	3	1	1	5	1	0	1	2	4	3	6
DDB_G0271194	1	8	5	1	2	3	3	4	6	1	6	3	1	2	4	1	3	0	3	4	4	2	2	4	0	2	8	0	6
DDB_G0271196	0	2	1	3	7	2	0	3	0	5	0	1	0	0	0	1	0	0	0	1	0	2	0	4	0	0	1	1	0
DDB_G0271198	5	42	70	6	40	43	4	7	7	4	17	15	4	7	1	2	5	2	0	2	5	0	2	0	1	3	1	0	2
DDB_G0271202	20	17	18	24	24	22	25	23	8	24	24	20	17	28	17	24	28	26	32	35	14	43	47	19	33	31	35	29	33
DDB_G0271204	9	9	0	1	8	2	15	6	2	6	11	6	8	10	8	6	11	12	4	15	3	5	9	5	0	4	0	2	1
DDB_G0271210	0	3	2	4	12	9	7	7	2	8	12	7	3	0	10	8	4	7	2	6	6	11	5	6	1	3	5	6	2
DDB_G0271212	0	0	4	5	4	7	3	2	4	3	4	2	1	2	6	2	3	4	2	1	1	2	3	1	0	0	2	1	0
DDB_G0271214	2	29	18	11	24	7	14	16	5	14	15	4	8	20	10	26	24	9	16	26	11	29	28	14	22	26	20	8	9
DDB_G0271216	13	12	10	17	29	11	37	30	11	21	47	13	31	24	22	42	43	12	25	35	14	51	25	15	13	13	18	15	7
DDB_G0271218	26	4	8	7	25	8	0	3	1	6	2	1	0	0	0	10	5	1	13	5	2	9	3	2	2	3	4	0	3
DDB_G0271220	20	0	3	1	4	0	2	4	0	1	1	3	0	0	0	0	1	1	1	1	4	2	1	2	0	1	1	2	0
DDB_G0271222	39	8	2	7	10	3	13	4	2	20	8	1	5	12	4	11	11	3	15	15	6	40	26	8	3	11	5	2	5
DDB_G0271224	10	21	13	11	62	21	22	15	19	14	25	8	11	32	29	22	22	29	20	22	25	30	31	16	3	15	39	4	20
DDB_G0271226	0	1	0	0	2	1	3	0	0	1	3	1	3	5	0	3	6	3	0	3	0	0	10	4	1	5	2	0	1
DDB_G0271228	3	24	32	5	8	11	3	3	3	5	2	0	2	0	2	0	0	2	3	5	7	18	35	30	38	19	30	20	10
DDB_G0271232	34	57	24	3	57	23	4	21	22	7	32	24	12	24	17	7	17	29	14	28	49	38	83	136	29	42	62	22	23
DDB_G0271234	8	30	15	150	357	170	64	66	39	45	166	48	38	36	33	20	30	78	165	323	512	113	6	7	3	4	8	2	6
DDB_G0271236	85	102	102	538	641	254	581	370	178	432	585	162	309	294	273	545	377	498	869	982	837	78	42	52	17	17	34	16	12
DDB_G0271238	6	9	10	813	771	708	386	228	124	412	384	190	264	541	638	889	717	973	647	818	846	29	14	43	2	1	9	1	3
DDB_G0271240	241	288	380	24	4	8	23	12	13	18	8	9	8	5	12	2	3	1	8	4	3	16	10	5	16	12	23	27	9
DDB_G0271242	1917	2112	3602	665	1015	1061	268	378	137	176	315	130	143	42	43	34	18	17	28	16	15	32	24	17	39	10	31	60	35
DDB_G0271244	13	8	8	17	24	7	15	13	4	22	23	6	17	10	4	12	8	4	15	16	7	19	27	10	14	9	12	16	9
DDB_G0271246	79	125	143	111	134	122	131	104	71	134	117	133	121	93	112	141	128	156	162	195	150	276	299	289	221	186	302	259	148
DDB_G0271248	495	594	797	296	463	382	370	297	161	410	419	389	330	335	283	347	298	266	333	315	258	550	677	468	419	332	454	399	260
DDB_G0271250	72	129	63	33	51	13	26	22	18	33	23	18	19	31	25	87	47	126	127	182	136	494	327	327	359	216	334	428	165
DDB_G0271252	15	17	17	4	7	5	3	1	2	0	6	1	0	0	0	0	0	0	1	0	3	0	3	8	1	8	7	3	5
DDB_G0271254	105	134	177	123	136	169	146	89	82	164	168	156	159	147	188	195	142	159	261	169	231	353	265	329	256	133	422	212	107
DDB_G0271256	0	0	0	0	0	0	0	0	0	0	0	0	0	0	0	0	0	0	0	0	0	0	0	0	0	0	0	0	0
DDB_G0271260	0	2	0	1	1	0	0	0	0	1	0	0	0	0	0	0	1	0	1	0	0	0	0	2	0	0	6	1	2
DDB_G0271264	1472	1054	1056	892	1124	684	2393	1809	1720	2356	2507	3061	1932	3794	4909	4118	4452	4339	3940	4777	4022	4431	3986	3341	583	424	896	573	310
DDB_G0271266	0	1	0	1	3	1	1	1	0	1	2	1	3	2	2	4	0	1	2	0	0	3	2	0	1	2	0	0	0
DDB_G0271268	73	168	239	86	127	162	150	117	105	148	273	230	164	171	142	126	143	156	136	233	236	102	138	87	31	32	42	18	14
DDB_G0271270	152	123	93	379	313	212	152	255	79	143	139	107	159	147	142	190	218	139	319	294	161	736	340	161	101	136	101	99	87
DDB_G0271272	620	506	127	25	76	8	24	11	10	26	25	12	12	4	1	4	3	7	9	5	9	17	14	8	7	8	1	5	7
DDB_G0271274	3	5	3	7	8	19	25	8	17	32	35	51	81	26	48	32	18	34	28	41	50	33	26	77	55	8	54	13	25
DDB_G0271276	3	1	4	4	4	5	0	1	2	3	2	0	2	3	4	0	2	3	0	0	1	0	1	1	0	0	0	0	0
DDB_G0271280	749	528	345	552	596	283	639	460	456	655	716	793	763	797	907	778	609	929	657	725	838	1078	1085	1178	481	459	750	288	409
DDB_G0271282	1088	1307	1545	1159	1596	1082	1586	1273	823	1415	2093	854	1597	1369	887	1080	1056	669	1252	1334	1023	1275	1066	814	667	515	829	504	435
DDB_G0271286	57	100	78	14	69	110	19	9	15	12	8	8	11	5	12	4	5	15	5	10	25	79	251	329	516	237	310	259	147
DDB_G0271288	228	340	424	256	473	347	403	297	119	355	484	292	436	491	285	503	434	209	261	286	187	604	476	337	304	133	207	180	101
DDB_G0271290	515	461	691	196	276	229	321	267	247	279	108	168	110	78	160	221	120	244	417	350	477	509	360	496	266	146	364	209	115
DDB_G0271292	212	440	634	62	84	73	37	50	40	50	103	61	38	27	21	32	19	19	58	52	69	75	162	171	202	132	480	172	115
DDB_G0271294	166	130	152	182	282	189	152	152	60	114	169	99	131	236	217	278	403	342	361	517	349	525	262	211	157	230	421	144	177
DDB_G0271296	32	72	69	27	60	48	32	37	18	33	47	24	22	28	12	31	20	16	34	20	18	15	13	11	3	1	3	2	2
DDB_G0271298	63774	96429	107515	45713	37048	75542	40099	51427	35583	38253	70853	68199	73538	70865	79825	33588	39584	74842	11318	30093	38500	2890	7926	9009	2626	2382	5540	2286	2799
DDB_G0271300	34	62	44	13	37	17	12	21	21	7	42	17	19	18	19	6	12	10	7	16	24	26	72	65	53	62	124	37	32
DDB_G0271302	1	5	1	6	2	5	7	5	8	10	6	8	5	10	14	16	15	19	10	19	23	63	168	141	184	123	256	121	98
DDB_G0271304	78	165	296	48	81	44	67	23	35	90	80	79	85	97	98	133	100	115	74	94	52	125	234	185	159	94	158	141	41
DDB_G0271306	808	995	1589	113	73	84	117	72	33	121	49	78	49	39	45	74	39	22	130	73	88	181	143	119	291	106	232	453	134
DDB_G0271308	88	65	49	92	99	30	45	54	24	30	39	12	26	16	8	7	16	7	18	25	6	50	94	35	89	65	49	115	74
DDB_G0271310	153	172	194	115	88	124	48	98	37	29	19	16	15	5	7	8	3	10	31	11	24	24	21	26	144	34	45	129	42
DDB_G0271312	80	95	126	102	218	195	111	86	58	86	153	122	113	128	91	116	91	94	96	116	73	113	131	77	73	63	84	45	51
DDB_G0271314	4	4	4	5	12	7	5	21	8	4	6	3	3	2	4	1	3	2	1	5	10	3	4	6	3	0	2	1	0
DDB_G0271316	32	54	43	12	21	7	13	13	9	10	28	10	6	3	2	1	0	5	4	7	15	3	2	3	1	3	15	5	11
DDB_G0271318	0	3	0	0	0	1	2	0	0	1	3	0	2	2	4	6	15	4	1	9	1	19	167	63	323	282	204	7	97
DDB_G0271320	0	0	0	0	0	0	0	0	0	0	0	0	0	0	0	0	0	0	0	0	0	0	0	0	0	0	0	0	0
DDB_G0271322	0	0	0	0	0	0	0	0	0	0	0	0	0	0	0	0	0	0	0	0	0	0	0	0	0	0	0	0	0
DDB_G0271324	1	2	1	2	7	3	4	6	1	9	7	9	4	9	4	9	8	6	12	11	10	41	16	15	8	12	16	6	13
DDB_G0271326	0	0	0	0	0	1	0	0	0	0	0	0	0	0	0	0	0	0	0	0	0	3	1	0	0	0	1	3	1
DDB_G0271328	3	0	1	0	3	0	2	0	1	0	4	1	1	5	0	2	2	2	5	5	1	5	7	4	8	6	3	0	6
DDB_G0271330	0	0	0	0	0	0	0	0	0	0	0	0	0	0	0	0	0	0	0	0	0	0	0	1	0	0	0	0	0
DDB_G0271332	0	0	0	1	7	2	0	0	0	0	1	0	1	1	0	0	0	0	0	2	1	0	0	0	0	1	0	0	0
DDB_G0271334	563	487	299	903	830	228	1114	675	766	1022	738	927	476	276	485	465	304	530	531	480	586	786	742	888	392	358	426	315	274
DDB_G0271336	755	1283	2637	388	640	921	215	215	174	176	254	276	169	44	32	18	5	8	44	19	48	14	5	8	12	5	22	13	11
DDB_G0271338	73	62	9	21	45	11	40	29	22	29	32	34	19	37	38	16	15	28	15	31	31	71	93	38	15	31	12	13	33
DDB_G0271340	133	110	53	626	425	142	1003	799	463	1029	1046	456	1036	1056	651	1645	1132	509	1169	1197	348	1168	1423	452	1029	1291	610	942	1257
DDB_G0271342	439	349	211	382	275	122	676	685	430	547	790	461	626	453	329	373	266	287	412	603	351	504	809	434	338	256	311	237	215
DDB_G0271344	8435	8179	5276	1163	2090	1890	679	927	696	548	997	921	755	451	477	97	96	183	54	85	142	73	151	123	84	90	145	112	109
DDB_G0271346	482	294	458	569	678	427	1176	678	567	1236	1281	1014	1511	2072	1946	2829	2742	2000	1927	2802	1394	2018	1455	1037	484	444	598	361	330
DDB_G0271348	37	54	40	53	59	24	58	52	24	65	62	18	44	65	53	151	81	59	116	109	71	202	129	70	115	80	73	59	66
DDB_G0271350	66	77	46	69	89	51	81	63	33	63	128	42	76	57	36	48	50	33	76	92	62	40	81	36	40	45	62	54	27
DDB_G0271354	6	10	19	45	95	72	70	45	29	60	87	50	63	46	24	35	41	31	55	59	38	17	18	22	8	18	29	11	18
DDB_G0271356	140	335	413	766	691	730	973	529	478	909	630	495	781	870	917	1240	1246	1199	1333	1444	1095	1530	1376	868	388	612	1103	274	715
DDB_G0271358	272	280	311	100	247	157	225	156	164	231	250	353	300	421	660	561	608	1178	591	1008	1171	1360	2387	3598	720	741	2212	554	553
DDB_G0271360	17	10	25	24	24	12	31	13	11	29	32	17	18	22	16	17	8	18	9	9	21	15	14	21	12	7	18	8	6
DDB_G0271362	0	0	0	0	1	0	0	0	0	0	0	0	0	0	0	0	0	0	0	0	0	0	0	0	1	0	0	0	0
DDB_G0271364	0	0	0	0	2	1	1	1	0	0	1	0	0	0	0	1	0	1	1	0	0	1	1	0	0	0	0	1	1
DDB_G0271366	1	0	0	1	1	0	0	0	0	0	0	0	1	0	0	0	0	0	0	0	1	4	0	1	5	3	1	4	2
DDB_G0271368	0	0	1	1	6	1	1	0	1	2	0	1	1	0	0	1	0	1	0	1	0	7	5	1	5	5	2	5	2
DDB_G0271370	22	23	16	14	13	11	14	12	5	6	8	5	9	2	2	5	1	1	8	6	1	2	8	2	3	2	4	3	3
DDB_G0271372	4	5	10	17	16	18	9	4	2	11	5	5	4	1	9	17	8	4	16	14	9	1233	2565	1886	1734	1540	1945	1385	1279
DDB_G0271374	810	412	274	281	256	188	630	430	346	591	565	712	529	798	712	537	511	629	231	357	276	108	309	143	48	54	104	111	54
DDB_G0271376	692	655	1039	1063	1551	1088	527	551	359	492	728	448	558	309	302	298	277	239	626	478	534	570	350	252	151	79	159	96	41
DDB_G0271378	74	73	75	140	106	63	177	92	46	155	141	109	151	167	88	230	143	124	112	142	75	184	191	116	101	64	69	67	27
DDB_G0271380	0	0	0	0	0	0	0	0	0	0	0	0	0	0	1	0	0	0	0	1	0	0	0	2	0	0	0	0	0
DDB_G0271384	127	115	60	202	253	79	229	176	57	236	203	78	156	271	171	402	248	103	310	335	120	474	306	77	187	162	78	115	114
DDB_G0271386	0	11	3	8	10	10	10	10	8	9	20	5	9	18	8	11	18	9	12	14	8	11	16	9	2	8	5	0	3
DDB_G0271388	95	95	66	47	88	64	45	64	65	55	80	89	68	68	112	61	72	99	57	84	139	169	205	184	67	75	126	51	68
DDB_G0271390	0	0	0	0	0	0	0	0	0	0	0	0	0	0	0	0	0	0	0	0	0	0	0	0	0	0	0	0	0
DDB_G0271392	2	2	1	0	5	0	8	0	2	1	9	3	2	9	4	3	3	0	6	11	4	5	5	1	1	1	3	3	1
DDB_G0271394	0	0	3	1	0	3	1	1	1	2	0	0	0	0	3	0	0	3	2	1	6	1	14	44	26	39	201	22	19
DDB_G0271396	234	268	280	40	98	51	48	46	74	33	37	50	10	6	6	7	0	18	21	15	87	29	56	113	89	68	298	101	78
DDB_G0271398	583	324	301	1111	586	248	1124	520	401	1128	693	462	774	687	617	1112	560	497	724	536	390	961	707	628	627	355	412	471	353
DDB_G0271400	11	87	45	9	45	21	19	19	4	5	12	2	3	8	3	8	2	5	7	9	10	66	155	149	257	129	116	58	74
DDB_G0271402	355	204	157	400	178	98	329	207	148	307	196	177	246	273	233	400	254	417	617	622	496	1179	3010	1647	613	1533	1050	938	1599
DDB_G0271404	22	56	45	126	99	40	84	112	40	88	67	41	50	27	23	35	26	7	39	21	13	44	27	10	18	15	3	11	13
DDB_G0271406	7	8	4	2	7	3	1	9	2	3	4	4	2	4	1	6	3	3	6	10	1	18	11	1	3	17	1	4	13
DDB_G0271408	44	73	59	147	130	92	82	140	61	84	77	46	36	14	8	18	8	4	46	42	21	35	7	9	6	8	20	23	21
DDB_G0271410	43	41	61	40	63	101	69	47	42	59	66	64	62	77	68	106	63	92	67	94	96	92	110	131	92	48	161	75	53
DDB_G0271412	5	10	4	3	4	0	5	0	1	1	4	1	1	1	0	3	3	1	4	1	0	5	4	0	3	6	2	1	3
DDB_G0271414	3	1	1	2	7	2	2	3	2	7	8	0	2	11	0	2	5	1	8	4	5	12	30	4	5	7	6	1	3
DDB_G0271422	0	1	2	0	0	1	0	0	0	0	0	0	0	0	0	0	0	0	0	1	0	0	0	1	1	2	3	0	1
DDB_G0271424	2	1	0	2	0	0	0	0	0	0	0	0	0	0	0	1	0	0	0	0	0	2	0	0	0	1	1	1	1
DDB_G0271426	0	1	1	2	3	1	2	5	2	1	1	0	2	2	0	1	4	0	2	0	0	3	0	0	0	1	1	0	0
DDB_G0271428	36	12	5	23	13	13	31	5	7	27	20	5	28	11	5	22	11	3	18	9	5	24	10	5	14	2	1	3	0
DDB_G0271430	20	8	10	28	5	6	35	6	3	19	4	2	21	6	1	25	4	3	19	6	7	17	6	4	12	3	1	8	1
DDB_G0271434	11	4	5	41	11	5	21	5	4	23	6	8	21	2	6	30	7	5	33	9	6	37	7	2	2	2	5	3	2
DDB_G0271438	0	0	0	1	0	0	0	0	0	0	0	0	0	0	0	0	0	0	1	1	0	1	0	0	3	0	0	0	1
DDB_G0271440	2	0	0	0	0	0	1	0	0	0	1	0	0	0	0	0	0	0	0	0	2	0	0	0	1	0	0	0	0
DDB_G0271444	0	0	0	4	0	3	0	0	1	0	1	0	1	0	0	1	0	1	0	0	0	2	0	0	0	0	0	0	1
DDB_G0271446	0	0	0	0	0	0	0	0	0	0	0	0	0	0	0	1	0	0	0	0	0	0	0	0	0	0	0	1	0
DDB_G0271448	0	0	0	0	0	0	0	0	0	0	0	0	0	0	0	0	0	0	0	0	0	0	0	0	0	0	0	0	0
DDB_G0271450	0	0	0	0	0	0	0	0	0	0	0	0	0	0	0	0	0	0	0	0	0	0	0	0	0	0	0	0	0
DDB_G0271452	0	0	0	0	0	0	0	0	0	0	0	0	0	0	0	0	0	0	0	0	0	0	0	0	0	0	0	0	0
DDB_G0271460	0	0	0	0	0	0	0	0	0	0	1	0	0	0	0	0	0	0	0	0	0	0	0	0	0	0	0	0	0
DDB_G0271468	0	2	0	0	1	1	0	1	1	1	1	0	0	0	0	1	2	0	2	0	0	0	2	1	3	6	1	0	3
DDB_G0271478	0	0	0	0	0	0	0	0	0	0	0	0	0	0	0	0	0	0	0	0	0	0	0	0	0	0	0	0	0
DDB_G0271482	0	0	0	0	0	0	0	0	0	0	0	0	0	0	0	0	2	0	0	0	0	3	1	0	1	0	0	0	1
DDB_G0271488	28	35	4	13	8	6	22	4	10	22	28	33	30	33	33	12	11	15	11	18	14	15	29	25	12	19	19	16	28
DDB_G0271500	1001	996	924	1433	1581	863	1633	1790	1628	1499	1706	1535	1215	1055	1220	922	752	1019	1315	1183	1400	994	654	491	260	320	303	146	273
DDB_G0271502	259	192	202	558	306	176	475	291	235	446	300	218	230	148	137	370	147	142	392	328	209	709	589	337	564	441	272	477	441
DDB_G0271504	1026	975	1176	1400	1843	998	594	609	494	509	632	385	322	276	197	192	62	51	348	138	240	532	381	252	529	569	548	580	734
DDB_G0271506	351	379	322	56	56	24	35	30	19	37	32	17	20	8	7	17	7	8	29	23	42	124	108	63	61	31	53	75	28
DDB_G0271508	0	1	0	0	3	0	2	1	0	2	4	2	3	7	3	4	4	3	1	2	0	4	2	0	0	0	0	0	0
DDB_G0271510	97	105	183	231	302	320	788	449	393	856	980	1058	694	1500	1420	1531	1189	1105	795	775	984	1907	6673	7588	11319	4105	9726	7082	2420
DDB_G0271512	213	358	505	77	130	130	62	55	40	49	72	57	45	29	29	21	22	7	11	7	4	12	92	75	138	74	100	99	50
DDB_G0271514	262	250	235	201	192	94	98	108	61	97	102	42	92	27	13	43	20	8	72	38	27	78	146	72	159	99	81	240	52
DDB_G0271516	87	91	184	72	63	61	143	57	73	165	87	104	141	50	53	124	54	54	129	70	90	70	40	68	144	114	265	302	187
DDB_G0271518	17	13	12	21	50	23	94	46	18	92	88	33	77	126	87	168	153	76	131	119	52	96	73	31	20	59	57	12	43
DDB_G0271520	22	18	10	32	49	11	61	13	4	57	21	16	16	55	101	84	111	121	40	35	24	204	850	349	186	882	893	170	1041
DDB_G0271524	15	23	4	14	22	8	31	12	8	25	26	5	14	23	19	53	30	19	69	58	28	531	230	120	208	265	174	145	239
DDB_G0271526	2	7	12	5	7	6	2	5	2	5	14	4	2	5	3	4	1	4	4	5	1	1	11	15	11	7	10	8	4
DDB_G0271528	0	0	0	0	2	0	0	0	0	1	0	1	0	0	0	0	0	0	0	0	0	0	0	0	0	1	2	0	0
DDB_G0271532	0	0	0	0	0	0	0	0	0	0	0	0	0	0	0	0	0	0	0	0	0	0	0	0	0	0	0	0	0
DDB_G0271534	53	140	242	41	60	57	40	27	42	30	34	34	25	6	3	8	3	5	10	10	16	26	29	41	37	33	120	49	15
DDB_G0271536	127	80	125	716	167	407	319	217	212	287	157	311	212	192	446	598	327	934	843	697	1097	811	633	598	480	452	1181	950	652
DDB_G0271538	613	515	766	904	836	725	1139	654	698	1012	945	975	1016	633	860	981	710	1113	1421	1189	1480	771	541	798	561	302	1001	340	505
DDB_G0271542	0	2	0	0	1	1	1	1	0	0	1	1	0	0	0	0	0	0	0	0	0	1	0	0	0	1	1	0	1
DDB_G0271544	4537	4256	5745	2254	3773	2590	2448	2254	1595	2538	2349	3025	2545	2662	2606	3411	2390	1790	3245	1922	1420	3904	4849	3999	3072	2686	2960	2353	2294
DDB_G0271546	42	120	121	56	117	55	67	87	38	50	82	34	34	8	13	15	11	10	48	33	31	46	50	31	26	24	35	17	20
DDB_G0271548	126	150	138	73	111	60	73	60	25	71	96	29	73	36	13	15	17	4	11	8	2	5	11	10	10	8	12	8	4
DDB_G0271550	267	405	428	565	1042	617	586	716	378	540	808	389	418	162	139	201	116	98	297	237	144	519	368	163	268	132	164	295	112
DDB_G0271552	1970	2778	1131	826	814	385	679	923	831	582	435	283	151	50	60	44	20	37	307	107	279	67	50	34	37	26	33	30	24
DDB_G0271554	0	4	0	0	2	0	0	0	0	0	2	0	0	0	0	1	2	0	0	0	0	0	31	9	59	514	83	4	292
DDB_G0271556	5	13	4	35	208	51	22	27	12	14	25	9	4	8	8	5	1	4	4	10	12	17	50	16	5	31	10	2	21
DDB_G0271558	2	4	0	0	12	3	0	5	1	2	6	5	0	4	1	0	0	1	2	4	0	1	7	4	1	2	2	0	1
DDB_G0271560	0	0	0	0	0	0	0	0	0	0	0	0	0	0	0	0	0	0	0	0	0	0	1	1	1	4	3	0	0
DDB_G0271562	4	22	11	4	17	12	2	3	4	9	7	0	6	7	2	11	10	4	6	7	3	28	64	57	124	62	77	22	29
DDB_G0271564	2688	2642	2491	1723	2627	1634	1578	1717	1053	1542	2133	2095	1907	2008	1489	1147	1229	923	1094	1190	804	1859	1872	1534	845	817	1053	685	684
DDB_G0271568	0	0	0	0	0	0	0	1	0	0	2	0	0	0	0	0	0	0	0	0	0	0	0	0	0	0	0	0	0
DDB_G0271570	0	1	1	0	1	2	2	1	1	2	4	4	4	10	18	5	19	21	2	7	6	32	87	68	17	28	29	11	7
DDB_G0271572	276	395	137	46	26	27	43	27	28	33	32	21	23	12	19	31	23	82	136	113	243	323	323	474	332	242	555	294	286
DDB_G0271574	0	1	2	0	0	3	1	0	0	0	2	0	0	2	1	0	0	1	0	1	1	2	13	20	6	25	56	2	14
DDB_G0271576	0	1	0	0	1	0	3	0	1	1	2	2	0	1	0	0	0	1	0	1	1	0	1	1	0	1	1	0	2
DDB_G0271578	0	1	0	0	0	0	0	0	0	0	0	0	0	1	0	0	0	0	0	1	0	1	25	32	22	76	123	13	25
DDB_G0271582	114	62	31	28	59	35	48	57	22	37	53	37	40	54	60	74	42	49	94	89	89	183	137	102	89	114	103	98	120
DDB_G0271586	2	4	4	1	3	2	1	0	1	0	2	0	1	0	1	0	0	1	0	1	2	1	5	1	4	6	5	2	5
DDB_G0271588	0	2	0	0	0	1	1	1	1	2	0	0	1	0	1	1	0	0	0	1	0	0	1	2	1	1	1	1	0
DDB_G0271590	1	11	4	7	24	4	11	24	5	12	16	0	1	2	1	0	1	3	2	4	0	3	16	17	41	174	476	33	289
DDB_G0271592	32	45	69	27	84	19	72	64	57	61	36	15	6	5	5	9	9	7	18	15	10	111	313	345	301	181	272	273	112
[truncated: 10,286 more rows]

## Sheet: suspension_norm
Locus tag	00hr_n1	00hr_n2	00hr_n3	01hr_n1	01hr_n2	01hr_n3	02hr_n1	02hr_n2	02hr_n3	03hr_n1	03hr_n2	03hr_n3	04hr_n1	04hr_n2	04hr_n3	05hr_n1	05hr_n2	05hr_n3	06hr_n1	06hr_n2	06hr_n3	08hr_n1	08hr_n2	08hr_n3	10hr_n1	10hr_n2	10hr_n3	12hr_n1	12hr_n2
DDB_G0267178	0	0	0	0	0	0.318527	0.354168	0	0	0	0	0	0	0	0	0	0	0	0	0	0	0	0	0.32563	0.471908	0	0	0	0
DDB_G0267180	0	0	0	0.547241	0.501945	0	0	0	0.744764	0	0	0.436212	0	0	0	0	0	0	0	0	0	0	0.466656	0	0	0.860489	0	0	0
DDB_G0267182	0.348207	0	0	0.180293	0	0	0.345932	0	0.245368	0.183178	0	0	0.174152	0	0	0.166548	0.184562	0.304539	0.367669	0.163578	0.312675	0.156699	0	0	0.230467	0	0.151708	0	0
DDB_G0267184	0	0	0	0	0	0	0	0	0	0	0	0.170474	0	0	0	0	0	0	0	0	0	0	0.182371	0	0	0.336283	0.179957	0	0
DDB_G0267186	0	0	0	0	0	0	0	0	0	0	0	0	0	0	0	0	0	0	0	0	0	0	0	0	0	0	0	2.19425	0
DDB_G0267188	0.14948	0.131802	0	0.154794	0.283962	0	0	0	0	0.157271	0.130307	0.123388	0.299043	0.130895	0	0	0.158459	0	0	0.140443	0	0	0	0.136537	0.395743	0	0.130252	0	0
DDB_G0267190	0	0	0	0	0	0	0	0	0	0	0	0	0	0	0	0	0	0	0	0	0	0	0	0	0	0	0	0	0
DDB_G0267194	0	0	0	0	0	0	0	0	0	0	0	0	0	0	0	0.520842	0	0.476188	0	0	0	0	0	0	0	0	0	0	0
DDB_G0267196	0.369701	0	0	0	0	0	0	0	0	0	0.322281	0	0	0	0	0	0	0	0	0	0	0	0	0	0	0	0	0	0
DDB_G0267198	0	0	0	0	0	0	0	0	0	0	0	0	0	0	0	0	0	0	0	0	0	0	0	0	0	0	0	0	0
DDB_G0267202	0	0	0	0	0	0	0	0	0	0	0	0	0	0	0	0	0	0	0	0	0	0	0	0	0	0	0	0	0
DDB_G0267204	0	0	0	0.283631	0	0	0	0	0	0	0	0	0	0	0	0	0	0	0.289203	0	0	0	0	0	0	0.89197	0	0	0
DDB_G0267206	0.0626919	0.110555	0.0514005	0.324602	0.0595469	0.168044	0.498257	0.0707362	0.088353	0	0.109301	0.0517488	0.125419	0.0548974	0.054294	0.119943	0.0664577	0.0548298	0.132391	0	0	0.0564249	0.0553604	0.114527	0.165975	0	0	0	0.0940723
DDB_G0267208	0.460705	0	0	0	0	0.411635	0	0	0.649281	0	0	0	0	0	0	0	0.488379	0.402929	0.972907	0.865707	0	0.829301	0.813656	0	0.60985	0.75017	0	0.630142	0.69131
DDB_G0267210	0.138852	0.244862	0	0.143788	0.131887	0	0.55178	0	0	0.292179	0.242084	0.114615	0.416673	0.364767	0	0.398481	0.441579	0	0	0.130458	0	0	0	0.253659	0	0.226094	0	0.379838	0
DDB_G0267212	6.83258	5.98567	5.63812	4.70176	11.9748	4.88387	5.82448	4.62559	6.21246	6.26113	8.5308	5.96742	6.96676	4.40047	3.51222	7.59029	4.85983	2.19752	7.95918	4.3073	3.99788	8.64906	9.10872	7.48918	9.10287	8.32622	7.52852	8.80282	5.09324
DDB_G0267216	0	0	0	0	0	0	0	0	0	0	0	0	0	0	0	0	0	0	0	0	0	0	0	0	0	0	0	0	0
DDB_G0267218	0.433997	0	0	0	0.412225	0	0.862322	0	0	0	0	0	0.434118	0	0	0	0	0	0	0.407761	0	0.390613	0	0.792839	0	0	0.37817	0	0
DDB_G0267220	0	0	0	0	0	0	0	0	0	0	0	0	0	0	0	0	0	0	0	0	0	0	0	0	0	0	0	0	0
DDB_G0267222	0	0	0	0	0.19047	0	0	0	0	0	0	0	0	0	0	0	0	0.526146	0	0	0	0	0.177079	0	0	0	0	0	0
DDB_G0267224	0	0	0	0	0	0	0	0	0	0.318249	0	0	0	0	0	0	0	0	0	0	0	0	0	0	0	0	0	0	0
DDB_G0267226	0	0	0	0.356441	0	0	0	0	0	0	0	0	0.344301	0	0.596194	0	0	0	0	0	0	0	0	0	0	0	0	0	0
DDB_G0267228	0	0	0	0	0	0	0	0	0	0	0	0	0	0	0	0	0	0	0	0	0	0	0	0	0	0	0	0	0
DDB_G0267230	0	0	0	0	0	0	1.5388	0	0	0	0	0	0	0	0	0	0	0	0	0	0	0	0	0	0	0	0	0	0
DDB_G0267236	0	0.561794	0.34826	0.659794	0	0.379522	0.632981	0	0.299314	0.223451	0	0.52593	0.637322	0.185976	0.367864	0.406331	0	0	0	0	0	0.382302	0	0.193992	0.84341	0.345823	0	0.580982	0.318689
DDB_G0267238	0.488247	0	0.40031	1.01121	1.39126	1.30873	0.970113	0	0.688097	1.54108	0.425621	0.403022	0.488383	1.71017	0	0.46706	0	0.427017	1.03107	0.917461	0	0	0	0.445972	1.29262	0.795017	0.425441	1.33563	0.732639
DDB_G0267240	0	0	0	0	0.158903	0.149476	0	0	0	0	0	0	0	0	0	0	0	0	0	0	0	0	0	0	0.221454	0	0	0	0
DDB_G0267242	0	0	0	0	0	0	0	0	0	0	0	0	0	0	0	0	0	0	0	0	0	0	0	0	0	0	0	0	0
DDB_G0267244	0	0	0	0	0	0	0	0	0.684378	0	0	0	0.485743	0	0.420559	0.464535	0.514778	0	0	0	0.436055	0.437064	0	0	0	0	0	0	0
DDB_G0267246	1.20318	0	0	0.415317	0	1.07503	0	0	0	0	0	0.331054	0	0	0	0	0	0	0	0	0.360135	0	0	0	0	0	0	0	0
DDB_G0267248	0	0	0	0	0.627431	0	0.656253	0	0	0	1.15168	0	0	0	0	0	0	0	1.39498	0.620636	0.593163	0	0.58332	0.603374	0	1.07561	0	0	0
DDB_G0267250	0	0.344404	0	0	0.371003	0	0	0	0	0	0	0	0	0.342035	0	0	0	0	0	0	0	0	0	0.356777	0	0.636014	0	0	0
DDB_G0267252	0	1.78007	2.06902	0.522646	0.958772	0.450949	0	0.569466	0	0	0.439968	0	0	0	0	0	0	0	0	0	0	0	0	0	0	0	0	0	0
DDB_G0267254	0	0	0	0	0	0	0	0	0	0	0	0	0	0	0	0	0	0	0	0	0	0	0	0	0	0	0	0	0
DDB_G0267258	0	0	0.259356	0.327574	0.30046	0.282637	0.157131	0.178459	0.222905	0.166408	0.137877	0.522226	0.316417	0.4155	0.547911	0.151301	0	0	0	0	0	0.284707	0.419004	0.14447	0	0.257541	0.137819	0.216334	0
DDB_G0267260	0	39.6065	0	0	0	40.1344	0	0	0	0	0	0	0	39.334	0	0	0	0	0	0	0	0	39.6657	0	0	0	0	0	67.4028
DDB_G0267262	0	0	0	0	0	0.323665	0	0	0	0.381128	0	0	0	0	0	0	0	0	0.382494	0	0.650566	0	0.319885	0.330882	0	0	0.31565	0	0
DDB_G0267264	0	0	0	1.17761	0	0	0	0	0	0	0	0	0	0	0	0	0	0	0	0	0	0	0	1.03872	0	0	0.990901	0	0
DDB_G0267272	0	0	0	0	0.249505	0.469408	0.260966	0	0	0	0	0.216831	0	0	0.682485	0.251284	0	0.22974	0	0.246802	0	0	0.231963	0	0.347722	0.427728	0	0	0
DDB_G0267274	0	0	0	0	0	0	0	0	0	0	0	0	0	0	0	0	0	0	0	0	0	0	0	0	0	0	0	0	0
DDB_G0267278	0	0	0	0	0	0	0	0	0	0	0	0	0	0	0	0	0	0	0	0	0	0	0	0	0	0	0	0	0
DDB_G0267280	0	0	0	0	0	0	0	0	0	0	0	0	0	0	0	0	0	0	0	0	0	0	0	0.441176	0	0	0	0	0
DDB_G0267282	0.163341	0	0.133922	0.169147	0.155147	0.145943	0.162273	0	0.2302	0.171854	0.14239	0	0.163386	0	0.141461	0.312505	0	0.142857	1.37976	0.460399	0	0.441037	0	0	0.432439	0	0.142329	0.670242	0.490202
DDB_G0267286	0	0	0	0	0	0	0	0	0	0	0	0	0	0	0	0	0	0	0	0	0	0	0	0	0	0	0	0	0
DDB_G0267292	16.8445	4.95081	2.30178	11.6289	3.99988	7.5252	2.78907	1.58383	1.97828	5.90749	2.44732	3.47607	8.4246	6.14594	4.86271	1.3428	2.97606	2.45535	0	3.95655	2.52094	6.31694	11.156	2.56434	9.29069	2.28567	1.22314	1.91996	2.10634
DDB_G0267296	0	0	0	0	0	0	0	0	0	0	0	0	0	0.187752	0	0	0	0	0	0	0	0.192976	0	0	0	0	0	0	0
DDB_G0267298	0	0	0	0	0	0	0	0	0	0	0	0	0	0	0	0	0	0	0	0	0	0	0	0	0	0	0	0	0
DDB_G0267300	0	0.160026	0	0.187941	0.172385	0.324319	0	0	0.255777	0.381898	0	0	0.18154	0	0	0.347228	0	0.476188	0.383267	0.170518	0	0.326694	0.480797	0	0.240244	0	0	0.248238	0
DDB_G0267302	0	0	0	0	0	0	0	0	0	0	0	0	0	0	0	0	0	0	0	0	0	0	0	0	0	0	0	0	0
DDB_G0267304	0	0	0	0.17754	0.0814224	0.30637	0.0851626	0	0.241622	0	0	0.141519	0.0857466	0.0750649	0.14848	0	0.090872	0.149945	0.181028	0	0	0	0.075698	0.0783004	0.113474	0.279166	0	0.11725	0
DDB_G0267306	0	0.191451	0	0	0	0	0	0	0	0	0.0473198	0.0448073	0	0.142601	0.0470111	0	0	0.09495	0	0.0510009	0.0974866	0	0.287607	0	0	0	0	0	0
DDB_G0267308	0	0.800131	1.48802	0	0	0	0	0	0	0	0	0.749051	0	0.794626	0	0	0	2.38094	0	1.70518	0.81485	0.816736	1.60266	1.65775	0	0	0	0	0
DDB_G0267310	8.13858	9.93612	0	0.32415	2.67587	0.279682	3.10977	1.05956	2.20575	2.30536	2.45585	1.5503	1.25244	3.01515	1.35546	1.19776	0.995476	1.09507	1.9831	5.88198	1.12432	0.563462	5.52833	0.857758	0.828716	2.54849	0	0	0.939411
DDB_G0267314	0.383921	0	0	0.795137	0.364661	0.343029	2.28847	0	0	0	0.334676	0	0	0.672376	0	0.734521	0.406983	0.335774	1.62151	0	0.689488	0.345542	0	0	0.508209	0	0.66907	1.05024	0
DDB_G0267322	0	0	0	0	0	0.486478	0	0.614333	0	0	0	0.449431	0	0.476776	0	0	0	0.476188	0.5749	0	0	0	0	0	0.720732	0	0	0	0
DDB_G0267324	0	0	0	0	0	0.622239	0.691863	0	0	0	0	0	0.696608	0	0	0	0	0	0	0	0	0	0	0	0	0	0	0	0
DDB_G0267328	0	0	0	0.522646	0	0.225474	0.501407	0	0.711291	0.265505	0.219984	0.208304	0.252423	0.220978	0.218549	0	0	0.220705	0	0	0	0	0	0.691507	0	0	0.219891	0.690324	0
DDB_G0267330	0	0	0	0	0	0	0	0	0	0	0	0	0	0	0	0	0	0	0	0	0	0	0	0	0	0	0	0	0
DDB_G0267342	0.14351	0.253077	0	0	0.272622	0.128225	0.427717	0	0.202252	0	0.250205	0.355381	0	0.377003	0.124286	0.411848	0	0.125513	0.454593	0	0.386598	0	0.50691	0	0.189969	0	0	0	0.430689
DDB_G0267344	0	0	0	0	0	0	0	0	0	0	0	0	0	0	0	0	0	0	0	0	0	0.0799771	0	0	0	0	0	0	0
DDB_G0267346	0	0	0	0.151516	0	0	0	0	0	0.153941	0	0	0.146356	0	0	0	0	0	0	0	0	0	0	0	0.193682	0	0	0.200127	0
DDB_G0267348	0	0	0	0	0	0	0.171306	0	0	0	0	0	0	0	0	0	0	0	0	0	0	0	0	0	0.228255	0	0	0	0
DDB_G0267350	0	0.178408	0	0	0	0	0	0	0	0	0	0	0	0	0	0.193556	0	0	0	0	0.181689	0	0	0	0	0	0	0	0
DDB_G0267352	0	0	0	0	0	0	0	0	0	0	0	0	0	0	0	0	0	0	0	0	0	0	0	0	0	0	0	0	0
DDB_G0267354	34.8207	50.9665	29.6912	14.4234	42.3346	17.4227	4.84304	10.2151	4.90736	3.66356	4.8567	7.47309	2.08982	4.87864	0.603127	1.99858	1.47649	1.21816	0	0.654314	0.62535	1.88039	0.614973	5.08892	1.84373	1.13398	3.03416	4.7627	3.13501
DDB_G0267356	53.0041	98.2241	2.94628	2.79093	33.279	10.4349	7.14003	26.3549	39.2491	13.2328	26.6268	22.2468	4.49312	36.1873	48.2381	3.43756	12.3804	66.7854	11.383	37.1388	106.485	13.7457	134.07	62.3647	10.7029	54.1248	36.7922	6.14389	49.878
DDB_G0267366	28.2553	42.1617	1.78202	1.5005	13.0749	3.88398	10.0767	12.2619	2.04209	3.81128	8.84193	2.99016	4.34818	12.054	6.27446	5.54445	9.9842	4.43547	5.35491	16.3367	1.30113	8.47693	39.6657	3.97059	11.5085	18.8752	1.8939	3.9638	21.7428
DDB_G0267370	1.1324	1.33131	0.309483	2.34532	2.86826	3.7099	3.75002	2.12952	1.59592	1.98571	0.658103	0.934741	2.26544	3.63592	2.28833	3.61088	2.40085	1.65065	1.99283	2.12789	1.69475	0.679469	0	1.03435	0	0	0	0.516293	0.56641
DDB_G0267374	489.334	429.82	447.878	784.345	575.227	509.937	1014.66	874.907	944.395	959.509	810.682	683.431	758.948	578.628	459.125	418.572	432.913	388.73	666.673	559.309	628.222	439.332	404.503	365.307	247.28	523.333	342.086	214.999	443.591
DDB_G0267376	5.95469	3.34831	1.96257	5.47781	5.95069	2.78565	7.1048	6.23528	9.53739	8.45704	6.60777	11.6723	5.29124	8.2679	14.6009	8.6363	9.6487	34.3619	8.09729	15.3958	26.032	19.762	22.9122	42.2171	13.6524	24.5409	29.1623	13.3993	29.267
DDB_G0267378	0	0.188602	0.613808	4.09779	1.82851	4.39567	1.0625	0.724036	1.35653	1.12524	0.559388	0.882811	0.855833	0.0936524	0.555738	0.716158	0.566868	1.02891	1.12927	0.703387	0.672251	1.25136	0.661096	2.93067	19.2538	24.7288	274.823	1057.92	372.962
DDB_G0267380	2088.12	1468.33	1291.19	1606.86	2768.29	1209.71	2513.55	3100.76	2569.12	2505.41	3647.91	2956.31	2199.76	3126.41	2446.06	1459.62	2295.39	1412.47	2952.96	2157.26	2148.08	478.042	72.7205	94.4531	43.7105	56.2711	50.4401	47.0849	79.8402
DDB_G0267382	658.271	563.134	145.387	705.937	251.145	234.507	1142.64	695.615	824.194	1115.38	1144.98	648.561	1505.57	767.63	579.92	443.954	460.226	608.779	611.192	847.156	762.749	185.403	593.919	232.684	165.227	463.886	142.93	94.592	384.166
DDB_G0267384	19.9851	12.8708	9.86897	23.9799	19.7447	7.30648	39.2155	24.4897	15.456	38.6361	31.0126	6.68698	38.8346	36.473	22.239	53.0767	39.4546	20.2193	36.3537	31.9531	16.4703	42.5436	28.9521	17.8009	23.774	18.2309	9.82261	13.7983	10.9519
DDB_G0267386	164.972	208.483	26.7173	39.7106	54.4931	18.1235	26.0537	37.9865	47.2778	22.8565	39.131	29.5733	16.1476	21.6508	19.2819	2.35371	5.08932	8.39771	2.66136	6.48413	11.7476	5.77935	20.7205	11.5661	14.2197	36.6441	17.6747	22.1623	74.2916
DDB_G0267388	12.2203	23.6839	28.57	14.033	27.9264	18.8645	9.3758	13.4471	13.1299	7.00147	9.8618	5.24336	6.53545	2.48983	3.03878	3.53015	2.05218	1.90475	6.83492	5.74078	6.46448	9.36524	6.41062	6.24421	12.5728	10.3433	14.0221	10.8397	9.9856
DDB_G0267390	467.622	486.074	753.377	624.86	714.007	861.323	1246.63	1021.88	1265.13	1334.86	1193.3	1193.31	1290.83	1687.93	1968.32	2273.76	2270.15	1433.29	1767.16	1879.69	1350.27	1497.65	1605.7	1126.2	367.325	280.021	260.738	258.74	152.766
DDB_G0267392	5.54922	5.81865	7.58294	14.4956	10.7316	10.5417	23.0452	13.1994	7.46836	26.7201	12.8563	7.55179	19.8027	21.232	22.9903	60.7838	43.4038	44.2919	46.5055	51.2921	36.0479	40.6309	21.4553	20.8686	9.39719	9.44287	9.88861	2.39328	8.70197
DDB_G0267394	246.394	205.489	419.298	247.279	201.316	260.215	358.697	297.442	279.241	367.305	384.944	509.103	486.716	402.851	405.948	379.527	363.336	312.52	359.938	270.13	288.406	253.742	223.882	331.495	277.482	261.996	462.927	345.713	240.042
DDB_G0267396	3.92732	8.82364	7.18303	1.40778	3.29988	4.8249	0.900382	0.72434	1.86269	0.794618	0.296271	0.218198	0.264412	0.198406	0.817605	0.325116	0.240186	1.05686	0.797465	0.425758	2.17019	4.11252	14.9393	27.7669	44.4891	28.9	20.467	30.0092	16.4328
DDB_G0267398	1.26377	1.45345	0.901003	1.87769	2.24417	2.06195	89.96	2.78986	4.95598	110.129	19.0637	34.833	60.2381	139.485	175.593	475.319	408.37	344.56	248.779	476.806	203.575	110.331	238.14	157.894	31.3485	72.3811	36.8185	20.1414	110.813
DDB_G0267400	1225.47	476.106	168.469	155.848	311.459	109.85	198.065	239.218	300.48	195.422	306.926	302.196	154.898	414.812	472.702	158.025	350.051	570.173	342.988	377.441	397.904	308.548	1124.9	632.942	182.311	442.953	259.188	160.565	285.508
DDB_G0267402	2763.36	1952.79	3044.31	3761.33	2425.42	2721.88	3890.25	2678.21	3556.23	3732.41	2795.07	3922.68	4011.72	2659.91	3446.69	3414.23	3044.31	4622.41	4262.76	3942.99	5793.65	4712.61	3984.52	7286.82	6982.07	7277.24	12701.1	11498.1	9759.28
DDB_G0267404	9.554	9.42447	3.03538	2.41157	2.89257	1.92069	2.6695	1.92017	3.40824	3.48677	2.21227	2.48912	2.80727	2.14383	2.4564	2.31341	2.12053	5.35297	1.60777	2.60877	3.21715	3.00963	10.2295	14.1264	10.3942	7.34089	8.01283	5.75798	6.0481
DDB_G0267406	36.0118	23.5269	20.3973	44.1301	35.8097	14.0642	39.5143	33.2685	35.6564	38.0099	31.8277	21.9933	25.1154	10.8925	9.90829	10.5037	8.30244	8.025	9.20208	9.23421	8.17044	33.5867	37.9367	32.5781	44.7732	70.641	41.2482	50.3064	64.0614
DDB_G0267408	285.868	330.319	445.787	415.962	358.115	367.603	733.836	557.847	503.05	758.31	633.014	687.16	845.092	864.4	823.757	1382.27	1301.15	743.954	1046.49	1126.1	610.156	800.342	827.086	503.887	221.922	134.533	156.667	191.472	91.3141
DDB_G0267410	5.0341	4.08614	3.35593	9.35425	12.1773	4.53995	7.2681	9.84719	7.39303	6.70722	8.92032	4.89325	4.04722	4.30521	4.8487	4.54561	5.137	7.87974	12.3696	8.84069	13.2443	4.0439	2.80433	3.28751	1.71266	4.63479	5.00147	1.57659	2.82389
DDB_G0267412	32.4265	24.6857	53.8989	47.5247	27.4337	37.0472	7.39352	2.99896	8.24088	10.0672	4.63398	28.0828	7.44423	6.8272	34.0677	92.3802	46.2082	219.286	134.897	102.387	231.668	2097.81	1941.51	7638.11	30670.5	22630	52772.3	55597	32654
DDB_G0267414	16.6109	16.1756	6.79376	5.0287	5.89371	2.10056	6.47075	7.47953	6.84378	6.81224	8.29842	7.25336	7.4789	9.78709	8.21091	6.26754	8.00766	8.66271	7.60984	9.16123	7.26758	13.9097	16.8465	8.13196	5.50984	5.58524	2.48512	4.21717	3.87472
DDB_G0267416	22.8608	21.6565	15.7228	0.717379	0.299091	0.253214	0.594377	0.46188	0.665667	0.56321	0.219598	0.649808	0.409468	0.330885	0.518143	0.813303	1.16831	0.771115	1.3632	1.47926	1.13102	2.52235	3.03089	1.32307	2.54265	4.71716	1.5091	3.91934	7.41832
DDB_G0267418	413.211	390.992	39.7839	129.64	150.975	33.4454	174.713	101.052	228.894	156.512	94.5089	159.298	44.9312	76.7256	118.746	12.2012	18.6647	62.2627	9.95429	9.31337	23.0931	31.3195	93.2879	30.1389	15.3239	23.4775	18.3019	35.6497	38.1741
DDB_G0267420	4199.22	4283.16	12370.9	6229.25	5687.05	13411.3	3752.57	4648.53	5060.83	3745.6	3712.13	4269.11	3916.99	3422.74	4167.36	5662.49	4358.91	4196.75	5416.58	4202.42	5655.99	4752.7	4416.46	6245.17	4832.25	3934.45	7088.01	8254.35	4393.73
DDB_G0267422	1.3674	1.04539	0.41475	1.1459	2.11713	0.522602	1.06007	1.20397	1.70432	1.33056	1.22646	1.52018	0.608781	1.15586	1.56072	0.64269	0.946809	1.34109	1.34368	1.83428	2.99514	1.43701	1.47272	1.09017	1.04629	1.77609	1.19839	1.25408	2.05185
DDB_G0267424	43.8096	31.6607	51.378	68.0504	70.1871	82.8701	83.6722	68.9063	65.5519	87.8101	67.9207	60.8812	81.1952	44.1293	52.9495	65.5152	44.2367	29.2823	30.302	23.9673	21.4124	92.0869	86.0037	70.1552	134.795	116.823	94.1066	165.828	114.002
DDB_G0267426	117.718	77.6598	149.854	125.677	106.274	124.447	402.924	179.565	193.382	465.889	208.573	303.092	402.832	393.819	424.052	874.672	574.623	493.739	647.398	509.863	385.46	860.559	617.058	724.048	1186.64	661.093	751.69	1261.68	554.079
DDB_G0267428	12.6305	11.5189	7.05604	18.5934	18.6422	7.19156	13.2861	14.2512	6.19524	14.3311	11.2263	2.70866	7.61756	4.44574	1.93034	10.424	6.3008	2.81578	17.455	14.4846	5.33724	17.5533	19.1905	7.86091	71.3853	35.0838	12.1387	58.3479	22.8547
DDB_G0267430	6.51352	8.30779	14.5433	21.9321	37.1206	21.8516	22.5873	40.1208	28.4049	20.3866	24.4263	14.4052	13.0716	6.70812	5.53457	8.77808	5.16773	4.87263	23.3145	28.5204	26.1543	20.0206	8.93519	7.85789	13.3942	8.93841	9.38803	10.534	8.11415
DDB_G0267432	14.3035	4.86047	5.1412	0.721499	1.88802	0.311261	0.468239	0.231216	0.40432	0.603685	0.375137	0.456709	0.245974	0.0179443	0.177471	0.372455	0.195508	0.215067	0.281287	0.154026	0.18401	0.313542	0.307627	0.224614	0.542522	0.300307	0.23213	0.64466	0.430492
DDB_G0267434	0.0365193	0.0644008	0.0598837	0	0.0693745	0.0652592	0.0362806	0	0.0514674	0	0.0955052	0.0301448	0	0.0319789	0.0632547	0.0349345	0	0.0319395	0.0385604	0.0343116	0.0983782	0.0328686	0.0322486	0.166786	0	0	0.159108	0	0
DDB_G0267436	72.3297	46.948	12.3163	6.56005	13.0751	6.44826	8.52406	8.38425	18.2701	7.56496	8.20191	14.9813	3.31537	3.0428	6.96781	3.57973	4.08024	11.0107	9.25724	13.9129	26.498	15.926	28.159	21.9491	14.0469	18.454	11.5058	15.6476	23.5037
DDB_G0267438	4.09863	2.99531	3.66317	10.7255	12.2753	9.79854	19.0753	11.2072	18.3696	19.9102	17.945	34.3197	9.65846	22.4558	48.2234	30.0945	46.6971	45.9219	18.7924	30.3211	24.7514	34.5793	39.3234	29.326	5.30329	5.80202	3.61966	2.80301	5.90086
DDB_G0267440	1.83576	1.34888	1.41105	2.85152	3.37835	1.46937	4.02747	2.84806	1.40139	3.50073	2.80051	1.10492	3.25173	1.77497	0.894291	2.70732	1.50007	0.903116	3.2306	2.04818	1.30501	4.47484	3.37724	1.95628	6.27764	3.9233	3.93239	3.13864	5.33713
DDB_G0267442	16.6628	14.8308	19.7836	16.3598	17.6186	16.2925	23.5034	20.8406	19.9386	27.1238	25.8307	28.6763	31.9196	40.4008	38.9357	42.7815	42.9094	40.626	35.1051	37.2924	35.7828	51.3579	39.9781	52.7675	37.1432	39.6743	47.1194	38.4866	28.7774
DDB_G0267444	183.686	121.822	170.757	186.642	132.515	116.944	178.13	164.731	121.877	185.212	132.598	128.137	167.501	141.325	144.538	261.253	220.432	188.065	361.605	314.18	215.874	654.453	481.879	362.32	687.036	399.051	229.275	506.695	365.501
DDB_G0267446	39.3763	38.5124	45.5778	76.4122	59.2443	52.6256	212.36	95.3914	91.8679	221.417	145.091	76.6143	256.348	310.326	289.577	509.778	597.711	392.566	401.445	586.648	354.176	486.779	434.059	272.774	148.487	279.635	248.683	105.001	269.611
DDB_G0267448	56.1288	29.3074	62.5377	75.9834	56.8127	61.6375	48.9086	39.803	40.4356	42.2288	49.066	29.1189	39.3638	15.7885	9.57266	5.24933	5.40157	3.15381	4.46977	2.13594	4.64592	3.52778	2.63054	2.57776	4.87721	5.61645	5.73789	6.96951	9.52814
DDB_G0267450	163.412	127.947	154.793	308.86	250.235	231.691	283.491	299.017	243.155	275.036	242.842	215.781	253.68	178.461	148.902	204.371	173.737	163.545	327.347	267.428	263.781	254.939	107.789	113.413	133.14	99.0856	86.2819	117.296	110.672
DDB_G0267452	262.026	166.69	131.711	128.006	148.732	95.0256	189.799	177.324	220.923	202.207	204.205	313.607	227.629	302.311	386.097	269.297	314.054	335.926	236.241	277.328	280.241	315.609	487.495	391.398	416.072	407.583	303.863	342.838	284.275
DDB_G0267454	8376.47	6497.09	10812.7	7943.48	9331.06	8514.93	7095.6	9557.71	10429.7	6819.44	8597.87	9525.93	7408.59	6633.57	6831.03	1664.46	2894.53	2399.56	944.17	873.205	1165	373.132	514.453	706.736	422.401	702.286	695.466	593.244	1286.34
DDB_G0267456	333.125	618.236	1215.27	776.176	958.497	1469.85	6495.56	2569.31	2956.73	7627.4	5723.27	7716.77	9028.07	11398.3	12333.7	17969	18335.6	14962.6	13257.9	15107.6	11793.8	12011.5	13130.5	14657.1	7719.06	6067.14	8959.57	5383.35	2508.66
DDB_G0267458	26.8192	16.7419	4.14391	17.2105	8.90934	3.13264	24.1107	12.022	13.9893	23.3305	19.2114	18.6424	20.8601	31.9377	28.984	29.6627	25.2927	40.3409	26.0584	37.1337	27.9667	21.0236	54.9651	34.6868	24.2302	41.0008	16.9021	18.8707	33.1377
DDB_G0267460	243.844	149.107	201.164	315.315	373.591	553.113	267.501	312.897	434.446	261.055	398.152	380.128	326.727	244.157	180.887	125.177	150.987	133.593	242.328	204.751	332.623	238.947	179.774	193.539	115.257	168.41	226.511	119.436	168.79
DDB_G0267462	11.8187	11.6943	12.9616	21.4868	15.1603	7.91144	14.1577	10.7625	9.6939	14.114	7.8513	2.57225	6.46219	2.59564	1.31647	4.32603	1.6114	0.997095	4.37376	2.53505	1.94509	7.18271	4.7317	3.43647	15.5442	12.0665	8.5765	22.3509	15.6817
DDB_G0267464	4.56838	6.05179	1.73838	1.56183	1.26647	0.761675	1.25949	1.28248	1.78671	1.26486	0.933674	0.793885	0.459151	0.229688	0.283954	0.188188	0.0695138	0.229405	0.553918	0.266979	1.2758	1.25908	1.37045	1.45749	1.62033	0.960984	0.914233	1.49486	2.03356
DDB_G0267466	2.32425	0.891034	0.66283	166.284	67.0935	49.7504	6.52562	41.8458	3.84529	5.954	1.32139	0.16683	1.61732	0	0.350071	1.64338	0.21425	0.176763	15.4719	8.92487	1.17965	1.09143	0	0	1.07015	0.658192	0.264166	3.17906	3.79093
DDB_G0267468	16.6211	24.685	12.6759	12.6445	23.5045	7.42539	14.6675	15.925	15.3764	15.3381	24.0811	15.9809	11.0064	17.0346	19.6217	11.2809	30.465	35.2047	30.9332	98.6269	52.1959	19.3889	20.9091	14.1218	7.19056	13.0785	7.4438	6.35027	8.2207
DDB_G0267470	29.5518	17.2844	27.3791	2016.33	217.911	420.047	964.335	407.238	532.469	1055.47	330.431	555.52	865.222	771.714	852.51	1493.38	929	799.022	2066.86	1140.97	907.185	1212.23	324.328	281.627	470.533	536.933	245.487	351.859	514.833
DDB_G0267472	3.65165	2.91699	1.69877	5.1921	2.79434	2.29106	11.0994	4.23646	7.80825	12.7905	4.55037	9.02384	8.75953	17.4617	23.9913	19.5684	16.1757	12.6046	11.5551	8.78696	6.83558	9.0047	8.77418	6.09586	7.27344	5.94601	3.25174	4.94768	4.12249
DDB_G0267474	1.07429	2.01289	0.715651	1.46013	3.63516	2.27968	1.33409	1.96972	2.08178	1.62478	2.51683	1.82896	0.940265	1.82265	1.27928	0.642294	0.782939	1.17446	0.212687	0.757009	0.663207	0.906467	1.95661	2.20786	0.533277	0.983967	1.22863	1.28572	2.21653
DDB_G0267476	1.54288	2.47347	0.919993	0.653613	4.99594	2.75709	0.766397	1.3452	1.97673	0.664074	1.52838	1.33145	0.701502	1.10541	0.971782	0.536699	0.297374	0.613358	0.666453	0.395346	1.32246	6.12265	14.8011	14.4131	24.7868	40.7674	52.2486	35.4916	48.6184
DDB_G0267480	20.4301	16.1235	13.9629	31.9407	21.529	12.2333	22.2441	14.7226	13.2524	21.5594	14.3919	7.28161	14.3388	9.76309	9.52315	25.1986	14.6763	12.6978	29.6251	22.6484	18.2354	32.3372	24.6406	21.375	31.8284	18.6532	17.6687	28.4047	14.5239
DDB_G0267482	74.4902	123.44	178.311	31.0103	75.3754	77.5932	15.2469	20.273	27.4321	13.3903	19.9049	18.848	13.1049	11.8002	11.0221	23.2751	20.2372	30.4463	52.5674	67.8769	74.2837	81.1937	87.9257	117.96	99.5962	82.2843	161.781	121.342	47.1819
DDB_G0267484	18.4666	27.4311	41.8754	38.9352	51.6725	56.3368	42.8071	36.4163	32.1214	39.3833	42.2027	34.7435	53.9175	51.2799	47.6906	64.4542	63.4893	42.3411	53.2261	61.8981	48.2527	107.36	110.623	108.652	81.9232	46.8648	41.4601	39.8215	27.4604
DDB_G0267486	35.3735	74.2621	89.4625	6.39588	16.7106	15.7193	6.13596	6.54649	10.8146	4.92291	3.5894	6.33417	2.99541	1.31113	1.94508	1.43232	2.38085	2.29166	6.3239	5.2754	7.73089	9.93865	16.3621	15.386	24.2797	20.1139	34.4111	32.5114	16.8507
DDB_G0267488	3.69442	4.36982	2.77045	3.59247	4.40775	1.48944	3.536	2.13507	1.58739	3.27075	2.16012	1.11569	1.80266	1.30193	0.741356	1.81015	1.43281	0.985094	2.18831	2.32816	0.606847	4.50106	3.89894	1.72842	2.44521	2.42093	0.785168	1.66384	0.946478
DDB_G0267490	11.4204	8.49396	4.07419	25.684	15.5674	9.54191	34.4703	46.1331	34.4629	31.0939	37.6942	22.5958	12.6008	30.6885	46.0553	39.9047	59.2844	103.542	129.424	218.818	166.624	25.3045	20.9395	13.3779	3.34663	13.4856	5.01364	1.19241	8.50302
DDB_G0267492	58.3775	36.7139	5.17254	13.7195	36.0738	3.98338	18.176	37.3949	23.4726	16.2843	30.5778	21.3164	13.5467	30.7895	21.4178	12.2712	23.9422	19.937	17.7638	33.7073	16.8063	18.1322	43.0826	11.6019	8.23983	14.6557	2.30886	5.92528	9.34046
DDB_G0267494	3.7246	7.48779	4.76388	2.46848	5.66041	2.66232	4.29231	6.89215	3.35947	3.60523	7.53271	2.45957	4.91784	9.26273	4.64498	6.98343	12.0029	7.42712	6.60706	9.37849	7.62553	10.0568	19.4711	11.295	11.2413	5.82221	9.47683	7.33598	4.91828
DDB_G0267496	3.60033	2.93124	0.743357	3.10239	2.62095	0.587018	2.7544	2.13494	3.59256	2.39168	1.30581	1.16055	0.775469	0.287655	0.284494	0.452509	0.16715	0.56311	1.30418	1.45677	3.15035	1.76213	1.63606	1.42826	0.852292	0.962811	0.675529	0.808761	1.36048
DDB_G0267498	12.6694	19.2955	23.0178	22.9596	40.8876	34.8603	23.4568	28.5901	29.2177	28.6286	43.0477	27.8085	24.3377	32.7783	27.1813	28.784	34.6444	26.5681	33.5957	38.4158	32.449	40.8171	64.8382	43.1335	48.0257	61.6546	67.6179	31.901	47.7436
DDB_G0267500	62.2669	69.489	172.423	34.1729	25.9457	29.864	25.5362	28.6196	35.6277	23.6523	18.192	14.0049	8.31588	2.22856	3.01222	3.57065	0.98921	1.78065	11.8237	5.34016	12.4928	9.77306	4.86926	7.51625	29.1968	17.8192	45.1651	71.7077	58.1739
DDB_G0267502	39.1891	35.7826	41.059	26.4211	35.359	27.6048	25.4731	22.0017	25.1614	27.6432	32.7275	23.9348	25.4579	26.2227	24.454	34.2181	35.7714	26.6333	37.1679	34.8571	22.6831	69.6884	93.5877	68.8161	95.7065	56.1834	28.1349	46.4147	28.3101
DDB_G0267504	21.0049	27.5922	34.0419	12.1124	20.3584	13.1866	13.4454	14.994	17.8652	11.0821	11.5843	7.98682	4.96173	4.39726	5.14446	5.21375	5.06356	7.33759	25.4766	15.5925	25.0754	36.8182	38.7735	38.5962	65.905	70.7982	61.7925	87.5305	92.6271
DDB_G0267506	0.226405	0.159704	0.297004	0.0937812	0.172038	0.283207	0.17994	0.0510912	0.191446	0.047641	0.157892	0.0373771	0	0.0396512	0.0784308	0.043316	0.048001	0.118807	0.0478117	0.0425436	0.0406603	0.163018	0.319885	0.248162	0.0599399	0.294926	0.157825	0.371606	0.203839
DDB_G0267508	201.065	307.152	529.378	256.31	320.716	472.876	296.894	269.272	264.416	312.816	340.427	449.224	428.528	336.881	330.003	333.525	320.686	292.905	215.529	251.497	260.669	339.379	404.483	593.112	329.257	277.142	538.649	269.997	261.816
DDB_G0267510	8.7286	19.4184	21.5796	2.50308	9.94887	9.47868	3.46862	5.75765	7.38084	3.67342	13.228	5.87485	4.02971	2.23422	1.16298	0.642294	0.711763	1.40935	0.708957	0.883177	3.01458	1.81293	4.86187	3.43445	4.62174	8.30906	15.5626	6.24491	5.64209
DDB_G0267512	48.7841	39.8807	63.4572	40.5803	49.0377	47.8755	38.3132	41.9096	42.2033	45.6238	36.7171	35.2076	33.3318	24.3552	28.2431	45.3921	29.2013	27.4338	43.6293	34.3971	30.7999	31.1911	23.462	20.4538	19.9966	8.82618	8.82696	11.1818	5.20021
DDB_G0267514	26.9244	16.7839	21.497	48.2537	28.1885	30.8057	49.9282	30.6443	38.3709	57.2912	35.3234	49.382	51.3787	41.921	57.7129	70.0101	52.1366	72.4639	58.5244	55.4509	72.3197	77.5029	61.2773	78.839	71.2814	64.6138	76.9648	76.0869	59.9975
DDB_G0267516	5.31509	4.30207	2.77469	4.57952	3.49053	1.61391	3.83651	3.46707	2.9553	3.38585	3.36641	2.26221	3.17748	3.05436	2.66117	4.25028	4.20376	2.8327	4.93255	3.82336	2.88973	7.28777	6.65526	4.57041	6.98079	5.54436	2.31569	4.57206	3.427
DDB_G0267522	1.28555	2.86714	4.21606	2.11434	3.87867	2.90535	0.826392	1.45051	0.426296	1.19343	1.84579	0.936314	0.529492	0.794626	0.589419	0.578714	0.480979	0.661373	1.43725	0.781541	1.6297	2.31408	1.73621	3.10829	6.1062	4.30969	5.66682	2.99954	2.15598
DDB_G0267524	317.846	348.506	554.079	296.502	281.442	316.851	423.635	252.326	259.883	436.855	349.437	257.45	548.283	429.684	426.478	943.654	732.726	612.946	997.031	819.713	643.317	1666.47	1339.51	1728.03	729.288	448.545	598.02	259.888	244.647
DDB_G0267526	24.9091	31.4914	16.0679	3.60365	11.6558	13.0099	9.27985	7.3363	7.09841	10.1168	9.2604	10.7341	6.4122	12.0287	17.9241	16.119	21.4543	20.1033	26.688	29.9423	32.5641	50.1131	88.8739	100.294	55.2782	85.4437	65.6732	32.066	41.6372
DDB_G0267528	478.614	238.784	147.882	66.0538	227.466	65.3441	34.9951	92.5761	58.5479	31.2334	72.5803	42.9362	19.4789	17.1281	13.267	4.47081	5.50485	7.191	8.77304	9.83929	19.1184	11.5287	13.7569	10.9096	8.59254	19.3071	12.1419	9.94386	24.6754
DDB_G0267530	528.238	774.735	940.785	610.507	388.1	870.911	642.377	541.094	636.449	664.177	709.901	635.891	1175.88	686.636	852.887	751.05	568.846	813.391	390.224	451.768	583.807	54.4155	72.8145	116.412	75.711	49.4543	88.9166	70.4654	61.9722
DDB_G0267532	0.0675978	0	0	0.280003	0.449447	0.181194	0.637982	0.190679	0.095267	0.426726	0.265172	0.195294	0.608549	0.384757	0.468342	0.678976	0.465779	0.532084	0.499631	0.349312	0.546299	5.01933	10.5954	8.98387	8.72444	16.2904	10.4846	9.15342	15.0122
DDB_G0267534	34.2975	58.4342	89.8942	21.7683	28.0582	29.8537	17.1466	21.2217	19.9582	16.9949	16.6852	14.3381	11.1775	9.01	13.7976	13.2295	17.9443	19.159	19.6259	20.4779	25.2343	16.4303	41.4243	60.8367	33.8309	20.7174	40.0083	26.3309	16.6017
DDB_G0267536	172.62	160.569	232.09	106.507	124.496	123.135	91.431	107.999	94.1288	85.6947	93.1434	83.7977	104.604	79.5604	73.3225	79.8648	67.2288	68.3555	58.1898	67.098	68.3514	76.9763	120.036	107.478	60.8094	61.9086	38.3892	31.4164	42.9354
DDB_G0267538	27.8977	28.4433	6.82536	9.85215	6.9187	2.78926	19.7404	12.7475	15.9921	19.3419	11.8789	9.81658	18.6367	19.0053	17.4661	21.1885	25.056	28.6462	17.8939	35.2896	21.8472	22.3438	38.725	25.0295	22.105	29.2082	16.3212	18.2995	32.7162
DDB_G0267540	12.4239	9.25649	5.48015	8.32938	12.5898	4.79116	12.0426	8.60686	9.04736	11.3233	9.11856	8.32269	8.68784	9.42429	10.0402	11.0901	8.44655	10.7007	14.2348	14.3338	13.9706	31.9825	22.6757	22.11	18.0456	25.5181	14.577	18.0779	20.116
DDB_G0267542	0.394024	0.347425	0.646114	0.408031	0.748515	0.704113	0	0.444583	0.555306	0	0.343484	0	0	0.345035	0.682485	0	0	0	0	0.370204	0	0.354635	0.69589	0	0.521583	1.92478	0.343339	0	0
DDB_G0267544	0.607694	0.178609	0.207601	0.314648	0.913914	0.407226	0.754654	0.971367	0	1.06561	0.706329	0.710628	0.658518	1.01993	0.570148	1.93774	0.805247	0.930098	1.55067	1.04675	1.728	11.3491	9.6593	11.2403	22.658	22.1816	16.7241	16.9009	14.666
DDB_G0267546	12.0318	12.6521	8.98791	4.15317	7.36485	1.91116	2.7448	3.41906	2.26089	2.71932	1.24308	0.58854	0.534895	0.390218	0.308743	0.682055	0.188956	0.779475	2.07032	1.67473	2.24084	4.09097	2.99067	2.1166	12.9775	17.2695	9.16387	50.3457	26.3459
DDB_G0267548	6.20276	4.7686	3.95079	13.6693	11.8075	5.5421	8.22478	7.77951	9.35576	8.11711	5.89871	4.16797	6.58906	2.24445	1.77582	12.3821	2.36387	7.1734	48.7148	31.1136	26.33	55.3887	1.7428	1.49836	0.508934	0.292149	0.469017	0.631041	0.384609
DDB_G0267550	0	0	0.157387	1.32523	0.243107	0.228686	0.44498	0.216592	0.090178	0.471253	0.725132	0	0.192014	0.504282	0.277077	0.795731	0.406983	0.223849	0.945882	0.601186	0.517116	2.01566	2.14715	1.16893	9.99477	15.5243	7.5828	15.4035	11.4258
DDB_G0267552	222.797	284.374	366.812	252.424	326.532	381.009	250.794	249.358	313.992	261.19	273.839	407.611	286.362	317.556	441.404	219.144	316.177	401.498	233.668	232.68	351.991	206.454	326.052	555.538	225.553	240.88	502.304	207.254	212.543
DDB_G0267554	1.26122	2.39521	1.19315	1.10512	2.48804	1.12688	2.12042	1.64198	2.87128	1.83732	2.53718	1.3614	3.1054	3.738	2.60465	2.87701	3.49671	3.98795	3.07317	2.36994	3.22332	4.45324	5.31161	4.8739	1.92636	3.15946	2.53611	0.398092	1.74694
DDB_G0267556	2.73643	3.25501	2.51873	0.748525	0.735609	0.76117	0.897633	0.349534	1.0187	0.841987	0.315057	0.447494	0.284048	0.293875	0.760147	0.864329	0.383125	2.03201	1.85356	1.35826	4.03351	4.78635	7.40883	15.8694	9.60251	8.70132	9.89762	6.5676	5.34574
DDB_G0267560	59.6156	111.701	141.544	63.5926	125.44	123.794	33.7259	69.4451	56.9842	33.9749	67.4874	49.4374	35.6137	50.1493	38.6029	28.5143	41.3997	19.5523	22.0025	29.3024	24.7835	31.1752	59.9556	43.9916	48.774	57.7492	59.4023	43.7905	40.3795
DDB_G0267562	0.154272	0.58945	0.84324	1.91707	16.3628	8.22445	1.78807	2.72705	2.46407	1.56902	2.91381	1.57056	1.18308	2.61176	1.11338	0.787077	1.25379	1.34925	0.705873	1.01462	1.06206	1.20336	0.862792	0.845483	0.680714	0.251202	0.40328	0.422019	0.77164
DDB_G0267564	0.919641	0.810881	1.08388	2.73796	2.51133	1.8488	9.87864	1.81588	4.13122	9.55479	3.35704	2.84668	3.90956	2.76823	1.64268	2.14435	2.0107	1.25674	2.30622	0.972051	1.08386	0.931173	0.406047	0.525008	0.76085	0.935912	0.500839	0.786166	0.603736
DDB_G0267566	0	0.0596259	0.0277219	0	0.289039	0.0604207	0.134363	0	0.0476514	0.249017	0.0884241	0.111639	0.101463	0.207255	0.409954	0.194066	0.645168	0.118285	0	0.190605	0.151807	1.2477	9.22598	5.28117	14.0539	12.0022	2.35698	1.06368	1.31914
DDB_G0267568	12.1969	13.26	9.89262	15.392	15.9865	12.4993	8.85989	13.8113	14.8482	9.01503	11.2041	12.1248	7.21523	6.46953	10.4495	8.78209	8.89777	16.0583	12.4632	19.51	37.7638	22.0733	24.5522	21.3632	15.6246	19.5756	12.1517	8.37123	13.3822
DDB_G0267570	206.651	188.114	326.484	208.264	339.267	192.6	145.751	169.793	111.36	127.827	94.0649	47.194	57.6429	8.94656	7.06114	5.82556	2.08074	1.98078	12.9666	4.63408	8.76751	4.07681	1.37775	1.47108	2.53165	1.55708	1.66649	4.26802	1.20834
DDB_G0267572	5.15347	12.4039	21.8116	0.937521	0.529182	0.871135	1.38373	0.550043	0.981472	0.659441	0.424961	0.344912	0.278643	0	0.241251	0.532955	0.295299	0.121816	0.294135	0.261725	0.312675	1.50431	0.983956	2.48085	5.16245	3.85552	3.64099	4.09592	2.50801
DDB_G0267574	41.4736	27.4558	40.1963	34.9895	40.9033	31.0183	38.9648	30.2002	36.9746	39.8712	34.0748	31.1718	43.2082	32.4883	30.5246	43.73	38.0655	27.2333	39.5943	34.6091	26.2951	88.8471	62.8333	58.942	76.8249	81.1246	75.6257	56.7267	66.4086
DDB_G0267576	2.8137	9.03772	7.08557	3.53809	12.2174	3.05273	3.9933	4.98888	8.78055	4.01762	7.35839	3.31795	5.2269	6.33568	8.00661	6.53675	11.9309	9.49181	6.57855	13.5957	12.272	5.9693	33.1879	20.377	9.04543	18.3263	21.1902	5.22299	6.9363
DDB_G0267578	0.608037	1.87645	3.36504	0.787064	2.16575	1.08655	0.906095	1.02909	1.92807	1.59932	4.50539	2.38404	0.912309	2.12976	3.42282	1.01789	1.93368	1.06357	0.802525	0.856918	1.09198	1.64176	2.55042	3.19349	1.20732	3.46525	3.31139	1.4554	1.59668
DDB_G0267580	1.34756	6.33704	7.12017	2.17072	13.2263	4.81613	4.61127	12.6706	21.5237	4.09586	12.0082	2.71906	3.14519	2.36004	1.94508	1.28908	1.26979	0.916663	0.63239	0.56271	1.0756	0.269523	2.11551	1.91471	1.38741	3.65708	4.04453	1.02398	2.02208
DDB_G0267582	23.6286	28.0111	66.4357	30.8216	69.7531	37.5022	39.526	41.9441	66.0871	35.0215	14.2438	16.4457	6.44045	2.07441	3.73498	3.42826	1.35221	1.80623	3.84821	2.45401	3.92715	41.9318	35.616	46.6609	115.785	80.4112	98.1823	122.712	75.4692
DDB_G0267584	19.1865	10.4215	5.60575	12.2395	10.7733	4.68827	9.00402	9.14976	11.055	9.98174	9.19442	5.94999	7.42227	5.38377	4.08525	4.86734	4.9443	7.23132	12.368	17.5785	13.4212	23.136	16.3811	11.5705	21.4689	28.3073	19.0738	27.5478	27.5178
DDB_G0267586	8.21408	11.1206	15.3783	10.9172	15.7269	18.7814	9.4455	9.34105	9.66209	9.66293	9.47213	9.12937	7.76349	9.57156	7.95398	4.94969	7.06198	7.35367	7.85365	5.89447	10.5121	5.2391	6.16832	8.32995	3.76711	6.74019	10.9898	6.5464	5.04672
DDB_G0267588	23.2912	16.466	14.0153	112.111	22.9524	29.2833	45.9474	33.4598	27.0218	48.9665	21.9715	26.5726	34.3641	25.4943	29.5004	53.4334	28.3056	29.064	55.3341	35.1303	27.9731	74.83	34.2668	35.8248	71.1873	57.2265	35.4802	65.421	51.0514
DDB_G0267590	90.0967	77.6698	83.3291	80.3449	99.7987	79.8634	99.5534	111.238	63.7617	100.794	95.1524	77.5803	112.36	94.5038	66.6886	101.75	94.8903	60.8274	131.2	131.603	66.3521	58.1632	31.5952	17.1696	38.1816	47.8111	31.7982	78.0176	82.9647
DDB_G0267592	74.9771	54.4465	54.7812	32.759	128.263	64.4766	14.4277	67.1321	16.0246	10.4232	29.0489	6.87663	4.50438	3.89397	5.11864	4.36156	9.24891	12.3075	5.76521	51.4583	34.118	21.4808	7.50567	4.62738	1.34121	4.03287	2.89385	2.30973	3.29412
DDB_G0267594	34.5529	73.7967	60.4365	28.3599	65.3959	38.8766	25.6817	38.1202	44.0068	28.0059	70.7283	22.8173	31.2342	30.7052	23.4962	24.484	39.8843	16.5648	24.8632	44.2473	39.071	22.1147	55.5998	25.0151	25.4104	33.3409	32.7844	19.2543	17.2828
DDB_G0267596	0.958659	0.666475	0.438344	0.916373	0.647904	0.214138	0.604404	0.45763	0.857403	0.756469	0.674984	0.517403	0.571667	0.71032	0.46302	0.740701	0.547209	0.628827	0.85651	0.675529	0.993271	1.27765	1.15587	0.808295	1.39103	1.05067	0.56225	0.378241	0.636267
DDB_G0267598	2.49548	3.9477	4.15223	2.43218	4.11316	2.75432	2.33334	1.98755	2.48255	2.23944	2.1754	1.6358	1.61517	0.771255	1.39843	2.66804	1.86733	1.6048	1.47248	1.58607	1.25223	5.74718	10.5646	6.83824	8.84133	8.12684	7.35485	6.72615	5.17636
DDB_G0267600	0	0	0	0	0	0.0786949	0	0	0	0	0	0	0.0881004	0	0	0.0842539	0	0.0770305	0	0	0.0790884	0	0.077776	0	0	0	0.0767463	0	0.132162
DDB_G0267602	1.88818	1.48962	0.841949	4.92255	4.57803	1.12471	1.85938	5.23271	1.35387	2.02144	2.22352	0.287109	0.463892	0.348088	0.157787	0.253507	0.561852	0.217287	10.6681	5.15091	4.95265	0.96897	0.36565	0.121031	0.372724	0.269696	0.0721619	0.20389	0.149121
DDB_G0267604	24.0819	22.0873	25.4392	8.48952	16.7633	4.57807	7.91828	12.3976	5.93734	7.48731	5.40954	4.88735	7.51701	2.74191	1.72568	2.39627	1.44842	1.04562	2.82532	1.81864	2.14711	3.38184	10.9093	6.18821	1.5826	7.23072	0.644902	1.0123	1.53771
DDB_G0267606	17.1996	35.3412	29.8405	4.13471	2.62556	1.23491	7.93337	5.37148	5.6271	5.00874	2.54354	1.0141	1.22889	1.21028	1.99496	4.40713	5.69775	4.56653	18.8095	16.0156	10.0665	21.5618	32.6819	20.0588	18.0922	10.0023	7.89503	8.19185	10.1392
DDB_G0267608	8.55595	14.4988	21.0449	7.33726	10.5394	6.33073	7.30472	8.59792	6.97108	4.78225	8.74043	2.75878	2.94193	0.819458	0.810451	1.15097	1.41717	1.98766	4.65823	5.1498	9.60359	6.49742	10.8609	12.2111	10.7949	6.74818	6.17396	3.47422	3.81147
DDB_G0267610	0.486133	0.171457	0	0.201366	13.76	3.99607	0.193183	10.312	3.56261	0.102294	0.169511	0	0.0972537	0.0851385	0	0	0	0	0.205321	0.091349	0	0.0875074	0	0	0	0	0	0	0
DDB_G0267612	1.28339	5.15513	3.50748	8.86009	91.5612	40.5167	12.7501	37.9716	32.1549	13.3528	22.4998	13.8896	9.98472	16.1082	13.7082	11.1857	11.7909	7.98183	14.0029	9.51247	14.0853	8.98409	4.15546	5.21008	7.173	6.26928	5.343	8.38689	7.4892
DDB_G0267614	14.5338	7.11942	12.0555	21.6515	27.5286	14.3527	55.3065	32.4138	22.0399	55.2632	48.011	44.1288	61.1269	49.8652	40.2634	73.0115	50.5451	48.3171	57.7946	51.7459	43.0444	114.974	69.1993	89.3564	111.383	110.854	100.721	95.2099	96.6723
DDB_G0267616	4.59369	3.50758	0.737735	0.735617	1.70931	0.719331	0.893915	0.748081	1.46833	0.847041	1.11465	0.820916	0.521079	0.704985	0.53318	0.317118	0.401619	0.414186	0.45004	1.06787	1.14818	0.340988	1.33822	0.346057	0.250756	0.53979	0.330126	0.259099	0.28425
DDB_G0267618	0.0677507	0.0597383	0	0.140318	0	0	0	0.0764442	0.190965	0	0	0	0	0.0593273	0	0	0	0	0	0	0	0.182934	0.0598277	0	0	0	0	0	0
DDB_G0267620	0.473184	0.238414	0.166269	1.19001	3.46716	3.26149	0.738716	0.686445	0.666869	1.13794	1.2964	0.502186	0.608549	0.295967	0.878141	0.58198	0.358292	0.709446	0.785134	0.381067	0.849798	1.15597	0.716311	0.679193	0.715851	0.990631	1.35475	7.11933	2.94158
DDB_G0267622	37.8263	88.9409	43.2896	60.3885	91.6931	51.4002	88.4675	96.9192	87.7384	89.9597	171.398	37.078	107.204	156.646	92.1355	104.408	162.482	92.3555	88.2017	146.971	86.3312	50.0036	78.2876	38.1502	31.295	50.0442	41.2006	20.4796	40.7964
DDB_G0267624	4.2086	4.56723	3.05245	3.68771	8.30244	3.76034	2.73379	4.01807	2.28126	2.38428	3.52767	6.54711	1.61914	7.08721	7.28968	3.0969	5.83415	5.23807	3.24741	6.08335	5.37801	20.3963	16.0092	11.3847	12.8563	43.226	17.772	22.8043	51.0075
DDB_G0267628	0	0	0	0.756349	0	0.652592	0	0	0	0	0	0	0	0	0	0	0	0	0	0	0	0	0	0	0	0	0	0	0
DDB_G0267630	10.2998	24.8907	21.4768	24.0314	26.8734	16.1333	19.1386	36.0122	22.0425	16.3888	13.856	6.35024	7.05926	3.17344	1.43163	3.52757	2.42634	1.16772	17.7902	5.25674	8.39243	9.38466	8.64618	7.49157	10.6886	8.59271	5.92788	7.65268	4.57938
DDB_G0267632	0	0	0	0	0	0	0	0	0	0.0768454	0	0	0	0	0	0	0	0.127758	0.0771207	0	0	1.18327	0.322486	0.333572	1.64362	5.70861	6.10975	4.19583	8.87744
DDB_G0267634	0	0	0	0	0	0	0	0	0	0	0	0	0	0	0	0	0	0	0	0	0	0	0	0	0	0	0.0303651	0	0
DDB_G0267636	6.47393	5.54284	3.57708	5.05233	27.2702	5.40714	8.80852	8.99846	8.52881	8.63758	8.42441	7.3188	7.22654	9.2019	12.3917	19.656	17.1073	17.8888	21.597	18.8647	16.9344	26.7271	59.2811	56.9484	49.866	111.603	103.993	63.5884	138.959
DDB_G0267638	1.5109	1.72828	0.569168	0.99374	0.84361	0.629381	1.3489	0.656569	2.54658	0.934457	0.845438	1.82019	0.725026	1.03699	2.21916	0.917985	0.725076	3.38391	0.700659	1.13181	2.67678	1.04746	2.68645	3.01193	1.64867	1.71218	2.65978	1.7175	2.66547
DDB_G0267640	2.43402	4.68254	1.73646	2.35687	6.87569	1.72287	5.11886	10.2007	9.75635	4.95547	8.43215	9.39345	4.26862	7.41838	5.8859	1.2398	3.65253	4.17461	0.233642	1.09889	1.10701	0.39831	2.596	3.00286	0.0836881	1.18385	0.68861	0.259418	0.948667
DDB_G0267642	2.00646	2.56814	1.37974	2.47993	6.82399	1.85058	2.63636	2.483	2.18922	2.92821	4.34452	0.854825	4.33774	3.7407	1.3453	3.59111	2.40143	1.18876	2.25528	1.88516	1.56923	3.72827	3.8294	1.83273	1.71356	1.2647	1.24077	0.354115	1.26259
DDB_G0267644	19.0041	22.8499	23.4731	18.8277	22.5829	14.4072	30.077	20.2359	15.1885	31.6797	32.0572	14.6003	41.475	30.0408	17.7409	38.0902	33.7505	14.1025	15.5491	16.0001	8.64323	22.9539	30.4395	21.5667	18.5133	16.0751	10.968	12.9404	9.01173
DDB_G0267646	1.84093	3.35465	1.91186	1.5251	3.38059	1.64485	2.56046	3.18497	1.90261	2.45338	6.84715	1.6209	3.3146	2.90169	2.12577	3.28728	2.86222	2.25409	2.203	2.53681	2.42451	8.94727	11.9214	5.2688	7.14825	9.3925	7.37897	1.00719	4.05153
DDB_G0267648	5.40673	3.45921	4.89245	8.84221	3.789	3.50532	8.1226	5.46813	6.27241	8.94903	5.40297	6.44954	5.86991	5.88927	7.50909	12.3626	7.26923	6.71819	6.40512	5.35865	5.74312	8.75331	6.14273	7.16697	6.89523	4.24087	6.60722	12.4005	4.25441
DDB_G0267650	4.88656	3.03815	6.62605	12.748	7.2299	7.7526	11.6698	8.27037	10.5508	11.6996	7.67305	8.2999	10.0578	7.0494	9.68472	14.2632	8.23501	10.3556	19.1503	13.8912	13.8669	15.6188	6.11306	9.4133	9.1637	12.5473	21.672	15.8953	16.6392
DDB_G0267654	0	0.0646636	0	0	0	0	0	0	0	0	0	0	0	0	0	0	0	0	0	0.0689032	0.0658532	2.90425	10.8797	2.74646	11.6494	6.32898	1.02245	2.70833	2.53104
DDB_G0267656	8.84306	9.92377	10.0516	8.04742	12.281	10.7743	4.52575	8.9951	5.66487	4.5815	9.34398	6.96769	3.28356	3.98913	3.13302	2.62752	2.0595	2.28507	3.74907	3.21009	4.57191	2.9545	2.48465	2.57007	0.975488	0.763596	0.934004	0.274894	0.603157
DDB_G0267658	0.0897776	0.211094	0.12268	0.123959	0.0568492	0.0802154	0.178382	0.101297	0.126525	0.188914	0	0.0494045	0.119737	0.0524104	0.0777515	0.0286272	0.0317235	0.130865	0.157992	0.140584	0.322466	0.161606	0.0264262	0.136674	0.158455	0.146186	0.130382	0.163728	0.134716
DDB_G0267660	0	0.626809	0.437133	0	0.506414	0	0	0.100262	0.250465	0	0.464773	0.0733492	0.0888847	0.233436	0.0769568	0	0.565186	0.0777162	0	0.333952	0.398962	0.0799771	0.313873	0.243498	0	0.144692	0.232288	0	0.133339
DDB_G0267662	2.72805	2.32247	2.69947	1.65605	2.41249	1.93318	1.12147	2.54739	1.59091	1.8805	1.8041	1.47536	1.41145	1.6475	1.46645	1.25984	1.99443	1.72774	2.28455	3.35858	1.7739	3.13267	3.07358	2.14814	2.36596	1.07223	1.88531	0.643339	0.705788
DDB_G0267666	2.88481	3.8042	5.88167	3.64827	2.03688	0.889595	6.92394	4.66642	3.95768	5.34511	0.845678	0.948288	0.612873	0.268263	0.265314	0.952435	0.270628	0.111638	0.539122	0.551676	0.527256	0.781225	0.3607	0.443057	1.31796	4.44794	4.47131	3.31725	8.58097
DDB_G0267668	43.23	80.8012	89.1637	58.2901	108.214	78.8606	59.5002	68.0848	68.2233	65.1452	100.886	29.5509	89.412	112.186	92.818	110.924	118.625	78.768	101.277	124.177	79.8614	193.327	272.789	171.933	208.931	204.943	169.119	108.403	94.2625
DDB_G0267670	21.6681	36.4938	53.0969	2.01693	0.80937	1.30518	2.90245	1.92291	2.91649	3.32997	1.69787	1.20579	0.974119	0.426385	0.737972	0.931588	0.516173	0.851719	1.92802	0.343116	1.2024	1.64343	0.859962	2.11263	3.7062	1.98216	3.92467	4.16253	1.09598
DDB_G0267672	0.044038	0.854257	0.361064	0.13681	0.418288	0.0393475	0.0437502	0.645953	0.0620636	0.0926665	0.0767787	0	0	0.0385627	0	0	0	0	0	0	0	0.0396357	0.038888	0	0.116589	0.0717074	0	0	0
DDB_G0267674	17.9198	18.0535	5.86574	4.33933	7.86324	1.85681	3.99376	3.88239	5.85757	3.15425	2.04918	2.98087	1.46533	1.31262	1.68176	0.814742	0.938977	2.94977	0.68347	1.44038	3.54863	2.48366	11.0408	9.61554	8.88411	7.37795	9.88534	8.34096	8.38381
DDB_G0267676	0.769001	0.598285	0.407969	1.0774	0.644492	0.202087	0.988675	0.969756	0.510009	0.666303	0.670364	0.149358	0.542975	0.31689	0.0783518	0.865448	0.575431	0	1.19409	1.02002	0.446813	1.99496	1.83749	0.454505	1.73651	1.62046	0.748914	3.71232	1.49331
DDB_G0267678	0	0.671296	0	0	0.723141	0	0.756359	0	0	0.400508	0.66368	0.314221	0	0.333339	0.329675	0	0	0	0.401943	0	0	0	0.33615	0.695414	0	0.619844	0.3317	0	0
DDB_G0267680	23.9567	42.907	42.1993	8.14021	20.0883	9.53193	13.7594	10.1365	10.287	11.6181	23.168	7.87908	16.8492	9.50572	9.88751	8.77294	13.2931	10.3125	3.55719	8.61649	4.20157	16.0029	33.3853	29.0625	21.8021	20.4187	18.1025	17.6637	16.0082
DDB_G0267682	6.57064	6.40881	1.47791	3.67307	3.86611	1.81839	2.42622	3.47725	3.44182	2.99772	2.43306	1.8719	2.03572	2.03671	1.91361	2.11371	2.03412	2.39019	3.19265	5.19004	3.86381	3.76809	4.46721	2.23073	1.77034	2.84045	1.57069	1.35205	2.53033
DDB_G0267684	0.117435	0.345154	0.192567	0.932337	2.5655	1.92365	1.08889	1.10419	2.20671	0.741332	2.79816	1.26017	0.665648	1.13117	0.711926	0.299569	0.746933	1.30096	0.165331	1.47114	3.51504	0.176159	0.103701	0.250288	0.0518173	0.19122	0.0682189	0	0.176216
DDB_G0267686	3.53657	2.94086	2.47527	7.83074	4.97045	2.23504	10.0691	4.72031	11.6905	10.4518	7.97053	10.7989	9.86488	10.6502	13.1727	7.70136	7.1475	9.70666	5.37364	6.17279	6.9452	5.68029	6.57605	5.65968	2.22655	2.66863	2.34255	2.104	2.84755
DDB_G0267688	82.1113	27.9955	37.2215	389.877	154.377	334.529	109.868	427.286	90.2085	97.2492	65.7289	15.7343	32.4926	7.25938	3.32117	9.38693	3.1087	3.35395	153.453	54.6284	67.1491	8.12121	0.846601	2.00897	4.25517	2.47937	2.35876	4.55103	2.28484
DDB_G0267690	3.74323	5.28086	2.69704	1.83243	3.87867	2.97968	1.1269	1.38225	2.14214	0.978614	0.336198	0.430705	0.249618	0.198657	0.864481	0.195316	0.24049	1.19047	0.335358	0.383666	1.46673	2.73606	13.1418	50.3336	34.3249	27.151	30.6601	17.9042	14.9784
DDB_G0267692	1.86325	2.50226	1.64518	16.7123	23.2522	4.63582	15.1788	16.7864	9.65531	13.9337	12.2694	3.28899	5.47662	3.58951	1.73779	2.1663	1.61053	0.727046	3.38996	1.77754	1.36424	4.28278	2.3035	0.785502	1.21425	1.40029	0.849254	0.823367	1.03233
DDB_G0267694	0.105443	0.371892	0.302581	0.327574	0.701074	0.188425	0.576147	0.475892	0.371508	0.388286	1.10302	0.174075	0.474626	0.646333	0.228296	0.201735	0.335331	0.138329	0.0556681	0.0495343	0.0473416	0	0.046556	0	0	0	0.0459397	0	0.0791112
DDB_G0267696	0	0.504541	0.625537	1.38263	3.98572	3.40844	1.89491	2.58255	1.34405	2.80951	3.15917	0.944664	3.24344	3.67451	2.80819	2.73691	2.22415	4.67089	1.61118	2.6881	4.28185	1.88838	4.54766	8.18846	2.01989	3.1058	8.64251	1.82621	3.14832
DDB_G0267698	18.3609	21.6824	21.7745	12.5626	14.3256	10.8392	18.8924	10.3585	15.7107	22.7675	16.5775	9.47249	25.9092	20.959	25.2719	25.719	34.0618	33.2637	21.4643	28.6489	22.3757	36.297	103.363	114.403	153.642	123.326	116.279	117.945	74.7826
DDB_G0267700	0	0	0	0	0	0.0741171	0.164821	0	0	0.0872759	0.0723123	0	0.0829755	0.217917	0	0.555469	0.615547	0.725495	0.61312	0.623501	0.372438	2.2398	5.05436	2.42464	6.91783	4.72752	2.02389	1.70191	1.99159
DDB_G0267702	0	0	0.17413	0	0.100864	0	0	0.239634	0.598628	0.335177	1.01827	0.35062	0.10622	1.85976	1.28753	0.304748	0.787987	0.835863	0	0	0.476774	0	0.656407	0.872966	0.281137	1.90203	1.01784	0	0
DDB_G0267704	146.844	112.284	270.647	120.951	97.1428	128.715	196.687	113.825	158.017	205.264	121.071	169.335	182.213	132.246	200.669	324.341	192.577	184.812	241.086	177.226	160.447	258.24	175.794	203.466	349.914	191.318	242.126	313.658	191.385
DDB_G0267706	9.57392	9.48243	16.9895	18.3346	24.5404	37.8494	21.8891	18.3493	22.1798	29.2529	21.1506	26.09	25.9748	24.8063	31.8028	42.5304	28.3616	29.3638	35.5892	26.1229	28.0285	25.0243	28.7215	28.6307	27.0827	19.4332	45.1403	35.3386	18.6957
DDB_G0267708	8.90696	12.322	7.42865	5.08887	7.29322	5.48847	7.7808	7.45076	7.14209	7.75547	12.0483	4.69021	8.29499	11.027	11.4378	8.07973	11.8839	6.71548	7.94541	15.4384	16.5477	7.18727	13.6965	12.0633	7.92805	10.0023	12.8461	3.9909	8.52616
DDB_G0267710	2.54257	3.68664	0.741202	3.45209	9.01607	5.45222	4.20992	3.82509	4.37959	4.51793	4.38363	4.33743	3.84317	7.37203	7.97606	3.13488	4.79164	4.49684	1.6108	1.4864	3.04416	5.39046	23.6997	14.8119	13.2384	27.2326	10.9791	10.5103	23.8241
DDB_G0267712	316.904	460.925	703.458	441.897	544.277	748.378	346.152	476.601	452.427	317.378	529.16	401.565	392.221	326.58	229.306	190.406	149.185	102.719	157.735	120.028	196.31	13.3525	13.1006	17.127	9.81915	6.03921	11.1317	9.86404	4.94699
DDB_G0267714	10.7805	11.5149	14.3002	6.53486	9.07419	8.61422	10.0135	6.52692	7.16426	9.68252	7.3348	12.6608	8.15337	7.36793	10.1714	8.80351	6.41087	23.9163	8.97685	12.5169	28.1755	12.8582	16.7177	37.5469	16.0108	13.8434	30.2433	13.1869	14.8615
DDB_G0267716	0.122062	0.430505	0.250194	0.0632004	1.04345	0.327183	0.181896	0.34431	0.430061	0.128424	0.425621	0.151133	0.305239	0.801644	0.951399	0.46706	1.03515	1.01417	0.773303	1.14683	1.20567	13.5677	13.3117	16.055	11.068	27.4281	22.0698	13.1058	20.697
DDB_G0267718	6.13118	4.07747	1.74664	6.941	8.63671	2.87835	10.0658	7.91456	5.05268	8.58277	9.01361	3.86006	8.31578	7.23436	6.25487	8.9468	8.92301	6.5438	11.5213	12.4486	6.34537	24.084	14.5449	7.83095	12.3116	14.0445	5.88581	8.95465	14.9697
DDB_G0267720	6.56931	6.16853	9.51315	11.927	68.3132	33.007	4.91597	15.7871	10.7011	4.48812	14.4283	6.19728	4.77901	4.85605	2.80772	1.87711	1.80881	2.53696	9.36874	6.97375	13.943	5.3751	1.20542	2.41579	2.82338	0.833522	2.30458	2.56725	2.04833
DDB_G0267722	46.2207	46.1502	61.5943	61.751	82.61	70.6133	62.6046	49.8011	42.9373	63.5612	82.9677	42.6666	87.6484	60.3121	46.5692	63.0219	49.5492	18.2194	35.7438	35.9645	23.0319	36.7957	29.4331	22.477	39.1232	27.7726	23.4844	32.4112	18.1694
DDB_G0267724	0.0329075	0.0870472	0.0269806	0.37485	0.28131	0.147013	0.425002	0.14852	0.278263	0.311604	0.315552	0.0543268	0.263333	0.230529	0.199496	0.125918	0.209305	0.0863419	0.0347467	0.123672	0.177297	0.207325	0.0871775	0.0601164	0.130682	0	0.0573489	0	0.0493793
DDB_G0267726	175.825	534.499	874.063	443.005	674.519	1360.75	562.277	443.593	633.049	580.622	598.172	601.371	575.12	739.105	429.4	565.151	529.228	171.36	147.708	132.639	48.0179	9.24078	14.3552	15.2395	13.591	9.75221	10.4375	9.94725	8.98704
DDB_G0267728	907.224	3180.9	6459.26	1241.08	3762.41	7855	1991.41	1960.88	2943.2	2249.45	2668.55	4294.86	2357.4	4179.51	4310.34	3406.09	3953.53	2782.29	1358.49	1447.2	1291.07	23.8935	36.0134	54.6473	18.3347	23.493	38.8892	14.2086	19.3404
DDB_G0267730	37.7008	25.3417	4.03835	22.8169	18.8628	5.17335	28.5528	23.3237	28.6155	25.525	15.4847	20.7611	10.4564	12.8246	15.9963	7.74428	8.38747	23.2803	13.4998	19.9631	30.3954	25.9147	43.1245	32.6895	21.8143	61.5166	27.7374	22.8268	75.403
DDB_G0267732	3.51286	3.04514	2.5642	4.77357	3.92794	1.68192	3.1954	2.70931	2.21426	3.44644	2.53252	1.88418	2.09051	2.27139	1.887	3.3746	2.21547	1.78895	3.81875	2.93842	1.90329	5.96321	4.75125	3.00562	2.88424	3.28238	1.52404	2.18954	2.42432
DDB_G0267734	1186.92	803.199	1125.36	230.819	327.834	278.045	95.9978	203.311	117.473	95.0612	112.851	85.7085	108.7	105.792	77.536	75.5042	119.997	112.682	65.0862	162.625	92.2208	64.3706	106.866	98.6962	27.2442	44.5719	21.1619	14.6384	19.7653
DDB_G0267736	0	0.528086	0	0	0	0	0.595002	0	0	0	0	0	0	0	0	0	0	0	0	0	0	0	0	0	0	0	0	0	0
DDB_G0267740	0.0343415	0.0605604	0.0281563	0.106687	0.293569	0.0306838	0.102351	0.116244	0	0.144526	0.0299366	0.0566943	0.0343511	0	0	0	0	0	0	0	0	0	0.0303255	0	0	0	0	0	0
DDB_G0267742	0.307926	0.169694	0.157791	0.279013	0.694637	0.275129	1.37661	0.651446	0.92218	1.94385	1.57702	0.571898	1.34755	3.50534	2.36677	3.79251	3.95788	1.44754	3.12944	2.206	1.27883	2.70216	1.08766	0.316422	0.66237	1.06547	0.268316	0.157941	0.577573
DDB_G0267744	13.7831	10.3457	13.329	31.9131	33.8369	18.6305	23.8048	23.6864	18.2294	21.5663	25.5091	11.7856	24.9579	8.60334	5.999	8.04621	4.27091	2.78182	16.7924	12.6842	13.2652	22.5839	3.30808	3.48637	5.0525	5.75465	3.75701	8.21763	3.92432
DDB_G0267746	55.3376	19.7906	23.5326	171.498	85.985	47.3407	69.8605	109.979	42.8775	57.799	20.8171	14.7838	13.8382	6.78606	5.22003	30.2022	7.84995	18.0739	233.297	193.191	97.4743	840.498	41.4146	42.1043	139.134	80.666	50.5201	136.618	88.0328
DDB_G0267748	8.4034	17.0707	16.7869	2.21159	3.88067	12.1959	1.75272	1.15247	2.35553	1.56312	0.445197	0.421559	0.603727	0.203276	0.482501	0.399716	0.738247	0.812104	0.39218	0.392588	1.2507	5.01438	27.0178	63.2298	229.914	85.8799	88.5569	171.013	58.4506
DDB_G0267750	0.519999	0.836092	1.17871	0.0316755	2.78915	1.09321	0.0911648	0.414157	0.129326	0.321824	0.266647	0.0504978	0.09179	0.0267852	0.0264908	0.0292608	0.0648511	0	0.0968932	0.114956	0.192268	0.220243	0.486199	0.86613	4.37298	1.4444	0.799604	2.63578	0.688486
DDB_G0267752	0.463677	1.43094	0.285124	6.52217	18.3874	4.86792	4.5297	8.1528	3.53963	4.10602	9.70086	1.72234	2.74419	2.33466	0.535421	0.702297	1.02402	0.33794	3.01915	5.48188	3.95544	1.2172	0.341211	0.211765	0.306892	0.314587	0.370363	0.158552	0.405866
DDB_G0267754	3.21316	3.70046	2.74198	8.96357	6.60223	6.44494	13.0944	10.3585	5.17529	15.6613	11.7757	4.87157	12.2659	11.025	6.30377	21.3907	21.9664	8.60268	22.5722	23.7201	8.42031	32.5198	24.4943	7.66681	24.8258	27.8685	11.3708	16.593	19.3844
DDB_G0267756	16.9474	29.596	34.2653	13.4605	57.6685	36.0181	3.92309	17.4511	8.81167	3.80849	10.9009	4.21033	2.13958	6.33955	2.56495	2.99055	1.74421	1.00732	1.73733	1.7005	2.51171	1.18472	0.435887	0.450873	0.653411	0.803753	1.00361	0.900203	1.48138
DDB_G0267758	1.98632	0.921795	0.685713	1.01042	1.12539	0.342497	0.6924	0.943662	0.933121	0.73328	0.820204	0.11506	0.383432	0.396697	0.452696	0.566704	0.36941	0.396208	1.28784	0.884009	0.406793	1.19184	1.10781	1.08223	1.70678	1.24834	0.607302	1.66824	0.470617
DDB_G0267760	10.397	6.25634	4.06039	6.23805	10.1506	3.33807	7.65332	8.52878	7.55088	8.19659	7.57391	5.90476	4.02672	5.42713	7.04795	5.31924	6.32437	6.15499	9.05162	9.14267	8.50391	13.1112	10.2809	10.5814	7.43734	5.42313	3.96201	5.62496	5.21491
DDB_G0267762	0.219786	0.145345	0.0901003	0.682796	0.36533	0.24547	0.491286	0.681966	0.232312	0.346862	0.718479	0.181422	0.549617	0.721725	0.190345	0.893555	0.291235	0.144167	0.986296	0.464623	0.0493395	0.39563	0.388166	0.0501889	0.0727344	0.0894698	0.0957568	0	0
DDB_G0267764	0.71174	0.836756	0.0648389	1.96544	0.45069	0.141318	0.707089	0.624608	0.111452	1.33127	0.206816	0	0.870147	0.06925	0	1.13476	0.419163	0	0.417511	0.52011	0.28405	4.69767	42.1798	23.9097	76.8379	68.6346	23.9805	60.0327	29.192
DDB_G0267766	6.33319	6.06679	7.43621	0.364351	0.519856	0.0698597	0.466059	0.441101	0.220383	0.575839	0.306714	0.225889	0.234628	0	0.135428	0.0373973	0.0414421	0.0341911	0.454066	0.110191	0.245731	0.2463	0.690439	0.392797	0.517497	0	0.13626	0.32083	0
DDB_G0267768	41.7362	54.6794	79.2483	17.4198	33.5968	31.2789	6.23307	14.3635	9.86737	7.07942	11.8898	8.78164	7.73108	3.34419	2.2837	1.04379	1.83142	1.11336	5.37659	3.92985	7.92004	8.92044	11.161	12.2922	13.6013	7.99523	9.82477	6.71599	5.86704
DDB_G0267770	1.02671	1.45852	0.51443	2.00829	2.54638	0.662536	1.64334	1.80204	0.723485	1.4403	3.43091	0.188333	0.912888	0.599375	0.246995	0.600209	0.483728	0.149659	0.120455	0.535914	0.102438	0.154013	0.402954	0.104202	0.377526	0.557269	0.497024	0.234053	0.256772
DDB_G0267772	0	0	0	0	0	0	0	0	0	0	0	0	0	0	0	0	0	0	0	0.356145	0	0.682336	2.34312	1.03872	0.501776	8.6412	6.27571	0.518472	14.22
DDB_G0267774	29.9022	7.1207	6.51388	2.89309	4.27068	1.28711	3.4694	4.53138	2.82996	3.81202	2.32127	1.22512	1.83393	1.07031	1.36099	4.25937	2.49885	1.64167	8.84977	6.19309	3.64544	11.9046	15.1879	6.33982	13.9839	10.1645	5.1731	10.6279	8.3189
DDB_G0267776	41.6975	30.9376	21.4037	120.065	63.3851	28.5	89.021	80.4101	55.5415	82.1777	32.9465	22.6574	33.9424	13.6718	9.95941	27.0404	10.3665	7.61668	47.6841	21.5304	16.4506	41.1556	17.4933	10.2741	33.4456	37.4848	16.4937	45.0925	52.0203
DDB_G0267778	0	0	0	0	0	0	0	0	0	0	0	0	0	0	0	0	0	0	0	0	0	0	0	0	0	0	0	0	0
DDB_G0267780	0	0.250674	0	0	0	0	0	0	0	0	0	0	0	0	0	0	0	0	0	0	0.255285	0	0.251049	0.25968	0.376332	0	0	0.388854	0
DDB_G0267784	9.25292	2.57121	2.34489	4.64574	5.00692	1.70358	5.34834	4.74555	6.16452	5.2511	6.59952	7.08232	4.65579	6.72754	6.50789	5.1499	5.64745	10.0544	4.08566	7.5871	7.35196	8.98409	10.2012	16.0327	7.20057	11.1402	12.656	9.43443	9.7612
DDB_G0267786	58.25	93.4383	76.3025	130.665	268.144	59.3797	153.137	231.472	148.629	135.556	127.267	47.2879	33.3516	9.1705	7.69699	5.25273	2.70039	4.15877	40.3462	32.3372	41.0213	6.72533	2.59939	2.43022	4.72086	3.59486	2.71296	3.71653	3.90741
DDB_G0267788	27.486	20.2747	19.0281	45.408	29.0531	24.0807	42.1814	34.8744	44.7656	43.9967	33.7497	46.8772	37.2287	36.0562	42.0508	46.7549	43.989	72.2106	44.0414	53.5579	72.411	73.1562	43.6323	71.2153	33.8358	27.1669	41.3772	20.4796	28.4055
DDB_G0267790	0.989944	4.80078	2.84077	3.0754	13.164	4.2014	2.21282	6.42258	3.48787	2.60385	6.25651	1.83858	2.97066	4.98447	5.35836	1.89397	2.62352	4.97833	2.8745	3.95292	4.66687	34.3029	34.3114	29.3875	5.8969	9.67161	9.48863	3.04656	4.08502
DDB_G0267792	0.130199	0.114801	0.320248	0.0674137	0.247335	0.232663	0.129348	0.0734529	0	0.342463	0.283747	0.161209	0	0.171017	0.0563792	0.124549	0.0690101	0.113871	0.481166	0.244656	0.0584566	0.0585919	0	0.41624	1.37879	0.424009	1.30469	0.712335	0.683796
DDB_G0267794	8.31569	11.2455	2.33649	0.774049	1.19809	0.667863	0.835417	0.84339	1.3168	0.589827	1.18103	0.617003	0.420573	0.368181	0.404594	0.17876	0.198094	0.204293	0.246642	0.263359	0.209751	0.546614	1.23762	0.640084	0.185524	0.304281	0.162831	0.191697	0.210305
DDB_G0267796	14.3261	11.7764	3.23476	5.59257	5.98973	3.23618	6.297	5.40029	9.61651	6.70281	7.86525	10.1437	4.98158	7.3061	12.4351	6.21805	6.23923	7.41023	3.82439	5.6514	6.01106	7.30564	18.1908	9.33426	8.98969	8.16194	4.33956	6.41371	7.76418
DDB_G0267798	11.8199	9.11588	3.54242	9.2999	14.7738	4.081	7.08239	15.7741	9.74256	7.72783	8.3937	4.07591	5.92703	5.08058	4.19619	3.71979	3.59867	4.50751	5.31155	9.07565	6.87262	7.22184	5.61398	4.08744	6.74062	9.24634	5.35141	6.62721	9.7712
DDB_G0267800	3.55206	4.43697	4.5707	8.12297	7.91921	6.74417	7.54781	7.5147	7.3004	8.30487	6.924	4.31661	6.46457	2.67843	2.17901	2.35966	1.77812	1.51015	3.95895	2.36394	3.23389	6.97118	8.71296	9.14769	8.94682	13.4153	9.3284	8.29981	10.512
DDB_G0267802	0	1.01555	0	0	1.09398	0.514544	1.14424	0	0.811602	0	1.50604	0	0.576041	2.01713	0.498739	1.10178	1.22095	1.00732	0	2.70533	2.06846	1.55494	0.508535	0	0.762313	0.937712	0.501803	0	0
DDB_G0267804	12.712	9.28473	6.2742	24.6576	14.7174	7.26121	20.2628	13.0586	15.8652	18.9971	12.5975	13.4948	14.6766	9.83004	8.51701	10.6478	5.56453	7.32888	3.87314	5.97173	5.0827	1.50842	5.52891	6.12336	2.51153	3.14089	2.81052	1.98957	2.5623
DDB_G0267806	0	0	0	0.72117	0	0	0	0	0.981472	0	0	0.574853	0	0.609829	0	0	0	0	0	0	0	0	0.614973	0.636115	0	0	3.03416	0.952541	2.09001
DDB_G0267808	1.96491	1.08787	0.9741	0.851759	1.21529	0.979884	1.13492	1.03118	1.99639	0.625004	1.79254	1.24474	1.05129	0.960342	1.50383	0.917965	0.920368	1.07905	0.289497	0.515197	0.902718	3.37246	5.12467	6.4278	4.2947	5.28286	5.13646	4.00009	3.77126
DDB_G0267810	3.40065	2.8087	1.0588	1.82763	3.02562	0.84615	2.13825	2.52563	3.15463	2.2192	3.22713	2.45173	1.67927	2.48782	2.31136	1.44124	2.37286	3.16242	1.86354	2.58841	2.78306	4.37797	5.62581	5.85854	3.13399	4.48592	3.56335	2.00184	2.45453
DDB_G0267812	0.12761	0	0	0	0	0	0	0.143984	0	0.268522	0.222484	0	0.255291	0.335233	0	0	0.135275	0	0	0	0.114588	1.83766	2.02836	1.63185	1.35137	2.07789	4.3366	1.74542	2.10634
DDB_G0267814	4.86969	4.78732	8.90309	2.89816	1.75446	1.80042	4.05936	1.1368	3.47092	5.30018	1.51261	1.57091	2.40753	1.0293	4.1689	12.2082	7.23896	16.7423	38.5344	27.5044	30.0063	28.4636	3.01509	2.14733	1.63007	1.27599	1.21933	1.07183	0.587937
DDB_G0267816	3.05318	1.79473	1.89642	5.55695	3.16365	3.30665	11.2137	4.48887	11.0833	10.805	5.80703	12.143	9.06954	12.5577	18.1087	26.3747	24.7157	27.1074	41.3235	42.0728	45.7768	44.4671	11.5198	13.3525	8.57308	9.49108	12.496	15.0592	7.9134
DDB_G0267818	0.869555	1.09531	0.244437	0.797555	1.48668	0.155388	0.71578	0.560647	1.19047	0.365951	0.151604	0.0820311	0.149108	0.0652666	0.150615	0.0950652	0.0526736	0.217287	0.052466	0.116712	0.29002	0.0894434	0.109695	0.204239	0.164437	0.202272	0.15154	0.135927	0.111841
DDB_G0267820	2.20912	4.54501	5.97037	1.18619	1.01029	0.804151	2.03211	0.923178	2.30619	1.63559	0.713245	0.540299	0.327368	0	0.0708591	0.391343	0	0.143117	1.20949	0.153746	0.44082	1.32552	0.650258	0.747348	1.19137	0.666134	1.14071	1.67866	0.368321
DDB_G0267822	15.1365	18.3964	11.1358	2.71129	6.29489	3.94765	3.90166	5.72371	6.1114	3.27118	4.42212	6.88882	1.88236	1.28964	1.70062	0.547881	0.607138	0.286234	2.76455	0.845602	3.60003	3.3138	4.69631	2.98939	3.2492	3.33067	2.06754	3.13349	3.68321
DDB_G0267824	14.1097	10.0788	12.4958	7.27479	18.0953	11.3834	3.66701	6.24715	4.95029	3.06923	4.30754	1.42513	2.44159	1.35545	0.876512	1.76548	0.504885	0.520683	2.26303	1.11871	1.06919	1.55391	0.841156	0.870074	1.33973	0.193881	0.311257	1.22145	0.446672
DDB_G0267826	0.525365	0.360293	0.574323	0.241796	0.388119	0.521565	1.21784	0.461049	0.32907	2.14957	1.42482	1.49372	0.817462	4.0893	4.65101	6.53337	8.23009	10.1596	7.88946	9.98179	7.81017	19.702	17.8354	18.7685	13.6771	9.50508	8.79964	5.82851	6.04391
DDB_G0267828	1.80058	3.74953	3.26666	0.833113	2.72913	2.2934	1.40821	0.518712	3.07751	1.85412	1.16887	1.48628	0.613134	2.3483	3.98141	4.54432	4.2642	6.3326	3.76198	6.04703	5.05693	25.688	22.1587	32.5086	33.5717	19.65	17.3587	19.126	14.659
DDB_G0267830	8.17943	11.4993	10.3574	5.27034	6.99219	4.50675	5.10131	2.40979	3.97057	6.11964	3.16901	1.65041	3.81813	2.42729	1.92836	7.56367	4.81709	2.18584	7.10119	5.72102	2.36665	15.5824	18.8197	10.8748	32.1814	16.0564	6.09778	17.2787	8.25062
DDB_G0267832	2.9114	1.99662	3.37216	5.40766	2.89703	4.58325	5.87657	4.22354	4.62412	5.2511	4.91478	3.73832	4.62255	3.92531	3.04169	3.18293	1.86157	1.77836	2.147	1.34599	0.912934	6.15577	5.95802	5.19199	11.8064	9.33082	11.5972	10.3662	12.3433
DDB_G0267834	14.5106	21.136	17.7873	18.9303	36.4159	15.253	14.3451	24.3982	22.9562	14.4436	5.58059	2.99443	4.269	1.80631	0.677622	2.6537	1.05564	1.74188	7.13504	8.82158	6.5788	78.5521	7.72587	6.56211	3.38967	8.455	6.81784	5.25368	11.3138
DDB_G0267836	5.65257	3.19368	1.39485	8.35403	5.26475	1.71619	9.4866	6.37788	3.32573	11.086	5.93217	2.6274	10.6495	6.00702	2.80415	10.7096	6.86475	2.59184	9.2135	6.49677	2.51324	13.3362	7.94769	4.9125	9.58922	6.07651	2.77356	7.0559	3.04692
DDB_G0267838	26.4637	24.5622	28.2066	22.212	34.1323	27.8763	32.3792	33.0026	34.3515	34.584	32.9041	31.8469	28.5609	33.5406	41.9776	59.5577	66.4423	88.3164	97.3586	97.3619	104.558	175.754	188.305	214.625	156.164	131.995	212.755	175.649	110.143
DDB_G0267840	0.107667	0.094934	0.194206	0.156092	0.184079	0.153919	1.4547	0.267261	0.637298	2.40151	0.67577	3.34165	0.926195	4.20493	13.3153	20.4548	14.6321	21.7332	15.7794	16.6304	19.1234	30.7768	27.8193	30.2902	24.1148	23.6676	17.8816	18.6437	18.127
DDB_G0267842	3.51156	2.06418	3.59888	1.81819	3.79865	3.57331	2.81027	2.42131	2.88687	2.36043	2.55095	3.94533	3.02469	2.56248	3.2946	2.05283	1.55104	3.49774	2.47188	2.84104	3.85395	4.38962	4.73749	7.39509	7.10168	7.14738	5.18475	6.67089	6.87933
DDB_G0267844	0.817633	0.360468	0.502778	1.27005	1.84446	1.18714	0.710754	1.03787	0.432116	1.7205	0.0890947	0.337457	0.715628	0.268491	0.0885135	2.05315	0.433374	1.78774	2.15833	3.26487	3.39567	303.098	203.969	252.151	382.874	257.784	205.277	299.715	174.22
DDB_G0267846	24.1027	40.6645	119.425	190.168	156.291	277.725	233.751	158.464	202.488	190.796	138.801	95.9464	68.4666	15.8067	15.633	10.3806	3.42886	6.20538	109.622	38.2329	138.385	26.0132	0.368555	2.57327	3.5911	1.35919	5.2733	4.56688	1.09598
DDB_G0267848	52.9672	50.1127	108.384	85.4879	153.407	110.802	11.0781	16.9449	8.87156	8.42069	16.1489	6.90342	9.17514	5.11854	1.94703	3.26895	1.6206	1.73029	1.61421	1.68982	2.26102	3.31845	1.90586	3.03922	4.88063	1.75715	3.36946	5.41203	1.3494
DDB_G0267850	3.87022	5.50268	0.317316	0.100195	0.183803	0.08645	0	0.109171	0.0681798	0.0508992	0	0	0.0483912	0	0.0837946	0	0	0.126932	0.0510816	0	0.0868822	0	0.170881	0	0	0.0787739	0	0.13234	0
DDB_G0267852	16.0079	19.2253	18.5557	23.2935	44.3038	27.0029	18.9194	24.9131	15.5588	19.8913	20.2101	9.34071	19.8774	10.9966	6.81227	8.18466	5.70526	4.94841	12.9684	8.16837	8.79812	4.09873	0.731166	1.51261	2.55744	2.69646	1.56322	0.943762	3.93442
DDB_G0267854	13.7627	8.13968	3.83053	13.1736	7.56534	3.19365	14.7912	7.62143	10.9475	14.1543	6.23177	12.9634	9.17768	13.6042	19.2802	26.8963	23.719	38.8671	21.8721	32.4722	35.8618	24.0392	44.6612	41.6978	49.8111	66.9089	36.5656	39.6119	68.0363
DDB_G0267856	0.828825	1.33451	0.886366	3.02267	2.60134	1.99626	3.40104	2.76487	1.67594	3.79141	2.60733	1.27907	3.67668	2.24044	1.59164	3.79193	1.87183	1.92252	3.61474	2.5393	2.39454	3.11362	2.25934	2.07369	1.47876	1.70165	1.78982	1.62654	2.37924
DDB_G0267858	2.03169	4.55996	3.33152	4.24607	9.9646	2.40939	7.19287	8.0025	3.6442	6.29614	4.92684	0.914754	3.14075	1.03511	0.479873	1.09544	0.665698	0.290765	0.858095	0.485892	0.464384	0.831176	0.489298	0.26993	0.391187	1.14284	0.547196	1.46524	1.44118
DDB_G0267860	0.876463	1.28802	0.359302	0.45381	1.52624	0.783111	2.32196	2.96678	0.617609	2.92012	1.9101	1.08521	2.04565	3.3258	2.15066	3.49345	8.0523	4.47153	1.8509	3.70565	1.44288	8.41437	14.5764	4.80344	12.1821	15.6987	7.38262	6.59344	9.42543
DDB_G0267862	0.103499	0.730073	0.424291	0.214357	1.57292	0.647329	0.102823	0.81746	0.437592	0	0.360895	0.0854333	0.207056	0.362525	0.0896352	0.099008	0.109716	0.0905197	0.109284	0.0972425	0.278814	0.093153	0.63977	0.85084	0.274011	0.842645	1.17241	0.849385	0.77653
DDB_G0267864	0.728693	0.826091	0.3414	0.646797	2.17529	0.372046	0.413675	1.17457	0.586836	1.20477	1.08896	0.171857	0.937152	0.820408	0.270463	0.199163	0.220704	0.455221	1.20909	0.293418	0.280429	2.24863	2.02236	1.42628	1.37799	2.88159	2.63054	0.284769	1.24965
DDB_G0267866	82.6412	98.4533	84.3154	68.7516	116.2	79.6466	181.96	141.963	141.332	213.952	171.806	143.139	214.555	328.291	285.681	348.641	425.723	421.482	334.333	513.636	380.838	332.202	370.009	388.03	70.3692	97.1441	112.061	50.1671	57.4752
DDB_G0267868	0.410217	0.160757	0.298963	0.235999	0.865862	0.366524	0.181127	0.102856	0.385418	0.191821	0.2384	0.188118	0.227962	0.199564	0.0789481	0.305212	0.241588	0.0797271	0.385017	0.171297	0.0409285	0.205116	0.0804987	0.0832662	0.482682	0	0.198582	2.30669	1.2995
DDB_G0267870	23.1323	15.9464	21.104	19.6863	25.8868	23.75	25.4046	17.6535	22.05	26.1965	23.9782	17.3586	26.1678	20.4772	20.7621	31.7845	23.6301	22.7326	26.8233	23.1565	20.6207	32.4033	32.6834	38.1865	32.1799	26.9829	37.1616	26.8076	22.8463
DDB_G0267872	1.71075	2.36457	2.08499	0.574561	0.351336	0.123935	0.918686	0.208677	0.260648	0.486463	0.241835	0.114497	0.184997	0.121464	0.0400429	0.30961	0	0	0.0976413	0.217207	0.24911	0.582602	0.694099	0.380097	1.10169	0.225862	0.282022	0.50593	0.20814
DDB_G0267874	1.74799	1.41959	1.96117	5.0493	5.02459	3.65792	2.97044	5.29402	3.76005	2.32307	1.24308	1.0252	1.01228	2.9002	1.19514	0.484039	0.34134	0.321848	1.45712	1.33978	2.02398	1.07644	2.3966	0.882353	0.669805	1.42313	0.480991	0.817927	1.6566
DDB_G0267876	0	1.69439	0.393888	0	2.43367	0.429245	0	1.98755	0.677058	0	1.11678	0.264371	0.160183	0.280456	0	0	0	0	0	0	0	0	0	0.146272	0	0.260754	0	0	0
DDB_G0267878	0.126088	0.444704	0.206756	0.718134	0.898218	0.197152	0.782898	1.24483	0.310972	0.696462	1.20906	0.104079	0.91439	0.331234	0.0545988	0.422156	0.200492	0.0275688	0.166418	0.0296163	0.141527	0.283708	0.194849	0.0575851	0.333813	0.102655	0.0824013	0.129345	0.283801
DDB_G0267880	2.83697	5.83674	7.23648	1.63212	2.99406	2.95727	0.782898	1.95617	1.55486	1.32659	1.51133	0.520394	0.157653	0	0.272994	0	0.334154	0.137844	0.832092	0.444244	1.13221	0.283708	0.278356	0.143963	0	0.256637	0.412006	0	0
DDB_G0267882	16.3132	14.7891	3.956	3.86638	5.51048	2.77143	3.19567	3.62944	8.01431	3.86782	3.50511	4.03022	2.75793	1.91137	2.23859	0.659378	1.4005	2.61234	0.909768	2.80635	5.62215	3.51551	14.2026	21.7739	8.74418	16.5551	18.5192	10.4493	17.0662
DDB_G0267884	3.98823	4.32808	5.911	14.9845	10.0532	7.94922	24.1794	10.2692	8.64723	29.7493	12.5695	9.58078	24.6009	22.2079	18.1556	39.9125	26.3424	14.9361	18.5722	13.0189	10.6519	26.3233	11.8749	9.24738	4.39946	4.74567	3.29699	3.70661	3.60607
DDB_G0267886	3.82287	2.71534	0.478857	1.04467	3.02591	2.41945	0.949472	1.19817	1.34691	0.782079	1.20341	0.394447	0.743543	0.790399	0.459831	0.507914	1.01313	0.278621	0.448503	0.997712	0.381419	0.860179	1.78168	0.436483	0.913694	0.864557	0.370124	1.16196	1.59345
DDB_G0267888	0.13911	0.0245317	0.0456222	0	0.079279	0.0994349	0.0829207	0	0.0784205	0.0878165	0	0.0918626	0.0278298	0.170541	0.530094	1.33074	0.766826	1.9223	0.616918	0.993325	0.824439	5.83451	6.26495	3.35453	1.87828	1.26848	0.581836	0.494708	0.459232
DDB_G0267890	16.0502	11.6546	5.00177	6.24218	17.7284	3.82851	8.44163	11.2264	14.8411	8.40516	12.1555	13.0088	10.1704	11.7016	12.8309	4.58526	8.00673	14.482	5.06116	9.62111	13.3037	2.28778	9.74809	10.2822	4.80682	9.34225	9.99873	7.05281	10.026
DDB_G0267892	1.54259	2.72031	3.52325	7.11234	15.5591	4.56148	9.37749	10.3603	8.59249	9.23558	4.29032	4.54759	4.59232	10.7099	13.2005	16.8294	20.5574	9.44395	10.0831	7.21216	4.74918	4.62795	13.9463	12.1109	21.8297	24.0416	22.4986	37.0743	23.8087
DDB_G0267894	18.4999	22.4143	31.427	32.9399	67.7589	36.5075	144.652	81.8428	158.122	152.632	177.86	215.877	244.026	215.026	196.987	122.479	152.374	194.391	117.765	104.914	117.838	49.712	77.6861	113.545	30.8313	47.244	95.909	53.338	56.3188
DDB_G0267896	0.716407	0.505346	0.352426	1.63212	2.58578	2.81645	15.2309	1.455	2.0193	14.1704	3.37238	2.4837	26.9444	6.39883	6.20441	28.2351	7.89819	9.64908	24.8115	7.80793	8.62025	13.6696	3.66924	7.19814	14.0353	6.29927	7.99043	10.1908	4.73002
DDB_G0267898	0.274732	0.242241	0.281563	0.640121	0.456663	0.306838	0.0682342	0	0.29039	0.361314	0.119747	0.453554	0.412213	0.48115	1.3681	0.657026	2.76673	3.42397	10.4431	11.0348	15.1102	30.3522	42.1524	41.2804	69.0977	209.247	220.899	228.282	257.141
DDB_G0267902	0.699267	0.421863	0.271574	0.876572	0.524359	0.427487	2.30347	1.78562	1.76351	2.90413	2.02122	1.24555	1.91432	5.12422	5.70537	5.66824	8.77822	11.1049	8.93792	12.7249	11.3024	13.4485	12.1223	11.3289	11.059	15.1617	11.3525	9.21206	9.88537
DDB_G0267904	7.78206	8.09829	8.86048	2.98998	2.74249	7.29717	1.22934	0.651566	1.04636	1.04154	0.479426	0.363176	0.357579	0.192637	0.452483	0.71024	0.466404	0.841747	0.522636	0.387541	1.58031	8.83559	21.7573	39.7107	121.76	50.1491	45.3825	68.1902	25.1703
DDB_G0267906	23.6702	18.1642	18.568	31.9993	30.0634	21.5757	34.2228	29.94	21.9188	36.3869	40.4951	22.9169	45.5794	29.0301	25.5209	44.9597	44.3268	24.6989	44.152	57.1041	25.2362	38.3103	40.1778	31.9014	44.1551	28.7679	21.8141	37.8803	22.007
DDB_G0267908	96.1261	153.673	79.5495	48.066	162.697	52.7099	55.0377	79.4026	48.1117	55.4516	138.094	20.5165	68.2955	76.308	28.5279	30.0786	35.554	14.6666	18.6555	32.6372	14.7895	7.81616	12.9575	7.11176	5.15324	7.31416	5.74062	2.86715	6.74028
DDB_G0267910	9.73239	3.14821	3.2579	24.9275	19.4729	9.46761	20.7679	21.8974	10.2262	21.3881	9.78928	1.33101	9.38947	3.83254	1.29672	9.47532	7.0815	4.68405	10.7628	11.7412	8.22215	17.9855	4.83108	3.0509	6.86082	2.81314	2.15775	2.99318	1.20979
DDB_G0267914	4.10454	8.41064	6.06698	11.3744	23.5016	6.8182	7.58111	11.4802	6.35493	7.78542	11.1374	2.76773	5.72483	1.61993	0.500665	1.65905	1.59336	0.303363	4.70019	3.53051	2.07645	3.90236	1.99094	0.686464	2.52535	3.29466	1.30972	1.58144	2.60242
DDB_G0267916	0.666491	1.29777	1.7532	0.258819	0.844075	0.744379	0.606958	0.40734	1.2524	0.438268	0.387335	0.481384	0.416673	0.243178	0.577212	0.74383	0.382702	0.485756	0.967644	0.808841	1.12215	1.59964	3.58034	3.88099	6.58016	3.48185	3.24256	2.69685	1.50015
DDB_G0267918	3.0082	4.257	3.50168	1.69217	4.44467	1.79186	3.06233	3.10087	4.65824	3.24314	3.78783	2.26852	2.15462	2.50411	3.15202	4.72505	3.34638	6.82097	8.1565	6.31565	9.83782	10.6628	11.5111	21.3034	11.8478	8.52663	14.7566	5.84165	5.51705
DDB_G0267920	0	0	0	4.1769	8.01063	11.467	1.82144	5.37855	3.10065	1.92898	4.15545	1.51339	3.66785	4.17422	1.27026	0.350771	0.38871	0.962095	0	0	0.329266	0	0	0	0	0	0	0	0
DDB_G0267922	0	0	0	0	0	0	0	0	0	0	0	0	0	0	0	0	0	0	0	0	0	0	0	0	0	0	0	0	0
DDB_G0267924	46.9149	13.7549	7.87087	23.3474	23.4753	6.30934	16.5525	14.3208	12.0983	16.8256	9.61578	8.68615	12.9727	12.9328	12.6108	26.3358	17.5888	15.4196	48.7816	34.1919	21.3849	95.998	70.9765	26.7698	153.989	93.0004	31.8916	125.876	95.5378
DDB_G0267928	149.163	144.011	263.506	70.9047	226.242	304.226	20.8251	54.244	32.3939	16.7751	7.61977	5.81223	6.2337	2.55139	5.53735	5.80669	13.5558	17.1299	173.736	192.69	191.791	14.2774	8.21903	7.61447	5.6782	13.7058	8.11022	13.1734	9.47282
DDB_G0267930	147.947	26.09	52.6121	10.3368	80.9287	20.0672	6.02086	69.5879	14.0678	6.75142	31.3879	29.7213	19.2562	63.9958	37.0492	20.1206	49.1286	32.1144	11.2927	24.786	16.3261	4.17119	24.8698	11.3971	2.83145	11.6098	4.6596	0.97522	9.09402
DDB_G0267932	1.15176	1.01555	1.41648	7.15623	19.1447	25.7272	0.572118	2.5991	2.4348	0	11.5463	7.13039	2.88021	12.6071	6.98235	4.40713	16.4828	11.0805	4.25647	14.6088	6.20539	0	1.52561	1.05204	0	1.87542	1.00361	0	1.72828
DDB_G0267934	0.0563951	0	0	0.0583999	0.053566	0.151165	0.112053	0	0.238437	0.178003	0.245807	0.139654	0.169232	0	0.244204	0.269739	0.119565	0.147968	0.535924	0.211943	0.253202	51.925	140.835	89.9917	103.468	62.9945	16.5604	19.284	13.1167
DDB_G0267936	0	0.504541	0.469153	0	0	1.02253	0.568474	0.645637	0	0	0.498817	0	0	0.50107	0.991125	0.547382	0.606585	0.500453	4.22936	2.6881	2.05529	4.12009	4.04237	5.22668	2.27237	7.45392	5.98328	1.56532	2.5759
DDB_G0267938	0.755813	0.89623	1.23937	2.59094	2.426	2.63138	1.63121	1.7644	1.54268	1.3162	1.7494	1.05415	1.51205	0.730309	0.654568	1.12192	0.635445	0.296323	1.48603	1.4937	0.842508	1.61854	1.01264	0.476117	1.24199	1.40045	0.931108	1.21202	1.29057
DDB_G0267940	1.55275	1.80918	0.954813	2.64162	6.95287	0.792779	2.3139	1.25142	0.312617	2.91728	2.07871	0.503529	1.44224	1.11689	0.480267	2.22805	2.05752	0.533507	1.17109	1.8236	0.647353	2.5954	4.50524	1.36765	4.84492	4.06342	1.69126	1.21361	1.99712
DDB_G0267942	14.9108	2.95816	0.972461	10.2822	6.63075	1.69561	16.9007	8.83263	11.7488	17.542	10.0441	11.4969	15.9319	13.6801	16.7581	18.0566	15.2317	20.5393	9.91166	18.3077	13.9978	24.4919	48.6582	28.7871	27.3639	30.6803	17.304	24.7517	28.2222
DDB_G0267946	1.38211	0.81244	0.755456	1.43125	5.68871	7.40943	1.37308	2.07928	0.649281	2.9083	0.803223	1.14086	2.30417	2.01713	0	0.440713	0.488379	0.402929	0.486454	0.432854	0.413693	1.6586	0.406828	1.26244	1.82955	0	0.401442	0.630142	0
DDB_G0267948	9.53205	11.4543	4.42633	6.02736	8.17252	4.97441	6.78806	7.0432	8.44066	5.68006	5.73569	6.89338	1.60318	2.51147	2.48386	0.645551	0.357686	2.4346	1.24697	1.18882	4.99928	2.50542	2.68163	3.15907	2.34492	4.12065	3.16065	3.11521	3.92392
DDB_G0267950	62.3788	74.6514	69.7417	67.893	74.747	47.5568	75.2154	69.2605	47.8117	81.9591	79.9621	36.7906	91.2557	84.9405	45.6653	83.4645	97.3432	40.8953	65.7601	67.7682	31.1782	90.7065	99.6256	59.7948	74.4078	71.4406	48.7199	46.5384	51.6531
DDB_G0267952	15.4594	19.2551	35.6319	27.4279	32.2429	30.137	59.715	39.2774	62.6193	60.7384	47.309	55.327	62.1792	81.8867	96.5286	95.9704	101.422	93.8882	105.703	86.3363	96.6877	106.447	81.8136	68.1355	35.7764	32.39	38.1515	14.491	23.0354
DDB_G0267954	2.38031	1.28636	0.755456	0.87465	1.45864	0.686058	1.83078	2.25256	1.6232	1.7773	1.67338	0.697194	2.15055	1.47923	0.664986	1.90976	2.3605	1.41025	2.6755	2.45284	1.65477	2.76434	1.96634	1.12217	1.2197	1.25028	0.535256	0.735166	0.230437
DDB_G0267956	67.8052	42.3421	19.3174	65.0006	49.5413	40.3353	78.1722	64.9385	101.136	83.4499	43.8215	115.577	35.2613	39.2946	67.6788	45.9374	30.6007	122.93	61.4349	56.1865	171.999	48.2389	37.879	66.452	29.0457	36.0217	51.3255	24.8462	49.928
DDB_G0267958	7.42492	13.7085	2.18617	1.35936	3.03917	2.52902	0.815072	0.416568	1.96563	0.474757	1.03704	1.08356	0.246198	0.287372	0.603953	0.353174	0.304401	0.789299	0.173257	0.385418	0.552535	2.62139	16.8806	10.6039	14.7158	12.424	7.50642	7.06968	6.64794
DDB_G0267960	2.70716	3.27107	1.56192	7.71797	7.74579	2.35909	12.1856	6.90096	3.86235	13.9951	10.1389	2.7312	10.9654	10.4481	3.87859	14.6109	7.29843	3.21534	6.35213	3.14012	2.10078	3.27879	1.29858	1.25164	1.15028	0.870733	0.669817	1.0057	1.15347
DDB_G0267962	1.36561	1.43755	0.89115	7.15734	2.75303	1.49407	11.3934	3.75775	7.01097	12.6378	6.45027	5.14158	10.4958	9.38354	9.12352	13.9966	7.5484	8.2142	5.78244	6.45453	5.4681	6.37122	5.09434	4.27668	3.30182	2.76819	1.85777	2.22998	2.9901
DDB_G0267964	0	0	0	0	0	0	0	0	0	0	0	0	0.237731	0.416233	0.411658	0.227352	0.503883	0	0	0	0	0.213907	0.209872	0	0.314605	0.386992	0.828373	1.30029	0.713257
DDB_G0267966	98.1689	105.251	42.7599	78.6925	78.0367	39.2867	54.051	67.8777	78.682	49.194	40.8113	39.6723	24.4378	12.5921	19.1299	11.1465	9.36624	18.8259	36.7224	30.8933	49.2008	11.1545	6.02186	4.27897	4.5135	19.263	14.7003	13.8288	45.3356
DDB_G0267968	0.799147	0.880796	0.0546012	0.48274	0.632548	0.297512	0.396962	0.450845	0.281564	0.770732	0.81275	0.164913	0.466299	0.874737	0.519073	1.27411	0.988343	0.58244	0.843812	1.12625	0.717599	1.25871	1.76423	0.364976	0.528929	0.759067	0.348174	0.091088	0.09993
DDB_G0267970	1.1091	1.46691	0.909345	1.7228	1.5802	1.48646	2.75464	1.25142	3.12617	1.75037	2.41711	2.74652	1.10941	1.45681	2.40134	3.18293	3.52718	0.970014	1.17109	3.12616	2.98778	1.49735	0.979401	3.03922	0.734079	0.902982	3.86574	1.51701	0.832133
DDB_G0267974	7.97504	6.47601	2.99797	2.90518	6.70669	1.66171	2.38001	4.23243	3.33184	1.95673	2.66543	0.884669	1.2297	0.331234	0.545988	0.542773	0.467816	0.68922	2.52956	3.76127	4.01935	0.368821	0.25052	0.259133	0.0834532	0.102655	0.109868	0.043115	0.141901
DDB_G0267976	10.6494	12.0384	21.0449	30.8218	28.6165	24.0725	36.4416	28.4479	31.8128	39.7424	20.6299	15.5525	34.9617	20.8028	21.5201	31.3455	21.3239	26.5088	41.1342	29.5038	34.8998	77.6619	51.039	64.4332	76.9913	65.9534	76.3777	60.8786	55.9982
DDB_G0267978	50.3794	26.4282	21.6416	141.974	52.331	23.4632	156.074	72.255	59.4665	157.362	58.6825	64.0673	96.3954	62.3411	52.7138	144.035	79.3472	57.2159	119.124	103.808	51.0546	151.957	83.663	40.0021	89.8274	79.4739	29.5178	89.2578	80.9647
DDB_G0267980	20.1748	18.1607	20.5755	7.93457	10.5495	6.97171	7.68196	6.42454	6.73667	5.91673	5.45381	3.01731	3.93763	0.677111	0.60879	1.14316	0.894215	0.553318	2.07828	2.57578	1.26244	5.12473	5.77295	5.20091	10.4219	9.38593	4.59397	11.8263	6.64534
DDB_G0267982	81.187	58.7939	12.236	22.839	40.1748	9.04283	27.7051	32.5717	30.5646	28.2838	26.767	25.2649	24.5614	28.905	26.9107	15.0499	19.1195	26.619	18.035	32.9245	32.1492	63.543	113.414	34.6053	22.8694	45.0102	11.2959	13.5414	36.0364
DDB_G0267984	35.1863	27.0644	26.6298	35.9601	38.18	17.7518	62.5897	44.9645	37.4148	66.3456	43.0226	34.416	60.4843	59.4548	41.6946	83.46	59.0939	30.2197	49.6183	42.582	23.9425	81.8935	80.8062	43.3439	29.1966	33.9452	16.4089	24.1817	23.591
DDB_G0267986	0	0	0	0.297699	0.910194	1.24149	0.0476002	0.0540613	0.0675252	0.100821	0.0835352	0.19775	0.0958533	0	0	0.0916682	0.0507914	0	0	0	0	0.0862473	0.0423101	0.0437647	0	0	0.12525	0	0.0718963
DDB_G0267988	1.19538	2.59449	3.92033	5.14194	6.28844	5.42246	9.68325	4.66881	2.7214	9.09403	7.615	4.40231	9.93362	7.81044	6.13189	5.71754	7.79807	5.14693	2.3302	2.85099	2.1468	5.2139	6.25233	9.57493	7.66838	5.09071	10.0155	8.30085	5.65714
DDB_G0267990	21.2727	10.386	29.6934	83.382	48.4264	43.0404	121.737	59.5098	95.6387	116.901	53.0269	55.1454	80.1904	42.1821	55.4216	95.1888	59.6377	60.735	129.572	87.3797	120.137	106.965	87.4044	115.139	142.891	95.3274	115.507	119.03	63.8414
DDB_G0267992	17.4209	49.4955	52.5588	33.4864	128.915	72.1301	53.0525	88.7747	84.0856	43.9655	34.6409	35.7152	21.526	15.953	17.3554	14.7044	17.5018	24.0991	40.6365	38.4055	57.2564	56.774	35.493	38.7933	31.3505	41.1595	95.3463	75.2217	56.2117
DDB_G0267994	106.238	93.0284	54.6875	55.8792	90.6856	45.4006	90.6324	78.6467	87.5022	95.5983	108.951	118.638	99.3101	139.063	150.344	98.6162	136.292	136.203	127.251	158.563	146.81	184.119	255.516	165.455	141.794	182.168	118.219	109.058	129.312
DDB_G0267996	36.008	34.7764	46.35	41.9018	49.7415	47.9003	33.741	31.2336	27.8953	28.7402	44.4417	25.9848	28.7121	11.0647	9.10868	8.31442	5.49724	3.70498	11.1825	5.21536	7.27999	17.2232	9.54558	12.8759	54.4329	30.327	33.3491	51.5487	28.2763
DDB_G0267998	0.111738	0.197047	0.183226	1.04139	0.106133	0.698858	0.333024	0	0	0.58781	0.389623	0.46117	0.670615	0	0.677392	0.748225	0.710701	1.36815	0.707899	0.944848	1.20403	4.32443	1.87475	3.8784	8.28304	36.0249	50.0455	20.6325	102.613
DDB_G0268000	6.16366	2.82903	4.91508	359.883	8.50099	88.8691	273.539	14.7665	71.5155	237.987	8.75883	19.236	104.305	4.87978	11.4073	23.504	4.47528	6.7199	175.453	27.6066	218.734	12.1589	5.74109	27.6871	7.48843	5.91182	4.5615	7.16017	5.32127
DDB_G0268002	0	0	0	0	0	0	0	0	0	0.283843	0	0	0	0	0.116822	0	0	0	0.14243	0.126736	0.363379	0	0	0	0	0	0.235079	0	0.202411
DDB_G0268004	58.7849	43.4523	44.0874	37.2124	57.4436	55.1994	35.6355	40.6929	64.9564	37.397	37.8519	64.2149	27.4797	28.4459	59.5365	43.7791	26.7759	49.1923	66.126	40.1848	74.0645	74.1188	53.75	85.805	35.5901	48.019	60.129	28.5824	30.4778
DDB_G0268006	8.05439	15.6605	20.6578	13.4735	19.4201	24.1729	13.5414	9.32092	16.2992	16.2965	21.964	25.4006	16.9396	20.2547	17.707	16.7927	15.5439	12.463	6.3239	9.11978	11.1269	10.0374	33.0092	36.2191	18.3165	34.9734	45.3491	14.4064	24.172
DDB_G0268008	16.9832	20.7201	29.8947	13.6388	21.2668	11.3962	8.40165	12.8271	12.1139	8.16838	7.19089	4.00534	4.57633	1.45681	0.420234	2.18826	0.587864	1.03064	8.71	3.06104	4.73066	4.55444	2.63214	2.65931	1.28464	1.12873	1.26845	0.853318	0.93615
DDB_G0268010	0.835142	2.73511	1.46727	8.27766	32.0698	12.3655	12.9194	38.4999	28.4158	12.5524	24.4407	4.1362	6.20564	3.86549	2.16981	1.71193	1.3912	1.04344	3.27533	1.12094	1.49984	0.751657	4.53022	1.63464	0.947576	4.46814	1.97522	1.63184	3.40147
DDB_G0268012	0.665463	0.660108	1.09121	4.65155	4.10851	2.8986	6.03266	1.12628	2.46186	6.2138	3.98823	6.38566	5.24198	7.72112	12.8952	20.8482	28.1293	16.0052	16.8637	33.9189	13.5197	32.4925	33.8628	22.1103	32.0426	24.6514	13.6267	21.3898	14.8536
DDB_G0268014	5.83471	5.37165	1.75876	2.93221	3.42301	0.843321	3.36713	3.82418	2.17667	3.38538	4.07653	2.23106	4.33434	5.63524	3.15821	4.30926	4.6389	3.11433	2.35561	3.50686	2.08032	8.68805	10.7215	6.34839	6.4742	9.01171	2.99069	5.39864	7.78962
DDB_G0268016	1.13718	2.00539	8.3913	7.85072	16.9221	17.9504	5.27217	27.8005	16.5608	5.98227	11.8958	3.44184	3.4125	12.9454	9.19195	17.4054	20.0915	29.8371	24.0148	38.8198	78.6278	20.8113	29.7911	31.5078	14.0497	45.6749	62.0965	4.14777	16.4952
DDB_G0268018	18.9694	11.5643	18.1373	16.2046	14.8634	14.6858	21.5297	20.8954	15.3899	22.2678	18.6953	16.9128	14.3014	22.3287	23.7895	29.0233	28.7611	35.9871	23.1203	24.169	27.7999	22.798	23.362	28.7412	9.38849	5.77433	13.0469	8.69999	4.73002
DDB_G0268020	281.862	237.995	458.487	223.926	301.302	371.775	131.189	185.881	160.168	128.234	153.884	134.454	137.175	72.3774	65.7798	71.9633	53.307	34.1675	83.9493	51.1141	62.4052	91.4634	98.2912	107.642	102.894	63.6128	66.8168	74.5215	45.6619
DDB_G0268022	4.64676	15.6301	18.9081	9.26745	22.2317	20.913	6.49715	10.6802	16.9783	5.61325	11.7021	4.54597	3.44301	2.41128	1.63953	2.14024	1.09464	1.35467	3.81615	3.55736	6.64524	3.71756	4.71126	4.24442	3.41726	3.9233	3.89906	2.11858	2.32423
DDB_G0268024	47.38	38.0331	14.9332	24.1498	47.9254	17.2633	33.3772	44.92	36.2486	35.1536	43.8238	34.7924	36.0065	56.1991	47.4281	29.1368	42.4639	30.0292	38.788	53.3033	32.3233	56.8767	76.3973	35.5214	29.8931	73.4421	27.452	28.2787	41.7343
DDB_G0268026	115.62	31.8509	81.364	329.293	139.539	333.554	156.622	152.729	192.091	163.043	187.065	263.038	236.947	293.388	351.685	199.497	285.702	350.575	183.195	260.916	249.848	816.908	1099.85	1852.4	2669.94	1919.39	3194.2	2104.9	1727.69
DDB_G0268028	0.928552	0.955195	0.285492	0.56091	0.698227	0.241982	0.115311	0.174617	0.272631	0.203531	0.134908	0.415172	0.154802	0.169397	0.134028	0.148043	0.0820275	0.203026	0.0408521	0.290806	0.312675	0.243754	1.77659	2.2264	3.1241	4.78791	9.64187	23.496	11.1467
DDB_G0268030	3.98587	3.91329	3.4534	1.90277	1.77213	1.46494	1.96587	2.07323	4.10347	1.90348	1.62641	2.42676	1.01795	0.56934	1.3465	0.892381	0.689232	1.80481	1.99985	1.6467	5.45754	1.17036	0.823769	1.52343	0.5613	0.368239	1.20698	0.773302	0.848367
DDB_G0268034	425.362	484.331	83.9636	160.027	119.838	80.7981	280.501	200.502	238.193	291.8	283.021	169.717	355.105	369.307	311.099	247.869	303.353	327.639	196.388	337.007	239.41	247.842	667.082	374.645	237.755	394.482	247.288	186.162	382.788
DDB_G0268036	38.4379	47.6854	64.8621	26.0348	25.4718	33.2457	22.5346	24.3326	21.7315	23.9826	22.2085	17.2477	15.6477	12.1329	12.7737	30.6772	32.4553	22.3791	43.2998	42.8331	30.8031	38.9199	51.6049	27.5571	59.4604	33.2958	38.9459	83.1412	32.0247
DDB_G0268038	430.378	650.07	816.314	1050.25	822.042	1257.55	1611.92	1433.91	1847.53	1508.93	2014.17	1598.75	1590.29	1732.86	1427.25	1210.01	1583.03	1634.41	1295.35	1957.39	1951.19	295.361	372.399	290.936	56.3482	61.2535	67.4987	24.0339	31.1947
DDB_G0268040	19.2122	22.4278	33.3527	23.538	30.414	35.1378	23.2983	20.1509	27.3304	24.3892	38.0563	33.2064	32.5706	28.3552	29.684	38.3964	34.9956	30.3714	25.6194	30.5084	37.2573	29.2254	40.7808	49.0211	34.8643	29.6679	36.547	25.1677	17.7304
DDB_G0268042	936.529	1058.32	1128.78	445.163	885.36	962.14	525.686	621.397	757.303	558.802	765.121	957.755	607.142	696.165	923.635	493.967	685.652	511.177	471.403	523.577	598.542	699.528	1150.11	1037.05	555.165	554.44	601.878	445.77	312.265
DDB_G0268044	156.938	141.145	62.0603	127.674	178.364	63.1454	173.513	208.013	200.698	170.603	195.807	218.085	124.871	161.732	169.027	80.3513	136.582	172.172	160.918	197.024	230.263	257.126	210.03	242.296	148.316	276.609	226.263	119.774	264.903
DDB_G0268046	1.95299	0.574007	3.20248	3.37069	14.8401	7.56156	10.9946	2.93812	9.17463	14.3835	6.24244	6.98572	16.2794	14.2514	14.0948	11.8322	12.4218	14.8033	15.1224	6.11641	16.3679	24.6086	6.32352	8.32481	2.58524	2.12005	3.97079	0.890418	0.976852
DDB_G0268048	20.3259	22.5736	8.77777	10.4439	13.1165	3.04994	12.1775	13.8305	3.71739	15.5084	23.6701	2.56152	20.4868	18.7499	6.31564	20.3344	19.4086	5.69946	13.4342	19.6803	7.38431	25.8351	32.1984	8.78696	20.9498	13.643	5.13763	2.12224	6.98474
DDB_G0268050	0.124256	0	0	0.128674	0.354069	0	0	0	0	0	0.108318	0	0	0.108808	0	0	0	0	0	0	0	0	0.109725	0	0	0	0.216546	0	0
DDB_G0268052	6.74474	7.00615	2.5756	9.12131	5.70431	5.476	9.63794	7.08895	12.8042	8.52201	6.0407	7.47408	6.34613	4.82742	6.10797	3.29968	3.03625	9.18503	2.82917	3.58807	6.22241	12.141	43.7588	56.9095	25.3986	32.6968	31.7472	11.5843	38.8658
DDB_G0268054	2.49548	2.4204	8.38871	2.32577	2.13327	5.35126	1.23959	1.97099	4.22033	0.787665	1.0877	1.23593	0.998472	0.218522	0.432241	0.238719	0.264539	0.436506	0	0.468925	0.448167	0.898409	1.32219	2.05147	1.32134	0.812684	2.39193	1.36531	0.74892
DDB_G0268056	36.3093	43.9522	74.2196	52.976	62.3388	49.6663	58.8185	49.697	40.269	53.6269	43.1816	14.2133	34.6345	12.7835	9.72542	24.051	15.6739	8.78469	31.356	18.5811	18.9351	31.7251	54.926	46.1581	79.1154	37.993	36.8574	51.2844	24.3399
DDB_G0268058	0	0	0	0	0.461746	0.086871	0	0.109702	0.137024	0	0.254267	0	0	0.0851385	0.0842027	0	0	0.0850337	0.205321	0	0	0	0	0	0	0.158315	0.0847199	0	0
DDB_G0268060	30.0193	23.8449	23.5582	104.75	67.5665	34.143	87.4617	42.7433	41.1676	84.5073	40.4223	32.8471	63.8409	38.7709	29.0211	77.9953	40.4306	25.1942	71.0372	52.0938	23.5577	132.711	59.7663	32.1859	102.967	58.8124	25.9977	97.5483	53.5914
DDB_G0268062	2.51881	2.36899	3.35013	4.23132	2.55195	2.10049	2.50235	1.76836	2.20877	2.53231	1.51261	1.80192	1.90363	0.588172	0.630183	2.24887	0.593358	0.587447	10.0473	2.10359	3.16649	22.6198	7.41416	6.95327	5.63114	2.82541	3.41413	3.59829	2.26776
DDB_G0268064	394.13	391.921	525.728	22.6667	82.9072	51.3529	8.40474	9.39406	11.1659	8.90097	9.24787	6.20739	8.73103	3.29253	2.20966	5.13835	1.99294	1.52679	3.2612	2.90187	2.894	1.9338	2.0159	2.94381	2.31087	2.40525	3.15933	2.20409	0.604509
DDB_G0268066	3.5209	3.93664	10.3269	1.05247	2.62026	1.71889	11.9	0.819111	1.17658	13.2901	1.86689	2.39696	15.322	3.55993	4.65248	18.0559	1.9624	2.95237	8.16358	1.56877	2.08602	23.5873	5.73751	5.86845	10.3785	11.5253	17.0479	9.78057	7.51643
DDB_G0268068	150.302	142.002	220.619	150.007	134.869	158.233	227.183	155.847	184.16	235.923	203.217	268.712	320.753	197.36	211.198	252.06	209.454	198.621	212.562	187.66	181.411	329.359	290.249	317.896	528.221	401.754	676.939	549.324	300.786
DDB_G0268070	6.26481	7.78872	4.72555	12.1965	17.078	4.86987	9.9582	19.5803	6.35698	11.4689	9.12028	2.68906	7.01854	2.19437	1.95322	10.7873	2.9221	2.84916	13.9576	9.65318	4.2754	51.6491	17.0944	14.5348	32.4254	34.7856	14.6846	28.363	16.8272
DDB_G0268072	0	0	0	0.0425382	0.156069	0	0.0408095	0	0	0	0.035809	0.101723	0.0821787	0.107912	0.0355754	0.0785907	0.0435455	0.0718529	0.0433738	0.0385946	0.147545	3.80807	11.7891	5.1404	7.83018	15.9192	6.55028	2.97783	4.12984
DDB_G0268074	2.86068	3.89088	3.26865	6.33443	11.8226	10.9581	3.29549	3.19341	1.45824	3.07382	2.38763	0.854101	2.10044	1.3591	1.10696	2.38719	1.61304	0.825103	3.30976	2.05869	1.09309	6.73807	2.55301	1.72346	7.25127	1.2884	0.981167	3.20514	0.730653
DDB_G0268076	1.7475	0.910494	1.17226	0.658044	1.65984	1.41943	0.473477	1.07549	1.2314	0.835719	1.03865	1.31134	0.39727	0.695561	0.963083	0.531895	0.589423	0.903116	0.419357	0.37315	0.855916	2.14474	53.1682	95.1911	233.531	331.497	492.32	387.103	455.55
DDB_G0268078	5.30756	2.21678	2.47356	3.81844	2.97172	2.04666	6.04993	3.71924	9.36976	7.1125	4.23715	6.41026	4.13546	3.57137	6.43523	4.48935	2.07288	10.1634	5.6042	4.67175	11.8898	3.77131	4.73621	9.54291	5.32481	6.1861	6.52343	8.17657	10.7308
DDB_G0268080	41.3944	29.9671	29.0432	37.0543	31.386	22.3437	32.2925	24.3154	20.9435	33.3488	25.6351	19.7157	28.1578	15.0574	16.0972	42.6474	26.081	18.9262	52.3357	35.6861	23.2617	59.3597	52.4516	40.5988	99.071	58.1185	45.6543	113.728	51.47
DDB_G0268082	0.321998	0.567835	0.528007	0	0.917534	0.863106	0.319894	1.08995	0.453799	0.338781	0.280696	0.265792	0	0.281964	0.55773	0	0	0	0	0.605064	0.28914	0.289809	0.568684	0.588235	0.852479	2.09725	0.561156	0.440422	1.44952
DDB_G0268084	8.43324	7.26377	10.9477	19.7302	12.3861	10.6746	11.4424	13.7004	11.445	10.1462	6.16031	4.9953	6.95155	1.91456	1.82589	3.51076	1.65552	1.4683	8.32743	4.36522	4.8381	7.62535	4.7923	4.85007	14.0059	11.5068	11.601	18.1032	11.6585
DDB_G0268086	0	0	0	0	0	0	0	0	0	0	0	0	0	0	0.418297	0	0	0	0	0	0.43371	0	0.853027	1.76471	0	0.786468	17.6764	1.9819	2.17428
DDB_G0268088	4.67315	3.16025	3.33417	3.45458	4.71368	2.13081	1.54754	2.1931	2.97243	1.88547	1.45405	1.53615	0.813547	0.217282	0.382033	0.356046	0.0292263	0.373746	1.28089	0.738249	1.90628	1.87347	1.20513	1.38507	2.46345	4.10769	3.53148	3.67672	5.02651
DDB_G0268090	63.7926	40.871	42.0494	136.992	196.816	109.691	382.648	106.414	87.1554	425.279	171.131	102.474	277.851	314.672	309.127	1514.74	722.951	626.261	2578.99	1253.05	1051.18	541.73	98.6831	74.4084	104.34	98.2694	64.9844	66.3822	90.559
DDB_G0268092	4.76844	7.23176	5.62983	10.2709	17.0299	9.37322	12.8854	13.128	7.79551	10.8367	16.2947	8.81686	11.0659	19.0407	14.0409	14.0495	21.6349	13.679	16.716	17.3831	10.4477	27.639	43.4555	26.4818	18.9364	29.5051	22.2711	18.523	16.8865
DDB_G0268094	2.42381	3.03339	2.24369	10.7686	12.9964	6.0778	16.079	17.3794	8.04397	16.3703	28.4221	4.96956	14.938	28.9613	15.7774	25.3554	43.7628	17.3691	11.0627	16.7491	9.05696	9.28904	11.8756	4.28506	4.45047	13.3679	4.49657	2.78052	11.8497
DDB_G0268096	1.10983	1.44211	1.24518	1.08879	2.38571	1.30476	1.7409	2.17493	1.1525	1.4135	2.03678	1.06075	2.10341	0.818393	0.859985	0.894034	0.681127	0.715212	1.41856	1.81106	1.20638	2.62864	1.59901	1.22715	0.927861	1.14135	1.37425	0.239684	0.525899
DDB_G0268098	198.186	164.128	13.4481	3.7853	4.85187	1.67488	4.09704	4.91755	5.87808	2.90906	3.92184	2.47574	2.2032	0.738667	1.29875	0.806939	1.19229	0.942689	1.92983	1.71719	2.9457	1.94023	11.0907	5.47915	5.89331	4.80743	3.02181	5.19202	4.21927
DDB_G0268100	21.7611	30.2991	31.2097	13.0499	10.4889	6.26828	13.6167	13.9991	8.42235	13.3954	8.43733	7.18504	10.6561	8.98738	5.51318	16.032	10.5356	4.65859	9.94539	9.94812	4.19975	12.9792	15.0288	6.11139	13.1561	10.5772	3.90557	11.9057	11.0145
DDB_G0268102	4.74714	3.15904	0.910615	2.61563	3.06272	0.992357	3.93307	2.91058	5.55417	3.95796	3.62291	5.10147	2.99243	3.92163	6.08154	2.639	2.71554	8.30363	2.55352	4.08988	5.71045	4.09524	6.13771	8.03407	3.05898	5.86299	4.55795	3.6508	6.80076
DDB_G0268104	333.328	281.344	185.726	263.713	189.643	184.381	239.081	156.475	244.966	247.352	221.259	201.687	300.145	237.96	256.73	209.592	172.163	253.983	100.022	149.64	201.784	101.614	173.324	144.375	55.2247	46.205	50.9249	27.4163	29.081
DDB_G0268106	0	0	0	0	0	0	0	0	0	0	0	0	0	0	0	0	0.246082	0.203026	0	0	0	0	0.409982	0.212038	0	0	0	0	0
DDB_G0268108	0.399278	0.93882	1.30946	0.551295	0.884911	1.427	0.396668	0	0	0.280059	0	0.109861	0.266259	0.116545	0	0.254634	0	0.232803	0.140531	0.125047	0	0.119788	0	0	0.176179	0	0	0.182041	0
DDB_G0268110	8.91834	4.24636	5.9959	14.8382	10.391	12.2183	13.5854	10.8677	10.3902	10.6343	13.1128	11.8768	9.63449	9.94413	10.1438	15.5839	11.2188	8.5279	10.3585	7.26197	8.48878	4.12043	8.87295	5.43076	5.74535	8.51947	6.78679	9.9213	9.27847
DDB_G0268112	9.13347	9.63758	10.803	4.03134	9.24416	7.75932	5.05752	4.73037	6.75253	5.19859	10.4419	6.92124	6.1406	2.22893	2.46377	2.14847	3.80936	1.57142	4.42673	3.51694	2.9579	5.25569	10.1809	9.43676	5.54964	5.36371	11.0898	9.83022	5.39222
DDB_G0268114	87.8985	116.255	100.859	27.887	40.1075	29.4512	21.831	25.0374	20.3426	21.08	24.6023	11.0256	13.1453	8.678	8.02289	13.3958	17.3568	11.682	30.7096	35.8272	26.89	50.0265	52.5072	36.6018	19.9627	16.4875	15.9566	8.84013	9.05169
DDB_G0268116	7.42526	7.19464	6.69001	20.0257	13.7955	7.80088	20.59	13.8099	12.0745	21.8915	17.2846	13.1339	21.8739	17.7914	12.2252	31.066	20.3269	11.775	23.5208	18.3226	9.45181	26.3648	20.1751	9.76358	20.3062	14.2164	9.24301	13.9507	7.59123
DDB_G0268118	27.8738	23.7501	36.8605	47.3656	33.5307	27.6295	73.1325	32.5974	30.523	79.5891	33.7385	31.0759	61.0423	45.4617	45.4361	125.879	63.2821	43.2175	93.4137	51.3124	39.1766	136.908	99.0435	77.8095	101.015	54.7448	38.6637	61.118	27.3365
DDB_G0268120	0	0	0	3.40773	0.625133	2.3522	0	0	0.463772	0.692453	0	0	0	0	0.569988	0	0	0	0	0.618362	0	0.592358	0.290592	0	1.30682	1.60751	2.5807	0	3.45655
DDB_G0268122	10.3738	11.7081	26.3668	56.0764	86.7102	112.895	34.4222	59.4612	35.9654	30.1241	32.5556	13.8722	24.6966	10.7192	9.88264	13.8931	7.03807	3.44769	10.2964	3.89868	4.65763	5.60209	2.38178	5.11683	5.21823	2.70269	3.0734	6.81078	2.1793
DDB_G0268124	0.253778	0.223765	0.208071	0	4.33885	0.680244	0.25212	0.859025	0	0.267005	0.442453	0.10474	0.126924	0	0.219783	0	0.134511	0.332928	0	0.119218	0.227882	0	0	0	0.167967	0	0.3317	0.173556	0
DDB_G0268126	2.88045	3.9295	6.14922	10.5244	9.13704	7.23536	11.3925	6.13218	6.43389	10.9215	7.86459	2.64683	11.6881	6.94829	4.09491	7.69448	3.68722	3.46987	8.03399	3.72757	4.00179	14.5767	9.31053	9.87883	9.71223	11.0619	8.85577	7.87964	6.93192
DDB_G0268128	0	0	0	0	0	0	0	0	0	0	0	0	0	0	0	0	0	0	0	0	0	0	0	0	0	0	0	0	0
DDB_G0268130	19.6692	20.6071	22.1062	33.1845	43.4	22.6096	23.4378	30.609	20.6344	21.5082	22.1553	9.12129	11.3848	2.17716	1.96183	2.37839	0.878542	0.483217	6.41724	3.37418	3.22482	1.69073	0.829419	0.757	0.73137	0.89965	0.481434	1.2847	0.746156
DDB_G0268132	11.6252	7.16647	4.17854	6.86435	7.37191	4.79173	10.9536	6.9531	15.0223	12.2662	10.2503	15.9201	10.0291	10.8508	17.857	10.356	9.28681	13.0806	9.10951	7.57373	10.08	10.1933	13.3837	14.6045	10.4943	11.9326	9.37517	9.88672	10.2466
DDB_G0268134	3.18187	2.32614	0.8751	1.27211	1.43461	0.629771	1.92065	0.954344	2.2989	1.77979	1.42198	1.6457	1.3295	1.51658	2.47659	1.81086	1.36628	3.18793	1.48848	2.23267	2.87526	2.41066	4.74815	3.91807	3.7321	3.34474	2.29878	3.19521	3.35427
DDB_G0268136	0	0	0.0757788	0	0	0	0	0	0	0	0	0.0762923	0.0924511	0.0809341	0	0.0884146	0	0	0	0	0	0.582302	1.30587	2.27941	11.99	18.9626	21.1005	4.55103	29.6794
DDB_G0268138	86.7396	144.118	133.042	67.9783	164.917	128.905	17.8794	69.0747	38.8769	17.6934	36.6495	10.8373	9.88634	13.8218	3.57716	1.55226	2.50204	0.258033	0.934566	0.831591	0.927243	0.531079	1.43292	0	0.781089	0.480404	1.15687	0.20177	0.664067
DDB_G0268140	38.2812	25.0092	30.3107	123.402	88.9594	59.7189	69.6214	71.1035	43.1822	66.2207	52.815	33.2237	54.9288	29.8384	25.266	39.9793	38.7808	28.1141	123.952	121.207	93.0756	55.2938	30.056	22.9116	52.9729	58.1865	38.031	77.3264	63.8705
DDB_G0268142	41.701	68.4696	80.1996	96.4963	238.958	160.921	45.5202	123.245	55.868	43.1523	133.067	11.9698	34.2456	34.9385	10.7751	9.35725	14.0986	8.10476	98.0295	74.4099	89.993	9.80785	8.71358	6.74027	7.38286	14.1114	9.7945	8.21532	15.193
DDB_G0268144	2.344	5.82076	4.1182	3.76483	13.6765	6.96689	12.0711	26.6097	57.3722	14.4951	75.7705	95.7553	12.9195	129.731	150.097	4.48457	66.2276	66.1453	5.10155	19.0117	23.2388	4.90824	5.82947	6.42313	1.20314	4.4399	2.62605	0.850591	1.79454
DDB_G0268146	2.31494	3.76831	2.117	2.21283	85.4152	19.7291	2.03445	8.74009	2.76057	2.62295	4.96741	1.24941	1.42497	2.26102	1.23375	1.5331	2.07646	1.47954	5.92278	4.18268	2.55842	3.76637	4.16707	2.76511	1.88576	1.88472	1.00858	1.46138	1.06882
DDB_G0268148	4.00266	10.9016	8.31376	1.56587	25.9371	8.66268	1.8557	4.01446	1.75499	2.3396	1.93847	0.734219	1.15665	0.934669	0.847363	1.70176	0.848619	1.47807	5.63516	2.0057	1.35781	1.68118	1.57092	1.86867	3.76779	2.31736	2.24768	2.31156	1.33471
DDB_G0268150	0	0	0	0	0	0	0	0	0	0	0	0.434933	0	0	0	0	0	0	0	0	0	0	0	0	0	0	0	0	0
DDB_G0268152	0	0.257289	0.0897162	0.151086	0.727545	0.162949	0.0362364	0.493861	0.154214	0.0383759	0.25437	0.030108	0.0729699	0.0319399	0.0315888	0.17446	0.0773316	0.0957017	0.423647	0.411237	0.458539	0.2298	0.0322093	0.0999498	0	0.0593923	0.127131	0.0997789	0.164197
DDB_G0268154	38.8338	11.4539	15.6956	17.2752	21.4301	8.79659	29.0709	22.217	14.4532	30.3557	17.0456	28.8949	28.176	37.2386	33.395	52.5837	72.6213	51.6632	41.293	68.6043	31.5559	88.4872	153.229	149.005	154.036	193.263	120.579	203.113	130.291
DDB_G0268156	6.45649	4.39168	2.31911	8.72364	7.82636	3.51623	12.7675	7.42372	4.41965	15.5269	10.7742	2.79164	15.1308	12.9767	6.8697	17.529	10.625	4.30232	9.47936	7.74159	3.5338	10.6813	15.4753	7.86327	12.9421	9.61203	3.42916	6.22379	6.82793
DDB_G0268158	4.00549	13.739	10.9349	0.364649	1.17063	0.196641	0.262372	0.297986	0.992532	0.509416	0.230223	0.363332	0.0880573	0.578158	1.71541	0.80002	0.979869	1.65534	0.232382	0.289488	0.750971	0.673477	11.3497	14.5141	21.7332	19.3515	13.8076	14.2685	11.0301
DDB_G0268160	0.761795	0.0479788	0.0446136	0.619831	0.258421	0.145855	0.756817	0.0613961	0.23006	0.5725	0.42691	0.179663	0.707578	0.524136	0.28275	0.728738	0.403778	0.4759	0.919283	0.562369	0.34203	1.71411	2.83498	2.98215	4.10569	10.6323	6.30612	4.01902	6.77702
DDB_G0268162	15.2022	9.94711	5.2451	22.7947	17.2491	11.5548	22.0734	21.1889	16.9653	22.5082	17.6297	23.2235	20.2982	15.9023	20.7317	22.3073	16.7717	32.1263	22.5888	30.6345	26.993	44.4527	62.2017	55.418	58.823	71.4614	45.9138	53.2533	90.5241
DDB_G0268164	6.22169	3.78194	7.57438	13.2762	6.93927	7.58048	16.4828	8.08367	11.359	18.4973	10.1077	12.1	14.2384	10.5248	12.0828	26.2416	11.8917	11.7073	17.618	11.9126	8.8881	20.6596	11.4044	10.7632	18.2811	12.3565	9.85703	19.5985	12.5894
DDB_G0268166	0.166366	0.880144	0.409205	0.516839	3.31842	2.67563	0.495835	0.938565	0.468925	0.875184	1.01518	0.274652	0.499236	1.16545	0	0.477439	0.705436	0.873012	0.702655	0	0.298778	0	0.44073	0.151961	0	0.812684	0.579861	0.227551	0.49928
DDB_G0268168	21.0927	16.9346	12.534	18.8366	16.5882	7.86695	23.9347	22.8713	11.7269	25.755	19.2306	13.0582	19.3565	21.5627	19.0633	39.1052	27.8471	13.751	36.932	32.5444	12.511	60.9583	48.6156	19.0454	59.0442	54.6691	13.7846	43.1429	35.4255
DDB_G0268170	0	0.290157	1.07922	0.681546	0.9377	0.58805	0	0.742601	0.463772	0.692453	0.860596	0.814902	0.329166	0.864483	1.42497	0.944384	0.348842	0.575612	0.347467	0.927543	1.47747	0.592358	0.581183	0	0.435607	0	1.14698	0.900203	0.493793
DDB_G0268172	0	0.471506	0.876869	2.21502	1.01584	2.38895	0	0.603363	1.50726	0.562618	0	0	0.534895	1.87305	0	1.02308	0	0	0	1.00484	0	0	0	0	0.707862	0	0.931919	0	0
DDB_G0268174	0	0	0	0	0	0.480652	0.534433	0	0	0	0	0	0	0	0	0	0	0	0	0	0	0.484173	0.475039	1.96548	2.8484	6.13163	3.75	0	3.22888
DDB_G0268176	1.44091	0.607631	0.410918	0.519001	0.476043	0.447804	0.560149	0.777556	0.353166	0.593221	1.3107	0.775691	0.125331	0.713169	0.759586	0.239718	0.597702	0.876665	0.396897	0.882913	1.35013	0.50747	0.885149	0.686685	0.414647	0.408042	1.41932	0.171378	0.56404
DDB_G0268178	0.208682	0.644008	0.342193	0.32415	1.28838	0.279682	0.518295	0.588647	0.14705	0.658675	0.636701	0.258384	0.521849	0.822314	0.632547	0.199626	2.32278	0.638789	0.220345	1.56853	0.936935	0.751283	0.921388	0.476532	0.414358	1.86889	0	0.142715	0.313137
DDB_G0268180	3.68419	7.91297	2.55592	4.74448	20.9513	2.78535	4.7863	12.7905	6.25727	3.18048	6.1762	0.740781	1.65362	0.703131	0.368155	0.768119	0.0500704	0.537026	13.366	9.7631	9.83989	2.72073	0.250257	0.215717	0.0625241	0.384551	0.123472	0.323022	0.283503
DDB_G0268182	155.329	214.884	165.079	111.435	219.455	126.603	83.6873	110.98	72.0544	84.0176	155.567	27.9341	100.821	70.5667	38.7962	71.4994	55.4886	31.5136	70.4369	83.949	58.3711	52.8089	79.5465	38.0273	105.063	53.5182	53.6725	72.2614	41.6472
DDB_G0268184	0.237195	0.261429	0.145855	0.36844	1.12648	0.158948	1.00149	1.07052	0.835709	1.49734	0.930466	0.342635	0.889727	2.3886	1.69473	3.68715	3.20589	2.38566	2.37929	3.56568	2.02341	6.67136	12.5674	7.04135	10.9109	23.5598	14.0028	5.19088	14.1479
DDB_G0268186	1.34425	1.51351	0.322165	1.37062	2.16077	0.203259	1.35601	1.05005	0.291459	1.3708	1.11774	0.204851	0.889522	0.561397	0.0895526	0.672635	0.394616	0.0904363	1.24469	0.816084	0.40855	3.4621	2.75761	0.850057	2.08057	2.39091	0.594678	2.31952	2.29641
DDB_G0268188	0.057496	0.40557	0.117851	0.178619	0.464199	0.25686	0.142801	0.291931	0.121545	0.090739	0.250606	0	0	0	0.0248971	0	0.0304749	0.0754283	0.0607094	0.0270101	0.180701	0.0517484	0.101544	0.157553	0	0.0936212	0.17535	0	0.0431378
DDB_G0268190	2.92511	4.41684	4.76657	6.92905	5.73039	4.24703	9.29918	6.10583	5.41068	9.57893	6.82102	4.40651	6.43703	8.2286	10.1648	21.5809	15.2328	10.7448	23.5505	17.7607	10.9333	47.1253	51.5638	33.6318	49.9496	41.2593	24.3096	33.2575	32.5903
DDB_G0268192	6.80284	2.64631	2.29665	0.414392	16.344	9.29617	1.39143	0.903029	0.845946	1.68409	0.872096	0.165158	1.0007	0.700828	0.866407	0.574203	0.848409	0.699965	4.01406	0.939938	3.05433	2.88131	1.41348	1.82759	1.854	1.95479	1.39477	2.18936	0.900705
DDB_G0268194	53.6919	50.3332	78.836	43.6083	54.665	49.5409	51.0168	42.2354	40.7196	49.106	45.6833	42.0025	58.6212	34.11	31.9115	38.0459	34.9687	28.6457	32.1135	36.0486	28.9908	33.7956	39.9756	37.0761	19.6653	13.1426	16.3086	15.9997	8.24982
DDB_G0268196	2.74342	3.91806	2.85124	0.680226	0.917534	0.276194	0.383873	0.479576	1.25248	0.528498	0.202101	0.12758	0.115952	0.203014	0.0334638	0.036963	0.0819216	0.16897	0	0.108912	0.208181	0.521657	0.818906	0.635294	3.32467	2.95712	3.23226	5.54932	4.17462
DDB_G0268198	6.87113	19.7128	17.6575	0.318599	0.876685	0.458155	0.713188	0.809994	1.01172	0.539497	0.0893998	0.169306	0.718079	0	0.26645	0.294312	0.108715	0.179386	0.758002	0.770835	0.184178	0.369209	0.452805	0.374698	0.95028	0.834949	0.536173	0.701357	0.61555
DDB_G0268200	0	0	0.177915	0	0.206113	0	0	0	0	0	0.37833	0	0	0	0	0	0	0.189785	0	0	0	0.195306	7.09001	7.53197	2.29799	3.88675	2.64719	1.78084	0.651234
DDB_G0268202	4.65479	6.8405	2.6715	8.51579	22.8433	5.54534	8.94045	13.1302	9.18413	11.1008	17.9893	2.43345	9.77778	7.60865	3.09063	2.96853	3.12512	1.49272	1.80215	2.91559	3.20451	1.11719	1.50716	1.41725	1.43773	1.01059	0.946405	1.27334	1.8626
DDB_G0268204	1.23195	0.668464	0.582729	0.294402	1.84523	0.508031	0.329511	0.588088	0.200332	0.249261	0.41305	0.273783	0.0947916	0.165966	0.082071	0.0906529	0.0502289	0.0414405	0.200123	0.311627	0.17019	1.15144	3.76573	5.75624	40.7693	32.3273	24.1119	30.7194	20.1213
DDB_G0268206	0.306612	0.180234	0	0.105837	3.49477	3.19614	0	0.691911	0.432116	0.107531	0	0.253092	0.102233	0	0.177027	0	0.216687	0.0893869	1.61875	0	0.0917749	0.183975	0.180504	0	0.135291	0	0	0.279585	0
DDB_G0268208	2.98039	2.00222	4.18902	3.67421	2.69607	2.15572	82.9056	5.1243	7.60059	102.583	27.4657	22.3757	159.708	44.8644	32.4488	124.903	33.7005	21.7219	36.8644	12.801	9.30319	36.9157	13.1593	9.98188	15.2174	6.70175	7.91469	6.40595	4.47222
DDB_G0268210	24.6066	58.0281	59.3824	126.565	163.054	196.005	87.4054	117.604	114.014	71.6836	101.384	63.7129	47.8338	20.226	14.1735	9.77084	6.39814	5.58322	21.2022	7.19745	20.845	13.7895	14.4519	13.9945	29.6534	44.2251	38.0281	30.3225	40.9293
DDB_G0268212	18.9788	15.8078	10.6609	21.6256	18.2762	9.44684	24.7265	16.6719	6.38602	25.5646	23.9294	4.2282	29.9541	21.1622	9.78229	41.3361	25.7577	13.0952	37.7215	23.3228	11.9708	24.4107	20.8187	10.7372	14.0827	16.0398	7.83957	4.58097	8.37607
DDB_G0268214	0.337228	0.356815	0.718874	0.139686	0.448434	0.421833	0.201014	0.532699	0	0.212882	0.176383	0.111345	0.337321	0.2953	0.292055	0.387113	0.142994	0.117975	0.213645	0.69705	0.545068	3.52079	4.82421	6.407	122.76	96.4239	57.4767	141.328	65.7835
DDB_G0268216	1.1415	1.99797	1.70418	2.52293	5.22697	5.57148	1.92955	2.82584	5.57055	1.88215	2.79216	5.04875	1.22702	1.35763	3.5117	1.04307	1.22813	2.14569	4.1016	2.00091	4.45193	3.87953	3.37005	6.22483	2.36804	4.07806	6.87354	2.07398	2.99113
DDB_G0268218	6.45517	5.31441	6.40368	15.0312	8.33321	4.55675	16.5816	12.7964	10.0524	17.7107	14.239	6.50595	13.342	13.5538	9.48218	22.0391	15.803	12.1023	15.4771	16.7205	11.1766	23.8494	21.6359	20.1645	22.0941	19.8606	17.7135	17.1707	10.1679
DDB_G0268220	23.2315	34.6927	61.3258	45.8897	45.1526	53.1526	43.091	38.0308	41.257	35.18	31.2555	35.3599	29.8198	20.8135	21.7477	34.427	28.1858	22.3147	34.8807	23.5934	29.784	40.1263	34.2703	53.602	53.861	40.8893	65.8779	50.3266	25.1879
DDB_G0268222	207.434	145.572	316.142	407.663	285.416	219.532	389.407	259.889	264.177	337.434	202.802	148.964	171.765	34.4139	35.6138	74.3759	55.5048	76.1274	348.392	359.427	234.483	36.0822	12.2832	9.65398	45.6707	13.1546	22.6005	66.2161	31.0809
DDB_G0268224	9.82433	11.0713	4.1782	2.28497	7.23564	1.83069	1.87896	3.02317	3.33184	1.71352	2.65627	2.4285	1.05102	1.28813	2.00196	1.30667	1.83785	3.72179	3.16195	5.67646	9.01052	7.94383	18.1859	11.9009	5.42446	8.12684	5.63075	5.74867	5.75486
DDB_G0268226	68.9229	70.4115	84.9588	335.699	86.6851	193.24	642.697	283.178	395.907	590.124	418.505	258.565	393.208	149.428	108.266	161.874	118.413	152.154	162.113	165.687	178.84	133.478	220.365	292.633	154.786	420.274	704.945	273.062	475.029
DDB_G0268228	3.52522	3.40279	4.16811	6.07141	7.22544	3.38183	4.53441	4.81494	4.34061	4.29458	3.0407	1.56215	2.37555	1.0723	0.449916	2.83978	0.590049	1.42798	13.0866	7.73987	7.63051	12.1903	4.78414	4.10125	7.1716	6.28395	4.30045	6.03984	8.96476
DDB_G0268230	4.6854	4.71506	3.50748	2.26776	5.61131	2.3662	2.83334	2.06867	4.16291	2.25047	3.64046	2.69047	1.88487	2.14063	2.1171	1.36411	1.24171	1.60349	3.06515	2.72742	3.15546	2.06267	2.42851	2.32593	1.88763	2.1561	2.30761	1.74146	2.82755
DDB_G0268232	7.63739	3.72642	7.4251	21.2571	11.7559	11.598	17.4242	13.4881	24.9731	20.0728	16.4734	29.6276	14.2826	20.1428	31.4246	28.4442	23.2645	29.6226	30.1533	28.0504	27.5135	50.6985	29.2428	41.9393	22.937	23.7907	22.5164	18.9932	15.3106
DDB_G0268234	0.213899	0.0943011	0	0	0.101584	0	0.212501	0.120673	0	0.225047	0.279694	0	0.106979	0.187305	0.370492	0.102308	0.113374	0.187074	0	0.200968	0	0.0962581	0.661096	0.683824	0.141572	0.348293	0.652343	0.146283	0.160483
DDB_G0268236	95.0356	127.986	19.4102	30.6008	35.2593	13.1257	33.1742	34.6171	41.2477	36.5001	46.7423	43.0945	30.8019	50.1199	62.1448	25.8357	53.5466	95.8666	29.949	62.4289	53.3742	98.8589	260.696	141.151	44.8758	80.6857	32.8387	17.7748	66.131
DDB_G0268238	8.58189	10.3295	10.1634	14.6705	14.9442	10.954	16.5103	12.1423	8.73502	17.4134	14.9622	7.36501	16.4873	12.4056	7.90421	12.5748	9.96382	7.56522	13.2327	9.98287	8.80705	10.5439	13.653	8.14989	9.82742	13.0867	9.55517	9.0365	10.4247
DDB_G0268240	23.4737	66.4367	44.6694	19.2064	50.3726	28.2236	23.0324	40.873	52.2776	20.7334	65.1777	16.9841	25.7992	39.334	24.3449	11.9206	27.3413	18.7557	8.26187	20.4209	18.9965	14.8672	34.2917	22.2353	10.3576	14.1564	13.3836	1.9819	3.47885
DDB_G0268244	63.8169	54.461	13.8593	23.3266	47.3739	11.8452	32.6434	43.0319	40.3653	32.2127	50.7966	38.5988	31.1194	57.08	44.4778	19.6951	38.2546	87.4747	28.7985	65.3124	104.684	40.2746	68.1949	57.979	22.4768	46.6993	37.2705	15.7949	47.0822
DDB_G0268246	0.640888	0.498613	0.95819	0.70271	0.501313	0.639995	0.486888	0.467904	0.637565	0.396642	0.624411	0.342307	0.301678	0.627231	0.326493	0.54095	0.279747	0.593487	0.398063	0.460463	0.710899	1.05185	1.03201	1.48071	1.74663	0.982178	1.37969	1.13441	0.735406
DDB_G0268248	0	0.200033	0.124002	0	0.143654	0	0	0	0.106574	0	0.0659211	0	0	0.0662188	0	0	0	0	0	0	0	0	0.467441	0.138146	0.300305	0.61567	0.922506	0.310297	0.113473
DDB_G0268250	0.0765878	0.202591	0.125587	0.396551	0.290983	0.136861	0	0.17283	0	0.402898	0.133528	0	0	0.201197	0.132657	0.0732643	0.0811883	0.066983	0.242605	0.215873	0	5.85919	25.8351	24.1349	76.5432	110.616	81.885	96.2699	143.08
DDB_G0268252	18.5999	25.6663	31.3385	3.85221	3.53336	3.15757	3.97284	4.51211	4.98051	3.22894	2.7564	1.84239	0.651177	0.732932	0.402709	0.800674	1.87313	1.05738	2.84772	1.9223	2.6723	1.67405	1.97097	1.27421	0.492426	0.454295	0.162073	0.763216	0.2791
DDB_G0268254	0.0765225	0.134945	0	0.316971	1.30831	0.136744	0.0760225	0.0863416	0	0.161022	0.0667072	0	0	0.0670085	0.066272	0.439211	0.405596	0.267704	0.565596	0.647068	0.274856	1.44633	1.41905	0.838761	0.506477	2.36744	0.400074	0.313998	2.29652
DDB_G0268258	1.83383	2.98514	0.842644	0.208683	0.708218	0.846262	0.320324	0.181902	0.710015	0.360439	0.0702685	0.116441	0.100788	0.0176465	0.13962	0.0771099	0.0854499	0.440619	0.0425565	0.113602	0.506676	0.906873	7.29608	15.7381	8.96308	11.1894	9.20129	5.98126	8.25525
DDB_G0268260	3.45529	3.11147	4.09875	8.29818	9.35705	7.35688	15.4837	6.47011	8.49591	19.2598	10.7666	11.1052	18.0901	22.2099	19.3553	30.381	23.3019	26.7476	22.8996	23.7609	16.5037	39.4359	36.9391	34.3814	20.7284	22.8642	24.4709	18.4015	16.3267
DDB_G0268264	2167.68	1816.46	1959.95	3904.21	1838.07	2858.31	5468.58	4655.62	4196.29	5337.32	4918.33	5111.53	5634.43	5006.95	4348.58	4434.88	4955.33	7437.14	6859.39	8368.35	9305.91	3739.75	5499.27	4636.75	3419.78	10532.4	6217.9	2469.05	10357.9
DDB_G0268266	7.22577	8.85755	6.39396	40.6069	54.9063	34.4459	22.6299	27.6902	29.3705	22.5754	20.0875	18.9482	19.2153	18.0562	20.6051	12.265	13.1711	15.5293	25.5871	15.5649	17.9223	39.6551	25.2118	15.0917	19.7132	38.8845	28.0645	17.356	29.8172
DDB_G0268268	9.80289	3.67056	8.20246	7.64829	5.48463	6.41911	8.60486	5.22734	7.75935	7.98262	4.97512	8.53516	6.31321	5.11518	8.37345	7.96445	6.12116	11.0399	6.38062	4.66822	10.1893	21.3322	21.2262	59.7349	53.5944	42.4199	98.3488	51.3368	39.0916
DDB_G0268270	71.9587	40.2128	63.5814	147.058	78.7149	67.8222	152.717	106.321	129.236	150.765	86.0877	115.5	142.715	76.3759	74.1533	71.7644	47.5934	44.9698	107.132	68.1087	78.3596	17.2894	2.82067	4.05229	1.70306	1.44477	1.35301	1.75973	1.46455
DDB_G0268272	0.349732	0.154186	0.143371	0.135812	0.332188	0.117181	0.477739	0.049326	0.0616106	0.505946	0.228655	0.0721714	0.481015	0.229688	0.265024	4.01467	1.48296	1.18526	4.89294	3.24482	2.1198	52.8029	20.8848	6.94805	35.8209	76.3804	23.1606	40.2417	72.1587
DDB_G0268274	110.399	88.9751	175.843	291.868	184.182	282.071	157.759	141.34	148.009	142.445	117.747	122.201	80.0535	31.578	28.4914	42.9695	33.1977	45.0954	91.1844	75.1931	97.4291	20.4989	25.6989	37.2732	40.1986	25.239	29.2176	22.9314	22.784
DDB_G0268278	3.55792	3.26786	5.34803	145.534	9.71587	55.367	157.293	90.4925	99.2404	171.883	136.339	154.431	209.382	236.393	272.44	414.804	326.09	388.577	381.782	387.908	298.719	659.93	670.914	790.256	1036.14	765.935	895.454	693.063	692.936
DDB_G0268280	0.190423	0.298494	0.589811	0.241013	0.221064	0.226855	0.126119	0.0477461	0.0596372	0.289392	0.0553327	0.139719	0.021164	0.0185276	0.146591	0.04048	0.0897163	0.296076	0.156385	0.139153	0.322985	0.342775	0.541831	0.85035	0.756209	0.654588	1.3643	0.405155	0.190493
DDB_G0268284	0.0297475	0.0786884	0.0487795	0	0.0565104	0.0797373	0.0295531	0.0671291	0.0419238	0.031298	0	0.073665	0.0297558	0.026049	0.103051	0	0.0946032	0.234152	0	0.0838475	0.160272	5.62249	40.7165	105.345	19.5314	36.6677	41.3439	4.0688	17.4087
DDB_G0268286	1.10282	2.69279	2.01705	0.702784	3.06191	1.44014	2.10695	0.765741	0.956448	3.30239	0.887414	1.82064	1.18798	2.59998	3.5265	8.76432	8.36332	10.0161	18.273	16.8972	8.60786	80.5514	53.5619	37.8912	58.5059	59.2592	35.1859	45.2524	48.2449
DDB_G0268288	1.27242	0.592721	0.452729	2.41155	2.07512	1.00819	1.52646	1.35442	0.676696	1.64185	1.48592	0.257624	0.624378	0.756827	0.374254	1.0794	0.63625	0.293959	1.01399	0.383461	0.237138	2.11758	1.82322	0.657874	1.81146	1.64187	0.52299	1.41201	1.11677
DDB_G0268290	0.482997	0.425876	0	0	0.458767	0	0.479841	0.544973	0	0	0	0	0.483131	0	1.67319	0.924075	0	0.844851	0	0.907596	2.60226	0.434714	1.70605	2.64706	0.639359	0.786468	0.841733	0	1.44952
DDB_G0268292	0.0813745	0	0	0.168534	0	0	0	0	0.114683	0	0	0	0	0	0.070474	0	0.0862626	0.0711695	0	0	0.219212	0.0732399	0	0	0	0	0	0.111302	0
DDB_G0268294	0	0	0	0	0	0	0	0	0	0	0.164526	0	0	0.165269	0	0	0	0	0.199283	0	0	0	0	0	0.249834	0	0.164456	0	0
DDB_G0268298	0	0	0.186002	0	0	0	0	0	0	0	0	0	0	0	0.196473	0	0	0	0	0	0	0	0.200332	0	0	0	0	0	0
DDB_G0268300	0	0	0	0	0	0	0	0	0	0	0	0	0	0	0	0	0	0	0	0.439617	0.420157	0	0	0	1.85814	1.52378	2.44629	0	0
DDB_G0268302	7207.09	9397.85	11178.7	7849.28	12052.2	15911.9	6414.67	9832.4	10795.2	6305.47	9467.78	11290.6	7866.9	8499.94	8081.65	4528.38	5722.39	5661.25	3184	3998.57	5273.28	844.032	1294.01	1922.62	412.572	394.579	783.499	390.73	286.166
DDB_G0268304	0.184282	0.243732	0.26441	0.143125	0.131278	0.164654	0.0457694	0.051982	0	0.145415	0.0401612	0.228173	0.13825	0.0403426	0.0398991	0.308499	0.390703	0.483514	0.875617	0.822422	1.28245	107.726	130.266	149.305	64.4612	95.1965	84.5437	31.066	61.4575
DDB_G0268306	30.8014	30.7799	45.8778	24.9855	27.3058	30.5022	16.5751	18.5353	36.1742	15.3932	21.2567	24.1537	14.8915	17.5317	22.8964	16.9423	19.591	37.9386	23.0371	21.4634	45.4058	40.6594	66.4118	119.806	50.9661	56.8414	120.329	31.5971	56.2332
DDB_G0268310	0	0	0.17413	0	0.201727	0.759043	0.210994	1.19817	0.598628	0.446902	0.18514	1.22717	0.212441	0.743905	0.367864	1.21899	5.40334	4.08644	1.12126	9.37849	3.43277	60.2125	144.41	68.6733	34.0175	81.6142	40.1584	8.13375	23.2643
DDB_G0268312	7.59819	7.0937	6.9626	3.23988	3.39625	3.99347	0.444032	0	1.2598	0	0.389623	0	0.447077	0	0	0.427557	0.473801	0.781802	0	0	0	5.63182	9.8671	40.0088	156.786	82.2388	220.434	143.052	46.2765
DDB_G0268314	0.0842226	0.346557	0.138107	0.465155	5.70649	0.702352	0.418361	2.37574	0.395656	0.413524	0.905509	0.0926951	0.056164	0.0491675	0.0486271	0.187992	0.178564	0.0491069	0.355719	0.052754	0.277304	0.581158	0.173538	0.102574	0.297302	0.0457135	0.122314	0.230396	0.0421267
DDB_G0268316	2.36349	3.00531	0.917908	12.0314	9.19237	3.35658	5.46229	6.25987	3.96204	7.09357	4.51104	2.07415	3.78263	5.86034	4.95563	13.0182	9.81086	9.68267	55.2706	49.7182	36.3027	29.0422	13.3354	9.15805	31.1875	46.9516	16.3239	18.4095	49.3901
DDB_G0268318	0.326682	0.480078	0.267844	0.451059	0.93088	1.36214	2.27183	1.35153	2.60893	3.09338	6.07529	4.58419	3.1588	13.3497	13.1087	4.79175	12.0052	6.76188	4.82916	4.7063	2.64011	8.52672	13.9431	16.3123	10.5227	21.2775	15.1818	5.65982	8.33343
DDB_G0268320	10.6665	5.75404	1.46662	5.66007	5.63208	1.3023	7.20716	10.428	8.96353	6.76137	7.24811	5.57811	3.678	7.62894	5.07787	7.9221	4.10854	5.44667	15.39	15.4994	7.34717	35.9562	55.7836	36.7631	46.0862	46.7653	28.9225	46.2151	36.7335
DDB_G0268322	0.816704	0.540088	0.502207	0.951453	1.06663	1.45943	0.405683	0.575937	1.29487	0.537044	0.622954	0.589878	0.306349	0.446977	0.972542	0.585948	0.649322	1.24999	0.323381	1.7265	1.5584	1.37824	4.23702	1.95822	0.270275	0.664923	1.33434	0.418901	0.765941
DDB_G0268324	0.514533	0.181473	0.0843723	0	0	0.45973	0	0	0	0	0.0897071	0.084944	0	0	0	0	0	0.0900013	0	0	0.0924056	0.0926195	0	0.281989	0	0	0.358677	0	0.154416
DDB_G0268326	0.101857	0	0.167023	0	0.0967468	0.0910078	0	0	0	0	0.0887917	0	0	0	0	0.0974365	0	0	0	0	0.0914627	0	0	0.0930372	0	0	0	0	0
DDB_G0268328	1.58546	1.5834	1.59172	3.86163	5.701	2.05262	2.38676	2.09922	2.73603	2.29789	1.97443	1.64257	1.42408	1.15459	0.861679	1.43154	0.7889	0.530599	1.70824	1.23121	1.07502	2.64281	2.0715	1.4408	2.38784	2.56845	1.00089	1.62642	1.92995
DDB_G0268330	34.789	24.2992	29.6977	67.3892	64.1438	79.7203	41.8806	32.7108	19.9961	37.7505	27.7103	12.0497	46.3982	13.9177	10.4565	25.4489	13.8114	9.4858	49.8421	26.1487	17.3346	20.2603	11.0835	7.72612	13.093	13.662	8.20259	20.7129	15.2513
DDB_G0268332	93.1008	184.492	385.125	750.808	237.212	1084.83	430.995	390.948	616.817	384.744	393.245	359.055	199.886	205.243	89.4406	25.1574	88.9257	18.1318	14.5936	24.8891	12.066	1.72771	6.78047	4.73416	7.11492	9.68969	4.51622	3.93839	6.9131
DDB_G0268334	8.48465	9.27536	4.28092	2.14687	5.03232	1.81805	2.70802	3.37883	4.27443	3.23145	3.4137	2.6937	2.07375	1.94989	2.92594	2.01993	2.56399	4.23075	3.6484	5.48281	6.03302	7.53282	11.1878	8.38122	5.59029	8.18935	6.59034	6.93157	7.31637
DDB_G0268336	11.2297	16.2026	30.1324	3.5239	6.03348	3.34454	3.26801	8.83104	10.0712	4.29636	8.40494	5.14973	3.74427	2.08589	1.37531	0.976579	0.961959	0.297618	0.479083	1.59861	3.2594	0.51046	1.20199	1.34693	1.35137	1.47761	1.38376	0.620595	0.170209
DDB_G0268338	0.142599	0.125735	0	0	0.135446	0.254822	0.141667	0	0	0	0	0	0.142639	0	0	0	0.30233	0	0	0	0	0	0	0.260504	0	0.928782	1.86384	0.195044	0.427954
DDB_G0268340	0	0	0	0	0	0	0	0	0	0	0	0	0	0	0	0	0	0	0	0	0	0	0	0	0	0	0	0	0
DDB_G0268342	0	0	0	0	0	0	0	0	0	0	0	0	0	0	0	0	0	0	0	0	0	0	0	0	0	0	0	0	0
DDB_G0268344	37.8954	16.1277	9.69389	8.68568	12.4781	9.48057	3.61419	3.07858	3.70288	4.04022	3.5237	3.8371	1.61732	1.94679	1.92539	2.90008	2.1425	2.91659	3.09437	2.37363	3.26673	3.27429	1.78474	3.32297	0.668846	1.15184	2.02527	0.829321	0.606549
DDB_G0268346	2.40699	3.05866	3.0763	2.63918	26.1573	2.71991	13.7146	3.51463	7.98171	17.2802	16.2306	15.4273	11.6134	48.1679	33.9048	58.5116	67.3917	31.577	55.0164	47.4911	17.6088	66.3294	21.5677	13.4501	11.1518	7.14701	4.62655	6.3908	6.58624
DDB_G0268348	0.757558	0.766197	3.26999	1.1998	0.740718	0.836134	0.863285	0.502803	1.09904	0.914254	0.42731	0.367838	0.178298	0.0195109	0.0385929	0.106571	0	0.136408	0.188211	0.188407	0.380142	0.0401076	0.0393509	0.142463	0.117977	0	0.15532	0.152378	0.0668678
DDB_G0268350	4.28588	0.878842	0.29964	1.99549	2.05122	0.504649	3.82879	2.17425	2.10704	4.01989	2.34595	1.86487	2.02722	3.20025	3.65422	7.97732	4.75465	3.45783	7.99842	6.80496	3.52037	13.8449	9.82842	6.70673	10.2472	11.7394	5.29788	9.54302	8.62476
DDB_G0268352	0.508918	0.755759	0.570984	2.88468	8.82819	1.65133	1.75627	4.01954	1.96294	1.71905	1.44767	0.442195	1.04491	0.304915	0.0463944	0.435588	0.113577	0.140557	1.49896	0.679479	0.62535	0.433936	0.402098	0.171262	0.177282	0.218073	0.0933586	0.0732724	0.16077
DDB_G0268354	14.1849	6.46372	4.50777	33.2497	13.2644	5.7639	56.1502	18.9413	23.1937	64.093	26.0728	20.5434	51.109	47.8235	48.1866	103.155	60.8083	48.7263	84.796	68.0142	38.1793	111.075	23.4013	22.2975	39.1551	43.6283	26.988	40.4579	39.0502
DDB_G0268358	9.12412	9.59219	15.7288	20.8351	19.2216	24.0911	16.2696	15.1124	33.7956	16.4917	17.896	33.5054	14.275	16.3379	24.6175	11.3019	11.9042	18.6197	9.88109	7.96806	18.6445	21.0565	11.4659	18.912	8.74873	19.6187	22.2204	14.6397	25.6271
DDB_G0268360	882.613	850.497	1505.7	1170.23	991.632	1164.6	951.691	937.893	847.175	925.963	974.944	983.024	1093.8	847.13	740.36	1108.76	1062.61	880.823	924.288	944.168	737.07	936.521	1003.2	1183.09	679.309	486.584	748.478	620.425	352.386
DDB_G0268362	0.11637	0.478835	0.190821	0.482026	1.21585	0.242609	0.809265	1.70692	0.765344	1.22435	2.3332	0.544324	1.47443	4.2459	1.20938	3.67356	5.18112	1.93374	3.07184	4.92007	3.34384	5.4114	5.27506	2.05501	1.59177	5.87406	2.53501	0.636672	1.62977
DDB_G0268364	2.05868	1.89246	0.754167	3.67407	1.9138	1.17409	2.65445	2.42169	2.34577	3.27202	2.06191	1.4824	1.75256	1.34246	1.74498	2.09505	1.39299	2.03036	1.3875	1.11115	2.39926	3.31154	4.29342	2.52058	3.07304	3.1382	1.79386	3.17529	3.02343
DDB_G0268366	4.07195	4.48799	3.1299	4.48025	6.60729	4.01723	3.79251	4.49873	3.10846	4.37344	4.51102	2.45086	4.66708	3.34283	2.86528	6.41093	3.68705	2.67097	5.91186	5.49957	3.50408	11.4528	11.6862	5.81153	8.64674	7.32106	3.47424	6.03366	5.2191
DDB_G0268368	5.69075	3.0596	2.07685	9.16296	2.80151	2.66633	10.3074	3.5237	6.30849	13.0699	4.68857	7.73354	10.5169	9.32834	16.7687	15.0036	13.3526	20.1815	10.0391	9.78059	11.5599	21.6118	33.4608	29.318	22.5532	35.8221	25.2471	31.6568	39.6763
DDB_G0268370	0	0	1.04478	0	0	1.13857	0	0	1.79588	0.670353	0	1.05186	0	0	0	0	0	0	0	0	0	0	0	1.74593	0	0	1.66556	0	0
DDB_G0268374	1.37443	1.2486	1.40006	2.54466	2.01755	1.4141	5.83417	2.20869	2.28919	6.48537	2.65041	4.19427	3.0829	14.9531	17.494	27.8096	38.2348	26.6275	21.3289	32.1269	17.3158	257.19	219.789	196.911	330.023	204.132	93.7778	174.148	91.5578
DDB_G0268376	0	0	0.0994021	0.251096	0.806093	0.4333	0.120446	0.547179	0.170863	0.382671	0.739811	0.200151	0.606359	0.318494	0.104998	0	0.128521	0.212068	0.128014	0.341727	0.217733	0.218237	0.21412	0.332222	0.320974	0	0.211285	0.663308	0.181924
DDB_G0268382	0.457188	0	0	0	0	0.204246	0	0.257926	0	0	0.398546	0	0.228658	0	0	0.656023	0	0.199926	0.24137	0.429549	0	0	0	0.417602	0	0	0.796755	0.312666	0
DDB_G0268384	18.2414	20.0091	7.32486	7.89764	18.302	3.28196	9.33944	14.2599	10.0463	7.40176	8.65636	4.34247	5.44904	4.08877	1.80625	1.57823	1.18795	0.680623	2.62948	1.4331	1.36966	3.05384	3.0787	0.966736	1.81307	7.9072	3.11931	3.10813	13.5927
DDB_G0268386	8.66969	4.25121	3.73544	12.5507	9.62123	4.90071	14.15	8.93369	6.29621	14.8458	13.5344	4.2354	16.9902	14.7188	8.65758	19.8028	16.0833	7.38901	16.5337	13.8392	5.521	16.9596	10.8197	5.61604	9.42701	10.4436	5.20333	4.90059	8.82774
DDB_G0268388	1.70886	2.0449	4.85375	4.48723	4.63754	6.38006	3.39539	3.30538	3.69852	2.95374	3.61778	4.63476	3.35763	2.19116	3.06562	1.45956	1.29394	1.81482	1.48216	1.20417	1.97291	1.70283	1.07787	1.5609	0.646309	0.69564	0.797703	0.417384	0.457899
DDB_G0268390	0	0.0606996	0	0	0	0	0	0	0	0	0	0.0568246	0	0	0	0	0	0	0	0	0	0.0619593	0	0	0	0	0	0	0
DDB_G0268394	3.57929	3.08372	0.985677	13.0153	10.2251	3.32012	12.4049	9.49526	6.89269	10.2626	8.00292	4.4205	9.0737	7.72803	7.05152	10.7685	9.52918	8.81774	10.6745	14.8635	7.48309	16.3042	6.65921	3.31929	4.8827	5.38329	2.14273	3.77453	6.10889
DDB_G0268396	120.372	199.812	299.283	468.421	455.297	542.491	259.227	359.476	344.798	261.788	304.678	154.561	255.578	247.495	195.273	287.027	317.268	223.243	719.166	672.999	651.932	292.879	308.858	196.849	217.298	253.941	194.823	143.933	207.888
DDB_G0268398	0	0	0	0	0	0.469408	0.521932	0	0	0	0	0	0	0	0.45499	1.00513	0	0.45948	0	0	1.88702	3.30993	8.35068	12.4768	11.1271	10.2655	25.636	7.18583	21.2851
DDB_G0268400	0	0.552007	1.28322	0	0.891958	0.839047	0.310977	1.05956	1.32345	0.658675	0	0.516767	1.25244	0.548209	1.08437	0.598878	0.663651	1.09507	0.330517	0.294099	1.96756	0.845193	0.829249	2.57327	5.80102	6.11637	13.0923	5.13775	5.16676
DDB_G0268402	48.6804	28.4854	32.293	68.1311	77.3441	44.0226	47.6295	52.2637	57.5877	45.6303	43.2079	35.4342	36.5942	12.7884	13.1589	17.9216	8.91352	9.67624	46.5726	26.0565	33.3807	41.0259	34.2597	34.2249	40.0308	51.4033	30.8497	33.0902	36.081
DDB_G0268404	8.19739	5.52725	1.97676	6.7603	9.40681	1.78964	13.1186	9.20739	5.69797	13.1126	10.7027	6.00107	9.57246	11.0434	7.00294	11.4964	11.5602	7.00717	13.982	12.3717	6.59483	21.2992	12.414	6.60672	8.54344	9.12005	3.7169	6.34175	8.40447
DDB_G0268406	0	0	0	0	0.418288	0.590212	0	0	0	0	0.191947	0.181755	0	0	0.953472	0	0.700249	0.577729	0.232496	0.413757	0.395442	0.792714	3.30548	3.21799	2.33178	4.66098	4.79664	1.20468	2.31284
DDB_G0268408	0	0	0	0	0	0	0	0	0	0	0	0	0	0	0	0	0	0	0	0	0.115079	0	0	0	0	0	0	0.175289	0
DDB_G0268410	0.553459	0.468485	0.326719	0.871162	1.45092	0.712094	0.747785	0.624476	0.811202	0.675474	0.810547	0.383755	0.575757	0.678507	0.805259	0.465909	0.328555	0.871291	0.327259	0.3744	1.17288	0.637609	1.09477	0.768417	0.527495	0.396529	0.443684	0.484486	0.365417
DDB_G0268412	6.41696	4.72371	11.6326	20.0876	7.04565	8.46873	7.74946	7.33999	4.27287	6.81336	8.28817	2.72132	5.12322	1.05681	1.09618	1.5487	0.49926	0.772324	1.08783	1.54874	0.792957	0.980243	0.597845	0.752833	1.5586	2.20479	2.25713	2.69751	2.4735
DDB_G0268420	4.53863	9.75003	10.938	27.7726	45.1735	18.8506	29.0214	68.5284	40.433	27.3778	59.8027	18.6412	17.8844	12.0435	8.12337	3.21021	2.2161	1.46749	3.68862	0.930383	1.729	0.371357	0.194321	0.326627	0.436941	0.313528	0.119843	0.150493	0.330203
DDB_G0268422	3.483	3.17699	1.57555	3.35807	2.6238	1.18042	3.46024	4.47198	4.23161	5.68635	3.14095	0.892252	3.12356	2.62928	1.87227	5.17013	4.83809	2.73108	4.18493	7.22194	2.69619	7.78301	10.7119	7.02108	7.94925	6.45367	2.93031	2.95695	2.70332
DDB_G0268424	12.2039	11.0319	17.5734	21.5585	23.1347	20.0214	15.2826	14.2328	8.96097	14.5664	12.8736	9.05788	11.797	11.4051	8.48198	16.6286	14.2416	10.3147	26.8549	18.0183	15.2868	18.2759	13.0408	7.21293	3.12235	3.50679	2.01065	1.9638	1.2311
DDB_G0268426	7.12996	4.56371	4.54673	4.64881	5.81914	5.19081	6.76855	5.95914	5.58244	8.94632	5.89314	3.61843	5.0716	7.16845	8.18742	13.8937	9.0699	10.624	13.9416	9.97395	11.0501	25.859	28.0762	25.2786	39.7801	26.2295	20.3872	18.4208	12.5216
DDB_G0268428	0	0	0	0	0	0	0.044271	0	0.125605	0	0	0.0367838	0	0	0	0.0426285	0	0.0389738	0.0470528	0.0418683	0.24009	0.0802151	0	0.203519	0.117977	0.145122	0.03883	0	0.0668678
DDB_G0268430	5.23824	2.32447	5.33339	5.03445	2.56903	2.96726	3.67341	2.39506	3.18455	2.98977	2.47717	2.28912	3.18491	0.959366	1.86799	3.11136	2.32278	1.61694	6.43476	3.02371	2.79763	5.02274	6.53034	6.3483	9.74389	7.19151	7.48803	14.47	7.19237
DDB_G0268432	0.165203	0.116532	0.162538	0.205291	0.156916	0.0885644	0.262598	0.0745605	0.139695	0.38239	0.172816	0.109093	0.132199	0.202529	0.200303	0.379282	0.350253	0.462353	0.523309	0.713993	0.62305	1.27872	0.875301	0.513056	0.524844	0.645604	0.374276	0.949037	0.247895
DDB_G0268434	11.9602	18.2154	26.2981	23.3633	18.7185	29.5088	7.42628	10.1212	17.0473	11.5826	9.12284	12.3407	6.25366	7.37884	8.5925	6.24065	6.4834	13.6697	22.6742	13.0249	26.6053	55.1686	39.2457	228.424	836.044	925.501	3036.86	802.888	1459.2
DDB_G0268438	1.03659	3.96065	2.26637	6.08279	6.2357	5.8658	4.46252	5.06825	4.86961	3.27184	6.32538	3.13737	4.1475	1.81542	0.299244	0.991604	0.732568	0	0.36484	0.32464	0.620539	0.310988	0	0.315611	0.914775	0	0.903245	0.472607	0.518483
DDB_G0268440	0	0	0	0	0	0	0	0	0	0	0	0	0	0	0	0	0	0	0	0	0	0	0	0	0	0	0	0	0
DDB_G0268442	25.014	12.858	5.75991	9.03855	16.8842	5.13568	10.9977	10.689	11.4009	12.095	13.4545	20.0327	9.68896	11.3714	11.523	10.9969	8.6884	20.2944	15.1729	19.3015	24.4687	30.5608	22.0887	39.571	20.7125	21.6652	24.2078	18.7811	17.5694
DDB_G0268444	2.2489	0.939284	1.26158	2.63526	2.58578	1.11044	4.29201	1.66938	1.91833	4.48315	3.81769	2.24715	5.7422	5.28599	1.94765	4.30261	5.45807	1.50103	1.06232	2.05734	0.159427	3.24919	3.55372	2.75692	8.38243	7.32379	3.81608	10.8469	6.74916
DDB_G0268446	8.1076	5.18862	12.705	9.88539	6.14828	8.06194	7.59992	5.09038	6.0817	7.42951	3.98981	8.09564	5.95159	5.03842	8.26731	9.81981	7.06977	10.6934	10.7009	7.4946	11.9772	12.8877	4.15711	7.4056	4.58719	4.04568	5.46943	4.02438	6.57349
DDB_G0268448	21.0518	33.7428	21.7425	31.1793	34.0238	19.0283	23.7515	30.0136	12.1895	18.2859	25.4646	8.41917	19.0172	6.64498	2.04932	4.3711	3.20041	1.07045	6.37559	3.67985	2.71099	4.62669	3.09832	1.34156	4.42848	5.44742	2.9151	5.9151	8.08099
DDB_G0268450	0.362875	0.411377	0	0.214728	1.32945	0.416861	0.566505	0.994348	0.511407	0.436329	1.17494	0.342325	0.570391	0.726306	0.404057	0.297538	0.659438	0.272029	0	0.146116	0.139648	0.0466571	0.045777	0	0.0686214	0.253231	0.0451709	0	0
DDB_G0268452	20.3322	20.8506	21.2908	28.0352	36.6303	27.0525	35.788	30.5466	30.5234	39.4123	41.6135	36.9412	40.0125	37.6407	34.356	46.6163	50.4869	28.1232	39.9036	39.5558	21.135	49.9264	36.3969	25.6371	23.2576	34.7265	24.6494	33.7045	31.0069
DDB_G0268454	2.92154	21.5743	27.5465	17.396	49.6028	34.2611	57.3234	50.6825	58.1582	59.9394	105.374	25.0201	74.8854	142.626	95.1984	92.5765	122.333	81.1263	26.6066	74.4561	45.9098	10.8466	13.2219	8.33931	5.3176	10.7036	12.0922	0.999006	9.31583
DDB_G0268456	0.67547	2.38234	5.81502	3.14766	8.0198	9.6564	1.34211	4.57286	5.23575	3.55338	2.94415	3.34539	3.71612	4.14042	4.97239	5.81542	4.29627	4.72608	2.85289	3.17317	4.54907	0.911919	0.596477	3.39341	1.34121	0	0.882871	0.461946	0.506788
DDB_G0268458	0	0.222508	0	0.261323	0	0.225474	0	0	0.355646	0	0.439968	0	0.252423	0	0	0.482803	0.267511	0.220705	0.266456	0.237097	0.453203	1.13563	3.11978	3.68804	1.33619	4.51998	7.4763	3.79678	7.57334
DDB_G0268460	0	0	0.10035	0	0.581272	0.109358	0	0	0.172493	0.257547	0	0	0.122428	0	0	0	0	0.21409	0	0	0	0.330478	0.108081	0.223594	0.64807	0.996479	0.31995	0	1.46927
DDB_G0268462	5.95423	2.89803	4.2179	19.2376	4.88638	8.42695	25.6015	5.96581	8.65995	29.7191	8.80309	10.2623	21.3459	16.1424	16.9963	57.4142	17.8248	9.24856	16.1954	9.30888	6.2021	0.943187	1.13571	0.478604	1.19804	1.00831	0.456571	1.82427	1.71545
DDB_G0268464	0	0	0	0	0	0	0	0	0	0	0	0	0	0	0	0	0	0	0	0	0	0	0	0	0	0	0	0	0
DDB_G0268466	0	0	0	0.641593	1.17697	0.553578	0.61552	0	0.873171	0.651861	0	1.02284	0.619741	0.542538	0	0	0	0	0	0	2.22538	2.23053	2.73557	1.13185	0	0	0	0.847433	0
DDB_G0268470	0	0	0	0	0	0	0	0	2.302	0	1.4239	0	0	0	1.41461	0	5.19458	1.42857	0	1.53466	0	0	0	4.47594	0	2.65969	0	0	0
DDB_G0268472	78.2652	65.429	27.0076	37.5277	51.5841	14.0584	26.5734	35.3918	31.5452	26.1131	36.5467	24.174	19.394	11.4669	6.98911	2.96174	3.33588	2.04196	3.42991	3.33811	2.46112	4.56818	4.34754	4.40429	7.92805	15.868	9.02224	18.9523	15.2323
DDB_G0268476	0	0	0	0	0	0	0	0	0	0	0	0	0	0	0	0	0	0	0	0	0	0	0	0	0	0	0	0	0
DDB_G0268478	87.3792	110.74	146.764	104.371	124.812	118.407	131.877	122.546	99.2092	149.774	162.668	137.798	191.572	207.629	162.574	191.118	213.447	162.615	122.467	131.229	88.697	255.242	339.231	395.801	204.414	175.394	275.542	110.04	121.057
DDB_G0268480	7.30512	5.68743	3.37701	13.9225	21.7756	7.49917	45.7061	16.9234	14.3477	51.0211	33.4665	13.9203	57.9131	53.6929	17.499	20.0723	16.9707	8.42804	15.673	15.4064	7.46687	17.2066	15.7153	6.6726	12.8591	16.5771	6.90717	8.07847	8.97926
DDB_G0268482	0	0.134373	0	0.0789067	0.289502	0	0.0757001	0.0859754	0.107387	0	0.199273	0	0	0	0.131982	0.0728914	0	0.0666422	0.24137	0	0	0.0685809	0.0672871	0.139201	0	0.248148	0.132793	0	0.114339
DDB_G0268484	1.5516	0.54724	0.127214	0.160675	0.884256	0.138634	0.462437	0.525207	0.21867	0.48974	0.676289	0.256152	0.931217	0.407606	0.537501	0.296853	0.32896	0.814208	0.327663	0.874678	1.39327	0.558596	2.32925	1.1338	0.20539	0.252648	0.270401	0.212224	1.16412
DDB_G0268486	0.169058	0.149065	0.0554437	0	0	0.0604207	0.772585	0	0	0.711478	0.117899	0.0279097	0.067642	0.562549	0.380671	0.452821	0.430112	0.207	0.0357013	0	0	8.97733	76.8234	43.4229	62.7501	48.6693	18.5023	21.2273	20.5481
DDB_G0268488	0	0	0	0	0	0	0	0	0	0	0	0	0	0	0	0	0.160732	0	0	0	0	0.136467	1.53977	0.34624	0.802841	0.493783	0	0.207389	0.11376
DDB_G0268490	0.0582981	0	0.0955963	0	0	0	0	0	0	0	0	0	0.0583144	0	0	0.111537	0	0.0509871	0	0	0	2.41364	11.2742	1.81051	17.2863	8.35361	1.42237	4.14643	3.84909
DDB_G0268492	10.8324	11.0117	8.25751	15.8065	15.1784	8.07888	19.3442	13.5355	8.13785	18.6967	12.7207	6.76162	15.7606	10.348	5.54354	15.672	9.49017	6.49866	16.7314	14.1308	8.15946	19.2171	12.8464	7.31865	12.6209	11.4432	7.37177	12.7959	10.1423
DDB_G0268494	0.241824	0.177687	0.264359	0.166947	0.0765641	0	0.0800811	0.0909511	0.170404	0.212023	0.0351343	0.0665375	0.0806303	0.0705859	0.13962	0.346995	0.0854499	0.317245	0.425565	0.605879	0.506676	0.761774	0.320316	0.257699	0.426813	0.459391	0.316075	0.0551268	0.362868
DDB_G0268496	48.9282	69.0489	41.1431	3.37351	6.24806	2.7428	2.36507	3.60503	2.73703	1.9774	1.52915	1.39624	1.25331	0.548591	0.976611	0.779084	0.664114	0.547916	2.97673	1.53038	1.96894	3.32675	8.13231	4.86402	8.79052	7.24275	3.49372	9.42577	6.76848
DDB_G0268498	26.5388	20.744	4.14596	30.8246	8.82261	4.74243	27.4342	13.9604	12.1808	23.9601	9.87916	3.73001	8.53783	2.1355	3.0438	15.0608	3.83977	11.9503	77.2122	33.4593	30.4002	14.4929	5.85881	3.21029	9.96941	9.8106	4.25	8.78049	10.9782
DDB_G0268500	2.14543	1.58867	2.65561	13.8694	4.16464	5.91827	25.8667	8.31978	10.8909	30.9003	18.2757	21.4233	42.3685	30.0317	30.6577	46.9446	25.2051	18.7182	16.3523	12.3977	7.38806	13.9386	4.92028	5.61265	5.99705	4.69748	3.77521	6.26782	4.76648
DDB_G0268502	0.222095	0.946508	0.121396	2.14657	3.58621	1.05834	7.28124	3.8842	5.52973	8.76265	8.06698	5.01096	8.10872	6.19101	4.90478	2.9744	2.74675	1.8453	0.469016	0.417337	0.897443	1.13273	0.588367	0.710027	0.391993	0.663005	0.741849	0.253147	1.83296
DDB_G0268504	0.372152	1.30751	1.40357	1.26286	2.14265	2.20994	2.73024	4.44453	9.46487	2.84927	11.3746	16.4466	1.89564	18.1291	26.4584	3.03424	13.6257	15.3026	2.18844	7.60094	8.52406	4.53986	11.8206	16.8448	2.94062	9.11764	6.96454	0.931901	2.90385
DDB_G0268506	3.90187	5.18838	0.928775	3.45404	2.5106	1.18084	2.37584	2.23678	2.83819	2.01951	0.49375	0.779223	0.503607	0.110218	0.218013	0.180607	0.0667138	0.357767	0.166127	0.26608	0.734649	0.339854	0.166721	0.603585	0.124961	0.358663	0.383866	0.301276	0.377739
DDB_G0268508	0	0	0	0	0	0	0	0	0	0	0	0	0	0	0	0	0	0	0	0	0	0	0	0	0	0	5.59152	0	0
DDB_G0268512	1.20606	1.16235	0.91985	1.71365	1.25212	0.0751816	0.919532	0.822819	0.632456	0.708235	0.195602	0.0926083	0.140279	0.0491214	0.0971631	0.321969	0.0594654	0.0735914	9.59543	7.22053	3.80306	35.8719	1.68422	1.20411	2.71034	1.27878	0.708759	2.37853	2.69359
DDB_G0268516	1.33093	1.19131	0.413339	1.775	2.12608	0.342336	0.921553	1.1149	0.426296	0.721363	0.878948	0.199747	0.423594	0.547409	0.261964	0.84878	0.363407	0.176366	1.08592	0.719965	0.344048	1.74237	1.51362	0.386809	1.09445	1.34626	0.369002	0.744714	0.574928
DDB_G0268518	25.2951	31.4051	42.0366	9.04468	19.5011	13.2768	4.28221	8.70305	3.6768	2.74489	8.6027	2.90257	3.40388	0.993283	0.785892	0.651053	0.120245	0.595236	2.27565	0.746017	2.24084	4.79832	5.90979	6.11297	23.8743	17.3619	20.8552	24.8238	13.2763
DDB_G0268520	1.32889	1.29294	1.18347	2.94207	2.30682	1.94479	3.57366	2.40422	2.26031	3.5918	2.49663	1.8156	2.26891	2.60822	3.37326	4.18627	3.13317	2.08401	2.70955	1.98046	1.95452	3.65	3.09557	3.22292	2.06239	2.83538	2.5954	1.97432	2.50977
DDB_G0268522	13.1269	28.2128	7.5675	12.9564	49.2892	15.394	18.9504	29.3912	9.82816	23.7379	49.7063	10.1584	27.6973	43.465	13.8554	28.2539	28.4832	13.454	22.9566	24.8594	9.94563	23.6294	40.7525	11.9903	18.4626	24.0465	11.6171	3.08597	11.0799
DDB_G0268524	0	0	0	0	0	0	0	0	0	0	0	0	0	0	0	0	0	0	0	0	0	0	0	0	0	0	0	0	0
DDB_G0268526	5.13727	2.89293	1.52198	4.69402	5.82266	3.39436	7.11944	2.28936	7.42259	9.26576	6.69867	11.3319	6.82281	6.65332	9.30948	6.11195	3.93566	4.60628	1.77774	0.689529	1.16295	1.24335	2.51604	4.53473	2.68586	1.82766	2.18179	1.24	0.583013
DDB_G0268528	0	0.21882	0	0.256992	0.23572	0.221737	0.986192	1.40007	2.44826	0.261104	0.649013	0	0	0.43463	0	0	0	0.434094	1.04816	2.0985	1.55992	0.446723	1.75318	0.226682	0	0.808194	0.432493	0	0.372391
DDB_G0268534	118.012	163.962	192.591	49.5165	84.4131	72.2132	37.4276	49.2292	35.6232	32.1842	42.8062	26.4463	31.7256	13.1113	11.7123	17.7114	15.3603	15.4889	30.5995	36.9089	34.1185	43.3265	61.7023	62.0588	39.4272	27.5264	44.8925	38.0965	23.9171
DDB_G0268536	6.50547	2.45833	2.93902	9.3031	8.65917	4.7845	14.157	6.49135	7.42196	15.0394	10.9949	9.38823	22.4877	20.1514	9.23675	14.8171	7.83451	3.01899	8.17746	5.0727	3.49703	10.8738	4.06427	2.14242	5.09661	4.3957	2.15948	4.35823	5.24613
DDB_G0268538	335.962	288.92	452.899	395.958	492.826	584.658	778.421	585.851	583.87	849.897	702.347	846.258	852.703	1032.33	1086.35	1600.52	1571.1	1228.57	1421.31	1553.03	1197.16	1080.54	862.593	872.468	134.154	76.1639	91.7594	67.532	38.622
DDB_G0268540	0	0.180851	0	0.318599	0	0	0	0	0	0	0	0	0	0	0	0	0	0	0.108286	0	0	0	0.181122	0	0	0.50097	0.536173	0.420814	0.307775
DDB_G0268542	0.415914	0.366727	1.02301	1.2921	1.97525	1.48646	0.413196	0.938565	0.586157	0.437592	1.45026	0.343315	0	0.364204	1.0806	0.397866	0.440898	1.45502	0.43916	0.781541	4.1082	0.748674	2.57093	5.31863	9.35951	88.0408	126.482	25.0307	84.8776
DDB_G0268544	0	0	0	0	0	0	0	0.115713	0	0	0	0	0	0.0898036	0	0	0	0	0	0	0	0	0	0	0	5.84464	0.446811	0.561086	1.84665
DDB_G0268546	1.14547	1.22643	1.60999	1.44037	2.72001	2.04693	6.25891	5.72371	14.2984	9.12486	7.06112	8.50972	4.74683	17.1952	36.4925	7.27898	23.9386	32.7737	4.83796	15.0671	23.437	9.42593	14.1612	20.1037	3.2492	7.46071	7.98497	1.79057	3.43766
DDB_G0268548	7.40658	4.80195	2.67909	12.4297	8.44203	2.12156	12.2708	8.72565	7.30678	11.8035	6.09575	3.83008	5.97049	2.68967	1.7168	2.29226	2.03215	1.33365	2.78319	2.61979	1.79962	1.98025	1.48121	0.55714	1.21112	1.38338	0.398619	1.07265	1.01333
DDB_G0268550	0	0	0	0	0	0.0507388	0	0.064074	0.0800315	0.179241	0	0.1875	0	0.447542	0.393443	1.4124	1.92635	1.29131	1.61895	2.08082	1.63176	2.29997	4.46302	1.76359	2.10479	4.06856	2.22671	0.233017	2.47115
DDB_G0268552	4.67362	3.76478	3.45341	11.711	10.9061	5.20691	21.4384	14.9736	13.2546	23.6148	16.4475	7.38227	17.3145	18.4923	13.8417	29.9158	24.8942	17.0565	23.9431	22.1723	15.9579	12.8789	14.2664	8.80143	6.18663	6.67059	4.87686	4.18274	5.88746
DDB_G0268554	0.947795	1.67141	0.666077	0.841275	1.67189	1.02831	1.00886	1.90966	1.71739	1.28211	2.00654	1.2853	1.35437	1.77848	1.81756	1.48952	1.79416	2.60522	1.2867	3.24396	2.85719	1.09678	2.09239	2.59719	0.627314	1.87401	2.0057	0.370393	0.711107
DDB_G0268556	0.137999	0.304197	0.396005	0.666889	1.13599	0.945306	1.48522	1.29755	3.37108	1.42772	5.57383	5.27788	1.31136	7.63317	9.89971	1.56213	4.90067	3.86217	0.77713	1.53427	1.48701	1.61465	3.51366	3.71849	1.52228	7.41527	5.51135	0.943762	6.76444
DDB_G0268558	12.6293	16.1296	21.7768	9.50534	5.75055	4.9441	9.5071	6.83112	6.78922	7.94514	4.36971	3.43912	3.64659	1.36814	1.29672	2.11734	0.897131	1.25258	4.05554	2.63006	4.15042	5.39046	3.27674	3.62724	10.2548	11.4482	12.5363	24.0413	19.4393
DDB_G0268560	1.52544	0.936721	0.379675	0.959082	1.11256	0.243386	0.893045	0.829853	1.07492	1.14639	1.04482	0.65207	0.762932	0.310092	0.825687	0.807795	0.635278	1.04825	1.98461	1.68915	2.05467	1.39746	1.3711	1.21919	1.0457	2.04033	1.13933	0.931457	1.55325
DDB_G0268562	0.213899	0.188602	0	0.221502	0	0.191116	0.212501	0	0	0	0.559388	0.353124	0	0.374609	0.185246	0	0	0	0	0	0	0.192516	0.377769	0.586134	1.98201	1.39317	1.30469	0.585132	0.962897
DDB_G0268564	20.4768	32.1444	80.9353	10.2959	13.1537	11.8447	8.23126	9.34855	18.0156	7.59646	5.88131	5.47133	3.78867	0.932822	1.53762	1.01904	1.12926	0.207038	2.74952	1.22328	4.25139	5.32654	6.37578	9.08161	20.0552	10.9857	17.8428	20.0749	15.0968
DDB_G0268566	2.97587	1.63377	1.84142	5.1167	4.10654	3.56193	2.23126	3.1043	2.05741	2.48115	2.93678	1.71486	2.75204	2.01587	2.04234	2.47075	2.14276	2.01338	2.78647	2.84872	2.06717	2.47624	2.33036	2.00018	2.60139	3.3828	2.20166	2.76475	2.02208
DDB_G0268568	0	0	0	0	0	0	0	0	0	0	0	0	0	0	0	0	0	0	0	0	0	0	0	0	0	0	0	0	0
DDB_G0268570	0.752171	2.19691	0.578155	11.6836	5.76016	1.72215	9.3407	7.00166	2.38511	10.7825	10.3681	1.04773	10.4863	7.45102	1.05855	4.81186	1.64454	0.370037	1.43951	1.10422	0.211068	0.211556	0.332105	0.0858805	0.248918	0.153096	0.12289	0.192901	0.282168
DDB_G0268572	0	0.0495856	0.0230538	0	0.0267076	0.0251233	0.139672	0.0317261	0	0.0591673	0.049023	0.02321	0.0843779	0.172356	0.0487032	0.26898	0.0596143	0.0245919	0.326586	0.105673	0.100995	1.21475	1.51462	0.333886	0.930523	1.51091	0.171508	0.384594	0.548505
DDB_G0268574	65.2604	129.602	319.669	166.294	82.3843	134.847	132.987	105.538	153.512	134.186	85.0745	96.3143	123.039	80.8619	104.564	148.482	117.999	105.179	173.214	110.524	136.271	153.123	159.19	207.054	248.107	175.229	211.349	183.256	143.22
DDB_G0268576	4.02649	2.21251	2.79892	12.9923	4.21249	4.45793	10.6961	6.38675	5.67462	12.3714	6.6894	5.87661	12.3747	6.66851	7.85867	19.1751	11.4132	8.95695	12.0768	11.0203	7.02163	17.9098	16.9021	18.6558	21.5517	16.961	14.0342	14.367	13.5725
DDB_G0268578	5.05421	2.97099	1.54308	5.40677	7.72719	1.43749	4.96087	5.8055	4.72728	4.61501	4.61762	2.86902	2.47467	2.89739	2.23459	1.77134	2.6065	2.08408	3.07701	5.76114	3.31185	4.02986	2.39911	1.08136	1.24566	6.00554	1.4548	1.99295	7.76629
DDB_G0268580	0	0	0	0	0	0	0	0	0	0.337571	0.279694	0	0	0	0	0	0	0	0	0	0	0	0	0.293067	0	0	0	0	0
DDB_G0268582	0	0	0	0	0	0	0	0	0	0	0	0	0	0	0	0	0	0	0	0	0	0	0	0	0	0	0	0	0
DDB_G0268584	0.0559038	0.147877	0.18334	0.115782	0.106199	0	0	0.0630772	0	0	0.0487332	0.0461457	0.0559194	0.0979066	0.0484153	0	0.0592619	0.0977861	0.118057	0.105048	0.100398	1.40883	35.0994	10.0084	36.1129	38.4141	10.5219	47.943	41.1883
DDB_G0268586	13.9176	7.46249	12.4903	12.9192	11.433	10.9228	31.9508	14.2887	15.1967	32.7159	20.8765	18.0603	39.7577	25.9665	22.6406	41.5002	27.9787	17.8745	26.1473	13.7241	9.45749	66.5249	46.4474	43.1768	62.8214	59.6157	46.051	47.9335	41.4859
DDB_G0268588	0.674861	0.928277	0.53118	3.1588	1.8461	0.434146	1.79681	1.52291	0.836964	1.59048	0.964809	0.334237	0.891064	0.543679	0.210406	0.748867	0.28616	0.165264	0.883598	0.760875	0.193919	0.753174	0.429077	0.0493142	0.250134	0.351642	0.11761	0.0738448	0.0810129
DDB_G0268590	0.87022	4.82951	0.965305	0.424073	0.777943	0.777533	0.457694	0.173273	0.360712	0.592432	0.401612	0.0845084	0.56324	0.717201	0.487656	0.146904	0.271322	1.02971	0.162151	0.625233	0.505625	0.276434	6.91608	13.6998	8.5379	6.75153	9.32238	4.76108	4.60874
DDB_G0268592	51.5746	46.7183	22.1777	35.6166	42.8833	17.0498	46.9053	47.279	54.8951	42.7064	35.8988	36.9698	18.9236	12.1734	16.2989	16.2155	12.8253	21.8508	43.9326	32.1607	52.7594	150.884	191.612	255.46	240.099	292.62	217.816	192.748	294.703
DDB_G0268594	0	0.114552	0	0.0672675	0.123399	0.116079	0.451737	0.219881	0	0.410064	0.566264	0.428958	0.454835	1.70646	1.40642	1.18065	3.6496	2.38611	0.342945	1.22063	0.699958	7.19117	31.8932	18.9869	21.4969	28.6643	14.5468	4.26474	9.06501
DDB_G0268596	0	0	0	0	0	0	0	0	0	0	0	0	0	0	0	0	0	0	0	0	0	0	0	0	0	0	0	0	0
DDB_G0268598	0	0	0	0	0	0	0	0	0	0	0	0	0	0	0.420559	0	0	0	0	0	0	0	0	0	0	0	0	0	0
DDB_G0268600	3678.41	2190.59	4083.17	10969.1	3299.63	12954.6	9880.31	3012.11	7471.27	9964.35	4020.77	4900.78	6488	6302.71	5731.67	19612.3	14486.8	13224.2	21298.2	22604.8	24952	2127.92	1560.02	1361.98	212.22	74.9255	168.496	94.9056	52.607
DDB_G0268602	0	0	0	0.326424	0.598812	0.281645	0.626318	0.711333	1.33274	0.663297	0.824361	0.78059	0.315307	1.38014	1.63796	0.603081	0.668308	1.65413	1.33135	2.3693	2.83053	2.26967	3.89699	4.03096	2.08633	2.0531	3.29605	3.88035	0.473002
DDB_G0268604	0	0	0	0	0	0	0	0	0	0	0	0	0	0	0	0	0	0	0	0	0.420157	0	0	0	0	0	0	0	0
DDB_G0268608	0	0	0	0	0	0	0	0	0.379071	0	0	0	0	0	0	0	0	0	0	0	0	0	0	0	0	0	0	0	0
DDB_G0268610	0	0	0	0	0	0	0	0	0	0	0	0	0	0	0	0	0	0	0	0	0	0	0	0	0	0	0	0	0
DDB_G0268612	0	0.071363	0	0	0	0	0	0	0	0	0	0	0	0	0	0	0	0	0	0	0	0.072844	0	0	0	0	0.0705236	0	0
DDB_G0268614	5.19447	5.4572	1.13916	0.703046	1.45467	1.11445	1.01956	0.534438	1.00131	1.02992	0.743228	0.834093	0.615929	0.746586	0.929811	1.04214	1.05444	1.2842	0.850225	1.15707	1.41775	3.09785	8.86728	7.38385	9.27959	6.65858	4.031	4.85896	4.66726
DDB_G0268616	6.0102	5.8691	1.71238	3.92102	3.25395	1.14114	3.7169	2.74647	2.73167	4.0312	2.75063	1.86041	2.97588	1.80256	1.97794	3.29152	2.02286	2.31285	3.31584	2.56932	2.55003	4.25989	7.65584	4.78985	7.04097	4.96663	2.65782	5.11734	3.44961
DDB_G0268618	68.0182	58.011	82.9668	82.5405	76.0257	92.8015	133.931	79.6349	95.5457	144.532	101.314	106.318	135.852	117.563	142.398	227.467	207.579	183.235	209.229	210.232	159.941	303.589	300.024	321.422	239.757	216.434	210.205	151.504	142.657
DDB_G0268620	86.4055	76.7209	131.479	469.963	282.965	328.591	308.398	276.988	308.606	283.63	160.207	184.696	170.368	62.7576	68.2455	73.193	47.938	44.7296	50.2359	24.3419	24.7147	18.0489	34.2284	35.4666	24.5859	13.4778	21.3441	52.2806	14.2379
DDB_G0268622	15.8175	11.7804	14.9832	23.059	26.4015	25.7958	31.7335	21.6592	24.8891	33.4455	25.1677	37.6485	37.0203	29.719	43.3571	51.4165	29.7911	50.6347	80.2649	41.2654	59.1581	1345.4	1128.81	1719.17	778.982	684.155	790.306	398.88	345.886
DDB_G0268624	9.8936	8.25622	4.12827	1.82952	4.61474	1.65747	2.545	4.38551	2.98784	3.25289	4.38929	1.23958	1.85557	3.40353	2.29508	3.6336	2.62198	1.69967	6.90219	7.63559	3.09354	7.71201	8.42458	5.16398	2.80639	3.30827	2.00129	3.14142	3.84401
DDB_G0268626	0.124745	0.641623	0.767083	0.12918	0.987395	0.204341	0.144585	0.234587	0.205107	0.131247	0.434979	0.137294	0.06239	0.236678	0.144047	0.198887	0.110199	0.109101	0.285388	0.253942	0.056008	0.654938	0.330471	0.26587	0.247694	0.067708	0.163048	0.284373	0.0311978
DDB_G0268628	15.5507	22.9691	17.7037	16.0009	24.0845	10.1774	13.1858	17.2108	8.93388	10.838	14.0741	4.98734	9.3132	4.42345	3.08811	4.54804	3.98995	3.4651	10.1447	8.56162	7.0264	16.6706	18.8926	14.7471	20.4539	25.3213	23.4757	16.2573	17.2408
DDB_G0268630	497.311	512.985	1064.36	363.746	568.572	853.009	100.837	301.961	228.934	87.2236	118.708	130.185	70.944	52.3533	45.681	18.394	24.1705	19.2063	18.306	9.08233	16.5114	25.1555	14.0106	32.1517	47.012	26.3481	35.7988	59.6424	24.1231
DDB_G0268632	247.712	223.999	20.1189	106.038	52.4987	34.7067	148.989	87.2318	151.305	136.901	125.124	75.1448	104.925	92.2738	100.151	50.8431	66.0651	100.81	117.733	137.237	129.533	68.197	27.5318	12.1291	10.1932	7.2445	3.31018	3.69804	3.28669
DDB_G0268634	5.3229	10.1052	7.97134	25.4232	18.4178	12.4237	26.0628	21.5722	15.6923	30.5732	23.9583	18.1131	34.6084	26.73	22.9082	40.1118	32.5891	24.6069	26.0373	21.8416	17.168	27.5226	14.1012	13.9907	21.4259	14.1507	18.2214	18.4985	13.937
DDB_G0268636	2.43082	1.45312	0.996506	2.19725	1.52621	0.828273	2.06702	0.86001	1.21936	1.86395	0.969725	1.58141	1.7309	1.11842	2.74747	4.02008	2.7297	5.15279	4.04579	4.93548	5.58642	6.17412	7.56751	7.92175	3.87222	7.61437	5.47484	2.78947	7.29514
DDB_G0268638	8.3193	3.43773	3.30916	8.04638	2.39927	1.00581	10.1743	5.4524	5.10773	10.1395	4.02103	2.83298	7.88219	5.60197	6.4202	19.4886	12.2535	9.17303	20.9315	17.1289	8.50587	17.7183	13.82	12.4894	21.6253	18.2854	8.97172	21.2557	16.9743
DDB_G0268640	1.73523	1.14751	1.84304	2.45033	3.59602	1.40946	1.52799	0.711958	1.05601	1.95015	1.06573	1.56255	1.18344	0.587075	0.990473	1.50903	0.836119	0.82779	2.24862	0.926322	1.02697	36.9499	4.07453	8.17706	154.942	195.023	176.012	111.065	208.659
DDB_G0268642	7.19374	2.62639	4.76916	7.59496	5.5517	4.19296	6.44881	4.97789	4.47511	5.61738	3.60094	2.78346	3.73841	1.96855	2.04425	6.04825	2.65118	2.33477	11.2157	6.33642	4.23916	17.5017	7.36986	8.05958	13.5399	14.093	13.81	24.7908	12.7342
DDB_G0268644	1.89702	2.15058	4.88825	4.6305	5.40556	5.0849	2.15385	1.22311	2.67351	1.71077	2.59866	3.69103	2.03309	3.44098	3.87256	5.83296	4.30923	7.11051	4.43531	3.43737	7.17879	178.788	554.004	915.643	744.555	1000.37	1886.66	1044.18	1032.9
DDB_G0268646	576.122	645.132	808.211	472.097	736.985	896.136	562.588	542.378	514.943	570.646	679.892	693.23	715.546	650.087	563.397	585.112	650.765	500.158	399.255	558.3	421.01	441.293	537.757	670.555	234.883	254.358	283.721	228.027	155.932
DDB_G0268650	2.93058	2.19788	1.0771	1.53482	0.83187	1.26408	2.2756	1.02619	2.89584	1.94923	1.32139	2.39124	1.95426	2.21226	5.60114	3.48009	2.21391	14.6713	1.6361	2.50023	9.61871	4.42636	8.71546	11.415	4.23602	7.73375	8.2185	2.62618	10.3619
DDB_G0268652	53.0571	63.2752	58.9108	49.0764	66.3683	46.1204	36.808	39.4705	23.1928	36.7104	40.529	19.2999	36.6106	41.1845	29.517	50.2386	52.3357	22.5725	53.9336	62.1008	28.6666	76.8099	97.3578	45.9168	85.3516	64.429	36.6723	51.7833	37.3785
DDB_G0268656	0.188338	0.166065	0.231626	0	0.268335	0.252418	0.561323	0.106253	0.132715	0.594464	0.410452	0.855049	0.188391	0.989535	1.06021	1.17108	1.99652	1.48247	0.994324	2.30039	3.04416	18.8157	128.311	208.072	112.189	151.497	241.982	103.429	110.218
DDB_G0268660	0.154242	0.272002	0.0843079	0.283956	0.162783	0.137814	0.102156	0.0580113	0.0966119	0.0901563	0.134458	0.0848792	0.0685711	0.0300145	0.0296846	0.0327886	0.0545024	0.134899	0	0.0805098	0.0615568	0.077124	0.0756691	0.422661	0.0907446	0.251154	0.313603	0.164087	0.282881
DDB_G0268662	0.716074	0.342002	0.146776	0.278073	0.354246	0.0666463	0.266773	0.218822	0.0840982	0.282524	0.156056	0.0861994	0.0596894	0.143698	0.142118	0.214063	0.0632573	0.208757	0.23628	0.224262	0.22773	0.631065	1.10658	0.776711	0.928143	1.21457	0.675959	0.734573	1.2312
DDB_G0268664	263.06	355.191	81.7069	129.633	97.1877	63.413	111.964	79.6044	117.319	119.164	87.5457	69.2934	135.25	101.083	110.237	104.455	79.7705	107.46	52.2795	68.4608	53.7171	81.488	193.715	104.031	44.282	44.4216	25.1771	30.2158	32.8332
DDB_G0268666	23.912	22.4634	48.1885	24.2991	25.6841	49.5191	31.5262	31.2668	38.4239	30.331	20.0656	56.0782	35.0955	14.8726	33.289	27.3637	19.1889	64.6941	33.2713	31.4949	57.3922	45.4568	39.8631	119.822	53.2481	31.6583	94.249	48.6009	25.4856
DDB_G0268668	3.72255	4.04818	0.813889	3.2124	4.83226	0.886949	3.08185	4.62023	0.524626	4.17767	3.67774	0.716979	4.4683	3.36838	0.644779	6.64721	4.34077	0.976713	3.66856	5.24626	0.891383	9.15782	8.43719	2.4935	4.43489	4.04097	0.540616	0.678883	2.97913
DDB_G0268670	0	0	0	0	0	0	0	0	0	0	0	0	0	0	0	0	0	0	0	0	0	0	0	0	0	0	0	0	0
DDB_G0268672	0	0	0	0	0	0	0	0	0	0	0	0	0	0	0	0	0	0	0	0	0	0	0	0	1.17743	2.8967	1.55012	6.08306	8.00825
DDB_G0268674	0	0	0	0	0	0	0	0	0	0	0	0	0	0	0	0	0	0	0	0	0	0	0	0	0	0	0	0	0
DDB_G0268676	0	0	0	0	0	0	0	0	0	0	0	0	0	0	0	0	0	0	0	0	0	0	0	0	0	0	0	0	1.29621
DDB_G0268678	4.12265	5.23293	1.41148	1.50126	2.10852	0.688134	1.35023	1.02234	0.319238	1.33462	1.26377	0.224375	1.90329	0.595068	0.588527	1.64684	0.960503	0.554713	1.3394	1.31952	0.97634	3.83285	7.36107	2.81392	11.2144	7.15555	3.11862	7.93159	5.57441
DDB_G0268680	8.40821	4.20249	3.13356	48.4245	14.5207	33.586	18.4933	24.9607	11.1528	16.1791	6.54579	6.75496	8.45552	6.14225	10.5529	25.9796	17.5406	33.1115	105.778	102.065	110.669	103.074	27.0791	22.0959	40.5926	19.4019	13.3603	31.9802	22.4676
DDB_G0268684	7.07919	7.41433	5.42115	11.6103	10.9565	4.55927	9.85324	6.609	6.38114	10.3972	8.36396	3.20354	8.33923	5.69556	3.76568	9.76267	6.17116	5.02855	9.67557	5.67211	5.61464	10.4467	8.85339	7.12271	8.03905	4.91511	3.38175	4.96426	3.45102
DDB_G0268686	1.01583	0.485168	1.00639	3.06816	3.53786	0.869815	4.41521	1.19393	2.74396	3.80751	1.54968	1.81678	2.01106	1.05632	1.85115	3.27965	1.21146	1.98047	3.95523	2.84337	3.97174	9.00949	3.84977	4.27208	4.95854	5.4447	3.74348	3.79199	4.2871
DDB_G0268688	0	0	0	0	0	0	0	0	0	0	0	0	0	0	0	0	0	0	0	0	0	0	0.489701	0	3.6704	2.70895	0.483217	1.51701	3.32853
DDB_G0268690	0	0	0	0	0	0	0	0	0	0	0	0	0	0	0	0	0	0	0	0	0	0	0	1.51961	0	0.902982	0	0	4.9928
DDB_G0268692	0	0.0945262	0	0	0.203653	0	0.106504	0.241921	0	0	0	0	0	0.0938759	0.0928441	0	0	0	0.113196	0.503618	0.288795	0.0964879	0.189335	0.391689	0.283821	0.174562	0	0	0.160866
DDB_G0268694	0	0.14588	0.135648	0	0.70716	0.369562	0	0.186676	0	0.17407	0.360563	0.0682837	0	0	0.286568	0.158267	0.0876924	0.0723491	0.0873467	0.0777223	0	0	0	0.302242	0	0	0.144164	0	0
DDB_G0268696	19.6519	26.8412	65.4428	26.735	31.1624	14.0175	43.5314	95.4645	104.577	36.9508	5.08659	9.54214	5.89172	1.83173	2.57437	3.9494	1.69227	2.45535	5.46366	1.91363	4.05328	4.65719	2.13884	5.88289	7.72402	2.95793	6.18767	7.67986	2.97365
DDB_G0268698	10.3818	7.36392	6.96091	9.50856	12.5783	8.24539	7.88447	10.3083	7.86841	7.33051	6.91836	7.31277	5.30775	5.89909	7.35275	7.01813	7.4348	9.60448	13.9827	17.3408	16.6146	33.5138	26.2808	28.4909	15.3919	18.1069	19.902	11.4231	13.3628
DDB_G0268702	120.337	81.458	37.8496	45.3404	67.8229	32.2955	57.1906	64.8911	64.5141	56.6071	64.7552	62.642	59.0778	59.6675	67.5446	37.8068	48.1157	57.8028	51.2575	63.5519	73.463	117.374	144.683	97.5807	63.1607	98.5135	57.5895	41.7164	69.1885
DDB_G0268704	11.4552	9.30514	7.32133	8.59322	13.6221	11.444	9.94658	12.2126	11.1864	10.9134	11.1653	13.774	9.47345	13.1113	12.4985	10.4404	10.4222	25.086	13.8097	16.7796	24.7842	19.8895	20.6294	30.3189	18.7455	21.8837	32.46	16.0383	25.9866
DDB_G0268706	1.12866	1.13486	0.649389	0.943228	0.959194	0.406917	1.23932	1.07241	0.697652	1.35415	0.724972	0.604755	1.26762	0.988335	0.960323	1.53429	1.02853	1.47202	1.50536	1.06043	1.31576	1.87127	1.46878	1.30223	1.65131	1.41866	1.29405	1.27292	1.1885
DDB_G0268708	1.59475	3.68277	1.74336	2.90968	5.55407	1.62845	4.82842	2.82759	2.88966	3.35573	4.43538	2.38202	3.57019	2.79295	1.70996	4.72192	2.41506	1.26192	5.69311	2.99668	1.90935	12.5079	5.90124	3.67635	6.73516	10.7579	5.88929	3.53157	6.38133
DDB_G0268710	1.25328	1.35621	0.490424	2.24171	1.92089	0.916195	1.81104	1.63907	2.40856	2.30755	2.38369	1.78689	2.30782	1.39677	1.18407	0.926419	0.724671	1.27049	0.511285	0.588758	0.690581	0.41018	0.628816	0.780521	0.301638	0.510182	0.694951	0.233756	0.726599
DDB_G0268712	0	0	0	0.960497	3.90155	1.65747	0.921464	1.04654	0.933701	0	0.577539	0	0.397621	0.348088	0	0.253507	0	0	0.139909	0	0.118982	0.119258	0.234016	0.121031	0	0	0.115459	0	0
DDB_G0268714	6.23712	8.67811	7.31878	2.90351	0.978313	0.409013	1.98966	0.903892	0.645146	1.6255	0.847989	0.519565	1.03027	0.350749	0.297338	1.1495	0.485268	0.150136	2.29594	0.913955	0.873498	4.6351	2.7286	1.35894	4.99922	1.67713	1.09693	3.67851	1.45968
DDB_G0268716	11.3061	31.5235	23.2997	18.9859	59.209	32.7628	16.3929	32.4092	36.1742	21.8617	57.0043	13.3683	28.4259	26.4902	15.0843	18.4155	22.3508	10.1554	16.7777	19.2355	19.756	18.9766	42.0943	18.7005	13.3483	19.9025	19.4372	3.76156	10.546
DDB_G0268718	4.52996	6.68061	3.97702	0.207566	0.266539	0.179092	0.199131	0.0904641	0.169491	0.0421775	0.0698922	0.198544	0.0801985	0.0702079	0.173591	0.076697	0.0424962	0.105182	0.169315	0.150659	0.0719948	0.613372	0.672601	0.878809	0.477594	0.391655	0.454108	0.383822	0.240617
DDB_G0268720	110.748	113.129	214.41	237.924	212.101	283.709	211.585	209.721	169.541	205.065	207.263	240.581	258.225	133.826	157.619	217.564	131.631	59.1541	219.156	114.24	81.1338	160.552	197.645	143.131	386.834	299.292	233.944	361.571	191.749
DDB_G0268724	0	0.241503	0	0	0	0	0	0	0	0	0	0	0	0	0	0	0	0	0	0	0	0	0	0	0	0	0	0	0
DDB_G0268726	0	0	0	0	0	0	0	0	0	0	0	0	0	0	0	0	0	0.549448	0.663346	0	0.564127	0	0	2.29535	0.831614	0	3.28453	0	0
DDB_G0268730	0	0.440072	0	0	0	0	0	0	0.703388	0	0.435079	0.411978	0	0.874089	0.432241	0	0	0	0	0	0	0	0	0	0	0	0.434896	0	0
DDB_G0268732	0	0	0	0	0	0	0	0	0	0	0	0	0	0	0	0	0	0	0	0	0	0	0	2.43739	0	1.44835	3.10025	0	0
DDB_G0268734	0	0	0	0	0	0	0	1.38856	0	0	0.536399	0	0	0.538822	0	0	0.652287	0	0	0	0	0	0.543366	2.24819	0	1.00194	0	0	0
DDB_G0268738	1.36117	2.40039	1.48802	2.34927	32.3222	15.8105	1.35228	5.63139	1.91833	1.43212	0.395527	0.749051	0	0.794626	0	0	0	0	0.479083	0.426295	1.22227	0	0	0.414438	0	0.738804	0	0.620595	0
DDB_G0268740	0.216129	0.571705	0.295337	0.223811	1.77915	0.579326	0.214716	0.325148	0.609189	0.0757978	0.251209	0	0.144126	0.189257	0.124785	0.0689166	0	0.0630081	0.0760694	0	0	0.0648411	0	0	0.0953655	0	0	0	0
DDB_G0268742	2.50815	5.4283	4.73598	5.03721	6.78603	2.71637	3.54887	5.65997	3.10633	3.9983	4.50539	1.88213	3.64924	3.06153	1.9747	4.72592	4.51193	2.65892	7.14247	3.71331	2.72995	11.4923	10.6044	4.096	9.35671	7.17802	4.3048	5.19787	5.01814
DDB_G0268744	2.97147	3.75541	1.78661	1.74369	2.8224	2.47798	2.85365	4.02331	2.09388	1.98002	2.15861	1.71695	1.78338	0.867343	1.3725	0.947508	1.25999	1.73255	2.0917	2.23347	3.37978	4.72482	5.33541	4.16175	4.45789	11.1285	4.48801	5.01265	5.79649
DDB_G0268746	13.6582	9.53131	6.88663	6.88278	11.5162	7.50481	14.2946	11.4551	9.98468	16.3681	14.7078	9.82719	12.1278	14.8382	14.3588	17.8166	18.5048	19.0998	20.7455	20.5869	16.462	26.3606	23.606	27.0194	23.7842	21.6451	19.6658	19.6804	18.8509
DDB_G0268748	0	0.0604218	0	0.0709618	0.130176	0	0	0	0	0	0	0	0	0	0.0593466	0.0655522	0.0726422	0	0	0	0.0615333	0	0.363073	0.375555	1.26994	1.89688	2.08989	0.749826	1.64522
DDB_G0268750	0	0.440072	0	0	0	0	0	0	0	0	0	0	0	0	0	0	0	0	0	0	0	0	0	0.455882	0	0	0	0	0.74892
DDB_G0268752	0	0	0	0	0.948119	0	0	0	0.703388	0	0	0	0	0.437044	0	0	0.529077	0.873012	0	0	1.3445	0	0	0	0	1.62537	1.30469	0	0.74892
DDB_G0268754	7.99282	5.0693	2.41435	4.35629	3.10778	2.50579	4.78293	3.95545	3.95244	4.37683	3.62641	3.70395	3.36633	3.92931	10.2415	8.62967	8.62159	29.9241	11.154	14.8875	27.6595	120.276	232.01	200.664	149.053	188.752	133.388	114.694	158.442
DDB_G0268756	1.69049	0.425876	1.18802	1.75058	3.67014	2.80509	0.959681	0.81746	1.70175	3.04903	1.26313	0.199344	2.17409	0.845892	0.836595	1.84815	0	0.422425	2.03997	0.453798	1.30113	1.95621	1.06628	1.32353	3.1968	1.1797	3.57737	4.62443	2.17428
DDB_G0268758	367.482	321.744	183.831	202.354	447.661	152.524	245.929	347.317	273.786	238.938	418.405	259.233	248.072	371.71	237.425	147.23	251.862	147.703	191.964	202.804	158.952	176.284	288.936	200.912	100.509	162.867	96.6925	114.769	94.5464
DDB_G0268760	53.1721	64.916	93.1791	99.6868	120.434	108.069	85.6223	97.9037	106.023	86.6816	106.074	57.0339	84.6022	39.5259	29.0972	34.9345	24.002	13.4146	44.2673	19.3517	21.9055	20.6415	29.9267	25.0846	25.1377	37.3438	35.5129	15.3847	16.6589
DDB_G0268762	44.1754	63.2018	35.6966	2.19931	2.62246	0.853924	4.32537	2.75579	3.29245	3.46349	2.68453	3.15558	1.91197	1.02287	2.02325	1.42216	0.675418	1.11448	1.68189	1.79588	1.9071	2.38939	2.34431	2.6189	2.53023	2.07494	2.6834	4.64786	3.18689
DDB_G0268764	6.09975	4.82987	1.6576	1.21679	1.32945	0.308786	1.73385	2.04719	3.16585	1.89076	1.00924	1.0555	0.293838	0.151314	0.314266	0.181829	0.109906	0.347593	0.784558	0.860462	2.52918	1.77297	2.25833	3.25142	1.94427	2.22281	1.80684	2.22168	3.42264
DDB_G0268772	5.49366	11.3975	7.94859	5.01966	8.28751	11.8382	3.53149	4.74009	4.09888	4.07999	6.47924	4.80147	3.23246	7.9234	4.47789	3.40046	5.82366	6.50049	10.5777	5.76879	6.38397	11.6341	19.6902	22.7285	17.1109	21.5741	23.9349	11.9342	7.75859
DDB_G0268774	2.95761	6.43809	6.13808	3.25417	4.03828	3.46841	3.0301	1.66856	2.60514	2.43107	3.62566	2.13618	1.75657	1.05214	0.88049	1.06098	1.37168	1.77836	4.3916	3.03933	4.39868	8.40179	7.67197	6.24728	9.78772	9.78231	11.9999	8.34355	4.57673
DDB_G0268776	8.66706	8.62182	8.60926	5.40811	5.11879	2.38275	3.53248	2.19405	1.17449	2.63042	1.16236	0.642044	0.77803	0.243253	0.0962317	0.584619	0.235582	0.0971813	1.99455	0.835191	0.548776	3.85033	3.1399	1.01495	5.6629	3.07584	1.30711	7.14317	3.00124
DDB_G0268778	16.3669	4.80285	2.60339	11.8695	17.7772	5.09753	14.2595	17.8554	12.2972	14.1237	11.5221	13.1265	12.1366	14.852	14.5322	10.8412	11.0012	18.2655	8.04116	10.9874	13.2364	12.1053	21.3602	24.4526	15.2752	25.3473	18.1082	15.1126	24.5594
DDB_G0268780	0	0	0	0	0	0	0	0	0	0	0	0	0	0	0	0	0	0	0	0	0	0	0	0	0	0	0	0	0
DDB_G0268782	3.86552	3.21901	1.99549	2.29798	4.69149	2.23857	5.04922	5.41152	2.92565	5.79922	7.61302	0.709062	5.72828	4.26249	1.42588	4.31407	2.65593	1.56516	3.85481	4.03537	1.47842	5.28308	3.28704	2.55004	2.74797	5.82801	2.61977	3.03523	2.9002
DDB_G0268784	0.134622	0.0791338	0.0367917	0	0.127868	0.160377	0.0445806	0.101264	0.0632417	0.188851	0.117354	0.037041	0	0.117884	0.116588	0.0858531	0.0475694	0.196232	0.0473819	0.210805	0.0805895	0.484656	0.475513	0.532849	7.24692	13.3715	17.2438	22.1573	15.4871
DDB_G0268786	5.8211	5.09226	2.96883	2.80042	7.4882	2.33435	1.91251	4.03391	2.0671	2.363	3.23646	0.908034	1.74223	1.12383	0.754216	1.84155	1.55484	0.641397	3.00063	2.67	1.64633	3.21777	4.93798	1.92587	1.45617	2.8361	1.1183	1.06578	1.85702
DDB_G0268788	0.207957	0.611211	0.568341	0.143566	1.38267	0.309679	0.482062	0.469282	0.976928	0.291728	0.906415	0.400534	0.485368	0.546306	0.300167	0.0663109	0.293932	0.121252	0.43916	0.455899	0.186736	0.249558	0.24485	0.189951	0.27528	0.451491	0.241609	0.0948131	0
DDB_G0268790	559.843	874.025	1786.81	1058.17	1299.13	2529.26	1387.91	1336.72	1477.34	1433.8	1824.82	2090.12	1527.82	1612.34	1978.92	1815.29	1819.97	1507.28	2139.98	1745.45	2066.65	813.036	1128.18	1052.87	752.953	1002.86	1239.94	602.123	1074.36
DDB_G0268792	7.43846	11.0441	3.42316	4.17447	6.2904	3.04438	3.14665	6.28116	6.28991	2.87801	4.64363	2.0995	2.20816	0.84047	0.457178	0.504983	0	0.545633	1.52017	1.39776	2.37012	1.64132	1.1442	1.40271	1.33405	2.03171	1.67268	0.918958	2.5204
DDB_G0268794	8.89399	11.6553	10.3695	22.4761	26.5835	13.3417	25.4538	23.4769	13.2245	30.3906	27.5274	18.0507	27.6688	27.7946	25.5104	51.0482	38.1455	24.6204	62.6359	62.5574	35.6824	60.661	24.2102	14.8317	21.8184	26.8385	20.1924	16.5176	25.9571
DDB_G0268796	9.4634	12.9164	14.1362	1.34244	4.55589	1.15828	0.901519	1.60897	0.730793	1.09114	0.678046	0.642044	0.77803	0.227036	0.449081	0.24802	0.824536	0.113378	1.09505	0.487195	0.582036	0.233353	0.915804	0.236822	1.02962	0.844347	1.1296	2.12775	2.33429
DDB_G0268798	0.555042	1.60803	1.10518	0	0	0.0708463	0	0	0.111747	0.0834244	0	0.130902	0	0.0694334	0	0	0.0840546	0.0693478	0	0.0744982	0	0	0.140038	0.0724261	0	0.387334	0.34546	0.216907	0.594905
DDB_G0268800	0.100153	0.176617	0	0.414854	2.75874	2.5056	0.994987	3.39013	5.08133	1.68597	7.24647	4.21623	2.30417	4.91127	6.33182	1.3413	1.91105	6.91986	1.69201	2.07017	7.28459	3.51551	2.56479	2.92741	1.06061	3.26161	5.14893	0.54795	0.450855
DDB_G0268802	0	0.528086	0.350748	0.177202	0.975208	0.535126	0.510002	0.675767	0.844066	0.450094	4.4751	1.13	0.342333	4.34547	1.55607	0.654773	3.08376	0.972785	0.271024	0.723484	0.460972	0.385033	1.28441	0.0781513	0	0.417952	0.223661	0	0
DDB_G0268806	0.289798	0	0	0	0.55052	0	0	0	0	0.304903	0.75788	0.239213	0.289879	0	0	0	0	0.253455	0	0.544558	0.260226	0	0	0.529412	0	0	0	0	0
DDB_G0268808	0.595573	0.884443	1.95322	6.07006	5.12103	3.66895	5.44969	3.00629	2.42971	7.05766	3.79821	3.02731	5.01674	3.12915	3.04047	7.79628	4.25329	2.85115	5.09707	3.65192	2.67399	1.60811	0.830406	0.544005	0.663898	0.102082	0.546275	0.60024	0.470361
DDB_G0268810	107.899	132.326	92.2448	55.2341	61.444	25.8878	22.8967	23.9879	31.4205	20.9494	15.7722	17.1866	9.81743	3.32245	4.10063	5.4293	2.9584	5.43004	21.0907	10.8123	24.5812	9.53913	4.26424	3.52294	3.15462	2.70611	1.91263	3.47403	2.49378
DDB_G0268812	0	0	0	0	0	0	0	0	0	0	0	0	0	0	0	0	0	0	0	0	0	0.131475	0.45148	0.0667145	0.0966836	0.237859	0.572789	0	0
DDB_G0268814	0.923533	0.533515	0.548315	1.78081	1.84515	0.341448	1.70844	1.04204	1.57084	1.47425	1.13821	1.05149	1.3379	1.19912	1.18594	1.40134	0.979009	1.11409	1.47954	1.01731	0.972274	3.58281	8.0147	8.93019	4.34202	8.03753	6.07713	4.05091	1.95924
DDB_G0268816	17.0423	7.15564	4.92377	21.8501	57.4267	21.028	15.9635	23.4412	21.8451	14.6006	21.0111	11.7899	11.04	8.24344	8.36368	5.12373	6.36613	14.1243	25.6212	23.4081	48.8976	10.9562	11.2512	18.6059	7.51983	8.98577	12.0922	7.54805	6.33233
DDB_G0268818	9.40003	6.57148	5.00956	10.0123	11.7346	4.91932	9.87224	7.87889	7.85397	11.2322	12.35	6.76162	10.8802	10.7595	6.45454	10.4052	9.82233	5.05016	7.37316	6.74999	4.64245	11.1193	12.1547	7.05289	7.73252	5.68514	2.92531	2.11225	2.11578
DDB_G0268820	3.44659	3.88592	2.17728	7.84035	17.6565	3.88723	10.8335	16.0654	6.05179	10.9381	16.7464	2.7517	11.0209	9.84587	2.98491	10.9721	9.94266	3.36027	9.8438	9.92705	2.94268	13.5778	9.33018	4.69645	10.3214	12.1443	3.34788	3.86408	7.80007
DDB_G0268822	10.7005	12.9084	3.15742	8.55422	16.5579	1.86488	12.9962	20.9297	9.40459	13.8254	18.1435	5.04727	11.174	13.2057	3.64067	8.35205	5.67165	2.08255	7.76002	6.54592	2.53414	8.65189	4.85438	2.44351	5.99274	4.83462	1.28078	5.02609	6.17565
DDB_G0268824	5.87851	9.81777	7.31467	1.57558	2.29913	0.988685	0.480949	1.4046	0.974672	0.873162	1.32634	0.228348	0.415069	0.0605604	0.479158	0.330789	0.21994	0.181458	0.146048	0.519824	0.186305	1.30715	0.732854	0.442195	0.549288	0.56306	0.301313	0.378376	0.207553
DDB_G0268826	1.85589	1.19263	0.851079	2.96422	2.42009	0.786949	4.06252	2.73288	1.64025	4.1038	2.24852	1.0386	2.58008	3.30538	1.98867	5.95795	3.43456	2.06332	5.71277	3.90114	2.28791	8.18194	6.05541	2.52842	8.11959	5.17318	3.01503	4.64664	3.91767
DDB_G0268828	685.656	987.157	2197.18	1669.85	1052.22	3275.71	826.438	599.568	966.601	704.227	473.126	682.747	716.007	156.613	179.931	127.624	56.9214	56.1738	84.8275	21.3442	47.4748	30.484	17.5076	23.9574	109.899	79.3628	113.913	133.329	208.561
DDB_G0268830	0	0	0	0.694261	0	0	0	0	0	0	0.584435	0	0.670615	1.17415	1.16124	0.641336	1.4214	1.1727	0.707899	0.629899	0	0	4.73621	3.0619	13.312	34.9333	7.01026	15.589	35.2104
DDB_G0268832	0	1.18228	0.916132	0.694261	1.06133	0.599021	0.444032	0.504303	0.31495	0.705372	0.974058	0.553404	0.670615	2.15261	2.51603	3.20668	6.63321	2.14996	1.4158	6.08902	2.40806	26.55	39.6657	30.619	26.0324	31.2944	14.7994	15.8946	33.5337
DDB_G0268834	0.816704	0.720118	0	0	0	0	1.62273	0.9215	0	0.859271	0	0	0	0.715164	2.12191	1.56253	0	0	0.86235	0	0	1.47012	3.60598	8.20588	2.1622	1.32985	2.13494	0	0
DDB_G0268836	0.836995	0.492006	0.914994	0	0.530004	1.49569	0	0.314798	0	0.29354	0.729636	0.921194	0.279076	0.488621	1.20813	0.800674	0.887272	1.46406	0.589183	3.40771	2.75581	3.26441	11.0867	8.40976	2.58524	4.99725	6.56395	2.28965	1.6746
DDB_G0268838	0	0.169258	0.47216	0.596352	0.546992	0.686058	0.762824	0.433184	0.270534	0.807862	0.167338	0.316906	0.768055	0.336188	0.166246	0.18363	0	0.503661	0.202689	0.180356	0.172372	0.345542	0.169512	0.701357	0	0	0.501803	0.262559	0.576092
DDB_G0268840	0	1.71457	1.27545	0.268488	1.97012	0.463312	0.515154	1.4627	1.09619	0.272784	2.14714	0.749051	0.259343	2.04332	1.23497	0.49604	2.19876	1.24716	1.36881	0.85259	1.97892	1.05009	4.23559	0.592055	0.686412	0	0.45184	0	0.194525
DDB_G0268842	0.293586	0.258866	0	0	0.278858	0	0	0.331258	0	0	0	0	0	0	0	0	0.311222	0	0	0	0	0	0	0	0	0	0	0	0
DDB_G0268844	0.206286	0.818503	0.42283	0.854475	2.54718	1.65883	0.409875	3.02582	1.30825	0.379816	1.12391	0.553404	0.0515858	0.0451596	0.0446632	0.148001	0	0.135312	0.217815	0.193815	0.277853	0.603409	0.227702	0.376849	0.750935	0.167948	0.898751	0.634845	0.0773855
DDB_G0268846	9.64386	10.0494	16.4904	13.7784	9.20905	12.3491	19.2641	12.9761	15.699	18.828	14.6558	16.6872	13.4639	12.3286	16.7487	20.5721	12.7926	19.079	17.9153	8.91549	16.1155	7.7979	7.37755	12.8129	3.27681	0.671794	1.438	1.19915	0.696469
DDB_G0268848	3.11167	2.87781	1.87091	0.730385	4.30857	1.12446	4.09431	4.99335	6.12	4.13233	18.5779	9.00695	5.50573	5.74024	3.52127	1.9712	1.37808	1.5482	0.438078	0.714648	0.832035	0.560123	0.549556	0.618978	0.421056	0.765644	0.566382	0.397234	0.290529
DDB_G0268850	0.66295	0.39423	0.151688	0.223517	0.790777	0.303057	3.46157	2.33103	3.69378	4.37967	6.34363	4.72145	2.37495	26.1912	25.1289	8.40659	23.453	25.1611	2.89768	12.9065	7.82197	7.52092	12.3075	14.2515	2.18372	7.25516	3.18391	0.653717	2.63735
DDB_G0268852	0.905996	1.5977	0.542376	1.48921	2.97776	0.719554	8.75788	8.04819	8.3704	10.909	14.329	5.85224	7.69592	22.7302	17.5982	12.7113	18.6138	14.9168	8.03268	12.3225	7.85136	18.4572	20.3694	16.9451	6.37722	15.8998	5.55124	2.89147	9.45171
DDB_G0268854	4.97502	4.55538	3.29456	2.9227	12.7678	4.74432	20.4829	7.01675	3.57312	24.7624	7.50616	9.5163	9.85712	22.5364	36.0845	77.3817	73.682	68.9484	79.7054	96.0921	54.2956	333.33	473.412	297.998	301.355	335.33	208.75	260.608	221.23
DDB_G0268856	0.509125	0.0816208	0.18974	0.143788	0.131887	0.206772	0.735706	0.104446	0.391375	0.82784	0.363126	0.420256	0.324079	0.729533	1.32278	1.15117	0.981287	1.41679	1.80822	1.04367	0.831222	15.4549	47.2065	49.8864	200.713	66.4718	51.9455	106.988	35.212
DDB_G0268858	2.44456	3.50261	4.50961	2.05681	4.20849	3.68581	1.21429	1.5515	0.645969	1.76823	0.932313	0.630579	1.22262	1.33789	0.92623	2.63079	0.971775	2.13799	1.61324	2.87097	4.25302	5.08793	11.6029	10.1876	6.87637	8.70733	10.118	4.17952	8.2534
DDB_G0268860	10.1654	4.22469	5.52096	36.6425	10.8239	6.79754	26.5339	13.8076	12.2732	25.4778	12.6432	8.09704	19.9155	8.98658	6.16819	20.966	10.5701	7.64476	17.4676	13.4138	6.6571	22.8439	13.5793	13.8391	28.4553	23.0363	15.2331	35.5128	25.6981
DDB_G0268862	33.0221	12.2486	12.0594	1.09507	1.14139	0.386527	1.6236	0.433879	0.609678	2.07347	0.460919	0.793538	0.865449	0.547182	1.66513	4.09233	1.22291	1.00894	1.4211	0.541935	0.647433	9.17156	18.5913	13.5228	8.58979	8.68776	3.76956	2.62981	6.49144
DDB_G0268864	16.9963	11.0613	11.6126	27.2388	24.9842	15.0414	71.4003	34.7015	19.961	76.8932	40.921	31.3994	78.2856	68.1789	42.2661	134.483	88.1128	39.7103	85.1163	65.8522	24.5644	111.378	71.6127	32.4539	131.777	76.8316	28.3505	107.269	62.5449
DDB_G0268866	0.22811	0.670444	0.31171	1.14173	1.26389	0.237783	0.604319	0.729245	0.428641	0.519999	0.762263	0.188293	0.874666	0.932164	0.493885	0.945583	0.56423	0.332506	0.802865	0.857281	0.477944	1.71089	1.44361	0.868164	0.905872	2.29051	0.795069	0.520007	0.798679
DDB_G0268868	8.34973	7.48705	1.50841	0.556896	0.618338	0.202316	0.253073	0.223552	0.279228	0.297794	0.123368	0.186909	0.14156	0.123926	0.122564	0.108304	0.0300044	0.0742638	0.119544	0.106372	0.0762478	0.789717	1.52464	0.568776	1.23642	1.93569	0.739898	0.696849	1.23168
DDB_G0268870	303.201	216.345	515.995	224.575	260.58	307.05	281.786	270.17	216.292	269.966	214.206	262.536	267.292	208.724	233.619	314.879	298.886	285.665	375.354	271.939	243.203	350.706	256.654	301.324	304.175	221.981	247.785	466.737	392.277
DDB_G0268872	1.14625	0.985424	0.669609	1.3057	0.707687	0.614498	2.33446	0.889167	2.66547	2.09542	1.31148	1.38377	1.66253	1.49306	2.03505	1.9326	0.926518	1.85463	1.10441	0.753869	1.01642	1.13483	1.10077	1.42654	0.853499	0.419952	0.511887	0.8623	0.387002
DDB_G0268874	2.32912	1.95588	2.90991	3.6753	5.68871	2.27924	7.38244	3.75426	7.19019	9.80206	10.4419	12.1762	7.54401	9.32361	6.33953	9.97317	10.1113	7.3721	10.3056	10.629	5.67679	30.9452	19.588	24.1111	20.2606	50.2058	31.8923	14.4116	16.4762
DDB_G0268876	5.97598	8.96933	4.89966	9.64665	8.6395	3.82793	8.40337	8.03186	7.74088	7.88243	5.5542	6.00285	6.15346	5.19451	4.49048	5.33835	3.40038	2.63249	5.17326	3.98397	3.13684	2.64975	2.67736	1.02348	0.872493	1.10902	0.670052	0.661118	1.9451
DDB_G0268878	176.329	865.659	826.55	2.19692	203.833	59.1263	0.81063	2.76199	4.36982	0.772642	1.99164	2.08796	1.22428	1.50048	1.83732	0.468332	1.12447	2.71181	0.861567	1.60993	3.22387	1.61567	2.30573	4.39734	2.05222	1.86009	3.83941	1.45087	2.20391
DDB_G0268880	1.86548	1.25529	2.41498	1.62677	1.77189	1.44747	1.21927	1.55094	1.10697	1.54951	1.24105	0.526792	1.22763	1.4186	1.48804	2.62983	1.97753	1.33099	3.42113	2.39843	1.54287	5.2579	5.46217	2.82498	3.96403	3.67706	2.78048	2.88729	2.20993
DDB_G0268882	0	0	0.366453	0.23142	0.424531	0	0	0	0	0	0.194812	0.184468	0	0.195692	0	0.213779	0.710701	0.977252	0	0.629899	1.4047	8.24659	64.3335	43.8872	28.6948	53.8555	34.8566	4.27932	8.71877
DDB_G0268884	4.95918	5.71813	6.09899	5.92554	6.15975	10.7366	4.3583	2.15212	5.1074	6.02037	3.49172	10.2339	4.1974	9.18628	18.6662	20.4356	41.2478	51.8803	42.0922	86.7361	66.9682	1163.58	2248.9	1377.58	2348.37	2497.06	2291.26	2311.2	1954.54
DDB_G0268886	0.106594	0.0689244	0.0116527	0.0147178	0.168744	0.0126988	0.0211795	0.0561268	0.010015	0.0373833	0.0619477	0.0351951	0.0142165	0.149346	0.104624	0.0407874	0.0376657	0.285894	0.0450206	0.36054	0.504109	0.735527	7.14749	2.13553	1.665	5.23018	0.935015	0.835903	4.67053
DDB_G0268888	1.74522	1.20908	1.63531	10.3989	4.01262	2.66078	5.22898	4.93853	5.46573	5.36283	3.10311	3.13271	2.17521	4.14808	5.88983	7.45971	5.84383	6.96552	8.36556	11.3089	9.29087	10.8707	2.62971	1.79654	1.19178	1.91706	0.796571	1.64822	2.8682
DDB_G0268890	22.7031	19.7725	39.3979	35.1931	38.498	47.2902	17.0198	18.23	17.4702	19.197	18.5769	7.58807	9.0559	3.29308	3.13626	1.7321	1.32885	1.21816	4.11789	3.66416	4.12731	5.2651	1.35294	1.39945	2.7656	1.13398	2.18459	4.00067	5.01602
DDB_G0268892	178.934	360.903	574.67	1604.09	2373.35	3405.33	455.236	1620	642.66	400.851	949.722	248.533	129.455	80.8749	86.5337	97.5677	71.3469	103.206	1069.9	847.964	3014.21	413.491	91.3752	171.159	228.618	119.006	180.589	222.843	119.679
DDB_G0268894	0.935807	0	0	0	0.444431	0	1.39454	0	0	0.984582	0	0	0	0	0.405226	0.895198	0.49601	1.6369	1.48216	0.439617	3.36126	3.36903	9.91644	13.2491	11.7682	11.4284	26.5015	12.1598	15.4465
DDB_G0268896	0	0.347425	0	2.44818	0.374257	0	0.782898	0	0	1.24368	0.686967	0.975738	2.3648	0	0.341243	1.5077	0	0	0	0	2.1229	0.354635	1.04384	1.07972	5.21583	1.28319	1.37335	1.07787	0
DDB_G0268898	7.41994	7.63718	2.83576	0.551023	0.589649	0.105652	0.646103	0.56703	1.0832	0.528739	0.335007	0.48803	0.266128	0.207089	0.512032	0.169672	0.125349	0.517085	0.24971	0.388842	0.504354	0.29267	0.261045	0.810057	0.273921	0.288812	0.489419	0.0404336	0.621019
DDB_G0268900	0.419801	2.83785	1.4915	0	0.797483	0.125029	0.278039	0.157889	0.197212	0.294454	0.24397	0	0.279945	0	0	0	0.148339	0	0.147755	0	0.251309	0.125945	0.247139	0.255635	0	0	0.121933	0	0
DDB_G0268902	0.146156	0.515486	0.47933	0.857661	1.38824	0.696476	0.338803	0.439761	1.09857	0.205032	0.424698	0.603222	0.292394	0.511939	0.295349	0.186419	0.154936	0.127827	0.205767	0.320415	0.349979	0.570032	0.172086	0.267003	0	0.237988	0.382067	0.0666365	0.14621
DDB_G0268904	2.03421	4.5024	4.7312	9.80178	24.0535	8.2346	7.63	30.0722	7.66446	5.59082	2.35232	0.993774	1.61952	0.799767	1.22242	0.79426	0.484091	1.3071	2.06024	2.61332	3.65327	59.5964	1.57636	1.896	2.74771	2.16315	3.40039	1.24922	2.18031
DDB_G0268906	0	0	0	0	0.313716	0	0	0	0	0	0	0	0	0	0	0	0	0	0	0	0	0	0	0	0	0.537806	0	0	0
DDB_G0268908	0.413046	0.182099	0.169326	1.28319	3.72709	0.738104	1.02587	0.233023	0.582114	0.869148	0.720131	0.340948	0.20658	1.26592	0.715433	0.592683	1.31357	1.80623	1.52646	1.74634	0.927243	2.41641	0.547114	0.754564	1.09352	1.00885	1.43965	1.41239	0.619796
DDB_G0268910	0.595937	0.919553	0.732905	1.07996	1.69812	0.798695	0.296021	1.17671	1.46977	0.940496	1.55849	0.737872	1.34123	1.82645	1.03222	0.427557	1.4214	0.651502	0.471933	0.55991	1.33781	1.60909	2.10498	1.49693	1.97215	1.45555	1.68765	0	0.447116
DDB_G0268914	1.78319	1.60817	0.578138	1.41828	1.19141	0.496758	0.922815	0.910372	1.00332	0.955899	0.868845	0.654812	0.406924	0.676842	0.687018	0.570765	0.467185	0.640429	0.41523	0.662511	1.05328	1.14115	1.66446	1.6164	1.43602	1.45731	0.62625	0.945927	1.03775
DDB_G0268916	19.9639	30.9384	34.7205	25.0588	41.0851	30.8103	31.2527	33.447	31.9722	23.2321	43.7716	17.2282	42.3594	33.6392	16.7657	15.6253	17.9566	7.14283	15.3307	17.6202	14.1241	21.2351	24.8412	16.3012	23.624	28.5671	24.5123	23.1689	12.7089
DDB_G0268918	0	0.207908	0.220943	0.279058	0.671895	0.391262	0.200788	0.304057	0.332309	0.425286	0.910289	0.194635	0.808661	0.471949	0.525107	0.4189	0.464207	0.441907	0.213405	0.0949454	0.453713	0.12127	0.26771	0.184609	0.0445897	0.438794	0.146759	0.0460734	0.151637
DDB_G0268920	2.5805	2.24886	0.393624	8.14099	5.61461	2.1716	15.9482	2.03136	5.32827	17.2055	15.982	15.5297	14.6769	20.2582	16.9691	18.6574	13.3277	19.0523	10.2969	12.2353	11.8823	10.0193	18.5743	8.30455	10.5654	14.4133	4.70629	7.10015	21.2069
DDB_G0268922	2.34208	2.02163	1.09151	1.04673	0.679086	0.264332	1.86142	1.11268	1.59826	1.19317	0.601756	0.590155	0.887774	0.388591	0.59783	1.41502	0.653361	1.33683	1.87426	1.13499	2.05882	2.0192	2.08996	2.67975	1.89281	1.12402	1.35338	2.83253	1.1838
DDB_G0268924	1.13718	1.23666	0.776972	0.471043	0.810101	0.474162	0.451901	0.662936	0.85475	0.498522	1.02436	0.92304	0.398125	0.132773	0.377527	0.126914	0.100458	0.364676	0.160099	0.19588	0.442494	0.153526	0.535571	0.536672	0.125444	0.462921	0.247725	0.207389	0.36972
DDB_G0268926	0	0	0	0	0.851179	0.200172	0	0	0	0	0	0	0	0	0	0	0	0	0	0	0	0	0	0	0	0	0.39043	0	0
DDB_G0268928	23.8156	17.1724	23.5738	70.5597	72.3971	60.7833	122.935	72.1675	57.4943	129.052	52.3987	33.4508	116.235	24.1325	24.8538	128.96	30.652	25.2889	156.322	60.9602	46.473	257.853	155.166	130.719	192.385	121.726	78.7067	161.537	80.9159
DDB_G0268930	0	0	0	0	0	0	0	0	0	0	0	0	0	0	0	0	0	0	0	0	0	0	0	0	0.0401217	0	0	0	0
DDB_G0268932	0	0.234705	0	0.137824	0.379247	0	0.132223	0.15017	0	0.140029	0.116021	0.109861	0.399389	0.349636	0	0.127317	0.141087	0	0	0.250093	0.239023	0.119788	0.117528	0	0	0.433431	0.463889	0	0.199712
DDB_G0268934	9.00626	15.2867	16.0605	3.73057	9.4099	5.02938	3.80265	5.335	5.07709	4.97473	5.29946	4.83223	2.70263	2.36595	5.26489	3.44617	5.25099	7.08912	11.6493	16.0774	21.8355	18.0357	29.8239	24.6793	40.2364	43.6283	77.8888	50.5061	44.2595
DDB_G0268938	55.2999	44.8873	79.2222	104.195	99.9317	81.8742	139.826	97.3104	106.071	127.287	127.391	117.167	151.768	109.436	117.915	152.971	147.93	150.682	182.761	158.309	186.438	183.815	132.219	186.547	186.838	139.131	192.572	127.52	88.0729
DDB_G0268942	0	0	0	0	0	0	0	0	0	0	0	0	0	0	0	0	0	0	0	0	0	0	0	0	0	0	0	0	0
DDB_G0268944	0	0	0	0	0	0	0	0	0	0	0	0	0	0	0	0	0	0	0	0	0	0	0	0	0	0	0	0	0
DDB_G0268946	0.0447844	0.118464	0.110155	0	0.0850754	0.0400144	0.0889834	0.202124	0	0.0942371	0.03904	0	0	0	0	0.042841	0.0474745	0.0783361	0	0.084154	0.0804288	0.443382	0	0	0	0	0.0390235	0.0612551	0
DDB_G0268948	830.517	824.046	1258.86	244.115	606.987	541.702	78.332	208.76	108.421	77.3344	83.3243	47.5232	84.3154	95.0903	76.0569	125.292	190.04	122.574	144.151	280.408	138.434	52.2711	103.906	68.06	39.2399	18.8805	29.7838	23.4447	16.1888
DDB_G0268950	1.39424	0.48105	0.0994021	0.251096	0.921249	0.324975	0.0602229	0.410385	0.0854317	0.127557	0.105687	0.100076	0.0606359	0.424659	0.157497	0.0579885	0.578344	0.371119	0.44805	0.626499	0.3266	0.436474	1.6059	1.21815	0.802435	2.17154	1.05643	0.165827	0.909619
DDB_G0268958	0.88948	7.84287	10.9392	0.921099	13.5177	11.1264	4.41833	5.01807	13.7892	9.3584	9.30466	5.13953	8.89727	16.3567	16.9473	7.65793	16.9724	10.1131	4.69596	12.5356	9.58457	9.60675	14.9237	31.6861	5.88717	27.5186	30.2274	8.51628	13.3471
DDB_G0268960	13.056	3.56321	3.82303	10.301	7.97207	9.16565	4.63237	3.50744	2.19048	5.55999	2.70984	5.9017	4.3532	7.0774	4.84588	9.51574	5.93152	3.80621	8.53398	6.13334	3.9079	12.3104	14.5487	14.481	23.455	17.2098	29.5247	24.2354	15.8595
DDB_G0268962	1.04059	0.305841	0.56878	2.87354	10.2133	3.4091	5.16894	3.52234	4.39957	4.74424	1.81423	1.43158	2.77567	0.911212	0.600798	0	0	0.303363	1.09875	0	0.311468	0.312189	0	0.316829	0.459154	0	0.302244	0	1.04097
DDB_G0268964	0.72684	0.961322	0.476744	0.526874	2.69247	1.55862	0.577672	0.984126	1.02435	1.07061	1.96419	0.479975	0.654338	0.636472	0.566529	0.695299	1.00165	1.0171	0.690717	1.22922	1.10954	1.76629	2.56736	1.19503	1.15457	2.24869	1.26669	0.795325	2.18132
DDB_G0268966	54.6962	52.2996	87.3826	243.001	245.369	211.084	273.844	220.398	228.406	266.629	251.864	178.392	218.774	117.654	113.612	145.026	99.1351	88.353	186.669	127.254	119.547	154.57	104.628	115.607	101.154	107.392	90.4793	79.5498	93.8766
DDB_G0268968	103.327	44.9587	44.6808	321.837	84.8182	204.167	262.659	183.857	240.293	275.896	92.1898	227.813	153.279	99.2209	218.223	245.945	136.988	476.617	412.763	293.522	891.005	351.108	223.462	477.568	297.838	264.891	398.223	269.372	278.517
DDB_G0268970	58.3678	80.1504	165.532	47.6715	108.658	67.9198	24.9267	25.9111	30.1167	19.9107	27.8039	13.9536	11.9108	3.91013	4.23545	1.32214	2.14135	1.76669	3.48002	3.29635	4.96432	3.3491	3.3798	3.59311	1.82955	1.21181	1.20433	0.727087	0.638133
DDB_G0268974	0	0.644008	0	0.252116	2.77498	0.217531	0	1.09881	0	0	0.212234	0	0.24353	0.213192	0	0	0	0	0.257069	0.228744	0.437236	0	0.21499	0	0	0	0	0	0
DDB_G0268978	0	0	0	0	0	0	0	0	0	0	0	0	0	0	0	0	0	0	0	0	0	0	0	0	0	0	0	0	0
DDB_G0268980	1.1091	0.977938	0.303115	0	0	0	0.367285	0.41714	0	0	0	0	0	0	0	0.353658	0.783818	0.323338	0.390364	0.347352	0.995928	0.998232	0.326467	0	0	1.20398	0	0	0
DDB_G0268982	0.746778	1.05354	1.40824	1.15999	1.91515	1.06758	1.03866	1.17964	1.78917	0.707131	1.69258	0.493141	0.597589	0.523145	0.776093	0.500061	0.158327	0.391876	0.236555	0.140327	1.00586	0.470489	0.527558	0.954966	0.197707	0.364796	0.585645	0.306428	0.112058
DDB_G0268984	0.332731	0	0	0	0	0.297292	0.165278	0	0	0	0.290053	0.137326	0.166412	0.437044	0.14408	0.159146	0	0	0.351328	0.156308	0	1.34761	0.587641	0.151961	0.660671	1.08358	0.144965	2.04796	0.49928
DDB_G0268986	0	0	0	0	0	0	0	0	0.379071	0	0	0	0	0	0	0	0.285131	0	0	0	0	0	0.237519	0.245685	0	0	0	0.367897	0.403609
DDB_G0268988	33.0571	24.2097	37.6256	37.7762	44.4015	26.9648	34.5411	48.6201	28.8298	33.307	39.4622	17.0142	32.5994	17.6407	12.5294	25.2981	15.2539	10.204	41.6392	36.3204	34.2935	43.6137	18.6824	19.1826	34.5951	37.109	27.517	44.3637	38.5159
DDB_G0268990	2.40391	2.6041	1.68938	1.70699	2.02236	1.04325	1.91056	2.24739	2.32312	1.87883	1.55671	0.907108	0.480915	0.120287	0.475861	1.11694	0.655279	0.840975	3.19096	2.58124	3.82381	5.31627	0.909765	2.07029	0.909181	1.23021	0.778024	1.69098	0.515312
DDB_G0268992	1.26755	2.93381	2.46822	0.328152	1.50495	0.849406	0.472224	1.07265	0.446596	0.333403	0.414361	0.261574	0.158488	0	0.548877	0.303136	0.503883	0.277147	0.167299	0.29773	0.711377	1.56865	10.2138	10.1307	22.2321	8.77183	7.59342	6.9349	5.94381
DDB_G0268994	0.508035	0.39818	0.138844	1.02296	0.831056	0.176526	0.95335	0.636915	0.119331	1.06903	0.56589	0.0698926	0.7058	0.543731	0.268877	1.86296	0.957425	0.345584	1.9371	1.32589	0.557569	3.58178	1.44556	0.464046	1.41973	2.29788	0.737806	1.27394	1.69407
DDB_G0268996	9.05639	6.74698	6.63111	1.20364	2.71402	1.08179	0.914155	1.03824	0.682533	1.17194	1.51985	0.399763	0.72665	1.01781	0.587195	0.926566	1.1808	0.592989	0.409093	1.31956	0.608831	1.30766	1.06916	0.486602	0.705191	1.02516	0.633002	0.596172	0.581372
DDB_G0269000	23.68	19.9467	30.557	15.8422	13.2943	15.2685	22.7168	12.3952	17.0877	20.9759	19.3658	21.4273	24.1749	13.6101	17.548	31.9157	25.1024	23.6994	36.0875	27.8297	24.5518	55.3694	44.4802	71.8015	73.4638	53.3986	53.7474	56.4303	30.2824
DDB_G0269004	0.222004	1.13099	0.707851	0.280983	3.20986	0.639153	0.0735176	0.50098	0.521457	0	0.494571	0.14253	0.0246739	0.0864009	0	0.0235966	0	0	0.0260457	0.0463517	0	0.0222012	0	0	0	0	0	0	0
DDB_G0269006	20.4221	12.0334	7.48645	10.7774	13.9265	7.45667	9.72162	13.9954	11.6693	10.6399	10.6987	11.5084	6.58009	9.11345	12.1311	15.7477	9.02033	9.84643	22.6347	21.1554	17.3977	28.9258	25.7502	16.5313	22.1379	23.6078	12.3767	14.7722	25.586
DDB_G0269008	7.08178	1.96248	2.48841	5.86682	5.18903	2.89257	2.41217	0.684899	0.855472	2.76747	1.23468	1.67018	3.03589	1.94898	1.0514	6.38736	2.14491	0.353924	2.56374	2.09115	1.27183	44.7991	18.5821	27.9074	3995.63	1665.78	1669.12	5093.34	5555.26
DDB_G0269010	0.364452	0.160675	0.149406	0.377408	0.865423	0.325634	0.36207	0.205609	1.02726	0.766895	0.63541	0.75209	0.182277	0.47871	0.631264	0.348637	0	0.318747	0.192411	0	0	0.16401	3.0574	2.49672	0.723656	3.26392	0.476356	0.49849	1.3672
DDB_G0269012	1.05278	0	0	0	0.333323	0	0	0	0	0.738436	0	1.44836	0	0.614594	0.607839	0	0.372007	0.306918	0.370541	0.659425	0.315118	0.315847	4.33844	2.2438	2.78721	1.71426	1.52893	0.479991	1.57975
DDB_G0269014	3.23896	2.45068	1.38163	1.85835	1.55903	1.28078	2.61989	1.67913	4.00957	2.53281	2.28933	4.12781	2.45179	3.18121	6.44412	3.26589	2.67954	11.1397	2.07972	3.26934	7.17286	3.13185	4.96667	4.63767	1.2457	1.74613	1.84976	1.06265	2.31517
DDB_G0269016	948.996	879.071	327.794	219.865	385.082	220.978	214	278.611	191.538	219.128	297.242	161.205	255.762	295.927	194.825	143.124	228.645	180.089	84.9514	182.432	136.973	88.0879	425.582	255.311	142.497	88.8311	70.2034	48.7976	55.1362
DDB_G0269018	0.595513	0.600098	0.76726	2.73102	1.57571	1.29221	4.01458	3.6956	2.45786	4.02783	6.63743	3.93252	3.95701	4.954	3.13129	4.10977	2.97606	2.49255	2.96433	2.47784	2.02439	26.4163	32.266	22.3408	66.4425	35.1855	16.7163	76.1004	33.3184
DDB_G0269020	0	0	0	0	0	0	0	0	0	0	0	0	0	0.0555958	0	0	0	0	0	0	0	0	0	0	0	0	0	0.173679	0
DDB_G0269022	46.8605	40.025	66.5106	55.3181	50.4935	45.8018	92.937	55.2103	71.2712	105.052	77.8629	69.8107	111.616	107.989	116.369	185.912	154.241	105.667	145.431	121.137	90.9767	78.5267	61.6515	49.2668	26.0461	20.9377	20.7547	19.9485	17.6115
[truncated: 11,452 more rows]

## Sheet: suspsension_avg
Locus tag	00hr_avg	01hr_avg	02hr_avg	03hr_avg	04hr_avg	05hr_avg	06hr_avg	08hr_avg	10hr_avg	12hr_avg
[truncated: 12,285 more rows]
