# Supplementary material for: Leaps and lulls in the developmental transcriptome of Dictyostelium discoideum
Source: BMC Genomics. 2015 Apr 13;16(1):294. doi: 10.1186/s12864-015-1491-7 (PMC4403905; doi:10.1186/s12864-015-1491-7)
Supplement: Additional file 4: — Contains a worksheet listing the 8,040 genes that met the minimum expression threshold in both filter and suspension experiments, and were thus included in PCA and MDS analyses. [file 12864_2015_1491_MOESM4_ESM.xls]

## Sheet: README
Additional Data File 4
This workbook contains a worksheet listing the 8,040 genes that met the minimum expression threshold in both filter and suspension experiments, and were thus included in PCA and MDS analyses.

## Sheet: gene-overlap
Locus_tag
DDB_G0267212
DDB_G0267374
DDB_G0267376
DDB_G0267378
DDB_G0267380
DDB_G0267382
DDB_G0267384
DDB_G0267386
DDB_G0267388
DDB_G0267390
DDB_G0267392
DDB_G0267394
DDB_G0267396
DDB_G0267398
DDB_G0267400
DDB_G0267402
DDB_G0267404
DDB_G0267406
DDB_G0267408
DDB_G0267410
DDB_G0267412
DDB_G0267414
DDB_G0267416
DDB_G0267418
DDB_G0267420
DDB_G0267422
DDB_G0267424
DDB_G0267426
DDB_G0267428
DDB_G0267430
DDB_G0267436
DDB_G0267438
DDB_G0267440
DDB_G0267442
DDB_G0267444
DDB_G0267446
DDB_G0267448
DDB_G0267450
DDB_G0267452
DDB_G0267454
DDB_G0267456
DDB_G0267458
DDB_G0267460
DDB_G0267462
DDB_G0267464
DDB_G0267468
DDB_G0267470
DDB_G0267472
DDB_G0267476
DDB_G0267480
DDB_G0267482
DDB_G0267484
DDB_G0267486
DDB_G0267490
DDB_G0267492
DDB_G0267496
DDB_G0267498
DDB_G0267500
DDB_G0267502
DDB_G0267504
DDB_G0267508
DDB_G0267512
DDB_G0267514
DDB_G0267516
DDB_G0267524
DDB_G0267526
DDB_G0267528
DDB_G0267530
DDB_G0267532
DDB_G0267534
DDB_G0267536
DDB_G0267538
DDB_G0267540
DDB_G0267544
DDB_G0267546
DDB_G0267548
DDB_G0267552
DDB_G0267556
DDB_G0267560
DDB_G0267562
DDB_G0267564
DDB_G0267566
DDB_G0267568
DDB_G0267570
DDB_G0267572
DDB_G0267574
DDB_G0267582
DDB_G0267584
DDB_G0267586
DDB_G0267588
DDB_G0267590
DDB_G0267592
DDB_G0267594
DDB_G0267596
DDB_G0267598
DDB_G0267602
DDB_G0267604
DDB_G0267606
DDB_G0267614
DDB_G0267622
DDB_G0267624
DDB_G0267630
DDB_G0267636
DDB_G0267638
DDB_G0267640
DDB_G0267644
DDB_G0267648
DDB_G0267650
DDB_G0267656
DDB_G0267666
DDB_G0267668
DDB_G0267674
DDB_G0267680
DDB_G0267682
DDB_G0267686
DDB_G0267688
DDB_G0267690
DDB_G0267692
DDB_G0267698
DDB_G0267704
DDB_G0267706
DDB_G0267708
DDB_G0267710
DDB_G0267712
DDB_G0267714
DDB_G0267716
DDB_G0267718
DDB_G0267722
DDB_G0267726
DDB_G0267728
DDB_G0267730
DDB_G0267732
DDB_G0267734
DDB_G0267744
DDB_G0267746
DDB_G0267748
DDB_G0267750
DDB_G0267754
DDB_G0267760
DDB_G0267764
DDB_G0267768
DDB_G0267774
DDB_G0267776
DDB_G0267784
DDB_G0267786
DDB_G0267788
DDB_G0267796
DDB_G0267798
DDB_G0267800
DDB_G0267804
DDB_G0267808
DDB_G0267810
DDB_G0267814
DDB_G0267816
DDB_G0267822
DDB_G0267824
DDB_G0267826
DDB_G0267828
DDB_G0267830
DDB_G0267832
DDB_G0267834
DDB_G0267836
DDB_G0267838
DDB_G0267840
DDB_G0267844
DDB_G0267846
DDB_G0267848
DDB_G0267852
DDB_G0267854
DDB_G0267856
DDB_G0267858
DDB_G0267860
DDB_G0267866
DDB_G0267870
DDB_G0267874
DDB_G0267882
DDB_G0267884
DDB_G0267888
DDB_G0267890
DDB_G0267892
DDB_G0267894
DDB_G0267898
DDB_G0267902
DDB_G0267904
DDB_G0267906
DDB_G0267908
DDB_G0267910
DDB_G0267914
DDB_G0267916
DDB_G0267918
DDB_G0267924
DDB_G0267928
DDB_G0267930
DDB_G0267934
DDB_G0267938
DDB_G0267942
DDB_G0267948
DDB_G0267950
DDB_G0267952
DDB_G0267956
DDB_G0267958
DDB_G0267960
DDB_G0267962
DDB_G0267966
DDB_G0267974
DDB_G0267976
DDB_G0267978
DDB_G0267980
DDB_G0267982
DDB_G0267984
DDB_G0267990
DDB_G0267992
DDB_G0267994
DDB_G0267996
DDB_G0267998
DDB_G0268000
DDB_G0268004
DDB_G0268006
DDB_G0268008
DDB_G0268010
DDB_G0268012
DDB_G0268014
DDB_G0268018
DDB_G0268020
DDB_G0268024
DDB_G0268026
DDB_G0268028
DDB_G0268030
DDB_G0268034
DDB_G0268036
DDB_G0268038
DDB_G0268040
DDB_G0268042
DDB_G0268044
DDB_G0268048
DDB_G0268052
DDB_G0268056
DDB_G0268060
DDB_G0268062
DDB_G0268064
DDB_G0268066
DDB_G0268068
DDB_G0268070
DDB_G0268072
DDB_G0268074
DDB_G0268076
DDB_G0268078
DDB_G0268080
DDB_G0268084
DDB_G0268088
DDB_G0268090
DDB_G0268092
DDB_G0268094
DDB_G0268098
DDB_G0268100
DDB_G0268102
DDB_G0268104
DDB_G0268110
DDB_G0268112
DDB_G0268114
DDB_G0268116
DDB_G0268118
DDB_G0268122
DDB_G0268126
DDB_G0268130
DDB_G0268132
DDB_G0268134
DDB_G0268138
DDB_G0268140
DDB_G0268142
DDB_G0268144
DDB_G0268154
DDB_G0268156
DDB_G0268158
DDB_G0268162
DDB_G0268164
DDB_G0268168
DDB_G0268180
DDB_G0268182
DDB_G0268184
DDB_G0268186
DDB_G0268190
DDB_G0268194
DDB_G0268196
DDB_G0268204
DDB_G0268208
DDB_G0268210
DDB_G0268214
DDB_G0268216
DDB_G0268218
DDB_G0268220
DDB_G0268222
DDB_G0268224
DDB_G0268226
DDB_G0268228
DDB_G0268230
DDB_G0268232
DDB_G0268236
DDB_G0268238
DDB_G0268240
DDB_G0268244
DDB_G0268250
DDB_G0268258
DDB_G0268260
DDB_G0268264
DDB_G0268266
DDB_G0268268
DDB_G0268270
DDB_G0268272
DDB_G0268274
DDB_G0268278
DDB_G0268284
DDB_G0268286
DDB_G0268288
DDB_G0268302
DDB_G0268304
DDB_G0268306
DDB_G0268310
DDB_G0268312
DDB_G0268316
DDB_G0268318
DDB_G0268320
DDB_G0268328
DDB_G0268330
DDB_G0268332
DDB_G0268334
DDB_G0268346
DDB_G0268350
DDB_G0268354
DDB_G0268358
DDB_G0268360
DDB_G0268362
DDB_G0268364
DDB_G0268366
DDB_G0268368
DDB_G0268374
DDB_G0268384
DDB_G0268386
DDB_G0268394
DDB_G0268396
DDB_G0268402
DDB_G0268404
DDB_G0268410
DDB_G0268412
DDB_G0268420
DDB_G0268424
DDB_G0268426
DDB_G0268430
DDB_G0268434
DDB_G0268442
DDB_G0268444
DDB_G0268446
DDB_G0268448
DDB_G0268452
DDB_G0268462
DDB_G0268472
DDB_G0268478
DDB_G0268480
DDB_G0268486
DDB_G0268492
DDB_G0268496
DDB_G0268498
DDB_G0268500
DDB_G0268502
DDB_G0268504
DDB_G0268506
DDB_G0268512
DDB_G0268518
DDB_G0268520
DDB_G0268522
DDB_G0268526
DDB_G0268534
DDB_G0268536
DDB_G0268538
DDB_G0268546
DDB_G0268548
DDB_G0268552
DDB_G0268556
DDB_G0268558
DDB_G0268560
DDB_G0268564
DDB_G0268574
DDB_G0268576
DDB_G0268578
DDB_G0268584
DDB_G0268586
DDB_G0268590
DDB_G0268592
DDB_G0268594
DDB_G0268600
DDB_G0268614
DDB_G0268616
DDB_G0268618
DDB_G0268620
DDB_G0268622
DDB_G0268628
DDB_G0268630
DDB_G0268632
DDB_G0268634
DDB_G0268636
DDB_G0268638
DDB_G0268640
DDB_G0268642
DDB_G0268644
DDB_G0268646
DDB_G0268650
DDB_G0268652
DDB_G0268656
DDB_G0268662
DDB_G0268664
DDB_G0268666
DDB_G0268678
DDB_G0268680
DDB_G0268684
DDB_G0268686
DDB_G0268696
DDB_G0268698
DDB_G0268702
DDB_G0268704
DDB_G0268706
DDB_G0268708
DDB_G0268710
DDB_G0268720
DDB_G0268742
DDB_G0268744
DDB_G0268746
DDB_G0268754
DDB_G0268758
DDB_G0268760
DDB_G0268764
DDB_G0268772
DDB_G0268776
DDB_G0268778
DDB_G0268786
DDB_G0268790
DDB_G0268792
DDB_G0268794
DDB_G0268808
DDB_G0268810
DDB_G0268814
DDB_G0268816
DDB_G0268818
DDB_G0268820
DDB_G0268822
DDB_G0268826
DDB_G0268828
DDB_G0268832
DDB_G0268846
DDB_G0268848
DDB_G0268850
DDB_G0268852
DDB_G0268854
DDB_G0268856
DDB_G0268860
DDB_G0268862
DDB_G0268864
DDB_G0268868
DDB_G0268870
DDB_G0268872
DDB_G0268874
DDB_G0268876
DDB_G0268880
DDB_G0268882
DDB_G0268884
DDB_G0268886
DDB_G0268888
DDB_G0268890
DDB_G0268892
DDB_G0268904
DDB_G0268914
DDB_G0268916
DDB_G0268920
DDB_G0268922
DDB_G0268928
DDB_G0268934
DDB_G0268938
DDB_G0268948
DDB_G0268966
DDB_G0268968
DDB_G0268970
DDB_G0268988
DDB_G0268992
DDB_G0269000
DDB_G0269006
DDB_G0269008
DDB_G0269014
DDB_G0269016
DDB_G0269018
DDB_G0269022
DDB_G0269024
DDB_G0269032
DDB_G0269034
DDB_G0269038
DDB_G0269040
DDB_G0269046
DDB_G0269048
DDB_G0269050
DDB_G0269052
DDB_G0269054
DDB_G0269060
DDB_G0269062
DDB_G0269078
DDB_G0269086
DDB_G0269092
DDB_G0269100
DDB_G0269102
DDB_G0269104
DDB_G0269106
DDB_G0269108
DDB_G0269110
DDB_G0269114
DDB_G0269116
DDB_G0269118
DDB_G0269120
DDB_G0269122
DDB_G0269124
DDB_G0269126
DDB_G0269128
DDB_G0269130
DDB_G0269132
DDB_G0269134
DDB_G0269136
DDB_G0269138
DDB_G0269140
DDB_G0269142
DDB_G0269144
DDB_G0269146
DDB_G0269148
DDB_G0269150
DDB_G0269152
DDB_G0269154
DDB_G0269156
DDB_G0269158
DDB_G0269160
DDB_G0269162
DDB_G0269164
DDB_G0269166
DDB_G0269168
DDB_G0269170
DDB_G0269172
DDB_G0269174
DDB_G0269176
DDB_G0269180
DDB_G0269182
DDB_G0269184
DDB_G0269186
DDB_G0269188
DDB_G0269190
DDB_G0269192
DDB_G0269194
DDB_G0269196
DDB_G0269198
DDB_G0269200
DDB_G0269202
DDB_G0269204
DDB_G0269206
DDB_G0269212
DDB_G0269214
DDB_G0269216
DDB_G0269218
DDB_G0269222
DDB_G0269224
DDB_G0269226
DDB_G0269228
DDB_G0269230
DDB_G0269232
DDB_G0269234
DDB_G0269236
DDB_G0269238
DDB_G0269240
DDB_G0269242
DDB_G0269244
DDB_G0269246
DDB_G0269248
DDB_G0269250
DDB_G0269252
DDB_G0269254
DDB_G0269272
DDB_G0269274
DDB_G0269276
DDB_G0269280
DDB_G0269282
DDB_G0269284
DDB_G0269286
DDB_G0269288
DDB_G0269290
DDB_G0269292
DDB_G0269294
DDB_G0269296
DDB_G0269298
DDB_G0269300
DDB_G0269306
DDB_G0269322
DDB_G0269326
DDB_G0269328
DDB_G0269330
DDB_G0269332
DDB_G0269334
DDB_G0269336
DDB_G0269338
DDB_G0269340
DDB_G0269342
DDB_G0269344
DDB_G0269348
DDB_G0269352
DDB_G0269354
DDB_G0269356
DDB_G0269358
DDB_G0269360
DDB_G0269362
DDB_G0269364
DDB_G0269368
DDB_G0269370
DDB_G0269372
DDB_G0269374
DDB_G0269378
DDB_G0269380
DDB_G0269382
DDB_G0269386
DDB_G0269388
DDB_G0269394
DDB_G0269398
DDB_G0269400
DDB_G0269404
DDB_G0269406
DDB_G0269410
DDB_G0269412
DDB_G0269414
DDB_G0269416
DDB_G0269418
DDB_G0269424
DDB_G0269430
DDB_G0269432
DDB_G0269438
DDB_G0269440
DDB_G0269442
DDB_G0269444
DDB_G0269446
DDB_G0269448
DDB_G0269452
DDB_G0269454
DDB_G0269458
DDB_G0269460
DDB_G0269462
DDB_G0269466
DDB_G0269470
DDB_G0269472
DDB_G0269474
DDB_G0269476
DDB_G0269482
DDB_G0269486
DDB_G0269488
DDB_G0269496
DDB_G0269500
DDB_G0269502
DDB_G0269510
DDB_G0269512
DDB_G0269518
DDB_G0269520
DDB_G0269522
DDB_G0269526
DDB_G0269528
DDB_G0269530
DDB_G0269546
DDB_G0269548
DDB_G0269550
DDB_G0269552
DDB_G0269554
DDB_G0269556
DDB_G0269560
DDB_G0269564
DDB_G0269566
DDB_G0269568
DDB_G0269570
DDB_G0269572
DDB_G0269574
DDB_G0269576
DDB_G0269580
DDB_G0269582
DDB_G0269584
DDB_G0269588
DDB_G0269590
DDB_G0269592
DDB_G0269594
DDB_G0269600
DDB_G0269602
DDB_G0269608
DDB_G0269610
DDB_G0269614
DDB_G0269616
DDB_G0269618
DDB_G0269622
DDB_G0269624
DDB_G0269626
DDB_G0269628
DDB_G0269630
DDB_G0269632
DDB_G0269636
DDB_G0269638
DDB_G0269640
DDB_G0269644
DDB_G0269646
DDB_G0269648
DDB_G0269652
DDB_G0269658
DDB_G0269664
DDB_G0269668
DDB_G0269670
DDB_G0269678
DDB_G0269680
DDB_G0269682
DDB_G0269684
DDB_G0269686
DDB_G0269688
DDB_G0269694
DDB_G0269696
DDB_G0269700
DDB_G0269702
DDB_G0269704
DDB_G0269706
DDB_G0269708
DDB_G0269710
DDB_G0269712
DDB_G0269714
DDB_G0269716
DDB_G0269718
DDB_G0269720
DDB_G0269722
DDB_G0269724
DDB_G0269726
DDB_G0269728
DDB_G0269732
DDB_G0269738
DDB_G0269740
DDB_G0269742
DDB_G0269744
DDB_G0269746
DDB_G0269750
DDB_G0269754
DDB_G0269756
DDB_G0269760
DDB_G0269762
DDB_G0269764
DDB_G0269766
DDB_G0269768
DDB_G0269770
DDB_G0269772
DDB_G0269774
DDB_G0269776
DDB_G0269778
DDB_G0269780
DDB_G0269782
DDB_G0269784
DDB_G0269786
DDB_G0269788
DDB_G0269790
DDB_G0269794
DDB_G0269800
DDB_G0269802
DDB_G0269812
DDB_G0269814
DDB_G0269816
DDB_G0269822
DDB_G0269824
DDB_G0269826
DDB_G0269830
DDB_G0269832
DDB_G0269834
DDB_G0269836
DDB_G0269838
DDB_G0269840
DDB_G0269842
DDB_G0269844
DDB_G0269848
DDB_G0269850
DDB_G0269854
DDB_G0269856
DDB_G0269860
DDB_G0269864
DDB_G0269872
DDB_G0269874
DDB_G0269878
DDB_G0269882
DDB_G0269884
DDB_G0269886
DDB_G0269890
DDB_G0269892
DDB_G0269896
DDB_G0269898
DDB_G0269900
DDB_G0269906
DDB_G0269908
DDB_G0269910
DDB_G0269912
DDB_G0269914
DDB_G0269916
DDB_G0269918
DDB_G0269920
DDB_G0269922
DDB_G0269924
DDB_G0269926
DDB_G0269932
DDB_G0269934
DDB_G0269940
DDB_G0269942
DDB_G0269946
DDB_G0269948
DDB_G0269950
DDB_G0269952
DDB_G0269962
DDB_G0269964
DDB_G0269966
DDB_G0269968
DDB_G0269970
DDB_G0269974
DDB_G0269976
DDB_G0269978
DDB_G0269980
DDB_G0269982
DDB_G0269988
DDB_G0269990
DDB_G0269992
DDB_G0269994
DDB_G0269996
DDB_G0270000
DDB_G0270006
DDB_G0270008
DDB_G0270012
DDB_G0270014
DDB_G0270016
DDB_G0270018
DDB_G0270020
DDB_G0270022
DDB_G0270024
DDB_G0270026
DDB_G0270028
DDB_G0270030
DDB_G0270034
DDB_G0270036
DDB_G0270040
DDB_G0270042
DDB_G0270044
DDB_G0270046
DDB_G0270050
DDB_G0270056
DDB_G0270062
DDB_G0270068
DDB_G0270070
DDB_G0270072
DDB_G0270074
DDB_G0270086
DDB_G0270088
DDB_G0270090
DDB_G0270096
DDB_G0270098
DDB_G0270102
DDB_G0270104
DDB_G0270106
DDB_G0270112
DDB_G0270116
DDB_G0270118
DDB_G0270120
DDB_G0270122
DDB_G0270124
DDB_G0270126
DDB_G0270128
DDB_G0270130
DDB_G0270132
DDB_G0270134
DDB_G0270146
DDB_G0270148
DDB_G0270150
DDB_G0270152
DDB_G0270154
DDB_G0270158
DDB_G0270164
DDB_G0270166
DDB_G0270168
DDB_G0270170
DDB_G0270174
DDB_G0270176
DDB_G0270182
DDB_G0270184
DDB_G0270188
DDB_G0270190
DDB_G0270192
DDB_G0270194
DDB_G0270196
DDB_G0270200
DDB_G0270202
DDB_G0270204
DDB_G0270206
DDB_G0270210
DDB_G0270212
DDB_G0270214
DDB_G0270218
DDB_G0270220
DDB_G0270238
DDB_G0270248
DDB_G0270250
DDB_G0270252
DDB_G0270256
DDB_G0270260
DDB_G0270262
DDB_G0270264
DDB_G0270266
DDB_G0270268
DDB_G0270270
DDB_G0270272
DDB_G0270276
DDB_G0270278
DDB_G0270282
DDB_G0270284
DDB_G0270296
DDB_G0270298
DDB_G0270304
DDB_G0270310
DDB_G0270312
DDB_G0270314
DDB_G0270316
DDB_G0270320
DDB_G0270322
DDB_G0270324
DDB_G0270336
DDB_G0270338
DDB_G0270340
DDB_G0270342
DDB_G0270344
DDB_G0270346
DDB_G0270352
DDB_G0270354
DDB_G0270356
DDB_G0270358
DDB_G0270360
DDB_G0270362
DDB_G0270366
DDB_G0270368
DDB_G0270378
DDB_G0270380
DDB_G0270382
DDB_G0270384
DDB_G0270386
DDB_G0270388
DDB_G0270390
DDB_G0270392
DDB_G0270398
DDB_G0270400
DDB_G0270402
DDB_G0270404
DDB_G0270408
DDB_G0270410
DDB_G0270412
DDB_G0270414
DDB_G0270416
DDB_G0270418
DDB_G0270420
DDB_G0270424
DDB_G0270426
DDB_G0270428
DDB_G0270430
DDB_G0270432
DDB_G0270434
DDB_G0270436
DDB_G0270438
DDB_G0270442
DDB_G0270444
DDB_G0270446
DDB_G0270450
DDB_G0270454
DDB_G0270470
DDB_G0270472
DDB_G0270474
DDB_G0270482
DDB_G0270488
DDB_G0270492
DDB_G0270500
DDB_G0270506
DDB_G0270510
DDB_G0270518
DDB_G0270522
DDB_G0270524
DDB_G0270538
DDB_G0270540
DDB_G0270550
DDB_G0270552
DDB_G0270560
DDB_G0270562
DDB_G0270564
DDB_G0270566
DDB_G0270568
DDB_G0270570
DDB_G0270572
DDB_G0270578
DDB_G0270590
DDB_G0270606
DDB_G0270610
DDB_G0270618
DDB_G0270622
DDB_G0270626
DDB_G0270632
DDB_G0270634
DDB_G0270640
DDB_G0270658
DDB_G0270664
DDB_G0270666
DDB_G0270668
DDB_G0270670
DDB_G0270682
DDB_G0270686
DDB_G0270688
DDB_G0270690
DDB_G0270692
DDB_G0270694
DDB_G0270698
DDB_G0270704
DDB_G0270708
DDB_G0270718
DDB_G0270726
DDB_G0270730
DDB_G0270734
DDB_G0270742
DDB_G0270744
DDB_G0270746
DDB_G0270750
DDB_G0270752
DDB_G0270754
DDB_G0270756
DDB_G0270758
DDB_G0270760
DDB_G0270762
DDB_G0270764
DDB_G0270766
DDB_G0270774
DDB_G0270776
DDB_G0270778
DDB_G0270784
DDB_G0270786
DDB_G0270788
DDB_G0270800
DDB_G0270806
DDB_G0270808
DDB_G0270814
DDB_G0270816
DDB_G0270826
DDB_G0270830
DDB_G0270834
DDB_G0270836
DDB_G0270838
DDB_G0270854
DDB_G0270856
DDB_G0270858
DDB_G0270864
DDB_G0270866
DDB_G0270870
DDB_G0270878
DDB_G0270880
DDB_G0270882
DDB_G0270884
DDB_G0270890
DDB_G0270898
DDB_G0270902
DDB_G0270910
DDB_G0270914
DDB_G0270918
DDB_G0270920
DDB_G0270922
DDB_G0270926
DDB_G0270928
DDB_G0270932
DDB_G0270934
DDB_G0270936
DDB_G0270946
DDB_G0270948
DDB_G0270964
DDB_G0270966
DDB_G0270972
DDB_G0270978
DDB_G0270980
DDB_G0270982
DDB_G0270984
DDB_G0270986
DDB_G0270988
DDB_G0270990
DDB_G0270992
DDB_G0270994
DDB_G0270996
DDB_G0271000
DDB_G0271002
DDB_G0271014
DDB_G0271016
DDB_G0271022
DDB_G0271024
DDB_G0271030
DDB_G0271034
DDB_G0271040
DDB_G0271044
DDB_G0271050
DDB_G0271052
DDB_G0271054
DDB_G0271058
DDB_G0271060
DDB_G0271066
DDB_G0271068
DDB_G0271072
DDB_G0271074
DDB_G0271078
DDB_G0271080
DDB_G0271084
DDB_G0271086
DDB_G0271094
DDB_G0271096
DDB_G0271098
DDB_G0271100
DDB_G0271106
DDB_G0271108
DDB_G0271112
DDB_G0271114
DDB_G0271120
DDB_G0271122
DDB_G0271124
DDB_G0271126
DDB_G0271130
DDB_G0271134
DDB_G0271136
DDB_G0271138
DDB_G0271140
DDB_G0271142
DDB_G0271144
DDB_G0271146
DDB_G0271148
DDB_G0271150
DDB_G0271232
DDB_G0271236
DDB_G0271238
DDB_G0271242
DDB_G0271246
DDB_G0271248
DDB_G0271250
DDB_G0271264
DDB_G0271268
DDB_G0271270
DDB_G0271280
DDB_G0271282
DDB_G0271286
DDB_G0271288
DDB_G0271290
DDB_G0271292
DDB_G0271294
DDB_G0271298
DDB_G0271300
DDB_G0271302
DDB_G0271304
DDB_G0271306
DDB_G0271308
DDB_G0271310
DDB_G0271312
DDB_G0271334
DDB_G0271336
DDB_G0271338
DDB_G0271340
DDB_G0271342
DDB_G0271344
DDB_G0271346
DDB_G0271348
DDB_G0271350
DDB_G0271354
DDB_G0271356
DDB_G0271358
DDB_G0271372
DDB_G0271374
DDB_G0271376
DDB_G0271378
DDB_G0271384
DDB_G0271388
DDB_G0271396
DDB_G0271398
DDB_G0271400
DDB_G0271402
DDB_G0271408
DDB_G0271500
DDB_G0271502
DDB_G0271504
DDB_G0271506
DDB_G0271510
DDB_G0271512
DDB_G0271514
DDB_G0271516
DDB_G0271518
DDB_G0271520
DDB_G0271524
DDB_G0271536
DDB_G0271538
DDB_G0271544
DDB_G0271546
DDB_G0271548
DDB_G0271550
DDB_G0271552
DDB_G0271564
DDB_G0271572
DDB_G0271582
DDB_G0271592
DDB_G0271602
DDB_G0271606
DDB_G0271608
DDB_G0271610
DDB_G0271626
DDB_G0271628
DDB_G0271630
DDB_G0271632
DDB_G0271640
DDB_G0271642
DDB_G0271664
DDB_G0271666
DDB_G0271668
DDB_G0271670
DDB_G0271672
DDB_G0271676
DDB_G0271678
DDB_G0271682
DDB_G0271684
DDB_G0271686
DDB_G0271690
DDB_G0271694
DDB_G0271696
DDB_G0271698
DDB_G0271700
DDB_G0271706
DDB_G0271712
DDB_G0271714
DDB_G0271716
DDB_G0271718
DDB_G0271720
DDB_G0271722
DDB_G0271724
DDB_G0271726
DDB_G0271728
DDB_G0271730
DDB_G0271732
DDB_G0271734
DDB_G0271736
DDB_G0271738
DDB_G0271742
DDB_G0271750
DDB_G0271752
DDB_G0271754
DDB_G0271760
DDB_G0271764
DDB_G0271766
DDB_G0271770
DDB_G0271774
DDB_G0271778
DDB_G0271784
DDB_G0271788
DDB_G0271790
DDB_G0271794
DDB_G0271798
DDB_G0271802
DDB_G0271806
DDB_G0271812
DDB_G0271814
DDB_G0271816
DDB_G0271818
DDB_G0271820
DDB_G0271822
DDB_G0271824
DDB_G0271828
DDB_G0271830
DDB_G0271832
DDB_G0271834
DDB_G0271836
DDB_G0271840
DDB_G0271842
DDB_G0271844
DDB_G0271848
DDB_G0271850
DDB_G0271852
DDB_G0271854
DDB_G0271856
DDB_G0271858
DDB_G0271860
DDB_G0271862
DDB_G0271866
DDB_G0271868
DDB_G0271870
DDB_G0271876
DDB_G0271878
DDB_G0271880
DDB_G0271882
DDB_G0271884
DDB_G0271886
DDB_G0271890
DDB_G0271892
DDB_G0271894
DDB_G0271900
DDB_G0271902
DDB_G0271904
DDB_G0271906
DDB_G0271908
DDB_G0271910
DDB_G0271912
DDB_G0271914
DDB_G0271916
DDB_G0271920
DDB_G0271922
DDB_G0271924
DDB_G0271928
DDB_G0271934
DDB_G0271936
DDB_G0271942
DDB_G0271944
DDB_G0271946
DDB_G0271956
DDB_G0271960
DDB_G0271962
DDB_G0271968
DDB_G0271970
DDB_G0271976
DDB_G0271980
DDB_G0271982
DDB_G0271984
DDB_G0271986
DDB_G0271988
DDB_G0271992
DDB_G0271994
DDB_G0271996
DDB_G0271998
DDB_G0272000
DDB_G0272002
DDB_G0272004
DDB_G0272006
DDB_G0272012
DDB_G0272014
DDB_G0272016
DDB_G0272018
DDB_G0272020
DDB_G0272022
DDB_G0272024
DDB_G0272026
DDB_G0272028
DDB_G0272030
DDB_G0272032
DDB_G0272034
DDB_G0272038
DDB_G0272040
DDB_G0272042
DDB_G0272048
DDB_G0272052
DDB_G0272054
DDB_G0272056
DDB_G0272062
DDB_G0272064
DDB_G0272066
DDB_G0272070
DDB_G0272072
DDB_G0272074
DDB_G0272076
DDB_G0272078
DDB_G0272080
DDB_G0272082
DDB_G0272088
DDB_G0272090
DDB_G0272092
DDB_G0272094
DDB_G0272098
DDB_G0272100
DDB_G0272104
DDB_G0272106
DDB_G0272108
DDB_G0272110
DDB_G0272112
DDB_G0272114
DDB_G0272116
DDB_G0272118
DDB_G0272120
DDB_G0272124
DDB_G0272128
DDB_G0272130
DDB_G0272138
DDB_G0272140
DDB_G0272142
DDB_G0272144
DDB_G0272146
DDB_G0272148
DDB_G0272152
DDB_G0272158
DDB_G0272164
DDB_G0272170
DDB_G0272172
DDB_G0272174
DDB_G0272176
DDB_G0272180
DDB_G0272182
DDB_G0272184
DDB_G0272186
DDB_G0272190
DDB_G0272192
DDB_G0272194
DDB_G0272196
DDB_G0272198
DDB_G0272200
DDB_G0272202
DDB_G0272206
DDB_G0272208
DDB_G0272210
DDB_G0272212
DDB_G0272218
DDB_G0272220
DDB_G0272222
DDB_G0272224
DDB_G0272226
DDB_G0272232
DDB_G0272234
DDB_G0272236
DDB_G0272238
DDB_G0272240
DDB_G0272242
DDB_G0272244
DDB_G0272246
DDB_G0272248
DDB_G0272250
DDB_G0272252
DDB_G0272254
DDB_G0272260
DDB_G0272262
DDB_G0272264
DDB_G0272266
DDB_G0272280
DDB_G0272282
DDB_G0272294
DDB_G0272296
DDB_G0272300
DDB_G0272306
DDB_G0272308
DDB_G0272316
DDB_G0272318
DDB_G0272320
DDB_G0272322
DDB_G0272324
DDB_G0272326
DDB_G0272328
DDB_G0272334
DDB_G0272340
DDB_G0272342
DDB_G0272344
DDB_G0272346
DDB_G0272348
DDB_G0272350
DDB_G0272354
DDB_G0272356
DDB_G0272358
DDB_G0272362
DDB_G0272364
DDB_G0272368
DDB_G0272372
DDB_G0272374
DDB_G0272376
DDB_G0272378
DDB_G0272380
DDB_G0272382
DDB_G0272384
DDB_G0272388
DDB_G0272394
DDB_G0272396
DDB_G0272404
DDB_G0272406
DDB_G0272416
DDB_G0272418
DDB_G0272422
DDB_G0272432
DDB_G0272434
DDB_G0272440
DDB_G0272442
DDB_G0272450
DDB_G0272454
DDB_G0272456
DDB_G0272460
DDB_G0272462
DDB_G0272470
DDB_G0272472
DDB_G0272476
DDB_G0272480
DDB_G0272484
DDB_G0272486
DDB_G0272492
DDB_G0272498
DDB_G0272500
DDB_G0272502
DDB_G0272504
DDB_G0272506
DDB_G0272512
DDB_G0272514
DDB_G0272520
DDB_G0272522
DDB_G0272524
DDB_G0272530
DDB_G0272532
DDB_G0272534
DDB_G0272542
DDB_G0272544
DDB_G0272550
DDB_G0272558
DDB_G0272560
DDB_G0272562
DDB_G0272564
DDB_G0272566
DDB_G0272568
DDB_G0272570
DDB_G0272572
DDB_G0272576
DDB_G0272578
DDB_G0272580
DDB_G0272586
DDB_G0272588
DDB_G0272590
DDB_G0272592
DDB_G0272600
DDB_G0272602
DDB_G0272604
DDB_G0272606
DDB_G0272608
DDB_G0272612
DDB_G0272614
DDB_G0272616
DDB_G0272618
DDB_G0272620
DDB_G0272622
DDB_G0272624
DDB_G0272628
DDB_G0272630
DDB_G0272632
DDB_G0272634
DDB_G0272636
DDB_G0272638
DDB_G0272640
DDB_G0272642
DDB_G0272646
DDB_G0272650
DDB_G0272652
DDB_G0272654
DDB_G0272656
DDB_G0272658
DDB_G0272660
DDB_G0272662
DDB_G0272664
DDB_G0272666
DDB_G0272668
DDB_G0272674
DDB_G0272676
DDB_G0272678
DDB_G0272680
DDB_G0272682
DDB_G0272684
DDB_G0272690
DDB_G0272694
DDB_G0272696
DDB_G0272704
DDB_G0272706
DDB_G0272714
DDB_G0272716
DDB_G0272718
DDB_G0272720
DDB_G0272724
DDB_G0272726
DDB_G0272730
DDB_G0272732
DDB_G0272736
DDB_G0272738
DDB_G0272740
DDB_G0272742
DDB_G0272746
DDB_G0272752
DDB_G0272754
DDB_G0272756
DDB_G0272758
DDB_G0272760
DDB_G0272765
DDB_G0272767
DDB_G0272769
DDB_G0272771
DDB_G0272775
DDB_G0272777
DDB_G0272781
DDB_G0272783
DDB_G0272785
DDB_G0272789
DDB_G0272791
DDB_G0272795
DDB_G0272797
DDB_G0272799
DDB_G0272801
DDB_G0272807
DDB_G0272809
DDB_G0272813
DDB_G0272815
DDB_G0272819
DDB_G0272823
DDB_G0272825
DDB_G0272827
DDB_G0272831
DDB_G0272833
DDB_G0272835
DDB_G0272837
DDB_G0272839
DDB_G0272841
DDB_G0272845
DDB_G0272849
DDB_G0272855
DDB_G0272857
DDB_G0272861
DDB_G0272867
DDB_G0272869
DDB_G0272871
DDB_G0272875
DDB_G0272881
DDB_G0272883
DDB_G0272885
DDB_G0272889
DDB_G0272891
DDB_G0272893
DDB_G0272897
DDB_G0272901
DDB_G0272903
DDB_G0272905
DDB_G0272913
DDB_G0272917
DDB_G0272919
DDB_G0272921
DDB_G0272923
DDB_G0272925
DDB_G0272927
DDB_G0272929
DDB_G0272931
DDB_G0272933
DDB_G0272935
DDB_G0272947
DDB_G0272949
DDB_G0272951
DDB_G0272953
DDB_G0272955
DDB_G0272965
DDB_G0272969
DDB_G0272971
DDB_G0272973
DDB_G0272975
DDB_G0272983
DDB_G0272985
DDB_G0272987
DDB_G0272989
DDB_G0272991
DDB_G0272995
DDB_G0272997
DDB_G0272999
DDB_G0273003
DDB_G0273007
DDB_G0273009
DDB_G0273013
DDB_G0273017
DDB_G0273021
DDB_G0273023
DDB_G0273027
DDB_G0273031
DDB_G0273033
DDB_G0273037
DDB_G0273039
DDB_G0273041
DDB_G0273043
DDB_G0273045
DDB_G0273047
DDB_G0273049
DDB_G0273051
DDB_G0273053
DDB_G0273059
DDB_G0273061
DDB_G0273063
DDB_G0273065
DDB_G0273067
DDB_G0273069
DDB_G0273071
DDB_G0273073
DDB_G0273075
DDB_G0273077
DDB_G0273079
DDB_G0273081
DDB_G0273083
DDB_G0273085
DDB_G0273087
DDB_G0273089
DDB_G0273093
DDB_G0273095
DDB_G0273097
DDB_G0273101
DDB_G0273105
DDB_G0273107
DDB_G0273109
DDB_G0273113
DDB_G0273115
DDB_G0273117
DDB_G0273119
DDB_G0273121
DDB_G0273123
DDB_G0273125
DDB_G0273127
DDB_G0273129
DDB_G0273131
DDB_G0273133
DDB_G0273137
DDB_G0273139
DDB_G0273141
DDB_G0273143
DDB_G0273145
DDB_G0273147
DDB_G0273149
DDB_G0273151
DDB_G0273153
DDB_G0273157
DDB_G0273163
DDB_G0273165
DDB_G0273167
DDB_G0273171
DDB_G0273173
DDB_G0273175
DDB_G0273177
DDB_G0273179
DDB_G0273185
DDB_G0273189
DDB_G0273191
DDB_G0273193
DDB_G0273195
DDB_G0273197
DDB_G0273199
DDB_G0273201
DDB_G0273203
DDB_G0273205
DDB_G0273207
DDB_G0273209
DDB_G0273211
DDB_G0273221
DDB_G0273223
DDB_G0273225
DDB_G0273227
DDB_G0273231
DDB_G0273233
DDB_G0273235
DDB_G0273237
DDB_G0273247
DDB_G0273249
DDB_G0273251
DDB_G0273257
DDB_G0273259
DDB_G0273261
DDB_G0273275
DDB_G0273277
DDB_G0273281
DDB_G0273285
DDB_G0273289
DDB_G0273291
DDB_G0273293
DDB_G0273295
DDB_G0273297
DDB_G0273301
DDB_G0273305
DDB_G0273311
DDB_G0273315
DDB_G0273319
DDB_G0273321
DDB_G0273333
DDB_G0273343
DDB_G0273355
DDB_G0273357
DDB_G0273361
DDB_G0273367
DDB_G0273373
DDB_G0273377
DDB_G0273379
DDB_G0273381
DDB_G0273383
DDB_G0273385
DDB_G0273387
DDB_G0273389
DDB_G0273391
DDB_G0273393
DDB_G0273397
DDB_G0273399
DDB_G0273405
DDB_G0273409
DDB_G0273411
DDB_G0273413
DDB_G0273415
DDB_G0273419
DDB_G0273421
DDB_G0273423
DDB_G0273425
DDB_G0273429
DDB_G0273433
DDB_G0273435
DDB_G0273439
DDB_G0273441
DDB_G0273443
DDB_G0273445
DDB_G0273447
DDB_G0273449
DDB_G0273451
DDB_G0273453
DDB_G0273457
DDB_G0273459
DDB_G0273463
DDB_G0273465
DDB_G0273467
DDB_G0273471
DDB_G0273473
DDB_G0273475
DDB_G0273477
DDB_G0273479
DDB_G0273483
DDB_G0273485
DDB_G0273487
DDB_G0273525
DDB_G0274099
DDB_G0274101
DDB_G0274103
DDB_G0274105
DDB_G0274107
DDB_G0274109
DDB_G0274111
DDB_G0274113
DDB_G0274115
DDB_G0274119
DDB_G0274123
DDB_G0274125
DDB_G0274127
DDB_G0274129
DDB_G0274131
DDB_G0274133
DDB_G0274135
DDB_G0274137
DDB_G0274139
DDB_G0274141
DDB_G0274149
DDB_G0274153
DDB_G0274155
DDB_G0274159
DDB_G0274163
DDB_G0274165
DDB_G0274167
DDB_G0274171
DDB_G0274173
DDB_G0274175
DDB_G0274181
DDB_G0274183
DDB_G0274185
DDB_G0274187
DDB_G0274191
DDB_G0274195
DDB_G0274197
DDB_G0274199
DDB_G0274201
DDB_G0274203
DDB_G0274205
DDB_G0274207
DDB_G0274211
DDB_G0274213
DDB_G0274215
DDB_G0274217
DDB_G0274221
DDB_G0274223
DDB_G0274225
DDB_G0274229
DDB_G0274231
DDB_G0274233
DDB_G0274237
DDB_G0274239
DDB_G0274241
DDB_G0274243
DDB_G0274247
DDB_G0274249
DDB_G0274253
DDB_G0274255
DDB_G0274257
DDB_G0274259
DDB_G0274263
DDB_G0274265
DDB_G0274267
DDB_G0274269
DDB_G0274273
DDB_G0274275
DDB_G0274279
DDB_G0274281
DDB_G0274283
DDB_G0274285
DDB_G0274291
DDB_G0274293
DDB_G0274299
DDB_G0274301
DDB_G0274303
DDB_G0274305
DDB_G0274307
DDB_G0274309
DDB_G0274311
DDB_G0274313
DDB_G0274315
DDB_G0274321
DDB_G0274323
DDB_G0274325
DDB_G0274327
DDB_G0274329
DDB_G0274331
DDB_G0274333
DDB_G0274339
DDB_G0274341
DDB_G0274345
DDB_G0274347
DDB_G0274349
DDB_G0274353
DDB_G0274355
DDB_G0274359
DDB_G0274361
DDB_G0274365
DDB_G0274367
DDB_G0274369
DDB_G0274373
DDB_G0274375
DDB_G0274381
DDB_G0274383
DDB_G0274385
DDB_G0274387
DDB_G0274389
DDB_G0274391
DDB_G0274395
DDB_G0274399
DDB_G0274407
DDB_G0274409
DDB_G0274419
DDB_G0274423
DDB_G0274425
DDB_G0274427
DDB_G0274435
DDB_G0274437
DDB_G0274441
DDB_G0274443
DDB_G0274447
DDB_G0274449
DDB_G0274451
DDB_G0274455
DDB_G0274457
DDB_G0274461
DDB_G0274463
DDB_G0274465
DDB_G0274469
DDB_G0274471
DDB_G0274475
DDB_G0274479
DDB_G0274481
DDB_G0274483
DDB_G0274485
DDB_G0274487
DDB_G0274489
DDB_G0274493
DDB_G0274495
DDB_G0274499
DDB_G0274501
DDB_G0274503
DDB_G0274505
DDB_G0274507
DDB_G0274511
DDB_G0274519
DDB_G0274521
DDB_G0274523
DDB_G0274525
DDB_G0274533
DDB_G0274535
DDB_G0274537
DDB_G0274545
DDB_G0274547
DDB_G0274549
DDB_G0274551
DDB_G0274553
DDB_G0274555
DDB_G0274557
DDB_G0274559
DDB_G0274561
DDB_G0274565
DDB_G0274569
DDB_G0274575
DDB_G0274577
DDB_G0274579
DDB_G0274581
DDB_G0274585
DDB_G0274587
DDB_G0274591
DDB_G0274593
DDB_G0274595
DDB_G0274597
DDB_G0274599
DDB_G0274601
DDB_G0274603
DDB_G0274605
DDB_G0274607
DDB_G0274609
DDB_G0274613
[truncated: 6,041 more rows]
