# Supplementary material for: Leaps and lulls in the developmental transcriptome of Dictyostelium discoideum
Source: BMC Genomics. 2015 Apr 13;16(1):294. doi: 10.1186/s12864-015-1491-7 (PMC4403905; doi:10.1186/s12864-015-1491-7)
Supplement: Additional file 5: — (filter development) Contains the differential expression analysis false discovery rate (FDR) values determined by baySeq for all genes at all time point differences of k = 1-, 2-, 3-, and 4-hour, or “k-hops”. We analyzed all-versus-all time points, but only used the 4-hour delta for all reported DE analyses. Due to constraints on the size of additional files, we have not included the baySeq output for the other time comparisons here. Further, due to the same size constraints, only the false discovery rate (FDR) for the “Differentially Expressed” model is given here. Other statistics, i.e. likelihood, and other models, i.e. “Not Differentially Expressed,” were also calculated. The complete baySeq output including all time point comparisons for both statistics and both models are available directly from the authors upon request. [file 12864_2015_1491_MOESM5_ESM.xls]

## Sheet: README
Additional Data File 5
This workbook contains the false discovery rate (FDR) values determined by baySeq for all genes at all time point differences of k = 1-, 2-, 3-, and 4-hour, or "k-hops."
We analyzed all time points versus all others, but only used the 4-hour delta for all reported DE analyses.
Due to constraints on the size of additional files, we have not included the baySeq output for the other time comparisons.
Further, due to the same size constraints, only the false discovery rate (FDR) for the "Differentially Expressed" model is given here.
Other statistics, i.e. likelihood, and other models, i.e. "Not Differentially Expressed," were also considered.
The complete baySeq output including all time point comparisons for both statistics and both models are available directly from the authors upon request.

## Sheet: filter_DE_FDR
Locus Tag	FDR_DE_00hr-v-01hr	FDR_DE_00hr-v-02hr	FDR_DE_00hr-v-03hr	FDR_DE_00hr-v-04hr	FDR_DE_01hr-v-02hr	FDR_DE_01hr-v-03hr	FDR_DE_01hr-v-04hr	FDR_DE_01hr-v-05hr	FDR_DE_02hr-v-03hr	FDR_DE_02hr-v-04hr	FDR_DE_02hr-v-05hr	FDR_DE_02hr-v-06hr	FDR_DE_03hr-v-04hr	FDR_DE_03hr-v-05hr	FDR_DE_03hr-v-06hr	FDR_DE_03hr-v-07hr	FDR_DE_04hr-v-05hr	FDR_DE_04hr-v-06hr	FDR_DE_04hr-v-07hr	FDR_DE_04hr-v-08hr	FDR_DE_05hr-v-06hr	FDR_DE_05hr-v-07hr	FDR_DE_05hr-v-08hr	FDR_DE_05hr-v-09hr	FDR_DE_06hr-v-07hr	FDR_DE_06hr-v-08hr	FDR_DE_06hr-v-09hr	FDR_DE_06hr-v-10hr	FDR_DE_07hr-v-08hr	FDR_DE_07hr-v-09hr	FDR_DE_07hr-v-10hr	FDR_DE_07hr-v-11hr	FDR_DE_08hr-v-09hr	FDR_DE_08hr-v-10hr	FDR_DE_08hr-v-11hr	FDR_DE_08hr-v-12hr	FDR_DE_09hr-v-10hr	FDR_DE_09hr-v-11hr	FDR_DE_09hr-v-12hr	FDR_DE_10hr-v-11hr	FDR_DE_10hr-v-12hr	FDR_DE_10hr-v-14hr	FDR_DE_11hr-v-12hr	FDR_DE_11hr-v-14hr	FDR_DE_12hr-v-14hr	FDR_DE_12hr-v-16hr	FDR_DE_14hr-v-16hr	FDR_DE_14hr-v-18hr	FDR_DE_16hr-v-18hr
DDB_G0267178	0.414293	0.466618	0.626036	0.595534	0.786802	0.646844	0.667312	0.676607	0.875759	0.813432	0.695311	0.656153	0.983112	0.846526	0.724587	0.548138	0.970892	0.8813	0.663892	0.689047	0.987197	0.89242	0.800683	0.689848	0.911884	0.780691	0.681476	0.662691	0.917453	0.77355	0.728902	0.6784	0.947031	0.869213	0.817779	0.692385	0.978706	0.864916	0.699919	0.952048	0.741766	0.610652	0.729014	0.581498	0.912729	0.766868	0.978881	0.509267	0.369071
DDB_G0267180	0.498175	0.546688	0.687515	0.655267	0.763399	0.704442	0.727341	0.738662	0.907163	0.858639	0.759004	0.708245	0.987773	0.878426	0.769208	0.618283	0.978376	0.905281	0.727879	0.643593	0.990549	0.922402	0.768663	0.760193	0.935475	0.74222	0.757397	0.71624	0.904141	0.885297	0.801489	0.555984	0.943125	0.854898	0.801236	0.668677	0.986032	0.837348	0.729441	0.932285	0.739769	0.675124	0.681578	0.452419	0.895662	0.771325	0.976892	0.575924	0.42397
DDB_G0267182	0.493394	0.547996	0.682272	0.622459	0.822871	0.711756	0.642498	0.73872	0.913563	0.78953	0.763499	0.719227	0.984534	0.876357	0.765662	0.581268	0.974401	0.886775	0.702986	0.51817	0.990094	0.908963	0.519091	0.734849	0.919034	0.46757	0.724107	0.713776	0.839982	0.8699	0.784871	0.696073	0.895319	0.700137	0.588441	0.615937	0.984456	0.900771	0.766532	0.962844	0.74035	0.495742	0.715803	0.463238	0.914348	0.749484	0.986841	0.48556	0.368534
DDB_G0267184	0.490089	0.545373	0.265418	0.64957	0.748789	0.464844	0.708996	0.644962	0.681526	0.84706	0.656073	0.669141	0.948488	0.841004	0.625884	0.631729	0.963096	0.886155	0.478165	0.729004	0.987091	0.896862	0.756736	0.731217	0.856314	0.791793	0.626576	0.681001	0.810757	0.876465	0.713005	0.60803	0.91124	0.862036	0.809868	0.677592	0.978872	0.898077	0.756714	0.959241	0.768877	0.604246	0.764723	0.600232	0.916477	0.690175	0.985354	0.552475	0.4841
DDB_G0267186	0.390976	0.43454	0.488361	0.466843	0.665339	0.553381	0.577709	0.64562	0.704096	0.613238	0.64687	0.420103	0.980997	0.751035	0.708813	0.25691	0.946817	0.873964	0.363522	0.548043	0.973567	0.845857	0.748079	0.558927	0.682175	0.663472	0.315572	0.64408	0.87979	0.834668	0.50059	0.6165	0.906834	0.797031	0.774945	0.612803	0.894656	0.837657	0.499592	0.896894	0.646224	0.421523	0.630842	0.534924	0.864592	0.72822	0.967754	0.310186	0.35486
DDB_G0267188	0.537998	0.595731	0.647104	0.690313	0.778195	0.688916	0.738472	0.612499	0.900665	0.87029	0.613514	0.651488	0.986396	0.834645	0.748323	0.593377	0.955131	0.877967	0.665638	0.727896	0.989401	0.90974	0.79545	0.738663	0.925595	0.807785	0.719613	0.689594	0.928544	0.880266	0.791735	0.731989	0.950603	0.871795	0.805983	0.69809	0.985317	0.925487	0.785259	0.966663	0.78769	0.546189	0.772459	0.57267	0.871264	0.767411	0.906109	0.38748	0.471634
DDB_G0267190	0.498224	0.546735	0.687552	0.655304	0.763429	0.704475	0.727372	0.738691	0.907177	0.858658	0.759034	0.708275	0.987774	0.878442	0.769232	0.618322	0.978379	0.905291	0.727909	0.742813	0.990551	0.922412	0.841161	0.76022	0.935483	0.821086	0.757422	0.716269	0.938141	0.885311	0.801514	0.726722	0.96551	0.897594	0.85363	0.746357	0.986034	0.914216	0.800759	0.965313	0.800897	0.67516	0.780515	0.635825	0.934268	0.831207	0.987416	0.575964	0.525784
DDB_G0267194	0.538334	0.590001	0.726568	0.690252	0.79264	0.73633	0.755489	0.767241	0.92441	0.880829	0.793037	0.739287	0.989977	0.896948	0.795033	0.655278	0.982146	0.917063	0.75863	0.774507	0.992097	0.934519	0.86421	0.7905	0.945376	0.84108	0.784601	0.748099	0.947142	0.901808	0.829777	0.759185	0.97168	0.914479	0.874193	0.777229	0.98875	0.927188	0.828219	0.971628	0.831416	0.713676	0.810419	0.67285	0.94552	0.854545	0.990133	0.611134	0.559993
DDB_G0267196	0.527315	0.577488	0.716879	0.680386	0.784292	0.727863	0.747182	0.759276	0.920042	0.874916	0.78434	0.729827	0.989432	0.892282	0.787788	0.644807	0.981178	0.914006	0.749461	0.766222	0.991692	0.931373	0.858342	0.782297	0.942876	0.835859	0.77694	0.739384	0.944732	0.897327	0.822263	0.750513	0.970009	0.909661	0.868835	0.768863	0.988117	0.923852	0.821026	0.969921	0.823777	0.703678	0.803291	0.662572	0.942675	0.848851	0.989458	0.517142	0.464556
DDB_G0267198	0.43196	0.47618	0.622573	0.593429	0.708612	0.651342	0.674323	0.686029	0.872269	0.812946	0.698362	0.651101	0.982791	0.842972	0.72094	0.552037	0.970425	0.881032	0.670636	0.68198	0.987256	0.897405	0.797087	0.703596	0.913953	0.779121	0.704293	0.658166	0.919782	0.849302	0.749716	0.665104	0.951534	0.864216	0.815115	0.68573	0.979385	0.888138	0.742019	0.951919	0.73851	0.602758	0.719491	0.571238	0.908527	0.783701	0.980692	0.511296	0.458711
DDB_G0267202	0.543075	0.595769	0.730938	0.694656	0.795944	0.740384	0.758842	0.77042	0.92613	0.883075	0.797041	0.742807	0.990192	0.898966	0.797962	0.659858	0.982539	0.918441	0.762232	0.778424	0.992272	0.935749	0.867076	0.79352	0.946512	0.843404	0.787492	0.751543	0.948188	0.903737	0.832685	0.762955	0.972298	0.916567	0.876605	0.780483	0.989046	0.928343	0.831511	0.972268	0.834807	0.717707	0.814292	0.677096	0.946782	0.857023	0.99043	0.615639	0.563597
DDB_G0267204	0.637261	0.687429	0.801942	0.767811	0.857121	0.804621	0.819679	0.829606	0.951692	0.919119	0.852818	0.798474	0.993589	0.928119	0.841621	0.732244	0.988916	0.938376	0.820145	0.8293	0.994436	0.954533	0.897815	0.840792	0.962101	0.876044	0.832338	0.803472	0.962147	0.930863	0.878806	0.823633	0.981555	0.941259	0.90868	0.829573	0.992856	0.949894	0.872313	0.981955	0.880852	0.781176	0.864146	0.753828	0.962102	0.89278	0.994415	0.680469	0.628141
DDB_G0267206	0.542373	0.631476	0.734883	0.693291	0.779869	0.748845	0.764509	0.752193	0.922815	0.873826	0.662439	0.643334	0.990364	0.87855	0.781828	0.556596	0.978707	0.911474	0.680644	0.655645	0.991608	0.926419	0.841197	0.77112	0.930094	0.815421	0.766558	0.747154	0.938708	0.88633	0.755593	0.745487	0.972497	0.845134	0.875088	0.664202	0.978554	0.928995	0.749139	0.958706	0.842824	0.640491	0.75506	0.58932	0.917838	0.712098	0.994019	0.580834	0.471943
DDB_G0267208	0.24594	0.458904	0.243713	0.664725	0.625993	0.676558	0.455266	0.691606	0.691828	0.793504	0.664508	0.511724	0.853275	0.79638	0.752884	0.555348	0.944647	0.652055	0.450091	0.751784	0.985235	0.897763	0.686504	0.678841	0.923628	0.489924	0.724042	0.575419	0.807361	0.847433	0.708629	0.637237	0.858127	0.841176	0.754902	0.684519	0.965311	0.857811	0.55375	0.949417	0.723869	0.373326	0.687671	0.364736	0.595351	0.629324	0.978927	0.333428	0.395876
DDB_G0267210	0.468489	0.521011	0.660598	0.641837	0.781874	0.722716	0.715159	0.673911	0.919846	0.851251	0.685759	0.697439	0.986702	0.829821	0.755171	0.550549	0.975438	0.898444	0.712275	0.69096	0.988313	0.918139	0.830318	0.743535	0.923193	0.767907	0.736962	0.507242	0.932493	0.873638	0.698806	0.561208	0.958484	0.87842	0.817225	0.732458	0.969926	0.826998	0.782796	0.969694	0.677214	0.614908	0.596797	0.564331	0.910283	0.810363	0.984968	0.538252	0.538325
DDB_G0267212	0.0467641	0.208357	0.553982	0.342476	0.328729	0.265769	0.386359	0.506736	0.932588	0.916796	0.846026	0.696985	0.989963	0.86314	0.767836	0.621366	0.987929	0.905435	0.814372	0.809369	0.99056	0.952473	0.846567	0.744752	0.935906	0.772541	0.795156	0.664418	0.948312	0.878625	0.806192	0.774668	0.971905	0.939233	0.907535	0.6643	0.988834	0.92706	0.727122	0.98109	0.741369	0.683897	0.587387	0.513548	0.959482	0.888053	0.993544	0.34862	0.363945
DDB_G0267216	0.555172	0.608828	0.743116	0.706029	0.80441	0.750802	0.767905	0.779379	0.930679	0.889499	0.807	0.75222	0.990775	0.904291	0.805681	0.670904	0.983635	0.921828	0.771044	0.787859	0.99271	0.939041	0.874096	0.801104	0.949416	0.849072	0.795264	0.760919	0.950562	0.908611	0.840756	0.773666	0.974121	0.92158	0.882474	0.789393	0.989844	0.932324	0.839772	0.974129	0.843627	0.675088	0.823156	0.598046	0.92377	0.864443	0.98502	0.544329	0.575139
DDB_G0267218	0.513833	0.564017	0.703798	0.577075	0.775015	0.717004	0.651281	0.750384	0.914451	0.797812	0.772544	0.720475	0.980463	0.886391	0.779623	0.63267	0.96812	0.866162	0.645137	0.668114	0.991204	0.927618	0.850696	0.772536	0.939614	0.829485	0.767828	0.729558	0.941889	0.891866	0.813672	0.740109	0.968145	0.904117	0.862359	0.759027	0.987191	0.919524	0.812203	0.96789	0.813983	0.691149	0.793327	0.651331	0.939062	0.840834	0.988603	0.589453	0.538853
DDB_G0267220	0.421821	0.573518	0.712786	0.676863	0.69762	0.635936	0.661281	0.677512	0.918285	0.87267	0.78073	0.726821	0.989189	0.890473	0.784995	0.64094	0.980813	0.912707	0.746982	0.763236	0.991553	0.930194	0.856124	0.779624	0.94187	0.833897	0.774367	0.736355	0.943884	0.895699	0.819497	0.747429	0.969433	0.907944	0.866684	0.76607	0.987856	0.922516	0.817932	0.969281	0.820694	0.700103	0.800081	0.659659	0.941612	0.846695	0.989198	0.597756	0.546406
DDB_G0267222	0.572915	0.626789	0.688908	0.652858	0.816549	0.698546	0.718307	0.791478	0.906463	0.854701	0.819731	0.764219	0.986536	0.879222	0.760392	0.609878	0.978143	0.900257	0.717274	0.741301	0.993242	0.943577	0.881433	0.812499	0.953144	0.856255	0.805259	0.771722	0.953748	0.914508	0.850967	0.733599	0.976428	0.927844	0.862806	0.802707	0.990758	0.920167	0.849615	0.97008	0.855009	0.743788	0.781552	0.637951	0.953618	0.873159	0.992089	0.640442	0.58922
DDB_G0267224	0.543281	0.596183	0.731319	0.694921	0.796188	0.740717	0.759035	0.770602	0.926278	0.883216	0.797331	0.742972	0.990206	0.899123	0.79811	0.660014	0.982568	0.918494	0.762601	0.77876	0.992281	0.935833	0.86725	0.793732	0.946555	0.843517	0.787627	0.649155	0.94825	0.903868	0.744332	0.763195	0.972346	0.867277	0.876766	0.780776	0.980219	0.928459	0.831728	0.945618	0.724374	0.624202	0.814526	0.580388	0.916564	0.800579	0.983435	0.525816	0.474047
DDB_G0267226	0.533247	0.584191	0.72188	0.599128	0.78892	0.732446	0.670044	0.763083	0.922412	0.816429	0.789117	0.734803	0.982835	0.894514	0.79157	0.649689	0.971341	0.87644	0.666595	0.689507	0.991918	0.932949	0.861528	0.786899	0.944188	0.838793	0.781061	0.743874	0.946012	0.899778	0.826299	0.755321	0.970931	0.91209	0.871872	0.77339	0.988457	0.925579	0.82503	0.970764	0.827825	0.708703	0.80674	0.667821	0.944156	0.851859	0.989795	0.606321	0.555505
DDB_G0267228	0.492796	0.626919	0.757864	0.653085	0.756083	0.695075	0.710597	0.723629	0.936534	0.854964	0.749814	0.764299	0.987216	0.871483	0.815583	0.687073	0.976424	0.900325	0.717502	0.741445	0.989624	0.916249	0.837124	0.756217	0.953181	0.856328	0.805374	0.771875	0.953765	0.91458	0.851036	0.785907	0.976448	0.927897	0.889687	0.802861	0.990769	0.937109	0.849722	0.976262	0.855117	0.743923	0.835145	0.704899	0.953673	0.873306	0.992095	0.640562	0.589287
DDB_G0267230	0.435249	0.480207	0.625825	0.596959	0.711414	0.653661	0.676811	0.688571	0.874519	0.815318	0.701306	0.653709	0.983047	0.844758	0.723383	0.555556	0.970866	0.88234	0.673405	0.684933	0.987412	0.898734	0.799255	0.70619	0.91497	0.780997	0.706715	0.660527	0.920671	0.851497	0.752123	0.66853	0.952385	0.865887	0.81703	0.689093	0.979726	0.88944	0.744752	0.952639	0.74181	0.606509	0.722504	0.574312	0.909907	0.786231	0.981141	0.513876	0.461754
DDB_G0267236	0.442503	0.349493	0.486054	0.513817	0.684948	0.622134	0.674235	0.638701	0.909919	0.853865	0.36741	0.599424	0.987019	0.563094	0.678257	0.601241	0.91398	0.872421	0.666094	0.664928	0.984463	0.417458	0.220118	0.0542329	0.77742	0.558134	0.159504	0.486262	0.944059	0.810825	0.808046	0.725155	0.938304	0.896757	0.845153	0.739714	0.966967	0.901883	0.723887	0.963168	0.787719	0.646668	0.799352	0.667144	0.937287	0.738261	0.98243	0.586527	0.524338
DDB_G0267238	0.385488	0.455444	0.577597	0.578518	0.584422	0.710048	0.643184	0.347086	0.777588	0.785052	0.654522	0.61616	0.979159	0.529141	0.699747	0.319112	0.939289	0.873907	0.599723	0.670816	0.968686	0.904948	0.664487	0.658394	0.870197	0.767278	0.668522	0.655514	0.891175	0.843258	0.583181	0.693248	0.941722	0.85919	0.705095	0.420323	0.965216	0.867041	0.614132	0.826817	0.284771	0.451576	0.74357	0.57085	0.876364	0.782597	0.981354	0.522262	0.427647
DDB_G0267240	0.501042	0.555692	0.662541	0.626872	0.826552	0.63423	0.650624	0.657869	0.867638	0.799124	0.676014	0.774506	0.98579	0.865564	0.697025	0.58476	0.975649	0.864128	0.697838	0.710421	0.98405	0.905699	0.820927	0.629314	0.938896	0.741396	0.296036	0.781314	0.924182	0.679242	0.828984	0.574412	0.9291	0.870101	0.824139	0.733264	0.901472	0.90669	0.704247	0.902937	0.686251	0.582473	0.764024	0.605906	0.92953	0.797786	0.984676	0.547492	0.510466
DDB_G0267242	0.454991	0.313873	0.542735	0.61703	0.533273	0.578599	0.69452	0.607238	0.836831	0.641895	0.657548	0.443903	0.973861	0.814257	0.644422	0.502485	0.955372	0.890819	0.505319	0.706174	0.978448	0.873992	0.731925	0.664542	0.802936	0.795778	0.61716	0.680299	0.841882	0.815192	0.625799	0.653392	0.93048	0.87759	0.709169	0.707891	0.970816	0.865505	0.641608	0.914415	0.761882	0.550239	0.527902	0.518627	0.86931	0.62803	0.972462	0.475596	0.405252
DDB_G0267244	0.504977	0.20296	0.598494	0.312905	0.382149	0.619424	0.375995	0.405772	0.771126	0.818771	0.732598	0.632961	0.955506	0.738869	0.699706	0.472938	0.976056	0.829043	0.645911	0.650819	0.982591	0.899168	0.727971	0.677261	0.914503	0.463731	0.458891	0.666856	0.816608	0.74044	0.760757	0.636556	0.961789	0.678697	0.438327	0.110639	0.938978	0.700473	0.268565	0.946349	0.650804	0.590555	0.685954	0.53304	0.829499	0.752028	0.973024	0.528547	0.44746
DDB_G0267246	0.333951	0.570577	0.710379	0.674136	0.594154	0.540101	0.572645	0.695668	0.917303	0.871272	0.579195	0.7252	0.989021	0.749872	0.783275	0.54119	0.947784	0.91183	0.661753	0.761008	0.973496	0.880846	0.697867	0.674199	0.905042	0.832676	0.6849	0.73451	0.918305	0.848203	0.759918	0.651942	0.950042	0.907021	0.764904	0.519389	0.980724	0.883301	0.697316	0.940541	0.611998	0.697589	0.713874	0.477623	0.78904	0.725751	0.98027	0.509893	0.464714
DDB_G0267248	0.479937	0.52873	0.569499	0.541245	0.748618	0.598742	0.619636	0.525836	0.836977	0.764834	0.521898	0.693112	0.979262	0.808451	0.667663	0.48962	0.962133	0.847268	0.611356	0.581792	0.965058	0.790726	0.788898	0.702343	0.930352	0.495296	0.530453	0.439698	0.754867	0.727515	0.559511	0.622914	0.946426	0.863414	0.703429	0.680204	0.977553	0.849808	0.732585	0.920868	0.730004	0.511069	0.614093	0.543826	0.866658	0.550253	0.973401	0.460482	0.50821
DDB_G0267250	0.404264	0.476119	0.601093	0.573991	0.696714	0.72428	0.744179	0.756247	0.86646	0.806547	0.696271	0.632721	0.989168	0.890386	0.784703	0.640594	0.980787	0.912586	0.746826	0.762948	0.991541	0.93007	0.855874	0.779227	0.941755	0.833755	0.774194	0.499231	0.943799	0.895544	0.614243	0.747211	0.969384	0.776044	0.866524	0.698883	0.956923	0.922389	0.757139	0.880851	0.667693	0.541225	0.709591	0.554722	0.910351	0.785056	0.980096	0.518306	0.458764
DDB_G0267252	0.523609	0.573976	0.713342	0.49565	0.781593	0.724855	0.573753	0.75696	0.918414	0.715583	0.781167	0.727243	0.9686	0.890682	0.785327	0.641458	0.951392	0.809737	0.557904	0.571344	0.991568	0.930341	0.856284	0.779887	0.941947	0.834102	0.774562	0.622451	0.943975	0.895865	0.721116	0.747808	0.969478	0.852166	0.866814	0.766307	0.976975	0.922606	0.818322	0.938335	0.69775	0.564683	0.800442	0.659941	0.941707	0.780868	0.980724	0.598083	0.452039
DDB_G0267254	0.562976	0.616167	0.749591	0.712099	0.809298	0.755688	0.772259	0.784173	0.933111	0.893144	0.812133	0.757483	0.991102	0.907311	0.809825	0.677286	0.984215	0.923632	0.776624	0.793164	0.992944	0.940871	0.877369	0.805489	0.951064	0.852268	0.799364	0.765401	0.951905	0.911208	0.845011	0.719442	0.975147	0.924267	0.854015	0.79544	0.990262	0.914972	0.844208	0.967744	0.848294	0.735677	0.767134	0.622635	0.951508	0.868158	0.991557	0.632175	0.581312
DDB_G0267258	0.256248	0.0322962	0.437633	0.188773	0.62762	0.706801	0.709799	0.682659	0.768057	0.857695	0.331332	0.521773	0.983568	0.850985	0.771762	0.237266	0.9417	0.886685	0.62059	0.68984	0.98765	0.399494	0.340273	0.188715	0.704106	0.597928	0.443018	0.630991	0.946665	0.908502	0.758408	0.765958	0.970782	0.889342	0.860637	0.687995	0.982651	0.92267	0.708808	0.93901	0.807335	0.654945	0.56439	0.650439	0.909249	0.760513	0.989645	0.606426	0.558831
DDB_G0267260	0.320343	0.34065	0.471302	0.452862	0.583848	0.529876	0.556948	0.568638	0.76209	0.678714	0.553407	0.510543	0.960907	0.732395	0.592396	0.405417	0.940297	0.799302	0.534986	0.520676	0.972714	0.814987	0.663524	0.556502	0.834763	0.654399	0.561437	0.415852	0.850246	0.742563	0.527969	0.441432	0.899821	0.696694	0.629509	0.446262	0.924391	0.741522	0.485718	0.925106	0.635709	0.51502	0.597275	0.472954	0.844708	0.547638	0.918902	0.297556	0.315195
DDB_G0267262	0.529191	0.224301	0.253669	0.338761	0.420046	0.281429	0.411984	0.376873	0.8882	0.868491	0.725555	0.601645	0.984084	0.871222	0.655877	0.563495	0.971804	0.84917	0.648464	0.715625	0.983664	0.907306	0.804423	0.626245	0.913473	0.652505	0.422162	0.646138	0.899004	0.702077	0.765206	0.452554	0.956645	0.856491	0.810529	0.692714	0.96029	0.890296	0.685633	0.954971	0.764457	0.598716	0.856024	0.757634	0.955966	0.823516	0.987152	0.514235	0.509114
DDB_G0267264	0.438984	0.484711	0.525462	0.600927	0.715885	0.563652	0.680281	0.692305	0.804672	0.818673	0.70599	0.658107	0.970982	0.773037	0.628919	0.497451	0.971562	0.884139	0.49253	0.689757	0.98771	0.786526	0.80308	0.710435	0.791078	0.783709	0.710861	0.664541	0.832988	0.715906	0.611533	0.432788	0.953474	0.868775	0.819961	0.693002	0.980362	0.89125	0.749252	0.953784	0.746303	0.611572	0.726966	0.579164	0.911771	0.78971	0.981668	0.519263	0.466236
DDB_G0267272	0.492496	0.625904	0.687993	0.651566	0.755698	0.689281	0.710285	0.723596	0.905898	0.85409	0.748561	0.763556	0.986471	0.869206	0.75959	0.470562	0.976275	0.89981	0.600702	0.730165	0.98954	0.863445	0.829718	0.635922	0.805511	0.811226	0.513142	0.771338	0.88621	0.887539	0.641245	0.636328	0.927334	0.902648	0.83353	0.713783	0.959006	0.871566	0.709888	0.958606	0.765794	0.698206	0.750722	0.595393	0.919031	0.800269	0.977746	0.565744	0.427588
DDB_G0267274	0.520031	0.569815	0.709588	0.673565	0.779009	0.721486	0.742047	0.754159	0.916915	0.870846	0.777646	0.724799	0.988973	0.889045	0.782788	0.637942	0.980483	0.911582	0.744483	0.760346	0.991428	0.929147	0.854301	0.776658	0.940965	0.832179	0.771846	0.733693	0.943152	0.894249	0.817391	0.744323	0.968927	0.906585	0.865026	0.763744	0.987621	0.921458	0.815855	0.968773	0.817904	0.696814	0.797158	0.656482	0.940656	0.84434	0.989003	0.59442	0.543394
DDB_G0267278	0.551	0.605031	0.738717	0.701988	0.801537	0.747297	0.765062	0.776063	0.929124	0.887569	0.804138	0.74905	0.990576	0.902423	0.8031	0.667374	0.983224	0.920739	0.767887	0.78496	0.992561	0.937892	0.87197	0.798934	0.94849	0.847345	0.792363	0.758165	0.949783	0.907092	0.837892	0.770157	0.973582	0.920006	0.880343	0.786527	0.98957	0.930967	0.837233	0.973558	0.840691	0.726007	0.820455	0.685101	0.948827	0.862042	0.990925	0.622571	0.571729
DDB_G0267280	0.512121	0.561084	0.701167	0.666837	0.773184	0.715387	0.737108	0.748714	0.913404	0.866386	0.770665	0.718613	0.988545	0.885422	0.777908	0.630345	0.979706	0.909294	0.737915	0.753852	0.991115	0.926926	0.849147	0.770644	0.93901	0.828165	0.765906	0.727805	0.941329	0.890921	0.811821	0.738198	0.967774	0.903268	0.860875	0.757175	0.987019	0.918731	0.810397	0.967462	0.812207	0.689334	0.791516	0.64868	0.938284	0.839328	0.988416	0.587481	0.536492
DDB_G0267282	0.590582	0.304805	0.546312	0.596197	0.51094	0.565669	0.660661	0.665632	0.895115	0.815892	0.709874	0.713433	0.985382	0.861559	0.741774	0.582561	0.975807	0.866009	0.639953	0.719669	0.985455	0.883976	0.821386	0.599982	0.938825	0.67159	0.74013	0.585349	0.86222	0.877886	0.682106	0.727071	0.868192	0.904022	0.759595	0.757481	0.948257	0.896419	0.417086	0.944715	0.809114	0.645101	0.577412	0.60778	0.902278	0.426481	0.967978	0.519162	0.520863
DDB_G0267286	0.528713	0.579123	0.71793	0.681704	0.785309	0.72901	0.748316	0.760196	0.920603	0.875739	0.785415	0.731217	0.989491	0.892863	0.788896	0.645988	0.981327	0.914383	0.750633	0.767247	0.991745	0.93173	0.859103	0.783471	0.943207	0.836594	0.778121	0.74029	0.945013	0.898059	0.823334	0.751516	0.970231	0.910305	0.869642	0.77004	0.988201	0.924192	0.821946	0.970125	0.824669	0.705009	0.804034	0.663683	0.943085	0.849678	0.989544	0.602508	0.551556
DDB_G0267292	0.543404	0.252556	0.150695	0.264439	0.637952	0.340583	0.53881	0.535333	0.950137	0.919349	0.851813	0.796332	0.9935	0.928415	0.814519	0.732644	0.989237	0.934015	0.817652	0.828934	0.99366	0.952193	0.896841	0.702139	0.960202	0.863597	0.800606	0.797695	0.958831	0.930191	0.881541	0.822837	0.947999	0.933723	0.781929	0.747164	0.992784	0.952312	0.87562	0.981842	0.882533	0.785469	0.868435	0.763016	0.963649	0.895707	0.994883	0.688449	0.637489
DDB_G0267296	0.583262	0.567642	0.767131	0.728392	0.770901	0.770174	0.785061	0.798217	0.913184	0.866352	0.774856	0.713056	0.991988	0.915462	0.820819	0.630965	0.985817	0.928697	0.739084	0.653878	0.993493	0.928059	0.779856	0.61455	0.936787	0.742259	0.583881	0.778638	0.926043	0.830295	0.824295	0.721505	0.95577	0.870551	0.815058	0.692796	0.97192	0.855179	0.686836	0.97211	0.833075	0.751647	0.782147	0.653101	0.939985	0.807847	0.979447	0.59152	0.490735
DDB_G0267298	0.544473	0.597496	0.732374	0.696331	0.797205	0.741634	0.76014	0.771529	0.9267	0.883932	0.798423	0.744046	0.990264	0.899621	0.798861	0.661318	0.982665	0.918893	0.763379	0.779887	0.992324	0.936125	0.868151	0.794521	0.946917	0.844146	0.788586	0.7529	0.948496	0.904389	0.833787	0.764478	0.972581	0.917294	0.877295	0.781672	0.989152	0.928782	0.832707	0.972465	0.835815	0.719267	0.815516	0.678308	0.947179	0.857962	0.990513	0.616909	0.565252
DDB_G0267300	0.48598	0.37158	0.386752	0.418615	0.595615	0.428371	0.493938	0.535425	0.901024	0.849917	0.791052	0.718417	0.987755	0.883375	0.737098	0.642146	0.978228	0.894027	0.740708	0.57769	0.989932	0.925702	0.70622	0.719784	0.921063	0.767938	0.735452	0.71711	0.861999	0.871393	0.79479	0.710873	0.941851	0.836736	0.528389	0.533536	0.982658	0.804968	0.627632	0.958012	0.832015	0.668097	0.844753	0.590335	0.929993	0.887515	0.98783	0.389304	0.408731
DDB_G0267302	0.458719	0.507161	0.651187	0.620125	0.733189	0.674857	0.697044	0.708871	0.888767	0.833449	0.725245	0.67647	0.9851	0.858826	0.742103	0.581823	0.974268	0.892052	0.695402	0.709771	0.988816	0.908756	0.81738	0.728761	0.923827	0.797932	0.72842	0.683773	0.928136	0.865737	0.772981	0.692403	0.957847	0.879295	0.83291	0.711594	0.982534	0.899973	0.768275	0.958131	0.765218	0.63455	0.746444	0.598388	0.920475	0.805743	0.984036	0.540386	0.486312
DDB_G0267304	0.584776	0.413433	0.560608	0.730122	0.693706	0.631691	0.772172	0.785099	0.917424	0.804076	0.692736	0.692412	0.98135	0.836613	0.757547	0.623118	0.984415	0.83153	0.709587	0.659474	0.980719	0.916625	0.785057	0.628869	0.922823	0.825359	0.710394	0.733642	0.934526	0.881567	0.779992	0.550116	0.950031	0.901459	0.738244	0.743679	0.980832	0.916272	0.798912	0.942038	0.80315	0.698145	0.699993	0.519659	0.936704	0.830243	0.971254	0.60233	0.409287
DDB_G0267306	0.572436	0.40555	0.740149	0.544918	0.601708	0.743122	0.599584	0.717517	0.871268	0.880989	0.751685	0.755531	0.983324	0.887343	0.715847	0.626019	0.979252	0.917939	0.748357	0.707543	0.990083	0.926454	0.850507	0.775018	0.945219	0.776142	0.780611	0.754089	0.937502	0.902663	0.836064	0.730174	0.964164	0.889198	0.871268	0.675581	0.988292	0.915169	0.823115	0.964816	0.836742	0.724674	0.72778	0.584951	0.953186	0.674541	0.965363	0.488886	0.527561
DDB_G0267308	0.38064	0.407612	0.550217	0.394675	0.680569	0.61986	0.604603	0.65494	0.845509	0.744647	0.663329	0.615529	0.973872	0.814295	0.690734	0.40533	0.95539	0.844007	0.297558	0.486108	0.983769	0.817325	0.753054	0.425492	0.82483	0.732337	0.404086	0.621773	0.906001	0.856201	0.648812	0.215122	0.911409	0.837144	0.616145	0.598279	0.925276	0.205906	0.28999	0.910423	0.684058	0.449508	0.628585	0.106642	0.724369	0.747576	0.914448	0.479259	0.36347
DDB_G0267310	0.60194	0.566741	0.725326	0.66589	0.680681	0.713846	0.557502	0.629793	0.944682	0.905803	0.779508	0.326726	0.988435	0.866621	0.417948	0.319843	0.987309	0.827171	0.652319	0.74133	0.990729	0.945673	0.88546	0.803548	0.961534	0.825464	0.83148	0.279425	0.953389	0.930457	0.453888	0.400945	0.973537	0.858211	0.818137	0.529228	0.887727	0.693029	0.172376	0.969936	0.837625	0.62238	0.7957	0.31911	0.904415	0.798878	0.992038	0.259218	0.195043
DDB_G0267314	0.427829	0.460395	0.604487	0.590621	0.698918	0.631435	0.672331	0.661996	0.797588	0.807406	0.574974	0.727611	0.979853	0.845069	0.611422	0.433477	0.965555	0.871692	0.656814	0.683767	0.97302	0.822801	0.774334	0.592242	0.9421	0.765176	0.774951	0.623334	0.915547	0.896149	0.721667	0.74824	0.95116	0.86649	0.7933	0.688291	0.977045	0.922796	0.757702	0.938581	0.736598	0.565703	0.710517	0.660365	0.910215	0.78832	0.980793	0.51367	0.467021
DDB_G0267322	0.495426	0.441914	0.485474	0.389788	0.66835	0.518093	0.470508	0.64085	0.84538	0.732084	0.683795	0.618561	0.980572	0.81883	0.722376	0.51948	0.955985	0.875466	0.700853	0.448165	0.984527	0.83104	0.764316	0.630515	0.898995	0.678698	0.697646	0.658632	0.763848	0.861773	0.748996	0.70554	0.878713	0.752495	0.485938	0.177875	0.978572	0.891287	0.69843	0.948615	0.662788	0.584115	0.739772	0.498964	0.814368	0.767295	0.975293	0.506486	0.466079
DDB_G0267324	0.37609	0.524415	0.667199	0.371147	0.652786	0.59584	0.601618	0.647741	0.897588	0.553348	0.525577	0.239059	0.93634	0.714179	0.334268	0.490568	0.968585	0.876495	0.580106	0.58309	0.977888	0.871007	0.755402	0.545879	0.771608	0.561049	0.352862	0.485123	0.9087	0.816271	0.722115	0.631242	0.936714	0.846189	0.793119	0.60828	0.969012	0.870331	0.783354	0.941232	0.641782	0.56564	0.662109	0.541001	0.880328	0.73752	0.97661	0.472364	0.414567
DDB_G0267328	0.467129	0.129329	0.48363	0.348123	0.491571	0.612883	0.581169	0.714985	0.857925	0.84798	0.259164	0.622563	0.984165	0.739188	0.755117	0.591178	0.904823	0.886625	0.707582	0.716422	0.97443	0.806673	0.644185	0.649997	0.920038	0.794646	0.721383	0.644723	0.930105	0.855542	0.737912	0.611563	0.952067	0.849415	0.79547	0.686546	0.981079	0.82919	0.640974	0.886607	0.568003	0.358371	0.768673	0.64021	0.929429	0.795236	0.982551	0.573794	0.473022
DDB_G0267330	0.35767	0.492178	0.637797	0.608495	0.627774	0.575034	0.598263	0.612629	0.881334	0.823916	0.711863	0.664472	0.984061	0.851717	0.732341	0.363549	0.972471	0.886985	0.487644	0.587304	0.988123	0.785868	0.725151	0.716958	0.787657	0.697927	0.71662	0.671036	0.899611	0.711614	0.610558	0.653598	0.926849	0.821307	0.758651	0.575314	0.981173	0.744609	0.756502	0.880073	0.752508	0.619416	0.417363	0.310503	0.914883	0.522849	0.912215	0.52655	0.230702
DDB_G0267342	0.425962	0.433483	0.675466	0.539421	0.738871	0.673299	0.72427	0.675425	0.878717	0.841007	0.65352	0.631035	0.98191	0.870223	0.758022	0.557372	0.959153	0.879915	0.732147	0.730321	0.989887	0.868958	0.738557	0.594147	0.913019	0.758216	0.664025	0.677461	0.93481	0.881132	0.798236	0.734831	0.963173	0.888339	0.852659	0.740681	0.984225	0.914806	0.789546	0.965571	0.79055	0.666903	0.78841	0.649131	0.930013	0.814499	0.988165	0.5772	0.51664
DDB_G0267344	0.64164	0.689933	0.803935	0.770185	0.85915	0.806853	0.822243	0.831719	0.95228	0.920071	0.854105	0.800229	0.993675	0.928829	0.842912	0.734222	0.989098	0.93895	0.821709	0.830433	0.994499	0.954956	0.898466	0.841963	0.962439	0.876949	0.833676	0.804819	0.962606	0.931657	0.880044	0.825352	0.981759	0.941708	0.909341	0.830678	0.992958	0.950447	0.873238	0.982199	0.881833	0.782705	0.865251	0.756192	0.962449	0.893393	0.994514	0.682088	0.629671
DDB_G0267346	0.637232	0.687306	0.801878	0.767737	0.857086	0.804573	0.819605	0.829579	0.951676	0.919086	0.852735	0.798442	0.993587	0.928102	0.841584	0.73218	0.988913	0.938366	0.820116	0.829273	0.994434	0.954512	0.897766	0.84073	0.962092	0.876005	0.832299	0.803426	0.962129	0.93084	0.878758	0.8142	0.981549	0.941226	0.904954	0.829532	0.992852	0.947112	0.872303	0.980976	0.880823	0.781071	0.855806	0.738137	0.962083	0.892762	0.994412	0.680368	0.628053
DDB_G0267348	0.583121	0.637863	0.766904	0.728225	0.823379	0.770031	0.784982	0.798145	0.939677	0.901488	0.826383	0.771394	0.991982	0.915403	0.820715	0.69621	0.985803	0.928685	0.78984	0.806375	0.993488	0.945888	0.885243	0.818869	0.954994	0.860611	0.810788	0.778602	0.95539	0.918004	0.856898	0.793065	0.977708	0.931158	0.893694	0.810009	0.991228	0.939348	0.854491	0.977447	0.861042	0.751562	0.841187	0.713608	0.955634	0.877695	0.99257	0.647773	0.597289
DDB_G0267350	0.472695	0.528881	0.667699	0.633346	0.816203	0.762589	0.71732	0.791041	0.936284	0.854131	0.819169	0.763717	0.987121	0.911457	0.815099	0.68624	0.978025	0.899902	0.716033	0.740496	0.993216	0.943426	0.881193	0.811916	0.953012	0.855977	0.804863	0.771396	0.953627	0.914395	0.85051	0.785374	0.976358	0.927586	0.889337	0.80233	0.990734	0.936929	0.849333	0.976199	0.854481	0.743292	0.834602	0.704194	0.953489	0.82941	0.987329	0.639963	0.518999
DDB_G0267352	0.337019	0.365264	0.603065	0.575847	0.668957	0.551991	0.576104	0.587892	0.786762	0.707716	0.587651	0.524021	0.980764	0.830798	0.706882	0.531912	0.967852	0.872694	0.652814	0.66395	0.986051	0.889136	0.781947	0.685769	0.906945	0.765753	0.688453	0.641671	0.913803	0.837438	0.733397	0.647358	0.946651	0.852822	0.802616	0.665626	0.976876	0.879306	0.722961	0.947044	0.718229	0.581824	0.699836	0.551731	0.89984	0.767681	0.978201	0.493719	0.439698
DDB_G0267354	0.556902	0.407993	0.628813	0.0869444	0.797622	0.761282	0.414911	0.674095	0.924062	0.552903	0.723998	0.174257	0.927886	0.836061	0.284841	0.628434	0.971816	0.882892	0.56837	0.696715	0.967126	0.928108	0.848057	0.298162	0.640296	0.634158	0.728765	0.713924	0.941189	0.190682	0.373024	0.0741418	0.752754	0.736477	0.427163	0.667377	0.979157	0.903547	0.575926	0.954338	0.722135	0.619367	0.538799	0.616264	0.824808	0.741378	0.984028	0.31672	0.178305
DDB_G0267356	0.624512	0.640785	0.780477	0.736566	0.861345	0.811954	0.827007	0.838117	0.953983	0.922979	0.85705	0.802193	0.993881	0.930603	0.844651	0.729269	0.989433	0.93974	0.822712	0.832429	0.994488	0.93828	0.896833	0.838381	0.958839	0.871127	0.823911	0.779884	0.963053	0.932026	0.88462	0.831656	0.982506	0.941221	0.905031	0.829911	0.992798	0.945731	0.871658	0.983041	0.885638	0.786082	0.869999	0.757887	0.962105	0.865568	0.994713	0.656487	0.627788
DDB_G0267366	0.649142	0.690447	0.804278	0.768274	0.860871	0.809562	0.82292	0.829415	0.952059	0.920869	0.852794	0.801534	0.993524	0.926701	0.83603	0.728562	0.988992	0.939203	0.82336	0.829948	0.994397	0.954839	0.895072	0.830979	0.962983	0.87657	0.833989	0.804911	0.962375	0.930896	0.879698	0.824861	0.981833	0.941703	0.909644	0.828867	0.99307	0.951698	0.873923	0.98261	0.88242	0.78465	0.868224	0.761459	0.962891	0.89266	0.994542	0.680824	0.606596
DDB_G0267370	0.394277	0.419518	0.454726	0.293585	0.727969	0.638169	0.59492	0.706551	0.869212	0.754025	0.715129	0.669566	0.985476	0.834912	0.72034	0.580944	0.954793	0.845821	0.768328	0.600013	0.988403	0.845947	0.811522	0.629187	0.873304	0.793377	0.64642	0.629846	0.884387	0.907467	0.838282	0.615612	0.932166	0.838971	0.826066	0.658019	0.989609	0.873449	0.789939	0.952367	0.799919	0.506812	0.722415	0.58192	0.878526	0.809293	0.972774	0.347754	0.487534
DDB_G0267374	0.640129	0.602597	0.77936	0.774099	0.852873	0.81521	0.830154	0.771552	0.954404	0.897051	0.50493	0.534279	0.993547	0.85531	0.772577	0.4035	0.988245	0.938716	0.790188	0.826804	0.994682	0.956217	0.899897	0.841129	0.963578	0.879277	0.835833	0.806512	0.963593	0.929007	0.873446	0.601045	0.981862	0.942163	0.89999	0.777638	0.993128	0.94031	0.847771	0.982306	0.698726	0.771974	0.192817	0.477383	0.961228	0.885148	0.9946	0.284939	0.11263
DDB_G0267376	0.583474	0.670062	0.620736	0.274553	0.809454	0.545442	0.277535	0.234576	0.896044	0.51204	0.32253	0.473749	0.986306	0.777991	0.749683	0.371074	0.979667	0.926202	0.690952	0.277328	0.99376	0.953095	0.720386	0.592624	0.955551	0.709431	0.613873	0.598209	0.891965	0.789342	0.681319	0.68186	0.979306	0.925368	0.89968	0.798132	0.991377	0.943853	0.857984	0.97603	0.871386	0.747126	0.829308	0.720301	0.954046	0.739878	0.990275	0.636455	0.379664
DDB_G0267378	0.0855281	0.120524	0.707255	0.76731	0.00098357	0.0302035	0.234027	0.440163	0.161421	0.357149	0.02146	0.00722131	0.985991	0.6754	0.458782	0.329787	0.972099	0.770566	0.797074	0.796055	0.9921	0.596752	0.866475	0.218232	0.354353	0.779825	0.0591695	0.0137461	0.838218	0.932642	0.879311	0.829735	0.890421	0.438232	0.849106	0.177173	0.993289	0.951605	0.679654	0.981438	0.658834	0.613095	0.797647	0.0504996	0.0628333	0.00302906	0.659963	0.000851345	0.0286665
DDB_G0267380	0.641384	0.697712	0.80994	0.779279	0.865074	0.799166	0.820909	0.837297	0.954231	0.923221	0.859315	0.804549	0.99397	0.930918	0.844675	0.674859	0.989727	0.93886	0.70016	0.789244	0.994504	0.937108	0.886274	0.665114	0.963604	0.879229	0.836259	0.809469	0.964176	0.934073	0.884167	0.82983	0.982286	0.943618	0.911284	0.816481	0.993116	0.946507	0.873055	0.983044	0.813514	0.770862	0.516799	0.623239	0.960147	0.865416	0.994597	0.520717	0.415236
DDB_G0267382	0.47435	0.268331	0.609847	0.540791	0.863451	0.814106	0.831938	0.840092	0.954915	0.923555	0.856649	0.805684	0.994025	0.931205	0.847826	0.732138	0.989676	0.941322	0.818073	0.76005	0.994755	0.953806	0.872499	0.83697	0.963189	0.857441	0.831069	0.808043	0.963248	0.935046	0.885329	0.832423	0.98256	0.942504	0.909802	0.674658	0.993325	0.952358	0.551027	0.98321	0.2597	0.450494	0.174206	0.316939	0.961269	0.884165	0.994795	0.363598	0.259376
DDB_G0267384	0.319556	0.664782	0.780626	0.751287	0.446694	0.434678	0.430337	0.358964	0.933352	0.91531	0.830058	0.666253	0.992534	0.920372	0.789096	0.605831	0.98799	0.901979	0.625305	0.3629	0.988562	0.905069	0.61918	0.624431	0.925317	0.696286	0.584561	0.6778	0.949827	0.9208	0.872259	0.803421	0.948369	0.924455	0.78626	0.411768	0.990715	0.944553	0.726445	0.976844	0.715938	0.29927	0.842643	0.225394	0.725522	0.667478	0.992746	0.171041	0.092413
DDB_G0267386	0.651392	0.677973	0.774422	0.757636	0.861749	0.802997	0.826154	0.829538	0.954065	0.923128	0.857736	0.804891	0.993901	0.930575	0.847059	0.683853	0.989491	0.940527	0.767313	0.807447	0.994623	0.949187	0.893208	0.812531	0.956671	0.87082	0.795731	0.789355	0.962284	0.932566	0.877965	0.826453	0.981609	0.941591	0.909529	0.821518	0.992941	0.949255	0.874993	0.98204	0.870954	0.776091	0.849564	0.758545	0.957089	0.848771	0.994693	0.577637	0.583781
DDB_G0267388	0.0424513	0.16681	0.709747	0.255874	0.765983	0.304436	0.42925	0.792517	0.81437	0.833881	0.788622	0.634534	0.975044	0.628051	0.47994	0.093368	0.919669	0.664429	0.203828	0.640851	0.991507	0.928931	0.85076	0.817587	0.880671	0.809583	0.776239	0.71024	0.879077	0.892288	0.753445	0.724833	0.969051	0.923154	0.840252	0.675074	0.990161	0.927323	0.685391	0.974091	0.793249	0.425365	0.809785	0.196246	0.690679	0.404654	0.99346	0.0624288	0.0332685
DDB_G0267390	0.651419	0.692398	0.806121	0.769103	0.864845	0.812709	0.828159	0.836645	0.953264	0.921176	0.856155	0.802913	0.993755	0.930053	0.845019	0.538792	0.989254	0.939759	0.51708	0.455664	0.994582	0.933952	0.817019	0.815617	0.914137	0.730721	0.760877	0.791105	0.96417	0.932539	0.867977	0.650794	0.981391	0.923385	0.743654	0.34751	0.993017	0.941313	0.646832	0.982593	0.858873	0.468658	0.839896	0.419385	0.958841	0.893486	0.994135	0.0391013	0.145819
DDB_G0267392	0.36803	0.518402	0.742193	0.658599	0.829906	0.556996	0.444059	0.545271	0.888684	0.574036	0.586131	0.558987	0.958125	0.824502	0.648681	0.617309	0.986044	0.923303	0.596758	0.357985	0.992432	0.906305	0.624756	0.376584	0.926989	0.640971	0.411357	0.536874	0.95135	0.880092	0.83341	0.758069	0.976957	0.908291	0.865985	0.61851	0.985188	0.903446	0.511309	0.980567	0.821639	0.237508	0.767474	0.140399	0.801895	0.391654	0.983704	0.300881	0.482018
DDB_G0267394	0.649392	0.66671	0.798056	0.767385	0.827592	0.797158	0.817105	0.826411	0.95159	0.919948	0.853989	0.788713	0.993652	0.928574	0.836792	0.731821	0.98918	0.938077	0.821652	0.82869	0.994279	0.954301	0.896211	0.839813	0.963408	0.877162	0.827748	0.800077	0.962979	0.928966	0.880208	0.814735	0.980833	0.94139	0.902274	0.82695	0.992386	0.887921	0.871575	0.980588	0.879636	0.772214	0.786614	0.582341	0.961266	0.888974	0.9946	0.626916	0.543633
DDB_G0267396	0.0235572	0.422663	0.418375	0.19014	0.163077	0.073944	0.483878	0.770306	0.942602	0.712982	0.0863771	0.0676366	0.945281	0.105156	0.0513422	0.0741603	0.88823	0.604753	0.571882	0.795009	0.993276	0.934233	0.558185	0.744634	0.935961	0.488434	0.608338	0.392174	0.903615	0.879996	0.703832	0.582969	0.932416	0.869647	0.887916	0.0318664	0.98959	0.861102	0.00772474	0.969951	0.00659853	0.00106791	0.0107858	0.00175732	0.949209	0.835663	0.986944	0.161741	0.0822962
DDB_G0267398	0.109329	0.0183971	0.0290039	0.048788	0.681912	0.760403	0.791496	0.540123	0.745081	0.638932	0.0684416	0.00510525	0.991893	0.458301	0.0324533	0.000202844	0.881828	0.114449	0.00214922	0.00792854	0.994526	0.855176	0.870118	0.792782	0.959939	0.878463	0.835431	0.802533	0.962341	0.933571	0.85076	0.73153	0.982362	0.939833	0.873728	0.67134	0.992747	0.939253	0.688328	0.981155	0.871838	0.242137	0.592639	0.0141017	0.874783	0.281804	0.808067	0.135906	0.361361
DDB_G0267400	0.633486	0.686762	0.80942	0.777071	0.867028	0.809976	0.826462	0.836017	0.950338	0.921316	0.856867	0.805311	0.993961	0.93188	0.846888	0.736649	0.989685	0.940683	0.827704	0.833826	0.994683	0.956356	0.899841	0.845212	0.963644	0.878117	0.837369	0.808165	0.964205	0.934848	0.884694	0.829789	0.98236	0.943897	0.90789	0.833506	0.993267	0.95206	0.874574	0.982089	0.884968	0.786065	0.840623	0.763659	0.960413	0.801055	0.994338	0.408202	0.508527
DDB_G0267402	0.656367	0.699283	0.810321	0.777643	0.868008	0.817937	0.833259	0.839732	0.95503	0.924149	0.859304	0.806956	0.994003	0.931656	0.847911	0.741578	0.989706	0.941242	0.828132	0.834635	0.99474	0.956593	0.900651	0.844386	0.964006	0.880407	0.837705	0.808816	0.964549	0.935239	0.88485	0.831023	0.98267	0.943419	0.910973	0.833214	0.993331	0.952457	0.876264	0.983229	0.885738	0.764769	0.869874	0.730286	0.963003	0.883692	0.994908	0.689989	0.638357
DDB_G0267404	0.188001	0.473586	0.588241	0.576685	0.472965	0.393637	0.37571	0.738456	0.95181	0.918431	0.651756	0.527827	0.993612	0.769088	0.581952	0.122374	0.940898	0.754107	0.12772	0.7629	0.993173	0.893798	0.83767	0.760089	0.948013	0.783031	0.6468	0.776165	0.785431	0.502215	0.730403	0.395703	0.967681	0.913888	0.837951	0.0918476	0.984844	0.947486	0.0171138	0.973137	0.0357488	0.128719	0.00639392	0.0362489	0.918356	0.294933	0.967485	0.146688	0.0784926
DDB_G0267406	0.40166	0.685846	0.780329	0.742812	0.506463	0.684625	0.756723	0.825343	0.91822	0.874783	0.354451	0.151173	0.993692	0.765312	0.422183	0.235228	0.955609	0.696032	0.38388	0.82155	0.990684	0.940369	0.802146	0.465579	0.95856	0.613428	0.298606	0.299095	0.847795	0.418444	0.365699	0.182748	0.976219	0.931103	0.886396	0.621176	0.99225	0.947143	0.809158	0.981775	0.692837	0.734118	0.676402	0.717027	0.945342	0.881964	0.992285	0.356277	0.198525
DDB_G0267408	0.626709	0.669875	0.794259	0.763364	0.861884	0.808299	0.825986	0.833934	0.951919	0.920517	0.854664	0.800701	0.993649	0.9285	0.842082	0.418386	0.989145	0.938759	0.554258	0.423269	0.994418	0.836995	0.614122	0.768308	0.880276	0.642302	0.769357	0.774545	0.963998	0.926938	0.772948	0.449372	0.968619	0.759647	0.460365	0.201907	0.99282	0.937352	0.670996	0.982503	0.83559	0.550307	0.831076	0.568456	0.958498	0.890809	0.991765	0.103189	0.285744
DDB_G0267410	0.608229	0.410951	0.579075	0.722189	0.666144	0.630201	0.793379	0.801946	0.947294	0.867329	0.65042	0.474333	0.988646	0.815595	0.57685	0.453325	0.984336	0.904286	0.785926	0.758611	0.991375	0.943441	0.85412	0.825474	0.955248	0.719249	0.751107	0.527048	0.906279	0.904796	0.678268	0.746475	0.973927	0.916752	0.833347	0.688883	0.981659	0.939548	0.828894	0.901073	0.74273	0.274264	0.764056	0.720227	0.882471	0.725425	0.990591	0.101031	0.0269629
DDB_G0267412	0.297956	0.493104	0.773012	0.670919	0.123242	0.50326	0.512641	0.129892	0.746098	0.88639	0.710004	0.438572	0.975144	0.446463	0.0827193	0.0065662	0.988707	0.839183	0.582946	0.762273	0.994136	0.951855	0.815045	0.737635	0.963255	0.641364	0.458765	0.193222	0.579608	0.596268	0.315195	0.315679	0.179799	0.0674365	0.061813	0.000410837	0.992641	0.947256	0.323305	0.983231	0.868854	0.0552022	0.867619	0.134481	0.957463	0.872989	0.994917	0.690014	0.63885
DDB_G0267414	0.127421	0.0775319	0.422615	0.438753	0.851938	0.602437	0.591323	0.567518	0.754028	0.634165	0.468779	0.601134	0.993494	0.92059	0.817555	0.541856	0.987681	0.926812	0.638191	0.752914	0.993594	0.949772	0.88275	0.839371	0.945931	0.858538	0.796054	0.775479	0.955738	0.931586	0.648413	0.32565	0.977149	0.888956	0.733149	0.517471	0.967921	0.722747	0.402136	0.971861	0.827196	0.508829	0.829456	0.280541	0.889871	0.702255	0.993939	0.0561781	0.036506
DDB_G0267416	0.00050641	8.09429e-05	0.0165263	0.0164725	0.128727	0.454048	0.0540362	0.20487	0.121533	0.00798378	0.0183573	0.061068	0.965117	0.883234	0.80067	0.418893	0.98309	0.876876	0.818304	0.582709	0.99215	0.935289	0.743188	0.790201	0.886535	0.734142	0.659451	0.651241	0.835814	0.930254	0.718073	0.637746	0.887712	0.920562	0.885203	0.683736	0.972221	0.867412	0.803397	0.978941	0.835763	0.743495	0.820564	0.720987	0.952216	0.873791	0.993502	0.345468	0.278184
DDB_G0267418	0.65873	0.697325	0.81029	0.778622	0.867402	0.817674	0.833674	0.840144	0.954562	0.923542	0.859575	0.806692	0.994028	0.931645	0.847461	0.740584	0.989716	0.941134	0.827123	0.833494	0.994739	0.956541	0.898651	0.840065	0.964023	0.877326	0.835003	0.796002	0.963315	0.932647	0.871626	0.586794	0.982412	0.944013	0.909874	0.831683	0.99317	0.904554	0.849535	0.980586	0.878836	0.761988	0.869487	0.763565	0.963577	0.894601	0.994784	0.672344	0.602968
DDB_G0267420	0.654931	0.689174	0.802855	0.690707	0.866867	0.814868	0.824689	0.74836	0.954558	0.922668	0.841827	0.80004	0.993911	0.927993	0.844097	0.741061	0.989502	0.939046	0.826152	0.827599	0.994501	0.918161	0.793254	0.482916	0.956428	0.857298	0.708293	0.716473	0.963897	0.916444	0.881749	0.827173	0.982631	0.94421	0.912347	0.827363	0.993304	0.95275	0.857231	0.983159	0.871945	0.787997	0.859969	0.76364	0.962332	0.891175	0.994702	0.641964	0.632224
DDB_G0267422	0.349439	0.173012	0.229573	0.387381	0.759738	0.724021	0.79075	0.778575	0.941353	0.899844	0.821721	0.549345	0.992326	0.881716	0.615375	0.566545	0.984032	0.883183	0.767335	0.815306	0.989791	0.950717	0.872854	0.779558	0.951683	0.781246	0.567953	0.619619	0.948597	0.859359	0.813001	0.780381	0.975795	0.934994	0.889156	0.814757	0.990959	0.938403	0.856447	0.975227	0.868921	0.680281	0.838436	0.738224	0.949081	0.817194	0.95625	0.212713	0.330035
DDB_G0267424	0.554857	0.667277	0.76783	0.746876	0.803441	0.667492	0.664299	0.781221	0.945933	0.909887	0.831363	0.748352	0.992739	0.899859	0.766986	0.71086	0.985207	0.875725	0.812845	0.815606	0.988214	0.951601	0.856343	0.762236	0.937634	0.818289	0.668236	0.570635	0.955853	0.914162	0.789312	0.422632	0.978073	0.921173	0.804747	0.532109	0.99221	0.835421	0.532679	0.951428	0.621827	0.097246	0.855625	0.35469	0.637665	0.289507	0.993267	0.292302	0.154417
DDB_G0267426	0.37315	0.189881	0.798137	0.741308	0.825814	0.662723	0.491635	0.407045	0.648102	0.229437	0.140417	0.109567	0.992854	0.885693	0.806973	0.172039	0.988054	0.938525	0.509077	0.462252	0.994477	0.950318	0.882956	0.819789	0.938674	0.813238	0.732381	0.742491	0.963819	0.934189	0.884093	0.828288	0.982307	0.943025	0.911015	0.830705	0.993175	0.951492	0.87217	0.982154	0.874893	0.739676	0.867106	0.758622	0.963086	0.894197	0.994817	0.685031	0.635169
DDB_G0267428	0.620337	0.479844	0.609502	0.402453	0.786242	0.757931	0.616131	0.53697	0.900551	0.899099	0.623553	0.38365	0.980663	0.836148	0.666657	0.411467	0.965368	0.726007	0.623688	0.812855	0.989198	0.937941	0.81673	0.667178	0.85283	0.643855	0.467813	0.260373	0.922044	0.805073	0.235421	0.234643	0.978027	0.768577	0.738772	0.118023	0.938218	0.767035	0.071778	0.973601	0.367031	0.601527	0.534237	0.61844	0.827083	0.781448	0.992827	0.0729425	0.0965096
DDB_G0267430	0.51314	0.451339	0.607419	0.741855	0.671481	0.602673	0.780647	0.771032	0.942655	0.846287	0.69254	0.508929	0.98632	0.795909	0.549705	0.185744	0.966997	0.802085	0.457662	0.704753	0.993207	0.904121	0.871214	0.780216	0.910731	0.821341	0.704631	0.606113	0.94287	0.846817	0.81895	0.648953	0.973903	0.912513	0.884619	0.634376	0.988721	0.943369	0.810968	0.971027	0.791147	0.552137	0.786043	0.62081	0.958827	0.647755	0.980904	0.294222	0.123965
DDB_G0267432	0.00911799	0.1544	0.720125	0.740208	0.394621	0.0108607	0.00637289	0.120216	0.378298	0.177691	0.641837	0.755595	0.975581	0.792933	0.300462	0.0277762	0.955825	0.464846	0.0274904	0.279327	0.98099	0.716957	0.836953	0.562471	0.919061	0.835442	0.777237	0.713806	0.922555	0.921174	0.874269	0.780896	0.969553	0.876037	0.882147	0.738592	0.991329	0.943146	0.852511	0.975932	0.857919	0.329311	0.846609	0.476583	0.827432	0.626327	0.991224	0.275148	0.0745939
DDB_G0267434	0.590513	0.640174	0.772776	0.734173	0.810019	0.804447	0.826434	0.812167	0.938791	0.893923	0.83429	0.770289	0.993574	0.921997	0.828984	0.731207	0.987444	0.933394	0.824033	0.832336	0.993695	0.949719	0.892149	0.830192	0.957943	0.868802	0.815881	0.770606	0.963333	0.923902	0.807586	0.813663	0.979976	0.912474	0.9053	0.731647	0.991366	0.942082	0.84936	0.973898	0.865124	0.70899	0.802211	0.731798	0.932747	0.82277	0.994094	0.678766	0.62702
DDB_G0267436	0.0182672	0.00282191	0.312695	0.456985	0.501908	0.423748	0.399284	0.69825	0.198949	0.135909	0.345324	0.552152	0.992308	0.902384	0.635569	0.645314	0.984175	0.85454	0.646988	0.818645	0.991079	0.942453	0.877145	0.824013	0.879069	0.739531	0.681958	0.640689	0.939634	0.928427	0.847361	0.385176	0.973172	0.936146	0.875694	0.490032	0.991494	0.776478	0.179966	0.961125	0.435446	0.531123	0.790798	0.749893	0.945767	0.824926	0.994166	0.586718	0.416997
DDB_G0267438	0.169076	0.0666057	0.115702	0.0759426	0.81582	0.73141	0.747367	0.778999	0.728277	0.604645	0.571438	0.733173	0.992976	0.923626	0.819897	0.716527	0.988757	0.928797	0.81388	0.816772	0.993565	0.952887	0.890533	0.823507	0.959643	0.865184	0.823532	0.652385	0.959724	0.926811	0.756161	0.805776	0.979432	0.85986	0.889657	0.456947	0.961772	0.920551	0.504013	0.972261	0.226122	0.100049	0.220899	0.0703772	0.757426	0.222102	0.992376	0.167968	0.300693
DDB_G0267440	0.0431959	0.612598	0.668488	0.713966	0.0792883	0.0262838	0.0714461	0.148594	0.942529	0.907557	0.805884	0.476076	0.992771	0.862164	0.378697	0.052121	0.980269	0.750064	0.195473	0.591651	0.977219	0.594304	0.675689	0.75988	0.93853	0.738204	0.560515	0.45284	0.838854	0.42846	0.286197	0.296879	0.955202	0.907154	0.892661	0.0811962	0.991563	0.933887	0.316671	0.97807	0.212684	0.179949	0.123279	0.0911307	0.95505	0.874049	0.988878	0.16282	0.0308643
DDB_G0267442	0.340454	0.295998	0.705602	0.676301	0.728568	0.75245	0.709938	0.650369	0.840981	0.851208	0.441633	0.293265	0.990071	0.899113	0.695055	0.355215	0.970022	0.838788	0.306086	0.150777	0.991054	0.918938	0.738095	0.645989	0.948643	0.762445	0.724626	0.696544	0.956825	0.926554	0.872206	0.790521	0.981491	0.940411	0.904978	0.766046	0.992965	0.942962	0.828998	0.978347	0.824115	0.780896	0.809559	0.717453	0.937168	0.873892	0.993675	0.601043	0.589454
DDB_G0267444	0.644498	0.548089	0.803982	0.77157	0.839666	0.808762	0.826476	0.831961	0.926845	0.884298	0.770076	0.711009	0.993665	0.927671	0.841833	0.714358	0.98897	0.938553	0.80284	0.706136	0.994504	0.954175	0.882248	0.819081	0.962818	0.870851	0.82529	0.798456	0.962405	0.931558	0.881285	0.807464	0.982001	0.943329	0.910182	0.829085	0.993067	0.951044	0.874604	0.98186	0.879227	0.786879	0.866882	0.762712	0.962074	0.887423	0.994735	0.320279	0.311708
DDB_G0267446	0.563929	0.475257	0.773268	0.736226	0.574348	0.697755	0.798068	0.635895	0.914332	0.822403	0.715422	0.778144	0.990717	0.913607	0.809115	0.053707	0.976008	0.884092	0.0199394	0.0449182	0.992422	0.593893	0.50529	0.375755	0.552669	0.381028	0.226238	0.15098	0.950931	0.90016	0.789895	0.390538	0.981581	0.940497	0.891223	0.816841	0.992966	0.944032	0.856423	0.98133	0.834649	0.364034	0.548384	0.0617918	0.939862	0.870522	0.994006	0.104528	0.0515397
DDB_G0267448	0.478996	0.656487	0.599041	0.771988	0.705801	0.421188	0.632705	0.816782	0.937161	0.903704	0.746869	0.479434	0.976452	0.70986	0.416114	0.0571154	0.965516	0.695743	0.16214	0.410108	0.990185	0.896091	0.861487	0.756674	0.945145	0.832243	0.807375	0.697771	0.951936	0.919838	0.81801	0.773403	0.975157	0.835083	0.811126	0.345411	0.985524	0.92962	0.563245	0.977504	0.828148	0.679346	0.762486	0.680771	0.909284	0.816604	0.990148	0.471063	0.342567
DDB_G0267450	0.643454	0.692447	0.803435	0.770642	0.859734	0.802291	0.812747	0.824492	0.95204	0.919747	0.853358	0.796557	0.993674	0.925481	0.834017	0.713045	0.988599	0.931501	0.804485	0.81449	0.993779	0.955714	0.896277	0.841752	0.943833	0.868351	0.822827	0.791519	0.95849	0.92848	0.870882	0.796829	0.981527	0.939997	0.860969	0.822463	0.9929	0.932407	0.864031	0.979976	0.853853	0.695504	0.533085	0.26526	0.959934	0.873667	0.982088	0.537925	0.134849
DDB_G0267452	0.547289	0.531633	0.793708	0.7638	0.861828	0.804637	0.803424	0.783929	0.948189	0.895746	0.755341	0.492009	0.993511	0.923085	0.792891	0.342634	0.989156	0.935522	0.671785	0.758086	0.99445	0.940782	0.893182	0.831492	0.962207	0.878299	0.835289	0.807922	0.964021	0.934739	0.883426	0.831549	0.982398	0.943311	0.909384	0.831603	0.993264	0.950168	0.873561	0.980939	0.879549	0.787861	0.865837	0.742217	0.961014	0.872165	0.994193	0.687729	0.638067
DDB_G0267454	0.657853	0.698728	0.810214	0.778907	0.868326	0.817088	0.833111	0.840221	0.954606	0.923745	0.8591	0.805047	0.994018	0.930387	0.846644	0.737004	0.989655	0.940532	0.824718	0.833095	0.994667	0.956056	0.900445	0.628678	0.963785	0.880177	0.837162	0.809211	0.964458	0.915881	0.873145	0.820608	0.981776	0.942458	0.911489	0.809706	0.993353	0.952465	0.875083	0.983147	0.885354	0.783499	0.869204	0.756133	0.963227	0.885224	0.994767	0.68287	0.631726
DDB_G0267456	0.656835	0.697083	0.808885	0.777892	0.867167	0.815596	0.832438	0.83822	0.954474	0.922849	0.855081	0.536343	0.993918	0.930014	0.698845	0.167876	0.98975	0.939027	0.778454	0.797233	0.994713	0.954615	0.897742	0.842757	0.963986	0.880129	0.838286	0.810152	0.96462	0.934958	0.883044	0.832289	0.982614	0.942988	0.91234	0.834369	0.993388	0.95284	0.876669	0.983154	0.885207	0.787692	0.870415	0.764189	0.963754	0.895724	0.994905	0.571196	0.621159
DDB_G0267458	0.379436	0.648351	0.582855	0.341781	0.479862	0.160051	0.121047	0.0848852	0.927354	0.701	0.415206	0.236093	0.980195	0.699444	0.403729	0.0350312	0.987217	0.915623	0.415367	0.588047	0.994251	0.903088	0.86056	0.737916	0.944117	0.848332	0.77958	0.793475	0.961098	0.932419	0.868805	0.827903	0.981235	0.93908	0.906813	0.68105	0.992277	0.950435	0.675192	0.980845	0.817968	0.725316	0.655614	0.505561	0.960648	0.882814	0.99371	0.314605	0.466759
DDB_G0267460	0.630784	0.676377	0.755375	0.749389	0.862453	0.807834	0.821795	0.812214	0.952036	0.918318	0.833168	0.774654	0.993324	0.878365	0.757917	0.641803	0.984038	0.898313	0.794477	0.821307	0.993789	0.954027	0.889259	0.829563	0.9538	0.862217	0.8237	0.774264	0.958285	0.923707	0.84991	0.593823	0.981159	0.939648	0.844956	0.773167	0.992813	0.890728	0.846163	0.970106	0.763764	0.759875	0.28018	0.338503	0.956426	0.881685	0.977167	0.620416	0.243854
DDB_G0267462	0.17384	0.61081	0.784004	0.697699	0.390759	0.19626	0.539835	0.767171	0.852589	0.908816	0.715464	0.313063	0.980064	0.69186	0.251617	0.0229701	0.983496	0.763608	0.214377	0.671846	0.987547	0.767144	0.873421	0.735233	0.947133	0.841123	0.815221	0.682138	0.88761	0.888708	0.477787	0.293351	0.973018	0.920586	0.872589	0.776189	0.981061	0.857379	0.726671	0.980399	0.780002	0.302391	0.815032	0.389121	0.902624	0.598736	0.988827	0.477229	0.285596
DDB_G0267464	0.316004	0.224097	0.606602	0.702805	0.853336	0.44487	0.612377	0.760542	0.48932	0.608572	0.698786	0.737003	0.992168	0.842946	0.513265	0.088242	0.984323	0.848742	0.320489	0.55482	0.991445	0.833969	0.83293	0.649259	0.94597	0.846739	0.755073	0.67256	0.929795	0.822994	0.523861	0.381076	0.980526	0.908085	0.784196	0.431668	0.986677	0.769502	0.290274	0.949979	0.571261	0.447724	0.819444	0.626784	0.96031	0.798678	0.9471	0.213807	0.088113
DDB_G0267466	0.00101723	0.0640424	0.744378	0.714982	0.0250031	0.00243518	0.00074526	0.000635659	0.370995	0.129763	0.0263732	0.00764601	0.989984	0.637951	0.253221	0.11575	0.813752	0.270612	0.0731374	0.0499379	0.987673	0.90164	0.700365	0.751603	0.935731	0.79928	0.626819	0.721852	0.929264	0.796712	0.805464	0.647678	0.89852	0.862011	0.877283	0.647448	0.974926	0.674031	0.697036	0.936098	0.808878	0.632328	0.598798	0.643257	0.909091	0.778131	0.988749	0.553047	0.494898
DDB_G0267468	0.389177	0.629904	0.777685	0.712495	0.808808	0.587599	0.40504	0.509483	0.928633	0.750897	0.708341	0.567887	0.987328	0.892318	0.710605	0.645043	0.987075	0.921898	0.812407	0.806864	0.993057	0.948615	0.856255	0.751631	0.945744	0.785957	0.62351	0.497233	0.95642	0.897003	0.680858	0.531616	0.970425	0.751318	0.56824	0.508813	0.986822	0.854033	0.755109	0.980554	0.860693	0.63003	0.849837	0.702198	0.922946	0.860871	0.993532	0.15983	0.139289
DDB_G0267470	0.0202761	0.286391	0.37206	0.25445	0.129644	0.418952	0.659654	0.834701	0.945259	0.845553	0.285552	0.284759	0.9934	0.797871	0.665036	0.164647	0.985921	0.922589	0.532831	0.529297	0.994654	0.954711	0.897216	0.818671	0.963091	0.878059	0.828088	0.705179	0.96419	0.93477	0.877483	0.798905	0.982287	0.934902	0.892128	0.82594	0.993011	0.947929	0.74658	0.983194	0.383279	0.0966571	0.17272	0.0271827	0.80496	0.0985356	0.993462	0.0593136	0.0270027
DDB_G0267472	0.478525	0.428864	0.712971	0.575566	0.84736	0.777486	0.7964	0.683225	0.936012	0.904535	0.708033	0.773222	0.991541	0.744947	0.763421	0.603256	0.966342	0.908727	0.752719	0.801518	0.987039	0.900446	0.821249	0.842348	0.958325	0.849137	0.604283	0.692255	0.954201	0.79117	0.803269	0.764997	0.933871	0.8381	0.794373	0.376622	0.960577	0.797733	0.337839	0.98076	0.852274	0.188963	0.791689	0.164565	0.159061	0.0767496	0.988866	0.570869	0.610178
DDB_G0267474	0.106222	0.0534084	0.0611764	0.499163	0.761186	0.761784	0.6492	0.28324	0.924126	0.816228	0.199857	0.109749	0.963376	0.245405	0.0956697	0.00931447	0.957655	0.777596	0.38076	0.682898	0.993297	0.889498	0.866951	0.323582	0.947769	0.85111	0.254686	0.0523889	0.936142	0.372552	0.0298298	0.34514	0.881228	0.324907	0.766076	0.589992	0.985697	0.95055	0.873318	0.950869	0.678538	0.0360763	0.867884	0.447879	0.825383	0.430331	0.983086	0.327921	0.0972654
DDB_G0267476	0.305257	0.339938	0.263814	0.702299	0.0542958	0.0118548	0.275372	0.522495	0.919316	0.854457	0.352644	0.108664	0.972416	0.289527	0.0596896	0.109745	0.942783	0.608983	0.62235	0.518774	0.988574	0.941978	0.813953	0.335013	0.905426	0.507399	0.157741	0.00758433	0.933547	0.626174	0.037251	0.327123	0.755153	0.0795214	0.435503	0.00355111	0.975531	0.947942	0.651682	0.956841	0.524898	0.15909	0.375598	0.100499	0.951878	0.767874	0.993867	0.542274	0.385144
DDB_G0267480	0.389593	0.486315	0.786326	0.742595	0.807801	0.534805	0.752094	0.777144	0.846662	0.887473	0.828884	0.764038	0.990735	0.897252	0.602463	0.391811	0.987671	0.89193	0.699463	0.802724	0.991298	0.930944	0.877983	0.828586	0.958341	0.702853	0.720451	0.763067	0.856596	0.845267	0.832668	0.810575	0.977702	0.871508	0.538966	0.589329	0.990063	0.806131	0.674998	0.959718	0.564178	0.482775	0.0951086	0.0915068	0.922502	0.7389	0.993265	0.512486	0.297099
DDB_G0267482	0.595326	0.0338922	0.0345927	0.0712147	0.475774	0.374118	0.513679	0.698368	0.806588	0.756331	0.775955	0.717406	0.990997	0.880779	0.794197	0.590424	0.982228	0.912872	0.724187	0.535478	0.991103	0.943913	0.784682	0.776816	0.944694	0.563807	0.783627	0.765862	0.887306	0.869767	0.7842	0.736082	0.879396	0.616353	0.641076	0.684996	0.98896	0.934661	0.29979	0.97314	0.184205	0.028511	0.215049	0.0375094	0.837371	0.667558	0.99274	0.569228	0.598454
DDB_G0267484	0.538795	0.642701	0.710568	0.717939	0.846656	0.775926	0.792219	0.795319	0.94042	0.905701	0.839852	0.73597	0.991834	0.901972	0.709425	0.275547	0.985381	0.893439	0.440406	0.215746	0.99314	0.866898	0.582564	0.548323	0.944088	0.785374	0.749197	0.763333	0.935336	0.925633	0.864277	0.817686	0.97895	0.930989	0.889267	0.438127	0.992	0.947134	0.600601	0.980302	0.695841	0.368643	0.659335	0.309648	0.942252	0.764035	0.933163	0.0722723	0.00669384
DDB_G0267486	0.017083	0.0223033	0.0762771	0.044063	0.810174	0.632253	0.600045	0.782028	0.821844	0.616494	0.760122	0.599881	0.990368	0.716761	0.79833	0.573578	0.914819	0.927071	0.6713	0.627991	0.983646	0.930295	0.638991	0.805679	0.946237	0.757598	0.720083	0.748305	0.901214	0.905317	0.847578	0.783619	0.919249	0.818329	0.735572	0.742563	0.98909	0.937007	0.742498	0.974855	0.802774	0.322399	0.73946	0.185441	0.867371	0.52703	0.989164	0.584837	0.595793
DDB_G0267488	0.130494	0.330193	0.710725	0.656161	0.715224	0.504482	0.462475	0.787796	0.921632	0.88764	0.793253	0.71616	0.992446	0.804117	0.700806	0.39217	0.951774	0.823163	0.507734	0.797073	0.992346	0.944544	0.830708	0.803036	0.932056	0.805282	0.702783	0.717312	0.916639	0.9125	0.85481	0.718871	0.971062	0.907375	0.885642	0.628471	0.991605	0.923957	0.838397	0.972524	0.847612	0.757035	0.746628	0.682671	0.941856	0.84837	0.99306	0.290716	0.323436
DDB_G0267490	0.00337275	0.0012211	0.0177712	0.0941557	0.858667	0.652892	0.189474	0.157319	0.717147	0.125791	0.0984291	0.0626643	0.961563	0.49759	0.414576	0.710766	0.94964	0.894749	0.66614	0.721982	0.992472	0.671523	0.631438	0.515039	0.763437	0.661201	0.549602	0.297498	0.957121	0.925427	0.774784	0.28178	0.979635	0.913613	0.601439	0.712171	0.988875	0.718791	0.750902	0.957193	0.489803	0.0479699	0.0514562	0.00103695	0.751105	0.375511	0.989999	0.0578116	0.112204
DDB_G0267492	0.472373	0.317898	0.762915	0.766342	0.857996	0.800133	0.783322	0.743757	0.882385	0.735806	0.607003	0.6332	0.993637	0.917257	0.826131	0.619869	0.988116	0.935028	0.764289	0.780528	0.994339	0.953426	0.889526	0.833866	0.96148	0.870358	0.825456	0.75078	0.959671	0.902238	0.6863	0.8011	0.969639	0.842874	0.89286	0.642806	0.991179	0.94804	0.846916	0.971966	0.881472	0.495573	0.812416	0.2512	0.819983	0.256252	0.966553	0.149326	0.279297
DDB_G0267494	0.0288025	0.54753	0.656246	0.620305	0.0795871	0.256281	0.129265	0.35046	0.913465	0.891982	0.723331	0.355858	0.988131	0.859958	0.672659	0.608904	0.976084	0.742166	0.725449	0.566711	0.983894	0.828965	0.484008	0.734272	0.727585	0.33286	0.548986	0.136881	0.938371	0.881288	0.780326	0.722984	0.921771	0.921643	0.881886	0.680561	0.943577	0.797309	0.505669	0.974718	0.736046	0.624822	0.735294	0.510438	0.921124	0.775933	0.991742	0.61062	0.514657
DDB_G0267496	0.515717	0.412007	0.652693	0.690009	0.81904	0.787839	0.814217	0.816356	0.934604	0.86738	0.764321	0.494815	0.99205	0.911296	0.588101	0.127453	0.987939	0.761253	0.24772	0.350295	0.975631	0.649586	0.589474	0.536125	0.810443	0.753036	0.833832	0.725623	0.95978	0.710467	0.264556	0.743709	0.941379	0.599013	0.90104	0.623805	0.966696	0.92885	0.725172	0.864768	0.687434	0.121792	0.759511	0.689768	0.808361	0.686518	0.988533	0.139645	0.0854921
DDB_G0267498	0.165452	0.613887	0.739945	0.540856	0.536956	0.438426	0.689176	0.802654	0.939222	0.832247	0.645889	0.702957	0.978936	0.7506	0.72445	0.623649	0.980704	0.816753	0.777013	0.256194	0.981733	0.837097	0.271657	0.124979	0.795974	0.482534	0.402585	0.45927	0.798498	0.470049	0.45698	0.0955763	0.973776	0.893423	0.677639	0.694229	0.990337	0.895013	0.843445	0.972081	0.851018	0.726185	0.818272	0.659163	0.954017	0.857863	0.993042	0.215234	0.0826813
DDB_G0267500	0.0362039	0.0190894	0.736382	0.519608	0.772382	0.166318	0.23856	0.699231	0.307473	0.279011	0.8034	0.740295	0.992332	0.627048	0.430314	0.135849	0.931077	0.731311	0.267208	0.718106	0.992045	0.944245	0.841573	0.8134	0.952908	0.817609	0.810114	0.777618	0.911215	0.915459	0.827505	0.688805	0.970327	0.919103	0.890607	0.656112	0.990875	0.932878	0.731762	0.96803	0.626604	0.346669	0.816131	0.561576	0.713485	0.24423	0.992458	0.668297	0.615637
DDB_G0267502	0.0917206	0.562665	0.773523	0.621071	0.437014	0.38966	0.336789	0.830219	0.940845	0.91747	0.498181	0.488531	0.991352	0.648766	0.57487	0.705517	0.88556	0.734512	0.811694	0.771439	0.988213	0.822307	0.516319	0.272336	0.86716	0.616255	0.39359	0.505397	0.950487	0.902962	0.871351	0.715325	0.975682	0.884385	0.888783	0.731522	0.983008	0.947234	0.554976	0.934353	0.33107	0.07907	0.569805	0.231331	0.946978	0.741233	0.967713	0.00393008	0.0031058
DDB_G0267504	0.459559	0.424405	0.779435	0.656198	0.845668	0.583333	0.654085	0.785979	0.752486	0.73566	0.814216	0.624631	0.987497	0.685048	0.292386	0.174471	0.954352	0.54204	0.342268	0.689923	0.962307	0.945272	0.833387	0.792646	0.819128	0.705305	0.488179	0.404707	0.905289	0.802981	0.526559	0.0506322	0.974563	0.91926	0.671916	0.580065	0.988337	0.703243	0.543828	0.958482	0.816312	0.350434	0.852618	0.661489	0.915918	0.673462	0.986624	0.521366	0.629289
DDB_G0267506	0.609129	0.675963	0.778026	0.715939	0.849963	0.775553	0.765498	0.81599	0.941701	0.86625	0.848544	0.79423	0.991618	0.92012	0.824927	0.698808	0.984342	0.919797	0.777746	0.744949	0.994052	0.947608	0.737166	0.77958	0.955421	0.676072	0.757071	0.776147	0.913342	0.902186	0.856359	0.776838	0.970474	0.894173	0.844797	0.776036	0.990601	0.936201	0.832542	0.97734	0.818096	0.748743	0.790873	0.700623	0.942285	0.851813	0.991185	0.0560478	0.086602
DDB_G0267508	0.62336	0.468518	0.777077	0.772368	0.842759	0.806619	0.82165	0.827582	0.941674	0.847913	0.764772	0.74601	0.993202	0.923272	0.831432	0.710602	0.988904	0.936911	0.819357	0.825173	0.994316	0.954128	0.894463	0.794483	0.962192	0.873069	0.804052	0.771971	0.961524	0.918159	0.841538	0.77703	0.96319	0.884191	0.826789	0.680516	0.988743	0.951422	0.799389	0.956976	0.874314	0.768519	0.706329	0.406399	0.955381	0.834576	0.979217	0.188912	0.306687
DDB_G0267510	0.00580472	0.024404	0.489125	0.246891	0.540935	0.287721	0.295576	0.613407	0.77352	0.82324	0.805827	0.517458	0.986774	0.695979	0.356782	0.44221	0.961276	0.604218	0.668539	0.652987	0.983502	0.937052	0.870153	0.336875	0.865926	0.722335	0.682263	0.652165	0.948475	0.509287	0.824142	0.775511	0.766856	0.91015	0.881016	0.692426	0.925401	0.541774	0.0885445	0.970825	0.665674	0.0739563	0.692264	0.0406039	0.664896	0.290469	0.990331	0.596917	0.396765
DDB_G0267512	0.0768978	0.30604	0.566974	0.309771	0.739899	0.60584	0.507508	0.809204	0.941161	0.892474	0.799402	0.662149	0.988906	0.855931	0.712896	0.608212	0.970969	0.74784	0.772898	0.781515	0.978932	0.953722	0.798132	0.836169	0.834341	0.737597	0.60578	0.640876	0.923022	0.922478	0.813434	0.675719	0.921101	0.795115	0.759297	0.435855	0.991805	0.931663	0.784352	0.977661	0.850619	0.479662	0.829274	0.517868	0.896875	0.799817	0.991857	0.340254	0.211868
DDB_G0267514	0.632989	0.650874	0.705667	0.547591	0.810058	0.690116	0.576908	0.521532	0.943051	0.801495	0.624293	0.502891	0.991701	0.894992	0.762513	0.417878	0.988546	0.936176	0.767645	0.732181	0.994263	0.951283	0.881513	0.794808	0.961867	0.845638	0.761435	0.681882	0.954629	0.918927	0.799475	0.413248	0.981081	0.939262	0.877405	0.811823	0.992618	0.933263	0.85773	0.980444	0.878078	0.781001	0.865316	0.750096	0.961337	0.893384	0.994276	0.679174	0.604804
DDB_G0267516	0.140938	0.340383	0.745652	0.567221	0.566074	0.330844	0.405948	0.415267	0.884834	0.915176	0.843367	0.553081	0.992909	0.926183	0.607948	0.719186	0.989113	0.816886	0.687764	0.599803	0.977671	0.93102	0.77783	0.48998	0.821159	0.725841	0.597543	0.653346	0.947441	0.810909	0.858556	0.802233	0.974127	0.929413	0.861504	0.796351	0.986023	0.854556	0.853437	0.977363	0.790664	0.744283	0.586381	0.621508	0.950184	0.876498	0.987216	0.618868	0.405315
DDB_G0267522	0.228677	0.656458	0.771308	0.677159	0.389984	0.281127	0.692538	0.773296	0.941663	0.845967	0.608372	0.272455	0.979395	0.698153	0.276106	0.457573	0.984292	0.862489	0.77057	0.215527	0.990889	0.936496	0.223894	0.811753	0.914472	0.110161	0.697292	0.196613	0.602337	0.906428	0.590542	0.592122	0.625081	0.861778	0.817613	0.753382	0.889014	0.787995	0.422203	0.969352	0.838281	0.624011	0.830294	0.481196	0.916316	0.847886	0.989142	0.0501474	0.0787623
DDB_G0267524	0.453508	0.436014	0.672984	0.706523	0.858517	0.804462	0.818763	0.812293	0.951345	0.918418	0.821737	0.710271	0.993578	0.920286	0.798586	0.445514	0.988544	0.929026	0.696906	0.358644	0.994564	0.953908	0.850854	0.827573	0.962853	0.858245	0.830216	0.79208	0.959274	0.933931	0.878641	0.828055	0.981645	0.785993	0.765327	0.605365	0.991482	0.94568	0.850681	0.982706	0.88208	0.732616	0.866506	0.682826	0.959121	0.690661	0.970553	0.00244038	0.00419617
DDB_G0267526	0.0155587	0.37977	0.511348	0.256004	0.106204	0.0946986	0.0667991	0.550311	0.940672	0.879103	0.710309	0.740558	0.988791	0.829948	0.785493	0.509322	0.942542	0.834113	0.349609	0.0455629	0.983286	0.780259	0.19859	0.354554	0.954811	0.67146	0.782482	0.488433	0.899503	0.922397	0.673918	0.410251	0.918284	0.940915	0.838469	0.250254	0.953315	0.574289	0.0692781	0.934375	0.162185	0.068865	0.543273	0.372949	0.959666	0.754996	0.978515	0.0157689	0.0060917
DDB_G0267528	0.186081	0.110662	0.682767	0.519466	0.848034	0.780345	0.79131	0.826495	0.912116	0.782082	0.746738	0.757778	0.993323	0.919431	0.838675	0.731715	0.988572	0.938472	0.811558	0.817557	0.99437	0.95063	0.877634	0.835023	0.962068	0.870245	0.831652	0.797775	0.961461	0.932075	0.879543	0.82738	0.980758	0.935684	0.904383	0.596506	0.992507	0.95028	0.784269	0.981441	0.812683	0.77238	0.764849	0.732139	0.863679	0.634991	0.994375	0.599893	0.529831
DDB_G0267530	0.652471	0.689615	0.783625	0.761989	0.867807	0.814345	0.832357	0.838272	0.954426	0.923629	0.858851	0.804533	0.993889	0.931029	0.845252	0.736064	0.989718	0.941002	0.824983	0.794045	0.994723	0.953984	0.831908	0.516004	0.95942	0.811022	0.577278	0.47847	0.963718	0.907345	0.752514	0.585184	0.981704	0.932337	0.86847	0.405793	0.992927	0.944329	0.621274	0.982801	0.868294	0.656945	0.86239	0.734419	0.869956	0.071842	0.992434	0.654783	0.62767
DDB_G0267532	0.585162	0.592541	0.719859	0.560239	0.802921	0.740921	0.671707	0.573609	0.92975	0.872315	0.682751	0.710153	0.98841	0.837392	0.757706	0.36278	0.981386	0.807887	0.680603	0.318722	0.954362	0.93552	0.626939	0.0429518	0.547043	0.210603	0.0100156	0.0492791	0.834414	0.0735777	0.353862	0.0386366	0.899542	0.92252	0.729429	0.351327	0.98089	0.90681	0.370173	0.962044	0.559628	0.129355	0.6875	0.291682	0.894368	0.697567	0.929258	0.43925	0.384819
DDB_G0267534	0.163312	0.0813877	0.38701	0.202399	0.769056	0.778105	0.805841	0.788285	0.876104	0.805529	0.58774	0.466351	0.991166	0.851999	0.779711	0.68099	0.982739	0.926763	0.804356	0.731409	0.993723	0.944285	0.668366	0.805419	0.954768	0.748957	0.810975	0.802749	0.920158	0.920682	0.84801	0.735696	0.954462	0.814708	0.812133	0.815834	0.989473	0.919963	0.768115	0.977201	0.679368	0.768065	0.751963	0.726133	0.877671	0.724116	0.993212	0.171706	0.0892369
DDB_G0267536	0.311323	0.209905	0.526216	0.485114	0.855265	0.802468	0.822445	0.829319	0.947158	0.912725	0.847625	0.784095	0.993336	0.924862	0.824197	0.730931	0.988636	0.933983	0.821864	0.819882	0.994105	0.953697	0.881082	0.811034	0.957807	0.802104	0.777785	0.805323	0.959648	0.923856	0.867332	0.81188	0.970245	0.871574	0.881165	0.80121	0.989649	0.951875	0.838888	0.967114	0.857828	0.616406	0.81323	0.155449	0.881827	0.655421	0.992644	0.00404259	0.00600891
DDB_G0267538	0.511239	0.681815	0.79297	0.76262	0.825896	0.614286	0.730106	0.826761	0.944623	0.916279	0.841644	0.73907	0.993173	0.880185	0.63563	0.297364	0.983594	0.87457	0.484653	0.488149	0.993976	0.938746	0.878821	0.771547	0.96053	0.874056	0.827503	0.803272	0.95999	0.928054	0.873052	0.820288	0.981338	0.939784	0.907845	0.75354	0.992294	0.948742	0.754026	0.981922	0.839511	0.729038	0.798826	0.689411	0.963009	0.894786	0.994514	0.379371	0.373535
DDB_G0267540	0.288284	0.662091	0.751679	0.444573	0.460857	0.354636	0.0612638	0.208354	0.872524	0.403546	0.551825	0.649498	0.985172	0.910343	0.824998	0.516548	0.987759	0.920263	0.820672	0.672359	0.99371	0.936189	0.789421	0.616797	0.932688	0.754424	0.596977	0.624727	0.93251	0.859404	0.875124	0.631652	0.978656	0.923101	0.900654	0.814544	0.991939	0.94928	0.869663	0.979332	0.838766	0.78267	0.861545	0.704791	0.942616	0.848289	0.994274	0.219956	0.200709
DDB_G0267542	0.302613	0.335636	0.619646	0.554519	0.780593	0.364757	0.659028	0.755683	0.579405	0.805605	0.77963	0.726105	0.96483	0.588095	0.387396	0.412413	0.969403	0.870003	0.669345	0.676902	0.991515	0.895308	0.855595	0.493976	0.905844	0.833534	0.467448	0.620147	0.918857	0.799943	0.749955	0.57687	0.881877	0.850987	0.611233	0.472498	0.973073	0.901435	0.743887	0.937249	0.686119	0.602598	0.739538	0.451899	0.85423	0.797235	0.959613	0.5178	0.34467
DDB_G0267544	0.18109	0.590581	0.752814	0.635984	0.466364	0.271044	0.551815	0.231446	0.926183	0.873946	0.765863	0.605017	0.986086	0.913075	0.550541	0.698983	0.965988	0.90327	0.734661	0.448422	0.94806	0.942713	0.850427	0.518983	0.840221	0.415012	0.060822	0.157394	0.914228	0.50763	0.750867	0.193358	0.9621	0.926039	0.737714	0.00444948	0.986707	0.909625	0.0039442	0.902289	0.00276729	0.00162794	0.00752995	0.0050571	0.960795	0.889493	0.994078	0.521765	0.457204
DDB_G0267546	0.0453872	0.0727777	0.490268	0.443941	0.781797	0.434139	0.238363	0.566554	0.806095	0.512836	0.794155	0.643469	0.99082	0.871413	0.810104	0.569161	0.963783	0.926979	0.558062	0.456542	0.993857	0.950855	0.868481	0.830001	0.954138	0.797745	0.824735	0.750442	0.953577	0.921091	0.776369	0.506877	0.965729	0.868311	0.581561	0.334013	0.98554	0.885537	0.476329	0.962489	0.749403	0.256888	0.729395	0.156268	0.880706	0.324198	0.910939	0.00873723	0.0566323
DDB_G0267548	0.381558	0.672625	0.748641	0.761931	0.60538	0.717095	0.628299	0.765809	0.928454	0.786877	0.78687	0.485939	0.988118	0.913261	0.599918	0.302729	0.967942	0.526733	0.118467	0.471928	0.980384	0.828451	0.864002	0.814435	0.888007	0.824819	0.499352	0.133055	0.928776	0.712442	0.238063	0.538288	0.963643	0.673098	0.852052	0.731585	0.983173	0.75885	0.762524	0.432248	0.324764	0.0119414	0.634175	0.044509	0.0916461	0.0722235	0.99321	0.291634	0.322141
DDB_G0267550	0.36513	0.258306	0.719918	0.677521	0.709076	0.608157	0.635589	0.704001	0.825625	0.767101	0.796437	0.615424	0.990148	0.769519	0.753842	0.149321	0.956108	0.897134	0.264367	0.268831	0.984896	0.911069	0.705956	0.362744	0.743173	0.671265	0.365975	0.230709	0.936245	0.768694	0.745122	0.790975	0.965308	0.907594	0.859887	0.288628	0.988308	0.826133	0.509245	0.954357	0.276653	0.0184956	0.100832	0.00601371	0.885294	0.666675	0.99294	0.00824655	0.0019645
DDB_G0267552	0.587189	0.669902	0.791719	0.762008	0.856734	0.793666	0.810595	0.807996	0.949632	0.915981	0.812702	0.793138	0.993369	0.880036	0.837628	0.723089	0.966443	0.937825	0.808583	0.819548	0.986813	0.906728	0.749963	0.76221	0.960171	0.872657	0.82253	0.79476	0.961589	0.931569	0.878972	0.825562	0.979953	0.937301	0.9051	0.811463	0.992675	0.949489	0.864087	0.981535	0.873133	0.775515	0.856276	0.751309	0.958971	0.84774	0.990368	0.666782	0.51532
DDB_G0267554	0.232321	0.548415	0.74643	0.652099	0.578124	0.475486	0.617407	0.51862	0.926897	0.890951	0.794432	0.75723	0.989575	0.908148	0.821468	0.653672	0.981021	0.917677	0.711429	0.352653	0.993123	0.93615	0.652456	0.806694	0.945348	0.629007	0.80942	0.774452	0.901832	0.90677	0.836546	0.782509	0.914913	0.808924	0.793443	0.542556	0.990706	0.936139	0.841422	0.975136	0.844855	0.724183	0.822157	0.697453	0.948993	0.855707	0.991071	0.613517	0.564628
DDB_G0267556	0.00677392	0.0700937	0.223708	0.390518	0.434174	0.0565754	0.0373843	0.335256	0.771729	0.538156	0.816307	0.75951	0.991695	0.862624	0.588411	0.721012	0.961093	0.634532	0.78747	0.491295	0.987152	0.933317	0.579226	0.411606	0.855294	0.193726	0.108138	0.0470983	0.784557	0.617583	0.236084	0.136619	0.978535	0.909556	0.821244	0.0316124	0.973093	0.756964	0.0114424	0.974354	0.0288013	0.01388	0.0443798	0.0269112	0.931015	0.45315	0.916369	0.0325757	0.0719902
DDB_G0267560	0.414035	0.335005	0.479907	0.0648057	0.830409	0.780477	0.466729	0.629376	0.944608	0.758653	0.764659	0.691373	0.971099	0.863711	0.696441	0.601072	0.987729	0.823812	0.803184	0.614706	0.982881	0.952416	0.830091	0.822954	0.839962	0.731106	0.696187	0.716965	0.929046	0.919624	0.828621	0.798817	0.969262	0.913698	0.866495	0.575786	0.990789	0.942581	0.806343	0.977709	0.803823	0.698483	0.794364	0.704709	0.873728	0.70187	0.993115	0.557322	0.501052
DDB_G0267562	0.0395965	0.01416	0.0132023	0.0488886	0.83611	0.756871	0.739655	0.731234	0.935409	0.838053	0.695744	0.129767	0.960019	0.703451	0.0866386	0.0286473	0.987866	0.485188	0.180773	0.661578	0.935356	0.622847	0.826135	0.555688	0.957654	0.657337	0.787665	0.204093	0.873441	0.864616	0.330829	0.670031	0.924126	0.899982	0.879509	0.8133	0.854235	0.92638	0.645055	0.914172	0.810605	0.667986	0.826037	0.234168	0.828196	0.562368	0.992814	0.58476	0.587138
DDB_G0267564	0.00054035	0.000117491	0.000805795	0.0104346	0.759551	0.806916	0.782203	0.0456216	0.949748	0.678936	0.0251289	0.00678316	0.986667	0.111178	0.0298901	0.000903755	0.89124	0.552074	0.0468355	0.13332	0.992888	0.757167	0.763107	0.641472	0.860985	0.810388	0.733624	0.767	0.946102	0.909541	0.510831	0.784898	0.971889	0.832257	0.889136	0.720157	0.964572	0.927923	0.604987	0.918424	0.363374	0.0556422	0.773459	0.254677	0.870219	0.703277	0.991898	0.644505	0.588986
DDB_G0267566	0.541504	0.283552	0.749685	0.584357	0.432318	0.806603	0.576689	0.380119	0.62461	0.881362	0.730826	0.664909	0.967324	0.621945	0.478706	0.250789	0.980374	0.909181	0.720869	0.42921	0.992296	0.842826	0.303336	0.0366207	0.848699	0.271448	0.0356549	0.0638973	0.92625	0.535375	0.597653	0.00276626	0.964518	0.886102	0.102178	0.0488726	0.961482	0.0958955	0.0409883	0.0322018	0.00764989	0.0022017	0.178373	0.755918	0.484414	0.0481944	0.665425	0.00271043	0.0160529
DDB_G0267568	0.618643	0.494487	0.474936	0.724993	0.829385	0.712101	0.813662	0.794177	0.948445	0.90614	0.790853	0.396413	0.987651	0.841386	0.343946	0.0491643	0.986168	0.823529	0.352797	0.281319	0.96494	0.63387	0.403953	0.075424	0.951198	0.859111	0.794741	0.779181	0.961016	0.72237	0.617761	0.450598	0.959342	0.873954	0.819799	0.819312	0.992784	0.949793	0.853424	0.974165	0.850861	0.338915	0.830327	0.169867	0.914486	0.757133	0.991082	0.455133	0.592279
DDB_G0267570	0.0356134	0.223586	0.33177	0.0547452	0.837775	0.776338	0.812529	0.826229	0.951321	0.890309	0.826167	0.351823	0.990733	0.910359	0.453026	0.427834	0.984536	0.679749	0.498438	0.746307	0.985968	0.94144	0.877972	0.831721	0.958114	0.547364	0.733171	0.771184	0.887693	0.921973	0.866138	0.743289	0.970415	0.828836	0.59613	0.265941	0.990804	0.890145	0.593583	0.976407	0.789692	0.637545	0.849785	0.601389	0.845479	0.593349	0.994271	0.443751	0.435347
DDB_G0267572	0.00139725	0.000630427	0.220763	0.0207191	0.630526	0.199644	0.147792	0.0466877	0.23835	0.0527359	0.0131462	0.0584597	0.978563	0.856436	0.721397	0.47049	0.975578	0.933192	0.794758	0.587825	0.985926	0.808519	0.767583	0.522239	0.957537	0.733054	0.742239	0.772733	0.857411	0.862904	0.850147	0.52985	0.965748	0.867726	0.837344	0.744729	0.987972	0.818924	0.640338	0.936811	0.680469	0.544313	0.837343	0.718598	0.952235	0.876627	0.992852	0.583096	0.473535
DDB_G0267574	0.128954	0.131725	0.421207	0.524512	0.845376	0.560842	0.716194	0.65416	0.834266	0.853432	0.694635	0.763374	0.98925	0.902783	0.739839	0.648497	0.986141	0.922774	0.733366	0.286088	0.991177	0.941898	0.574107	0.545026	0.876676	0.321782	0.318403	0.0993752	0.845193	0.798749	0.351889	0.0579403	0.980053	0.910959	0.545555	0.774919	0.985521	0.70162	0.83126	0.953863	0.869199	0.78362	0.736017	0.528702	0.956205	0.879719	0.994055	0.034758	0.0244209
DDB_G0267576	0.134296	0.228585	0.655353	0.331486	0.70599	0.364115	0.519827	0.606237	0.784303	0.854172	0.781119	0.60866	0.980269	0.798653	0.34692	0.610241	0.98259	0.746142	0.773825	0.701561	0.975645	0.929043	0.752597	0.729995	0.704372	0.269384	0.285857	0.363645	0.943817	0.907895	0.843582	0.683798	0.973518	0.900253	0.887088	0.685557	0.988606	0.920751	0.605662	0.952556	0.477029	0.0325641	0.760828	0.0921328	0.770533	0.79046	0.987823	0.224732	0.35541
DDB_G0267578	0.52263	0.394063	0.697835	0.597213	0.661007	0.705135	0.69674	0.726587	0.71457	0.850394	0.648558	0.466551	0.974288	0.870134	0.782021	0.292059	0.970808	0.837286	0.071483	0.0419026	0.990888	0.540856	0.265909	0.539261	0.789384	0.510445	0.687825	0.676819	0.951789	0.848123	0.709067	0.653186	0.905689	0.736167	0.698695	0.696373	0.988971	0.930613	0.615236	0.972344	0.581695	0.603875	0.665495	0.616353	0.926656	0.532229	0.981236	0.541032	0.547036
DDB_G0267580	0.0198497	0.0827098	0.749306	0.630715	0.542902	0.040659	0.260631	0.697461	0.442098	0.656348	0.724077	0.58397	0.98625	0.324664	0.094208	0.0334507	0.92278	0.603411	0.300918	0.470616	0.989723	0.91701	0.829656	0.762951	0.944034	0.776634	0.754433	0.630594	0.920811	0.884539	0.726039	0.757318	0.962179	0.89089	0.793047	0.739066	0.983299	0.908817	0.78366	0.934528	0.788391	0.671666	0.663312	0.431503	0.930023	0.791422	0.98688	0.54328	0.53739
DDB_G0267582	0.566582	0.660007	0.751259	0.412265	0.662402	0.588669	0.674718	0.488802	0.942702	0.3916	0.191302	0.123823	0.88526	0.405946	0.213494	0.322548	0.967385	0.67171	0.660013	0.574462	0.983137	0.928987	0.670733	0.41862	0.926294	0.602256	0.327818	0.089328	0.942265	0.823104	0.396903	0.190235	0.97447	0.848662	0.732167	0.505012	0.985015	0.872646	0.69959	0.980279	0.833414	0.749632	0.824792	0.74469	0.894755	0.611295	0.99153	0.191083	0.148587
DDB_G0267584	0.335179	0.532527	0.76877	0.723425	0.721352	0.585697	0.432265	0.442335	0.947952	0.564594	0.380267	0.279856	0.968868	0.668171	0.394921	0.158427	0.983911	0.792638	0.567313	0.813009	0.986447	0.942089	0.853818	0.640997	0.935258	0.70613	0.579449	0.152543	0.888702	0.692349	0.0882225	0.253712	0.972098	0.653652	0.865011	0.644256	0.965832	0.914496	0.810799	0.786806	0.778509	0.765001	0.718807	0.26866	0.928334	0.266054	0.936799	0.0471417	0.155307
DDB_G0267586	0.144246	0.51971	0.719002	0.508718	0.673847	0.425738	0.565511	0.819794	0.922604	0.870767	0.690861	0.686906	0.989087	0.694436	0.572117	0.556803	0.963393	0.810884	0.805243	0.820805	0.991358	0.938663	0.760523	0.644301	0.889683	0.64992	0.669852	0.539654	0.956435	0.893409	0.720865	0.748456	0.969867	0.887781	0.874923	0.681715	0.989673	0.939609	0.829889	0.975166	0.799763	0.632373	0.817821	0.674775	0.948889	0.710352	0.956541	0.104007	0.157089
DDB_G0267588	0.245689	0.657761	0.774538	0.655975	0.603203	0.418056	0.517978	0.71537	0.94774	0.912562	0.809637	0.680622	0.991986	0.873511	0.691124	0.634145	0.987249	0.922016	0.807973	0.790591	0.994462	0.954476	0.895096	0.815067	0.961471	0.874828	0.830803	0.739629	0.960666	0.898702	0.718278	0.35424	0.976014	0.887978	0.687556	0.324873	0.990256	0.872724	0.45037	0.980276	0.838248	0.779774	0.777765	0.761953	0.910941	0.484212	0.982869	0.114845	0.130088
DDB_G0267590	0.5883	0.587233	0.787049	0.766491	0.851901	0.787857	0.800888	0.813612	0.944848	0.883906	0.794985	0.652046	0.992984	0.92	0.818831	0.718536	0.988603	0.935955	0.814104	0.815155	0.993554	0.945617	0.88014	0.784107	0.963399	0.858456	0.633559	0.799748	0.958177	0.828256	0.85965	0.800043	0.975686	0.888257	0.870029	0.80371	0.953119	0.856306	0.863095	0.981511	0.516177	0.434564	0.536276	0.49387	0.958913	0.87397	0.989875	0.673516	0.568022
DDB_G0267592	0.28464	0.015991	0.00581633	0.00166443	0.587271	0.1347	0.0318586	0.0123355	0.497283	0.0842042	0.0125327	0.00536414	0.977543	0.297293	0.0529373	0.202047	0.817656	0.223647	0.378472	0.389222	0.977459	0.912659	0.348555	0.676634	0.876462	0.172262	0.418601	0.0261549	0.872382	0.909932	0.324007	0.362875	0.946225	0.902231	0.778704	0.803828	0.909557	0.840805	0.845093	0.939652	0.658126	0.626055	0.740549	0.655072	0.960439	0.636621	0.952837	0.355656	0.038733
DDB_G0267594	0.0634638	0.321814	0.706188	0.112059	0.579399	0.29722	0.796953	0.805457	0.901716	0.732913	0.596288	0.553223	0.8841	0.562858	0.568737	0.469476	0.984106	0.806348	0.749231	0.516045	0.984628	0.920711	0.648468	0.779975	0.918698	0.680789	0.763262	0.641438	0.93347	0.908006	0.823488	0.778172	0.94041	0.921078	0.881589	0.760976	0.98215	0.911014	0.696081	0.977409	0.783414	0.669283	0.793108	0.583022	0.889013	0.61216	0.992156	0.549862	0.463079
DDB_G0267596	0.388275	0.610915	0.719031	0.695716	0.302128	0.382424	0.464226	0.609884	0.948493	0.895024	0.699958	0.773968	0.992559	0.897317	0.828337	0.706479	0.985546	0.930494	0.795302	0.811149	0.986988	0.945846	0.877528	0.625341	0.932289	0.861361	0.822374	0.799701	0.950354	0.761017	0.815148	0.645749	0.97438	0.933225	0.896152	0.802587	0.991041	0.946998	0.866991	0.980801	0.856703	0.65137	0.845686	0.495828	0.885381	0.688006	0.990787	0.37143	0.101832
DDB_G0267598	0.080591	0.0624302	0.398211	0.139425	0.81287	0.654562	0.770156	0.781013	0.890895	0.896538	0.809159	0.71404	0.985929	0.86852	0.665747	0.677371	0.983302	0.898302	0.667276	0.463356	0.991328	0.87551	0.611657	0.748827	0.797546	0.470992	0.587853	0.432737	0.946313	0.906628	0.858468	0.728365	0.935277	0.9042	0.855739	0.463151	0.989594	0.867979	0.0690304	0.957956	0.163576	0.0356136	0.354576	0.137033	0.932939	0.71323	0.993024	0.640293	0.494042
DDB_G0267600	0.622418	0.643819	0.794658	0.758872	0.824738	0.795661	0.81107	0.822253	0.940079	0.902545	0.830043	0.77027	0.993271	0.925469	0.837011	0.724796	0.988372	0.936251	0.813985	0.824811	0.994223	0.952917	0.895138	0.836078	0.960717	0.872446	0.827216	0.797886	0.960602	0.928037	0.874697	0.817343	0.98082	0.939169	0.905712	0.82562	0.992527	0.947792	0.868979	0.981087	0.877563	0.775208	0.859727	0.745214	0.960824	0.890052	0.994071	0.673282	0.621249
DDB_G0267602	0.491796	0.0288568	0.0441199	0.465996	0.452606	0.343527	0.792865	0.76486	0.924538	0.713941	0.181756	0.11527	0.959366	0.229417	0.123535	0.121135	0.958225	0.829381	0.759316	0.671144	0.991698	0.93507	0.753827	0.747473	0.952557	0.611766	0.651564	0.529062	0.885495	0.88583	0.76604	0.517444	0.977636	0.928375	0.852195	0.705757	0.991478	0.919238	0.844266	0.977491	0.817434	0.506893	0.658447	0.297681	0.951786	0.876293	0.993476	0.244836	0.145617
DDB_G0267604	0.0121709	0.0167699	0.0841081	0.0455752	0.834804	0.623154	0.564747	0.775454	0.878337	0.702615	0.748948	0.667508	0.991236	0.815443	0.728537	0.385466	0.948132	0.874683	0.400676	0.69038	0.994101	0.948208	0.730292	0.803266	0.955644	0.712556	0.783806	0.718089	0.84571	0.916314	0.856036	0.79088	0.944697	0.822025	0.816021	0.669204	0.990127	0.938287	0.827591	0.975899	0.803375	0.691985	0.810215	0.660118	0.873514	0.292708	0.9816	0.352071	0.225178
DDB_G0267606	0.0243616	0.0261026	0.345261	0.167359	0.500555	0.607002	0.382053	0.519108	0.74773	0.150033	0.213017	0.1495	0.980966	0.88381	0.753979	0.614994	0.986107	0.93427	0.761516	0.809384	0.993578	0.934028	0.872956	0.75269	0.946764	0.861237	0.753507	0.703282	0.916752	0.918963	0.661111	0.0628365	0.921708	0.894752	0.463034	0.77892	0.945785	0.111199	0.504767	0.908642	0.844407	0.658606	0.458042	0.13153	0.943098	0.688639	0.975818	0.22576	0.50068
DDB_G0267608	0.0588232	0.0105231	0.639128	0.145572	0.792594	0.428262	0.432625	0.624235	0.419902	0.450415	0.527223	0.665503	0.968833	0.840675	0.502699	0.36066	0.982623	0.666417	0.774849	0.761228	0.976688	0.935624	0.852813	0.771428	0.796651	0.641521	0.749624	0.631981	0.954597	0.860247	0.772199	0.693289	0.955536	0.879237	0.8152	0.714848	0.989502	0.892584	0.641766	0.970117	0.757792	0.654058	0.821527	0.640407	0.944076	0.854278	0.992082	0.251214	0.191865
DDB_G0267610	0.454364	0.551049	0.689672	0.622102	0.672313	0.760336	0.806138	0.81802	0.889349	0.788213	0.679419	0.593856	0.991447	0.912111	0.811375	0.681351	0.988024	0.935033	0.810211	0.82212	0.9941	0.951931	0.893598	0.811541	0.959933	0.870296	0.800349	0.759202	0.95976	0.912273	0.840331	0.739012	0.976275	0.924491	0.869684	0.769557	0.989799	0.927466	0.825462	0.972773	0.832968	0.723094	0.798872	0.635462	0.935206	0.84699	0.992001	0.576044	0.549033
DDB_G0267612	0.1906	0.187479	0.228106	0.707507	0.090102	0.0542202	0.225006	0.3196	0.949489	0.491524	0.646216	0.145448	0.880469	0.74218	0.155713	0.465608	0.980902	0.462482	0.740187	0.785514	0.935133	0.934735	0.855344	0.673165	0.571211	0.259711	0.220237	0.0421505	0.94581	0.848728	0.576029	0.451822	0.915447	0.651598	0.548685	0.731052	0.986318	0.831895	0.602171	0.964365	0.500818	0.512023	0.626956	0.443459	0.931294	0.504354	0.951036	0.482654	0.558605
DDB_G0267614	0.611302	0.35619	0.368708	0.25432	0.817883	0.632813	0.52084	0.277586	0.908336	0.744305	0.349612	0.592143	0.990801	0.807126	0.807075	0.609837	0.982826	0.931084	0.800069	0.803816	0.992743	0.947133	0.853439	0.812305	0.958218	0.865054	0.760536	0.732664	0.956469	0.908052	0.839823	0.338765	0.952946	0.862805	0.38012	0.411479	0.989426	0.665825	0.661834	0.944877	0.835711	0.746332	0.848489	0.642908	0.954807	0.838015	0.991282	0.0919054	0.178871
DDB_G0267616	0.54737	0.212176	0.786732	0.764047	0.770732	0.790151	0.726942	0.820104	0.729006	0.456384	0.544958	0.779615	0.9924	0.925446	0.747923	0.711653	0.987494	0.82655	0.702519	0.485767	0.989743	0.950012	0.831827	0.687351	0.95584	0.867413	0.823208	0.782641	0.95514	0.911148	0.767382	0.703118	0.980562	0.934075	0.813332	0.823387	0.991743	0.893655	0.868523	0.952888	0.873804	0.360391	0.717936	0.42779	0.62172	0.487589	0.992675	0.0979984	0.0648805
DDB_G0267618	0.638096	0.687897	0.802226	0.768218	0.85739	0.805	0.820105	0.829906	0.951774	0.919264	0.85297	0.79876	0.9936	0.928284	0.841845	0.71961	0.988949	0.938481	0.809763	0.821536	0.994445	0.951839	0.893361	0.84098	0.959404	0.869094	0.832536	0.803733	0.957475	0.926487	0.873135	0.806631	0.980327	0.9385	0.900999	0.820028	0.992874	0.949979	0.872395	0.981994	0.881005	0.774592	0.8643	0.736598	0.959646	0.892916	0.993723	0.665928	0.628436
DDB_G0267620	0.463727	0.203584	0.665056	0.661256	0.176539	0.39733	0.537953	0.733055	0.55054	0.420181	0.124093	0.0359162	0.991	0.746083	0.101457	0.522918	0.969762	0.377626	0.624787	0.77855	0.949127	0.72614	0.626396	0.22274	0.495896	0.148838	0.153942	0.0255194	0.921063	0.887719	0.688263	0.788979	0.813081	0.437693	0.857355	0.650421	0.986866	0.838052	0.398676	0.868731	0.381291	0.499844	0.798711	0.357357	0.876194	0.0485421	0.670644	0.000143696	0.000279797
DDB_G0267622	0.154794	0.516613	0.755194	0.399809	0.478554	0.531795	0.723421	0.609358	0.933161	0.877537	0.832522	0.578275	0.984489	0.918491	0.769923	0.716095	0.978889	0.850101	0.73165	0.390896	0.989909	0.950502	0.821019	0.822604	0.924449	0.608207	0.67387	0.639228	0.936709	0.924514	0.865328	0.814979	0.960316	0.921752	0.870903	0.549025	0.990836	0.94105	0.838582	0.979731	0.796118	0.262391	0.805654	0.286505	0.789256	0.648473	0.990449	0.625542	0.539824
DDB_G0267624	0.562784	0.594408	0.694321	0.468865	0.803648	0.550224	0.446262	0.569196	0.823985	0.767827	0.430144	0.339043	0.976556	0.849982	0.684258	0.156591	0.835626	0.523858	0.0268405	0.0114652	0.993356	0.91037	0.693961	0.685177	0.940932	0.740169	0.743112	0.637134	0.940675	0.920766	0.840725	0.316184	0.942598	0.795838	0.175184	0.738147	0.991323	0.771545	0.843488	0.934594	0.823317	0.60947	0.213594	0.0712624	0.941331	0.851428	0.99097	0.624385	0.532497
DDB_G0267628	0.472052	0.520179	0.663739	0.632332	0.742611	0.685149	0.707448	0.719697	0.895918	0.842513	0.736713	0.686664	0.986102	0.866321	0.751141	0.595121	0.975745	0.897036	0.706569	0.720881	0.989446	0.913652	0.825241	0.739961	0.927959	0.806189	0.739034	0.694668	0.931833	0.872689	0.7824	0.704576	0.960747	0.88557	0.840105	0.723555	0.983836	0.905125	0.780331	0.960732	0.777512	0.568925	0.75828	0.496279	0.878461	0.734002	0.976227	0.454265	0.40244
DDB_G0267630	0.453164	0.685721	0.683486	0.758167	0.766716	0.480823	0.752043	0.819705	0.877309	0.917531	0.611394	0.554289	0.975797	0.50102	0.399529	0.10719	0.950152	0.830685	0.340884	0.660579	0.993535	0.889562	0.813175	0.733239	0.95254	0.828266	0.798895	0.738966	0.936903	0.91501	0.721066	0.597045	0.976776	0.922414	0.87805	0.612144	0.987112	0.915929	0.746193	0.97951	0.610051	0.569426	0.528033	0.484886	0.954101	0.886834	0.991513	0.137971	0.030346
DDB_G0267632	0.627875	0.68022	0.778742	0.737939	0.852419	0.777156	0.790712	0.802774	0.942786	0.90482	0.830852	0.79462	0.991648	0.91323	0.824369	0.690339	0.985262	0.929862	0.784707	0.812392	0.993587	0.943978	0.888515	0.816257	0.956479	0.873748	0.813813	0.703759	0.957396	0.916113	0.822067	0.033442	0.978814	0.902575	0.0602447	0.0202738	0.988481	0.107361	0.0318969	0.400402	0.0723158	0.00535113	0.826175	0.0408524	0.375403	0.210572	0.993045	0.210853	0.185541
DDB_G0267634	0.635148	0.684426	0.800355	0.766323	0.862609	0.810938	0.826602	0.834846	0.953154	0.921613	0.856097	0.802647	0.993806	0.929869	0.844933	0.736962	0.98934	0.939891	0.824117	0.832456	0.994609	0.955644	0.89961	0.840554	0.963093	0.878549	0.831665	0.807073	0.963362	0.93048	0.882229	0.828411	0.981507	0.942751	0.910681	0.832443	0.992912	0.949033	0.870966	0.982611	0.883571	0.785895	0.867245	0.760161	0.963059	0.894357	0.994678	0.680241	0.627463
DDB_G0267636	0.364912	0.64947	0.752027	0.730593	0.46938	0.666197	0.619935	0.38058	0.896188	0.89686	0.773952	0.626776	0.989532	0.860475	0.668864	0.108522	0.969777	0.814419	0.0735515	0.0569555	0.993246	0.795667	0.510102	0.291269	0.926261	0.703484	0.525147	0.595305	0.89479	0.708889	0.718789	0.176853	0.980752	0.938083	0.871214	0.676955	0.992057	0.934176	0.728197	0.961058	0.694347	0.647425	0.836678	0.745297	0.959679	0.845868	0.992794	0.674113	0.584769
DDB_G0267638	0.627517	0.574517	0.758903	0.692454	0.802399	0.77824	0.784056	0.646003	0.942131	0.90781	0.808716	0.670451	0.992588	0.888368	0.722027	0.654766	0.984803	0.908403	0.782952	0.758886	0.992868	0.948307	0.883782	0.825801	0.93626	0.84861	0.802444	0.782904	0.953732	0.919674	0.844337	0.813386	0.978929	0.932979	0.85934	0.722387	0.991623	0.92285	0.765388	0.959733	0.823457	0.28979	0.444892	0.0246737	0.86545	0.868862	0.990272	0.637246	0.617487
DDB_G0267640	0.407248	0.0135978	0.0267068	0.0236474	0.305857	0.280976	0.265593	0.337513	0.952903	0.902869	0.789072	0.776912	0.992659	0.897307	0.835822	0.511646	0.987944	0.939079	0.578025	0.519075	0.994162	0.864997	0.702548	0.353847	0.881194	0.69601	0.371308	0.344342	0.954832	0.898286	0.81614	0.478712	0.968829	0.871065	0.53666	0.31818	0.988581	0.696294	0.489731	0.955889	0.75178	0.226005	0.761416	0.522595	0.537632	0.248714	0.99204	0.444198	0.523441
DDB_G0267642	0.0469773	0.176796	0.449009	0.273779	0.522539	0.281278	0.562669	0.464731	0.936884	0.909275	0.84021	0.740963	0.990557	0.919586	0.652673	0.285928	0.987093	0.922431	0.617442	0.768722	0.990027	0.822121	0.884023	0.804059	0.944555	0.698579	0.676115	0.766383	0.762903	0.751742	0.701946	0.780546	0.975845	0.902243	0.596711	0.566965	0.985876	0.847151	0.674349	0.922418	0.849654	0.721522	0.694562	0.561345	0.956143	0.816628	0.979986	0.192416	0.0393633
DDB_G0267644	0.0159626	0.271816	0.631601	0.234695	0.393465	0.284583	0.271762	0.340954	0.924016	0.89723	0.814443	0.732744	0.981345	0.913361	0.802854	0.664203	0.976311	0.894196	0.578816	0.286485	0.992761	0.935651	0.755044	0.804898	0.958737	0.753643	0.811147	0.741697	0.906811	0.918811	0.735518	0.697368	0.960025	0.597988	0.630116	0.579988	0.972959	0.907445	0.82416	0.977357	0.576056	0.750665	0.580238	0.715238	0.895401	0.886304	0.983457	0.271233	0.0560192
DDB_G0267646	0.0937192	0.178261	0.545074	0.356647	0.765187	0.512806	0.717683	0.526405	0.865003	0.879679	0.680059	0.730369	0.984159	0.86377	0.712635	0.631693	0.973175	0.916702	0.763334	0.214652	0.991558	0.902515	0.740389	0.591322	0.937828	0.489593	0.345928	0.576794	0.592389	0.345786	0.71585	0.767375	0.978422	0.796556	0.28734	0.810691	0.950636	0.295349	0.854655	0.911872	0.479228	0.47188	0.0983635	0.0755353	0.952514	0.876	0.992388	0.435482	0.350441
DDB_G0267648	0.201214	0.18098	0.525797	0.65657	0.832946	0.524532	0.51018	0.46813	0.78178	0.637789	0.461977	0.673303	0.992602	0.92125	0.761009	0.597882	0.988555	0.912568	0.787769	0.687576	0.989963	0.941817	0.792783	0.641354	0.949311	0.823817	0.787414	0.766023	0.950595	0.899104	0.818624	0.443437	0.973895	0.850773	0.543694	0.714316	0.979596	0.769314	0.743294	0.944506	0.799191	0.677916	0.371456	0.255743	0.957159	0.794521	0.984854	0.0574192	0.0673541
DDB_G0267650	0.468326	0.623694	0.646822	0.68453	0.57684	0.341254	0.434779	0.442844	0.799582	0.899977	0.796478	0.692245	0.992551	0.923203	0.744857	0.634718	0.988947	0.903674	0.550723	0.48747	0.990279	0.863479	0.673396	0.839232	0.905863	0.760585	0.720784	0.564992	0.948709	0.843625	0.84739	0.818057	0.902782	0.926088	0.837322	0.727063	0.937749	0.796526	0.805854	0.974409	0.715669	0.560101	0.656517	0.60501	0.942497	0.805823	0.984706	0.344048	0.50943
DDB_G0267654	0.628888	0.681158	0.797959	0.762658	0.853154	0.79979	0.814861	0.825484	0.950428	0.917062	0.850214	0.795122	0.993417	0.926613	0.838967	0.452025	0.988628	0.937216	0.589339	0.117975	0.994315	0.857782	0.185744	0.0745167	0.853256	0.180385	0.0561365	0.155264	0.576757	0.193203	0.489574	0.0181825	0.955113	0.890358	0.720041	0.0319958	0.942089	0.926939	0.160768	0.711748	0.0149553	0.386467	0.071946	0.516134	0.0364182	0.00533688	0.983355	0.0342262	0.115901
DDB_G0267656	0.119886	0.513855	0.687183	0.531703	0.570196	0.538089	0.405689	0.823033	0.925965	0.900109	0.611315	0.390537	0.978584	0.763441	0.630603	0.402889	0.924474	0.550262	0.329865	0.659322	0.972378	0.950061	0.847017	0.680921	0.864707	0.721651	0.787569	0.73168	0.930163	0.876057	0.50583	0.642868	0.951041	0.645288	0.770152	0.236867	0.979669	0.935905	0.662606	0.966104	0.849145	0.679797	0.733221	0.461728	0.940571	0.876606	0.989729	0.504425	0.284559
DDB_G0267658	0.147836	0.603253	0.665478	0.667431	0.202192	0.576031	0.534846	0.268785	0.800789	0.799449	0.806736	0.423904	0.99076	0.851435	0.807328	0.536652	0.978012	0.911394	0.573582	0.783763	0.976812	0.574407	0.864171	0.804041	0.942931	0.78333	0.642681	0.706087	0.786422	0.534788	0.581499	0.766541	0.974308	0.925726	0.803752	0.724515	0.989986	0.830748	0.731153	0.959624	0.808288	0.548942	0.822462	0.709563	0.943266	0.85914	0.986404	0.313461	0.293115
DDB_G0267660	0.0553086	0.0645349	0.310422	0.246497	0.81992	0.623422	0.720711	0.271407	0.896422	0.871491	0.398315	0.765158	0.987686	0.789457	0.681792	0.582745	0.940486	0.899255	0.740462	0.76249	0.890361	0.693733	0.669046	0.709704	0.953425	0.811895	0.557301	0.76526	0.942977	0.827807	0.843567	0.780133	0.960988	0.916023	0.829044	0.766188	0.982655	0.760805	0.742538	0.973383	0.838515	0.733514	0.781198	0.705007	0.944459	0.849535	0.989687	0.639603	0.523484
DDB_G0267662	0.0132443	0.0891753	0.258026	0.247808	0.480007	0.3004	0.279144	0.298554	0.921672	0.876623	0.797248	0.574822	0.990725	0.908209	0.576686	0.473512	0.98476	0.740975	0.578601	0.776129	0.963199	0.855058	0.863688	0.806042	0.91882	0.704267	0.54027	0.62809	0.905834	0.82634	0.82441	0.664767	0.971119	0.880289	0.873922	0.774478	0.98364	0.929078	0.837483	0.962801	0.723717	0.519526	0.808753	0.647434	0.948576	0.804026	0.989181	0.564108	0.351617
DDB_G0267666	0.624028	0.50568	0.7466	0.7292	0.836139	0.717186	0.757823	0.821381	0.865546	0.525468	0.71242	0.790649	0.980689	0.904962	0.790706	0.691832	0.984726	0.866876	0.672136	0.760075	0.993148	0.94636	0.883704	0.791351	0.958	0.841914	0.803201	0.782676	0.953881	0.918262	0.837598	0.725573	0.972983	0.881639	0.801302	0.787891	0.990134	0.936851	0.752272	0.97486	0.595642	0.0960692	0.532443	0.103564	0.858901	0.434574	0.989216	0.410714	0.162139
DDB_G0267668	0.315766	0.336357	0.634095	0.274939	0.833266	0.773172	0.801591	0.813643	0.938299	0.858313	0.798587	0.764239	0.986844	0.88663	0.755683	0.676917	0.987515	0.805845	0.594152	0.239801	0.980064	0.866866	0.416674	0.179328	0.812893	0.499767	0.318027	0.120795	0.919441	0.758783	0.369258	0.338285	0.979447	0.901006	0.885246	0.662367	0.991539	0.943477	0.801577	0.978734	0.8779	0.701404	0.848858	0.741469	0.954949	0.842102	0.994307	0.143912	0.0899158
DDB_G0267670	0.0339885	0.00327237	0.0347047	0.351324	0.153394	0.772247	0.559237	0.543685	0.24247	0.0975551	0.0701375	0.106672	0.934339	0.617938	0.743768	0.60103	0.985473	0.902861	0.740379	0.736776	0.987756	0.91348	0.821363	0.386429	0.951172	0.842057	0.652669	0.723929	0.953207	0.837956	0.837941	0.802574	0.949163	0.914702	0.8916	0.777853	0.987127	0.878136	0.575704	0.973813	0.774532	0.502242	0.835191	0.297929	0.503475	0.122057	0.984436	0.634341	0.409535
DDB_G0267672	0.140625	0.205869	0.67939	0.5136	0.832992	0.439702	0.736249	0.80775	0.755317	0.884763	0.83219	0.779526	0.967283	0.644976	0.444159	0.293257	0.984269	0.905034	0.72857	0.791268	0.993789	0.948928	0.889197	0.699885	0.960493	0.865854	0.588372	0.796963	0.957554	0.781561	0.873838	0.729241	0.949433	0.937177	0.885407	0.816496	0.977386	0.912042	0.632106	0.974747	0.874324	0.557609	0.801095	0.646751	0.839066	0.884059	0.960854	0.29297	0.611197
DDB_G0267674	0.0892551	0.0375513	0.15983	0.102322	0.800561	0.797992	0.824575	0.832484	0.934414	0.845576	0.818068	0.766622	0.99283	0.924886	0.796293	0.2698	0.988965	0.882421	0.17654	0.626716	0.98904	0.581164	0.764067	0.777379	0.903063	0.777355	0.790367	0.743613	0.638465	0.627442	0.743158	0.244354	0.973584	0.6881	0.734002	0.481229	0.968983	0.907301	0.223714	0.937387	0.0196348	0.0300259	0.0302416	0.0590881	0.952843	0.888171	0.992369	0.64477	0.608128
DDB_G0267676	0.145519	0.463041	0.766325	0.712917	0.727648	0.335462	0.544647	0.685171	0.801683	0.888431	0.825347	0.743065	0.988585	0.82457	0.470092	0.0603945	0.984231	0.866855	0.139615	0.809496	0.991201	0.536298	0.88276	0.789661	0.78215	0.812238	0.641063	0.709144	0.47597	0.410114	0.811291	0.0884326	0.972841	0.701899	0.898725	0.694351	0.913315	0.936182	0.823042	0.759168	0.269026	0.0673919	0.769131	0.40571	0.938153	0.513264	0.968258	0.645531	0.455961
DDB_G0267678	0.404064	0.459683	0.601513	0.57416	0.782484	0.725913	0.745528	0.669755	0.918915	0.873569	0.687902	0.650236	0.989292	0.833293	0.717553	0.642934	0.968492	0.879106	0.747917	0.568103	0.986927	0.888447	0.779029	0.698433	0.909507	0.755585	0.706419	0.659351	0.870582	0.896525	0.722215	0.748698	0.92218	0.860813	0.694048	0.64004	0.977155	0.922976	0.758717	0.93888	0.737512	0.566719	0.712206	0.660822	0.91079	0.786652	0.989316	0.598917	0.547978
DDB_G0267680	0.164383	0.0339523	0.390349	0.366001	0.713891	0.76633	0.725083	0.787345	0.826571	0.438886	0.596544	0.752308	0.987494	0.867031	0.667764	0.572228	0.964239	0.699733	0.528726	0.785277	0.990287	0.946488	0.84239	0.565354	0.951331	0.634648	0.79566	0.774583	0.91575	0.811999	0.721916	0.75958	0.801992	0.568252	0.712344	0.762061	0.989728	0.914518	0.542159	0.965066	0.498107	0.129992	0.716595	0.305098	0.927072	0.774527	0.992269	0.516939	0.443039
DDB_G0267682	0.115215	0.126258	0.498328	0.689491	0.84269	0.693309	0.471365	0.404206	0.91017	0.654672	0.443542	0.503152	0.986957	0.837878	0.764423	0.640836	0.986319	0.931	0.533696	0.75486	0.993427	0.769478	0.862496	0.799924	0.844111	0.824591	0.785958	0.489559	0.946462	0.874151	0.872729	0.817953	0.97859	0.874208	0.87607	0.71506	0.973671	0.903904	0.713627	0.980078	0.86952	0.741998	0.852102	0.663821	0.947744	0.774563	0.990738	0.114541	0.109663
DDB_G0267684	0.31995	0.0158748	0.0213841	0.254709	0.497962	0.396263	0.710873	0.795301	0.875277	0.331402	0.322746	0.0305237	0.849635	0.454658	0.0312979	0.0379208	0.974703	0.448632	0.400136	0.612945	0.970361	0.910383	0.833763	0.702505	0.942024	0.74331	0.760071	0.12769	0.930517	0.89277	0.503685	0.250239	0.971949	0.450858	0.579689	0.401652	0.82622	0.482821	0.406197	0.849788	0.871397	0.567856	0.61074	0.704737	0.937891	0.752777	0.988441	0.569516	0.58808
DDB_G0267686	0.419224	0.0814756	0.208417	0.0176274	0.15547	0.210823	0.0223721	0.172559	0.949515	0.354481	0.493935	0.681484	0.931878	0.777307	0.789256	0.662275	0.97126	0.872244	0.222726	0.520577	0.992498	0.827702	0.756338	0.775636	0.935787	0.83664	0.773976	0.576598	0.910455	0.623423	0.238391	0.225527	0.95497	0.589318	0.668875	0.704316	0.96431	0.94125	0.829599	0.949658	0.721105	0.170001	0.779107	0.202707	0.884799	0.470709	0.988848	0.60414	0.539339
DDB_G0267688	0.0302656	0.046817	0.724814	0.330189	0.824904	0.240023	0.0132092	0.0254799	0.517091	0.0236075	0.0246692	0.0117395	0.967719	0.57327	0.240387	0.0718498	0.886724	0.428144	0.0921062	0.533781	0.990044	0.931395	0.870815	0.807869	0.94782	0.748064	0.667517	0.471749	0.909047	0.820645	0.589459	0.785986	0.97765	0.906987	0.641304	0.708558	0.988511	0.735725	0.761065	0.761831	0.647234	0.350822	0.793157	0.73157	0.947765	0.869548	0.991945	0.2341	0.130282
DDB_G0267690	0.0966511	0.382459	0.424599	0.373856	0.142378	0.118025	0.532231	0.54395	0.950269	0.702237	0.0553463	0.0963527	0.965469	0.117321	0.128311	0.0326139	0.905531	0.791574	0.469022	0.803732	0.994044	0.946447	0.528489	0.500772	0.95611	0.629764	0.616455	0.753848	0.821083	0.740769	0.807054	0.118287	0.974937	0.886881	0.815598	0.00311287	0.987751	0.87682	0.00183406	0.83546	0.00170337	0.00130677	0.000259302	0.000207736	0.959765	0.638143	0.953179	0.124177	0.041024
DDB_G0267692	0.630341	0.0108274	0.0163523	0.124196	0.0562012	0.0370491	0.242838	0.576555	0.947401	0.878978	0.530368	0.309579	0.985888	0.656654	0.332916	0.11097	0.980261	0.834183	0.58146	0.386621	0.992238	0.942084	0.739476	0.801013	0.95615	0.811124	0.807003	0.70674	0.934777	0.919852	0.796308	0.676886	0.965627	0.93192	0.792287	0.739656	0.984754	0.859509	0.833968	0.979217	0.833057	0.381931	0.812854	0.477943	0.909544	0.859542	0.987519	0.0575501	0.014658
DDB_G0267694	0.0387899	0.12814	0.665436	0.268077	0.68374	0.279614	0.633486	0.23413	0.838273	0.883268	0.614448	0.644459	0.979255	0.909107	0.693145	0.354629	0.95965	0.871295	0.726457	0.741387	0.979234	0.735234	0.847926	0.209524	0.937131	0.785027	0.664417	0.652866	0.89828	0.898601	0.811578	0.673449	0.867876	0.895226	0.384793	0.603374	0.979374	0.94469	0.823758	0.87703	0.829444	0.427901	0.672683	0.755132	0.903648	0.862295	0.977342	0.669934	0.497214
DDB_G0267696	0.457256	0.527721	0.254961	0.549796	0.653719	0.236023	0.55335	0.734396	0.744569	0.865064	0.733403	0.431486	0.981724	0.582122	0.0971281	0.409228	0.965912	0.627439	0.744004	0.763524	0.980391	0.905415	0.686201	0.439454	0.781753	0.272137	0.124967	0.0788219	0.92829	0.74361	0.588261	0.755142	0.963911	0.893821	0.855858	0.674982	0.9885	0.850953	0.821496	0.923276	0.836177	0.673584	0.466058	0.185846	0.943317	0.6389	0.982561	0.63885	0.495325
DDB_G0267698	0.0894606	0.261323	0.460656	0.512369	0.73407	0.592962	0.572127	0.718304	0.919795	0.865565	0.800572	0.744997	0.98943	0.887238	0.779492	0.441735	0.978511	0.90525	0.629061	0.127756	0.991756	0.759839	0.14331	0.139457	0.792388	0.162471	0.161772	0.216091	0.735821	0.779253	0.763164	0.169816	0.971571	0.889821	0.896923	0.255594	0.991366	0.838967	0.083723	0.896211	0.0853855	0.0825444	0.278301	0.20379	0.952212	0.833261	0.985297	0.604881	0.60993
DDB_G0267700	0.622021	0.676119	0.794575	0.730287	0.849265	0.795525	0.7837	0.794934	0.949368	0.900785	0.823528	0.792531	0.991886	0.913454	0.836934	0.697753	0.984306	0.927383	0.77742	0.446229	0.993277	0.940754	0.602704	0.328581	0.954583	0.39205	0.212802	0.253633	0.788253	0.480522	0.51038	0.150992	0.967635	0.911493	0.858657	0.111784	0.987047	0.931698	0.275042	0.965663	0.144872	0.327287	0.254389	0.520824	0.913207	0.82898	0.99202	0.090965	0.0469133
DDB_G0267702	0.561788	0.621292	0.584557	0.750485	0.795049	0.667451	0.76918	0.475914	0.885485	0.893198	0.480948	0.385065	0.977026	0.652467	0.697648	0.0872966	0.933668	0.567275	0.187035	0.0101928	0.964781	0.949817	0.607717	0.472892	0.518377	0.0639099	0.137886	0.288291	0.942515	0.640973	0.881276	0.327286	0.778027	0.855727	0.123096	0.750905	0.908957	0.572457	0.536281	0.846013	0.87636	0.46172	0.305614	0.0257126	0.901597	0.770388	0.990032	0.191416	0.221305
DDB_G0267704	0.373653	0.339492	0.735121	0.504873	0.839793	0.790749	0.808758	0.805473	0.94056	0.921645	0.851635	0.744186	0.992753	0.924382	0.830581	0.691885	0.988853	0.919296	0.635814	0.700597	0.992133	0.93819	0.878351	0.833509	0.902737	0.796636	0.692859	0.692323	0.963301	0.931342	0.883026	0.819822	0.981356	0.942348	0.906068	0.817229	0.993151	0.893936	0.77772	0.973722	0.838298	0.66269	0.858529	0.746837	0.961521	0.889768	0.994444	0.683348	0.61582
DDB_G0267706	0.622357	0.628579	0.771945	0.70331	0.841753	0.786177	0.75009	0.291343	0.935336	0.858409	0.249765	0.434159	0.989604	0.551755	0.617322	0.692119	0.932143	0.88712	0.792253	0.719365	0.99316	0.739657	0.353609	0.603713	0.897353	0.572765	0.740245	0.301166	0.938334	0.904529	0.701428	0.560716	0.949537	0.920498	0.878159	0.795714	0.956567	0.756646	0.734256	0.979606	0.842428	0.750171	0.826739	0.725849	0.949726	0.865187	0.993402	0.482998	0.447627
DDB_G0267708	0.160269	0.30699	0.64006	0.391039	0.758459	0.593085	0.741217	0.593168	0.922151	0.908967	0.699162	0.688181	0.988848	0.897673	0.806872	0.511271	0.966175	0.886429	0.773867	0.561479	0.990904	0.833649	0.85266	0.74164	0.792033	0.858492	0.664319	0.700714	0.737055	0.902756	0.809479	0.587522	0.913821	0.839403	0.837518	0.765975	0.989274	0.912546	0.351177	0.973716	0.464425	0.587821	0.485223	0.670204	0.903668	0.630905	0.991793	0.35651	0.331749
DDB_G0267710	0.466474	0.240802	0.460236	0.240816	0.815418	0.696821	0.6435	0.728978	0.866491	0.821526	0.729367	0.726477	0.990032	0.913538	0.817066	0.696616	0.98519	0.928868	0.803723	0.687702	0.993385	0.948187	0.846651	0.725505	0.956771	0.816176	0.702212	0.672443	0.943762	0.87143	0.795027	0.111967	0.977192	0.910346	0.620158	0.631179	0.989469	0.77899	0.775555	0.73615	0.660319	0.438871	0.736936	0.676711	0.957111	0.713822	0.978668	0.0289551	0.111718
DDB_G0267712	0.60401	0.675445	0.797764	0.764633	0.862798	0.8087	0.82555	0.790774	0.9526	0.920965	0.77837	0.761793	0.993724	0.879054	0.817616	0.41686	0.975019	0.92765	0.538649	0.82888	0.989689	0.931351	0.861569	0.601526	0.935014	0.869021	0.817397	0.798993	0.911394	0.884082	0.83628	0.777729	0.95628	0.929406	0.828218	0.446133	0.992181	0.947809	0.824904	0.980475	0.779019	0.334797	0.753504	0.237402	0.850503	0.421871	0.991258	0.65315	0.579618
DDB_G0267714	0.0352964	0.0530307	0.506083	0.516478	0.846183	0.458422	0.279678	0.356646	0.776634	0.487725	0.457011	0.40157	0.992108	0.920524	0.748693	0.717726	0.988917	0.885743	0.799311	0.798645	0.985789	0.95239	0.869377	0.769951	0.880606	0.851621	0.751685	0.708377	0.929843	0.771308	0.653066	0.819456	0.974986	0.919778	0.78568	0.768515	0.992853	0.70894	0.797225	0.84201	0.824353	0.77062	0.732687	0.121223	0.818595	0.731895	0.993965	0.439703	0.490156
DDB_G0267716	0.492147	0.474763	0.681355	0.599979	0.839353	0.77624	0.802171	0.477382	0.946895	0.918889	0.302892	0.478764	0.992956	0.640001	0.681054	0.20887	0.860752	0.792226	0.266678	0.0183303	0.99046	0.929187	0.116385	0.0316187	0.907401	0.0650608	0.0219075	0.0226761	0.427478	0.11533	0.0991173	0.0349131	0.914682	0.73781	0.563703	0.512869	0.988594	0.91372	0.814525	0.976802	0.854399	0.748155	0.835731	0.728946	0.952608	0.831924	0.991226	0.362448	0.178022
DDB_G0267718	0.622783	0.627767	0.558787	0.245839	0.753266	0.562742	0.294714	0.323568	0.943741	0.627912	0.461229	0.527118	0.986455	0.794529	0.711924	0.660543	0.986897	0.924459	0.804873	0.742045	0.993735	0.943156	0.887224	0.607938	0.955274	0.859783	0.661704	0.773775	0.937737	0.577959	0.758334	0.601114	0.943535	0.929939	0.903056	0.814742	0.988112	0.882847	0.811367	0.978012	0.865347	0.739071	0.860038	0.746526	0.954247	0.889519	0.989463	0.354023	0.1471
DDB_G0267720	0.208083	0.662229	0.779529	0.625295	0.594611	0.498238	0.345483	0.714179	0.951483	0.719304	0.797186	0.354193	0.973283	0.884904	0.402605	0.346137	0.967411	0.510121	0.302759	0.622591	0.979006	0.902675	0.839619	0.775407	0.951521	0.477354	0.386884	0.224614	0.813026	0.689367	0.405324	0.107292	0.97964	0.919884	0.728355	0.606658	0.989838	0.834324	0.662816	0.965566	0.592185	0.402923	0.387523	0.1849	0.951657	0.852517	0.985909	0.529273	0.563227
DDB_G0267722	0.319714	0.554924	0.747035	0.709779	0.829859	0.73212	0.776764	0.789797	0.944662	0.913093	0.816324	0.772264	0.992747	0.894833	0.800724	0.417455	0.982584	0.923679	0.560565	0.80921	0.994096	0.84477	0.880374	0.742094	0.923769	0.853249	0.795192	0.750284	0.820274	0.920542	0.873889	0.626012	0.930504	0.777491	0.840273	0.645859	0.991499	0.920051	0.834389	0.967146	0.84703	0.488556	0.853043	0.708218	0.924423	0.428752	0.979606	0.507696	0.167984
DDB_G0267724	0.451269	0.606651	0.733286	0.636192	0.748414	0.595597	0.78176	0.783156	0.927829	0.869615	0.806453	0.566285	0.981509	0.879039	0.528587	0.256005	0.98499	0.915404	0.739554	0.664391	0.989956	0.899358	0.828989	0.800252	0.952633	0.60089	0.629294	0.779488	0.731161	0.743771	0.86676	0.803049	0.971112	0.729349	0.30083	0.417214	0.975055	0.622762	0.669057	0.978453	0.871278	0.766638	0.81476	0.736156	0.956124	0.83515	0.97239	0.631552	0.510421
DDB_G0267726	0.537619	0.609361	0.689963	0.729697	0.843821	0.778913	0.788255	0.709454	0.952914	0.921948	0.84133	0.373026	0.993739	0.91635	0.429145	0.0124907	0.988786	0.803753	0.110833	0.0564444	0.989286	0.434854	0.141418	0.261348	0.333865	0.052168	0.199086	0.38205	0.877553	0.874607	0.700094	0.549425	0.849954	0.545657	0.328794	0.631358	0.982897	0.894634	0.69312	0.967677	0.601635	0.136703	0.481171	0.0719268	0.860284	0.799078	0.979225	0.536238	0.444332
DDB_G0267728	0.645257	0.391057	0.798896	0.74318	0.702304	0.811318	0.82684	0.831262	0.901347	0.817227	0.827876	0.737834	0.993672	0.928176	0.833554	0.58689	0.989034	0.922176	0.601935	0.0213317	0.993344	0.913921	0.0979088	0.0494351	0.963137	0.514491	0.417454	0.629146	0.845996	0.77392	0.85212	0.429951	0.942986	0.899015	0.862483	0.656991	0.982243	0.640205	0.831762	0.953833	0.844608	0.153061	0.460905	0.00644884	0.712431	0.483268	0.991502	0.504849	0.525487
DDB_G0267730	0.639758	0.684701	0.67904	0.447267	0.861266	0.750636	0.523944	0.678904	0.869807	0.601335	0.606841	0.776803	0.992376	0.920695	0.844294	0.730229	0.98933	0.927777	0.806775	0.830339	0.993726	0.953217	0.897936	0.840241	0.961879	0.84063	0.667469	0.609812	0.957364	0.868485	0.731885	0.459669	0.981562	0.939745	0.8613	0.690226	0.993295	0.926315	0.737119	0.977188	0.779242	0.781507	0.861228	0.573109	0.867094	0.749574	0.994533	0.684128	0.630083
DDB_G0267732	0.172856	0.142382	0.586761	0.52158	0.819093	0.649317	0.77265	0.793657	0.885752	0.882153	0.833182	0.758218	0.991987	0.908929	0.621294	0.535177	0.987229	0.884408	0.754721	0.575806	0.990595	0.944299	0.669807	0.586507	0.956714	0.337512	0.26336	0.571909	0.654076	0.499792	0.744665	0.602272	0.981553	0.850375	0.504388	0.730579	0.976697	0.672628	0.774924	0.934089	0.861931	0.586786	0.548264	0.746277	0.871706	0.856865	0.99085	0.107539	0.107614
DDB_G0267734	0.16957	0.129131	0.257382	0.15097	0.865019	0.812558	0.826266	0.833257	0.953482	0.921468	0.855809	0.804176	0.993754	0.929454	0.84546	0.738088	0.989321	0.939711	0.825179	0.812578	0.99456	0.955489	0.893496	0.839143	0.963284	0.875232	0.834236	0.805354	0.959674	0.932836	0.882069	0.82789	0.965931	0.91103	0.845995	0.349251	0.993055	0.950507	0.471929	0.982531	0.682173	0.125559	0.611982	0.095286	0.851264	0.222457	0.987379	0.154699	0.108215
DDB_G0267736	0.487153	0.433977	0.57726	0.645469	0.661198	0.604907	0.719546	0.730892	0.858282	0.773099	0.659315	0.594384	0.977751	0.81391	0.674691	0.498373	0.977379	0.902406	0.719692	0.73465	0.99014	0.918981	0.835287	0.752828	0.932618	0.815479	0.750553	0.708101	0.935854	0.88052	0.793568	0.71823	0.963692	0.893186	0.848033	0.737341	0.985203	0.910881	0.792826	0.963538	0.791288	0.664677	0.771569	0.62636	0.93115	0.825334	0.98664	0.566161	0.516244
DDB_G0267740	0.484648	0.620385	0.746454	0.644558	0.823244	0.763131	0.812638	0.829086	0.940476	0.901974	0.821543	0.750744	0.991593	0.909158	0.799643	0.664538	0.988935	0.938115	0.819314	0.80157	0.994613	0.955658	0.87692	0.840805	0.963125	0.841181	0.831943	0.807119	0.947694	0.930604	0.882314	0.828507	0.977027	0.930157	0.851476	0.750959	0.99292	0.94912	0.871204	0.982623	0.883637	0.78598	0.867342	0.760295	0.963068	0.894425	0.994684	0.685357	0.633539
DDB_G0267742	0.567786	0.579285	0.742068	0.625075	0.693499	0.6844	0.582881	0.419235	0.932732	0.889372	0.420658	0.438023	0.989829	0.623493	0.517252	0.16857	0.929392	0.788117	0.344414	0.185575	0.993464	0.942656	0.832049	0.488676	0.950794	0.824644	0.505017	0.62219	0.954496	0.835488	0.828857	0.715463	0.962589	0.923622	0.823857	0.80197	0.991153	0.930329	0.757068	0.96831	0.832051	0.443831	0.790699	0.574911	0.920788	0.729385	0.992286	0.116765	0.100474
DDB_G0267744	0.585408	0.661233	0.689999	0.713022	0.826601	0.699095	0.766957	0.399321	0.911379	0.880318	0.519253	0.423101	0.960087	0.451337	0.442487	0.0364228	0.933519	0.574154	0.126275	0.470975	0.946274	0.857707	0.861785	0.751014	0.770879	0.682972	0.737167	0.537726	0.936529	0.828668	0.499026	0.321689	0.97159	0.874018	0.797661	0.778046	0.987611	0.878631	0.857329	0.968276	0.788536	0.567919	0.653017	0.442569	0.950238	0.750159	0.967443	0.285862	0.028228
DDB_G0267746	0.236964	0.658691	0.729845	0.749285	0.650904	0.617999	0.305283	0.583453	0.944716	0.89689	0.842671	0.732617	0.98871	0.920067	0.743473	0.679513	0.984905	0.936639	0.668044	0.365496	0.991526	0.939345	0.740692	0.339091	0.896368	0.479439	0.0772944	0.0171254	0.941633	0.398384	0.078618	0.0586143	0.887497	0.352391	0.359818	0.517066	0.990408	0.94706	0.869358	0.98203	0.701256	0.616058	0.786536	0.695773	0.9604	0.753084	0.981889	0.674165	0.595988
DDB_G0267748	0.00152708	0.372917	0.51729	0.0535513	0.0268189	0.0183099	0.0457873	0.213208	0.94336	0.616655	0.62715	0.198263	0.943295	0.756953	0.247217	0.568177	0.980874	0.730334	0.643477	0.559453	0.985884	0.942801	0.800567	0.807445	0.880966	0.472777	0.538524	0.427704	0.95013	0.908693	0.714908	0.6353	0.967673	0.790532	0.840021	0.0224274	0.987481	0.922243	0.00715843	0.950038	0.00161847	0.000550966	0.00175477	0.000689797	0.958359	0.885489	0.991468	0.356897	0.194248
DDB_G0267750	0.116864	0.145964	0.718198	0.534056	0.81058	0.420629	0.512169	0.78399	0.700907	0.636204	0.805922	0.744881	0.991041	0.680239	0.521271	0.302622	0.944803	0.839216	0.535158	0.743633	0.992564	0.93949	0.79837	0.753077	0.951109	0.766136	0.781652	0.767615	0.908891	0.882914	0.840188	0.766494	0.965686	0.885311	0.841336	0.252607	0.989108	0.932749	0.0616619	0.97564	0.0652855	0.053993	0.0319416	0.0332894	0.953729	0.741618	0.987482	0.506328	0.331678
DDB_G0267752	0.588855	0.65529	0.780125	0.671941	0.704374	0.683987	0.787968	0.798181	0.947482	0.693445	0.56862	0.104324	0.972846	0.784475	0.177551	0.165109	0.985853	0.628603	0.56227	0.79686	0.931679	0.824749	0.874453	0.778006	0.889158	0.2816	0.507962	0.283549	0.867568	0.782975	0.781323	0.682595	0.918907	0.931826	0.771403	0.541185	0.960342	0.945749	0.662746	0.940383	0.771057	0.368271	0.767505	0.612932	0.934469	0.867519	0.980539	0.449015	0.139958
DDB_G0267754	0.379152	0.129626	0.548158	0.755395	0.747178	0.711378	0.589053	0.635433	0.859969	0.354927	0.353849	0.36779	0.977886	0.855176	0.619517	0.72039	0.988101	0.855709	0.559317	0.158338	0.98469	0.87287	0.337813	0.0508297	0.801779	0.444572	0.173073	0.245072	0.840355	0.235653	0.423169	0.422367	0.912078	0.933395	0.905315	0.793369	0.987908	0.805938	0.81685	0.977898	0.874748	0.773279	0.82939	0.722446	0.95735	0.884835	0.992843	0.544238	0.330322
DDB_G0267756	0.113345	0.0607623	0.313148	0.027012	0.811522	0.754101	0.127095	0.0758211	0.90562	0.292871	0.137187	0.0535253	0.799783	0.253544	0.082441	0.0967662	0.978546	0.870369	0.712846	0.574224	0.987841	0.91155	0.561999	0.662553	0.919855	0.409683	0.602636	0.4441	0.86314	0.894457	0.671067	0.676528	0.972358	0.876322	0.816863	0.402247	0.981509	0.921709	0.675966	0.965489	0.673817	0.669246	0.74718	0.650886	0.923686	0.787232	0.968318	0.399706	0.554055
DDB_G0267758	0.46023	0.590194	0.755782	0.726762	0.799576	0.558285	0.733989	0.764502	0.911353	0.893965	0.805769	0.766406	0.990278	0.894319	0.749316	0.266349	0.986623	0.929487	0.520848	0.731037	0.993942	0.758755	0.846131	0.832751	0.87664	0.861554	0.821891	0.686355	0.943338	0.662321	0.84861	0.789534	0.964062	0.925712	0.898827	0.721884	0.957707	0.839484	0.860679	0.977653	0.566609	0.386823	0.578777	0.402644	0.958197	0.884577	0.993292	0.369619	0.314178
DDB_G0267760	0.324578	0.609112	0.757553	0.74694	0.640835	0.336815	0.600965	0.758375	0.830617	0.902428	0.810857	0.528378	0.988859	0.811916	0.499502	0.248749	0.985622	0.847092	0.607299	0.80296	0.989176	0.923332	0.827233	0.808493	0.853784	0.646838	0.62227	0.627888	0.804007	0.82292	0.678335	0.786536	0.974023	0.926868	0.792214	0.802107	0.991258	0.935985	0.859881	0.969698	0.825571	0.733998	0.692595	0.726038	0.934023	0.889234	0.99234	0.142776	0.0349669
DDB_G0267762	0.0676049	0.613191	0.744353	0.702017	0.304458	0.310015	0.374142	0.344367	0.936706	0.895561	0.815741	0.519503	0.991573	0.910153	0.642162	0.578658	0.98405	0.849227	0.703703	0.785178	0.97577	0.900731	0.872304	0.808004	0.9333	0.713484	0.546682	0.732922	0.932662	0.828839	0.816014	0.698109	0.973446	0.854116	0.707923	0.684128	0.957491	0.687709	0.646139	0.969483	0.81456	0.671046	0.771301	0.658487	0.901784	0.689827	0.991253	0.623577	0.573084
DDB_G0267764	0.457707	0.513214	0.720917	0.63229	0.822155	0.654382	0.516584	0.533684	0.880459	0.645629	0.506335	0.173893	0.985919	0.853686	0.568652	0.452867	0.978931	0.892456	0.728899	0.638123	0.986024	0.911355	0.731871	0.122635	0.950485	0.855004	0.489308	0.401987	0.947153	0.567157	0.454802	0.206744	0.892085	0.687068	0.412922	0.000285226	0.986933	0.860023	0.00125388	0.97254	0.00389307	0.00338081	0.00229706	0.00335698	0.593569	0.0748713	0.993898	0.502187	0.275063
DDB_G0267766	0.0020919	0.0014369	0.106019	0.0278326	0.346161	0.286081	0.360822	0.40789	0.235234	0.117448	0.112732	0.382358	0.988372	0.901427	0.710415	0.683306	0.985726	0.866747	0.758321	0.792201	0.988716	0.932569	0.877496	0.792059	0.818785	0.77881	0.708402	0.696111	0.948845	0.792966	0.382685	0.317861	0.960975	0.744943	0.711413	0.791314	0.986605	0.92938	0.816433	0.97735	0.603665	0.720333	0.62712	0.704655	0.902968	0.625924	0.988509	0.315582	0.404067
DDB_G0267768	0.0367533	0.00866209	0.223381	0.0211794	0.375964	0.723036	0.744612	0.802292	0.762418	0.655834	0.498444	0.713027	0.976993	0.842143	0.642686	0.342131	0.987991	0.729236	0.639474	0.545166	0.953497	0.843573	0.711575	0.491043	0.854413	0.749179	0.740446	0.72887	0.788494	0.906561	0.821357	0.677645	0.902522	0.857744	0.865955	0.641005	0.988764	0.905263	0.829838	0.975613	0.852832	0.717409	0.828007	0.628342	0.943976	0.71535	0.988082	0.247166	0.244301
DDB_G0267770	0.460844	0.568752	0.67181	0.566228	0.779791	0.515165	0.750607	0.618199	0.764042	0.802285	0.67242	0.592794	0.970561	0.909687	0.64952	0.44801	0.955243	0.934782	0.80933	0.742159	0.980587	0.864529	0.848921	0.677453	0.959646	0.82125	0.724172	0.592904	0.940477	0.875543	0.735786	0.553537	0.96699	0.876789	0.372341	0.768398	0.987075	0.638713	0.81977	0.875726	0.802824	0.684537	0.363456	0.235516	0.946081	0.563327	0.929882	0.0576156	0.222348
DDB_G0267772	0.552756	0.606543	0.740454	0.703589	0.802754	0.748773	0.766116	0.77738	0.929789	0.888384	0.805081	0.7503	0.990653	0.903179	0.804164	0.587835	0.983408	0.921308	0.70078	0.7864	0.992616	0.911872	0.872922	0.735869	0.921565	0.848146	0.723129	0.66082	0.930924	0.866019	0.773369	0.674087	0.9597	0.874713	0.881257	0.22719	0.982787	0.892421	0.410847	0.949344	0.455034	0.276342	0.216801	0.161309	0.95529	0.86987	0.992914	0.390396	0.197362
DDB_G0267774	0.0417579	0.0109801	0.106183	0.0262109	0.820393	0.613558	0.785901	0.803664	0.61283	0.873144	0.787214	0.693577	0.968121	0.819737	0.44951	0.637062	0.987316	0.815415	0.799648	0.300592	0.981721	0.946373	0.554293	0.439026	0.782545	0.43589	0.306775	0.249797	0.767533	0.653932	0.54953	0.284649	0.975232	0.918382	0.895597	0.782808	0.992236	0.946049	0.725446	0.980301	0.685258	0.690503	0.748311	0.727967	0.946127	0.874639	0.992831	0.600612	0.589988
DDB_G0267776	0.604402	0.630451	0.730009	0.717301	0.859265	0.80424	0.824391	0.826439	0.952075	0.918231	0.838768	0.622664	0.993303	0.914563	0.665899	0.194381	0.988391	0.895775	0.369239	0.715972	0.992996	0.826887	0.870414	0.835128	0.943473	0.856436	0.772905	0.553	0.941876	0.631725	0.216131	0.0243462	0.971304	0.791918	0.44641	0.805471	0.991594	0.884473	0.864889	0.979592	0.788012	0.224597	0.463243	0.0255797	0.908009	0.865365	0.992548	0.330159	0.293855
DDB_G0267778	0.562249	0.615306	0.749022	0.711515	0.808886	0.755161	0.771867	0.783726	0.932876	0.892778	0.811632	0.75685	0.991072	0.906939	0.809264	0.676633	0.984151	0.923438	0.775987	0.792702	0.992927	0.94071	0.877027	0.805089	0.950903	0.851964	0.799016	0.764897	0.951771	0.910906	0.844592	0.778529	0.97505	0.924055	0.885171	0.79476	0.99021	0.934208	0.843748	0.974943	0.84791	0.735128	0.827822	0.694941	0.951311	0.867815	0.991517	0.631583	0.580656
DDB_G0267780	0.328082	0.455575	0.506533	0.606231	0.726762	0.744544	0.598661	0.600877	0.886413	0.803883	0.685348	0.664432	0.973507	0.772678	0.801064	0.39055	0.972352	0.82893	0.688241	0.691166	0.977322	0.904659	0.804395	0.712151	0.817048	0.611209	0.611323	0.317412	0.928584	0.849276	0.738131	0.677422	0.952242	0.827802	0.828096	0.617613	0.946568	0.858108	0.556921	0.950515	0.799841	0.661958	0.737967	0.622549	0.931827	0.825462	0.986162	0.539275	0.447516
DDB_G0267784	0.317822	0.669236	0.789059	0.75001	0.587837	0.499568	0.53258	0.535607	0.946763	0.906073	0.60489	0.265103	0.99271	0.796942	0.425907	0.513208	0.97484	0.755766	0.736566	0.281518	0.987201	0.947039	0.734441	0.639922	0.925384	0.866615	0.730509	0.605943	0.885118	0.784868	0.849375	0.741139	0.972823	0.782685	0.442531	0.715413	0.971375	0.493506	0.836732	0.927284	0.813827	0.614054	0.379042	0.168777	0.95213	0.766596	0.988778	0.291801	0.233306
DDB_G0267786	0.275252	0.668084	0.667782	0.518545	0.754147	0.779009	0.779297	0.655457	0.944138	0.888196	0.157774	0.485101	0.991692	0.604728	0.747034	0.702501	0.862069	0.833191	0.729346	0.78932	0.97918	0.852945	0.53935	0.462704	0.957174	0.814169	0.753481	0.731498	0.956259	0.923713	0.862809	0.71971	0.979511	0.905655	0.710404	0.503195	0.990183	0.836458	0.571212	0.969384	0.764129	0.73043	0.830556	0.699115	0.951131	0.868219	0.993834	0.356665	0.247804
DDB_G0267788	0.239994	0.594863	0.588497	0.350411	0.795921	0.783386	0.818391	0.819853	0.943441	0.869793	0.766613	0.577194	0.992223	0.91007	0.750498	0.637801	0.987645	0.926973	0.813686	0.812793	0.993967	0.947493	0.886357	0.809846	0.956838	0.869084	0.81722	0.796835	0.960807	0.931966	0.877661	0.583636	0.981178	0.939565	0.855072	0.819225	0.99292	0.877661	0.859633	0.967837	0.866289	0.468751	0.622231	0.11399	0.911853	0.738606	0.993763	0.602757	0.550434
DDB_G0267790	0.503496	0.480751	0.604665	0.434142	0.658117	0.617614	0.529942	0.67697	0.912529	0.848003	0.771648	0.717687	0.986005	0.883754	0.773456	0.23772	0.976381	0.907688	0.177347	0.0117072	0.990387	0.649878	0.0673022	0.0643368	0.586246	0.0484498	0.0490153	0.0831555	0.928826	0.896408	0.634036	0.319363	0.973962	0.694448	0.0948082	0.0211969	0.944797	0.166177	0.036771	0.76858	0.126307	0.255967	0.752561	0.692506	0.921471	0.814571	0.943329	0.0759047	0.399737
DDB_G0267792	0.518858	0.538013	0.492163	0.63322	0.774934	0.564906	0.711356	0.69434	0.736483	0.86669	0.761461	0.711127	0.912376	0.481714	0.396741	0.225423	0.983121	0.914199	0.76802	0.559876	0.992584	0.937604	0.604432	0.470861	0.943097	0.556907	0.581064	0.342752	0.859056	0.700856	0.372321	0.613436	0.938633	0.806442	0.843136	0.561595	0.990379	0.937186	0.829975	0.95534	0.855881	0.697713	0.661302	0.576428	0.936993	0.863207	0.975903	0.0387937	0.121521
DDB_G0267794	0.0206312	0.00812262	0.136153	0.10922	0.839723	0.573164	0.502006	0.658986	0.544042	0.356263	0.397063	0.307443	0.992876	0.923116	0.745704	0.667494	0.988137	0.890708	0.735032	0.70479	0.985042	0.94835	0.858029	0.414061	0.85389	0.791843	0.441293	0.180794	0.952584	0.769913	0.25296	0.318362	0.944012	0.593836	0.630721	0.352361	0.970753	0.938195	0.799294	0.963826	0.832538	0.680419	0.848845	0.731934	0.956236	0.866451	0.992597	0.630896	0.511184
DDB_G0267796	0.107593	0.439289	0.806167	0.767663	0.585185	0.213765	0.239148	0.489348	0.806658	0.782615	0.777169	0.720143	0.993322	0.888058	0.790843	0.697426	0.984876	0.923512	0.797779	0.681497	0.993619	0.923596	0.796059	0.758328	0.93881	0.798771	0.764331	0.777965	0.944972	0.926774	0.859799	0.824959	0.974872	0.908955	0.874694	0.818342	0.990718	0.948319	0.824433	0.973827	0.752991	0.736628	0.761122	0.752613	0.944435	0.866788	0.993046	0.588203	0.498999
DDB_G0267798	0.561096	0.255786	0.31345	0.30359	0.71331	0.566154	0.599387	0.800132	0.938324	0.915282	0.827589	0.799488	0.993307	0.894181	0.81702	0.184576	0.983615	0.932614	0.27268	0.692644	0.993971	0.840871	0.886506	0.82631	0.810155	0.865271	0.815416	0.791056	0.885639	0.816231	0.640995	0.547516	0.978376	0.926011	0.901326	0.758219	0.991343	0.944775	0.842439	0.97868	0.825317	0.625155	0.803904	0.687977	0.887673	0.740267	0.99442	0.674579	0.622895
DDB_G0267800	0.0933034	0.672993	0.601393	0.417258	0.149822	0.0674	0.0290656	0.408873	0.882526	0.636493	0.730229	0.768711	0.992061	0.851175	0.780385	0.515686	0.948343	0.863405	0.461488	0.821393	0.992513	0.942832	0.757881	0.78932	0.953571	0.804256	0.793887	0.765461	0.874374	0.878544	0.786544	0.700731	0.973356	0.923828	0.868526	0.63947	0.987304	0.941518	0.754496	0.961567	0.503	0.201444	0.781062	0.484652	0.948131	0.72891	0.987952	0.365205	0.127969
DDB_G0267802	0.51786	0.508958	0.634045	0.624987	0.783693	0.717277	0.678791	0.54571	0.925772	0.701191	0.34409	0.282708	0.969803	0.555189	0.38452	0.23806	0.968724	0.878618	0.678043	0.702442	0.990076	0.9195	0.83132	0.724296	0.931711	0.800315	0.734646	0.72735	0.930412	0.86912	0.808936	0.697759	0.931123	0.883711	0.850071	0.723455	0.988769	0.834783	0.680282	0.958964	0.766796	0.708012	0.767783	0.531209	0.897561	0.760554	0.989851	0.614766	0.566605
DDB_G0267804	0.620614	0.381809	0.451501	0.332076	0.579496	0.480635	0.441849	0.413611	0.94979	0.840662	0.772386	0.749027	0.987127	0.90039	0.79194	0.473153	0.987731	0.913199	0.566176	0.242592	0.990133	0.787085	0.383092	0.108619	0.952536	0.749437	0.523481	0.462801	0.938635	0.811833	0.683213	0.786732	0.916639	0.792167	0.815484	0.563262	0.992432	0.926827	0.867862	0.969392	0.878552	0.299128	0.760007	0.375938	0.528503	0.0943377	0.989438	0.268237	0.379271
DDB_G0267806	0.360972	0.404937	0.546389	0.522841	0.745231	0.687412	0.710389	0.722342	0.897606	0.844717	0.74049	0.599252	0.986335	0.868009	0.676889	0.598267	0.976164	0.854802	0.709724	0.724027	0.983187	0.91499	0.827893	0.743565	0.884928	0.741277	0.659401	0.627534	0.932954	0.874519	0.784958	0.619203	0.96156	0.887731	0.791227	0.726609	0.984183	0.870655	0.783382	0.946976	0.781504	0.405624	0.662912	0.458686	0.711368	0.419069	0.980679	0.521615	0.462497
DDB_G0267808	0.21484	0.499385	0.631909	0.589413	0.263642	0.400852	0.415544	0.707107	0.93842	0.902355	0.623405	0.633678	0.992132	0.862524	0.788212	0.35365	0.97389	0.914698	0.479222	0.790836	0.992807	0.924155	0.831503	0.656278	0.940342	0.809438	0.608806	0.692392	0.834346	0.565126	0.486622	0.0767811	0.971288	0.920793	0.778538	0.103824	0.987379	0.923774	0.176994	0.949931	0.0582229	0.0382073	0.0964471	0.0661741	0.954272	0.779768	0.986059	0.340729	0.0874962
DDB_G0267810	0.219122	0.556457	0.773953	0.736679	0.651106	0.399683	0.394372	0.58233	0.880312	0.904984	0.848678	0.687286	0.990786	0.877495	0.823694	0.571065	0.98809	0.923746	0.786229	0.822901	0.990561	0.951988	0.875172	0.492923	0.919619	0.859309	0.779518	0.753055	0.935718	0.632253	0.558146	0.402348	0.940187	0.858156	0.873793	0.330929	0.990973	0.933048	0.801111	0.973486	0.783749	0.735343	0.562705	0.672422	0.954034	0.879595	0.993974	0.282838	0.194104
DDB_G0267812	0.599655	0.655004	0.781235	0.742899	0.835563	0.781761	0.796615	0.809544	0.945008	0.908951	0.837767	0.782513	0.992661	0.920898	0.828902	0.661844	0.987188	0.93249	0.764312	0.377764	0.993863	0.936914	0.527247	0.266664	0.945258	0.462992	0.238262	0.19454	0.849656	0.615075	0.471469	0.529757	0.966516	0.899644	0.86823	0.692508	0.987954	0.915875	0.80451	0.962838	0.809137	0.433634	0.685782	0.136092	0.864468	0.851444	0.981997	0.567077	0.5728
DDB_G0267814	0.590237	0.664673	0.783841	0.71339	0.791065	0.775907	0.792238	0.79884	0.934638	0.818019	0.793576	0.668715	0.991969	0.899102	0.746544	0.716504	0.979511	0.885512	0.811634	0.731934	0.992771	0.934668	0.873138	0.815648	0.920873	0.839929	0.797298	0.451668	0.944149	0.908116	0.442168	0.194333	0.972691	0.515117	0.264605	0.522384	0.913846	0.514202	0.714521	0.978524	0.589811	0.0938677	0.437194	0.0286298	0.622873	0.392418	0.992394	0.12363	0.040299
DDB_G0267816	0.578194	0.634333	0.749992	0.560058	0.774281	0.707353	0.544731	0.491529	0.9415	0.817128	0.337032	0.40303	0.984146	0.563567	0.523045	0.0227611	0.943323	0.86235	0.104017	0.150556	0.992886	0.882385	0.769418	0.6496	0.87498	0.726284	0.609139	0.285026	0.954792	0.921538	0.774079	0.729397	0.976842	0.878537	0.861754	0.689807	0.983489	0.921035	0.736409	0.970159	0.876482	0.564171	0.801744	0.416508	0.840489	0.467928	0.993046	0.538065	0.330893
DDB_G0267818	0.509465	0.0971607	0.50008	0.495189	0.574949	0.682816	0.71442	0.79616	0.847463	0.757437	0.711088	0.598391	0.992759	0.902812	0.788776	0.306565	0.984004	0.91555	0.465274	0.485652	0.99319	0.812861	0.736438	0.553959	0.894849	0.788106	0.655372	0.479542	0.954605	0.905987	0.831586	0.357028	0.980461	0.858566	0.402341	0.763283	0.951852	0.261026	0.736534	0.906925	0.848397	0.527787	0.484758	0.634855	0.877372	0.718923	0.993672	0.501705	0.496318
DDB_G0267820	0.197582	0.00732561	0.356412	0.189456	0.405576	0.768068	0.787604	0.590873	0.472623	0.519115	0.767852	0.716302	0.989982	0.676781	0.571276	0.583938	0.957298	0.832869	0.77414	0.722546	0.991802	0.911974	0.766897	0.794559	0.912352	0.786275	0.766163	0.649334	0.928745	0.900948	0.819477	0.490091	0.943923	0.919094	0.874245	0.800567	0.979041	0.696971	0.751422	0.960916	0.819026	0.624679	0.736338	0.378483	0.936574	0.719548	0.982931	0.267722	0.425576
DDB_G0267822	0.343491	0.0575183	0.598128	0.565759	0.742145	0.657589	0.713542	0.780492	0.417911	0.359801	0.439875	0.647615	0.993173	0.879267	0.718129	0.286917	0.980075	0.89111	0.429915	0.728087	0.992317	0.797417	0.862736	0.334265	0.912941	0.853111	0.610862	0.731628	0.920543	0.719373	0.857102	0.703268	0.889671	0.892663	0.893067	0.713319	0.973787	0.752663	0.641529	0.967864	0.854358	0.624631	0.768826	0.44937	0.883228	0.361515	0.98406	0.454761	0.577213
DDB_G0267824	0.021564	0.00648945	0.113396	0.0351522	0.841044	0.756281	0.811291	0.823908	0.865067	0.877735	0.812507	0.586914	0.990749	0.903857	0.750694	0.577245	0.987883	0.843454	0.654141	0.732549	0.982159	0.904229	0.835866	0.572697	0.937184	0.82691	0.674239	0.604352	0.926336	0.91061	0.816455	0.644234	0.909073	0.719784	0.62657	0.475241	0.99126	0.888939	0.859266	0.964955	0.863426	0.534488	0.712301	0.684397	0.818361	0.649366	0.991401	0.575483	0.521424
DDB_G0267826	0.50749	0.46059	0.60241	0.68848	0.756307	0.691702	0.726819	0.522974	0.930542	0.747614	0.29429	0.0460666	0.973702	0.511017	0.0748658	0.00100769	0.93036	0.391765	0.0059732	0.0042526	0.989146	0.465995	0.1862	0.0804446	0.831398	0.389638	0.23466	0.395346	0.723522	0.467655	0.570185	0.736791	0.975873	0.925057	0.672947	0.766141	0.98836	0.740433	0.804982	0.931474	0.686514	0.656267	0.138803	0.304975	0.885033	0.726075	0.994112	0.0419047	0.0292271
DDB_G0267828	0.176713	0.311616	0.603837	0.23643	0.426852	0.504569	0.584722	0.570307	0.943726	0.80722	0.841015	0.682412	0.976215	0.903676	0.797612	0.107301	0.986174	0.892617	0.0208586	0.0199515	0.991271	0.185716	0.0769496	0.0658311	0.591861	0.256948	0.273762	0.237309	0.873549	0.700745	0.652364	0.569729	0.968362	0.923681	0.889896	0.114554	0.991529	0.94255	0.345949	0.97944	0.276338	0.463046	0.128126	0.373163	0.938069	0.711799	0.98023	0.29947	0.158879
DDB_G0267830	0.0283012	0.0852087	0.171063	0.0466847	0.290331	0.239526	0.580811	0.757214	0.950692	0.630468	0.0996909	0.190697	0.94403	0.187082	0.239909	0.34743	0.897831	0.873121	0.81704	0.341265	0.993793	0.700588	0.114382	0.0684371	0.897097	0.244015	0.170066	0.561739	0.69486	0.545649	0.849882	0.700539	0.979699	0.773685	0.754231	0.192775	0.958545	0.860215	0.165593	0.97563	0.0565229	0.0658156	0.0272751	0.0399418	0.955009	0.641527	0.976051	0.0472067	0.0143095
DDB_G0267832	0.111001	0.308976	0.78217	0.718474	0.767762	0.332475	0.451421	0.237684	0.872636	0.857131	0.487585	0.684112	0.992705	0.919147	0.838891	0.713576	0.984848	0.934905	0.803983	0.488262	0.994028	0.933282	0.765511	0.518878	0.957976	0.663336	0.416013	0.499683	0.830337	0.5029	0.554384	0.356874	0.974442	0.927266	0.891067	0.732924	0.990531	0.940109	0.853104	0.976287	0.817262	0.369138	0.695211	0.12498	0.853793	0.269382	0.95735	0.339065	0.0962774
DDB_G0267834	0.351306	0.276172	0.709525	0.681992	0.862331	0.631793	0.298831	0.0109462	0.699467	0.277966	0.00844425	0.0218483	0.951842	0.0637569	0.0751403	0.0256473	0.8418	0.676957	0.511931	0.722645	0.988106	0.937715	0.74631	0.637265	0.918222	0.703379	0.567301	0.308567	0.942983	0.896054	0.633429	0.787861	0.973705	0.889053	0.87627	0.772764	0.986326	0.919661	0.858825	0.913682	0.754468	0.48002	0.748057	0.628258	0.958034	0.878495	0.988064	0.267893	0.0827365
DDB_G0267836	0.441672	0.560378	0.632726	0.52144	0.422856	0.463849	0.333746	0.459619	0.943948	0.908768	0.846475	0.57713	0.992225	0.92022	0.735564	0.694575	0.987435	0.850296	0.797418	0.768515	0.985533	0.942057	0.796966	0.663916	0.934586	0.721376	0.6256	0.727992	0.942277	0.890343	0.857446	0.793416	0.979359	0.907165	0.856113	0.8139	0.986852	0.903847	0.856102	0.975054	0.694722	0.705538	0.550301	0.686196	0.944953	0.886593	0.991038	0.56263	0.526166
DDB_G0267838	0.619445	0.614338	0.774616	0.732509	0.80265	0.787821	0.806483	0.797193	0.900106	0.827944	0.648752	0.454922	0.992253	0.89906	0.754577	0.591355	0.987166	0.922623	0.786889	0.49628	0.993772	0.950824	0.783029	0.746251	0.960484	0.848584	0.813141	0.684997	0.942419	0.914129	0.682563	0.311951	0.980618	0.920888	0.720981	0.749716	0.988819	0.791074	0.80003	0.978228	0.876401	0.690049	0.844338	0.755898	0.945685	0.849772	0.994643	0.662967	0.615546
DDB_G0267840	0.192951	0.32135	0.753597	0.454799	0.608046	0.517926	0.802528	0.62655	0.897676	0.76932	0.150302	0.0132682	0.978521	0.361463	0.0217461	0.000541431	0.965229	0.403495	0.0292797	0.0255897	0.991232	0.842022	0.66501	0.243633	0.920464	0.687425	0.312524	0.538267	0.95442	0.822883	0.859155	0.810432	0.970302	0.937439	0.894626	0.811619	0.989367	0.928312	0.851758	0.978909	0.867207	0.410411	0.855492	0.469204	0.743118	0.560714	0.988153	0.383517	0.176682
DDB_G0267842	0.531486	0.546266	0.735542	0.699342	0.666636	0.740231	0.774179	0.79246	0.906333	0.830997	0.572015	0.539903	0.990545	0.87966	0.777308	0.388017	0.982564	0.920125	0.561729	0.665755	0.99317	0.891553	0.84508	0.744841	0.910141	0.828081	0.745504	0.761459	0.9456	0.897049	0.809727	0.717857	0.970843	0.914776	0.786414	0.70201	0.989295	0.917695	0.812826	0.935682	0.733626	0.527115	0.831092	0.669369	0.945959	0.861425	0.985924	0.275403	0.347528
DDB_G0267844	0.151952	0.0304251	0.186425	0.355747	0.759893	0.743648	0.707942	0.765146	0.920512	0.844342	0.795027	0.714587	0.987585	0.902021	0.808816	0.193098	0.979301	0.892777	0.593278	0.0379236	0.992056	0.644504	0.0215719	0.00121706	0.535383	0.0110662	0.000584604	0.00311066	0.864893	0.114323	0.548497	0.391114	0.797953	0.90815	0.750665	0.121802	0.975465	0.859445	0.636229	0.978108	0.492601	0.332929	0.746407	0.519109	0.96295	0.751852	0.950928	0.627107	0.555847
DDB_G0267846	0.156748	0.0280705	0.173728	0.363683	0.718065	0.788322	0.823693	0.518229	0.952311	0.712192	0.146357	0.0300844	0.991057	0.540339	0.106573	0.0498053	0.958037	0.417634	0.283169	0.500093	0.979071	0.942432	0.88562	0.831033	0.923687	0.787976	0.704105	0.57751	0.955491	0.909101	0.743327	0.778969	0.979741	0.927956	0.903024	0.68478	0.992512	0.950439	0.683625	0.981787	0.563146	0.682031	0.628666	0.688337	0.952025	0.865606	0.993863	0.652357	0.578541
DDB_G0267848	0.067166	0.0482796	0.133189	0.0144962	0.778747	0.743972	0.465317	0.204406	0.946501	0.873871	0.554141	0.589516	0.983479	0.669353	0.598671	0.44731	0.979068	0.887625	0.764629	0.477349	0.98433	0.937524	0.322861	0.661071	0.944677	0.493031	0.764591	0.748351	0.740664	0.893297	0.845768	0.681817	0.954654	0.782342	0.291333	0.337077	0.991229	0.842557	0.799579	0.946473	0.826155	0.750986	0.811109	0.612295	0.952852	0.817896	0.9883	0.558875	0.265286
DDB_G0267850	0.0208812	0.0298796	0.0471923	0.639934	0.631132	0.40586	0.177576	0.0887511	0.302934	0.242167	0.0657007	0.0405775	0.861791	0.388955	0.114953	0.147699	0.98475	0.900755	0.714249	0.556376	0.986806	0.936021	0.698844	0.446913	0.798101	0.371087	0.236235	0.106278	0.925681	0.689246	0.395809	0.518903	0.957584	0.839832	0.900933	0.823882	0.991368	0.933176	0.776182	0.966461	0.685722	0.615609	0.853851	0.494021	0.842743	0.345081	0.98657	0.3296	0.412795
DDB_G0267852	0.459895	0.462848	0.735595	0.574611	0.811903	0.743748	0.790093	0.793583	0.930303	0.901718	0.819451	0.763817	0.990156	0.912779	0.818438	0.294343	0.984762	0.921751	0.428921	0.741588	0.993182	0.725483	0.860382	0.786735	0.8128	0.848319	0.798178	0.752767	0.86931	0.782638	0.25201	0.590767	0.979108	0.85719	0.895902	0.595864	0.970952	0.94408	0.687076	0.946583	0.131438	0.165423	0.600683	0.607173	0.936322	0.759646	0.940183	0.437825	0.0582418
DDB_G0267854	0.428821	0.597794	0.469772	0.304444	0.749772	0.773152	0.79665	0.793452	0.903287	0.647261	0.450272	0.254241	0.989651	0.777364	0.42472	0.182712	0.978916	0.782972	0.483408	0.258706	0.992413	0.945579	0.785736	0.449127	0.94745	0.813119	0.759186	0.755224	0.957533	0.696436	0.764295	0.5391	0.911535	0.898577	0.825311	0.81994	0.992477	0.939006	0.734086	0.982026	0.854195	0.562048	0.79551	0.341598	0.955142	0.877377	0.991785	0.268751	0.0768881
DDB_G0267856	0.341519	0.644871	0.574062	0.62152	0.500419	0.151689	0.240126	0.426397	0.876183	0.843421	0.787943	0.786002	0.993058	0.907275	0.800203	0.53455	0.985309	0.920328	0.692502	0.582251	0.992022	0.926036	0.803474	0.814134	0.958599	0.848544	0.806224	0.727618	0.954488	0.865595	0.709722	0.669094	0.919654	0.749296	0.74539	0.785146	0.992019	0.938932	0.822949	0.97676	0.754943	0.683458	0.746481	0.66711	0.957123	0.530194	0.947859	0.268408	0.0234703
DDB_G0267858	0.166111	0.471282	0.613377	0.712416	0.0363103	0.0745648	0.62178	0.801426	0.811035	0.481781	0.0508166	0.0889942	0.944742	0.174024	0.165421	0.00358617	0.962353	0.883151	0.316765	0.787025	0.989483	0.813965	0.855551	0.809597	0.903124	0.80322	0.79591	0.759581	0.759371	0.792558	0.705075	0.780257	0.972629	0.907098	0.681929	0.490256	0.990819	0.890822	0.744908	0.964376	0.792441	0.72081	0.848344	0.70901	0.953203	0.847137	0.989636	0.28166	0.407428
DDB_G0267860	0.447676	0.16786	0.297515	0.640665	0.209782	0.211343	0.645906	0.587746	0.932682	0.608234	0.662379	0.732516	0.953402	0.822749	0.774374	0.671462	0.977001	0.650053	0.449743	0.0851671	0.973882	0.86589	0.321774	0.12287	0.944311	0.70918	0.52969	0.542478	0.803906	0.502558	0.461283	0.440929	0.970106	0.901094	0.861363	0.733635	0.988824	0.921921	0.83476	0.973008	0.852484	0.741793	0.807961	0.694912	0.951975	0.768028	0.987986	0.588051	0.368266
DDB_G0267862	0.281629	0.379361	0.507072	0.427872	0.410726	0.496547	0.685491	0.740092	0.917556	0.754528	0.53609	0.170804	0.983666	0.805613	0.360016	0.609675	0.977432	0.836506	0.681599	0.740033	0.988348	0.898047	0.813753	0.759304	0.840864	0.607828	0.631912	0.417876	0.928095	0.851472	0.786601	0.698381	0.963753	0.897294	0.859324	0.749797	0.983347	0.913207	0.796149	0.965432	0.794734	0.633374	0.792058	0.522187	0.879079	0.746333	0.989993	0.00496017	0.00189582
DDB_G0267864	0.130572	0.51997	0.707319	0.652251	0.544279	0.448921	0.511602	0.388599	0.904686	0.872577	0.718929	0.569014	0.987592	0.891294	0.553396	0.376138	0.975476	0.830389	0.583931	0.766642	0.94866	0.717487	0.814798	0.748856	0.939123	0.704163	0.574451	0.438809	0.883494	0.759416	0.552989	0.559149	0.970224	0.903413	0.85312	0.364196	0.987644	0.912976	0.441123	0.962458	0.615733	0.479215	0.40376	0.399451	0.948062	0.870369	0.990234	0.567865	0.574078
DDB_G0267866	0.641953	0.629614	0.776868	0.751431	0.849558	0.799231	0.820075	0.81835	0.94891	0.915995	0.697272	0.405449	0.993224	0.867105	0.549426	0.241923	0.982261	0.78258	0.421511	0.308091	0.994509	0.947453	0.870615	0.804357	0.949272	0.842471	0.739555	0.685713	0.963257	0.932354	0.841304	0.29087	0.98053	0.864266	0.356612	0.160075	0.99041	0.642663	0.33835	0.971888	0.801612	0.708444	0.86028	0.752733	0.960261	0.887606	0.994064	0.0779335	0.0683853
DDB_G0267868	0.282445	0.5537	0.733179	0.650533	0.780876	0.549038	0.734048	0.792065	0.924954	0.891596	0.818018	0.748172	0.989037	0.880985	0.694209	0.522678	0.983671	0.914107	0.751214	0.781882	0.993244	0.943928	0.863174	0.814261	0.959034	0.805304	0.809893	0.339986	0.932901	0.918048	0.447986	0.705651	0.971258	0.840825	0.880074	0.780357	0.942876	0.927028	0.838535	0.931377	0.621537	0.611214	0.8105	0.674645	0.935223	0.856822	0.979875	0.615136	0.371209
DDB_G0267870	0.143691	0.290385	0.633082	0.560959	0.712681	0.623582	0.669863	0.667708	0.921848	0.89354	0.833339	0.78542	0.99184	0.898862	0.786154	0.692899	0.98449	0.920953	0.79795	0.483939	0.993912	0.947621	0.550973	0.644652	0.957282	0.525979	0.640671	0.726084	0.795109	0.82918	0.805981	0.572395	0.965228	0.813287	0.879816	0.815441	0.991295	0.943536	0.810227	0.96936	0.678746	0.514941	0.830032	0.712812	0.958341	0.855838	0.988532	0.371958	0.285448
DDB_G0267872	0.0095138	0.0100387	0.190216	0.35631	0.689525	0.235856	0.221374	0.322129	0.306575	0.24499	0.16414	0.654809	0.990791	0.918977	0.223052	0.201117	0.981779	0.413243	0.274618	0.798978	0.893581	0.680758	0.862255	0.649032	0.944751	0.254536	0.706048	0.756154	0.621441	0.890277	0.833735	0.705614	0.857002	0.475569	0.702971	0.739861	0.982947	0.939219	0.707616	0.947693	0.385505	0.470412	0.758213	0.708191	0.944904	0.33138	0.918726	0.462795	0.559544
DDB_G0267874	0.611207	0.631955	0.71325	0.624591	0.746833	0.613389	0.60748	0.712193	0.945886	0.903092	0.744222	0.553792	0.992134	0.81795	0.559969	0.0943504	0.977757	0.842521	0.23801	0.576515	0.992987	0.831975	0.820627	0.672025	0.89684	0.756492	0.63909	0.64362	0.892368	0.816825	0.802322	0.764832	0.978622	0.93144	0.872971	0.738829	0.991254	0.931852	0.780903	0.977874	0.81173	0.730257	0.796078	0.687707	0.953155	0.851783	0.991441	0.619	0.580967
DDB_G0267876	0.0266951	0.304139	0.358495	0.38759	0.468629	0.493128	0.57019	0.812876	0.906247	0.849087	0.458976	0.674279	0.985827	0.728381	0.743384	0.483866	0.950464	0.904076	0.608368	0.716145	0.983586	0.939357	0.740339	0.74088	0.910225	0.803596	0.727348	0.69074	0.917272	0.884992	0.828658	0.758293	0.961924	0.883263	0.699247	0.647502	0.98772	0.883623	0.792342	0.96881	0.82862	0.559251	0.820125	0.380066	0.855381	0.864456	0.953372	0.392067	0.575703
DDB_G0267878	0.557684	0.247401	0.132531	0.508791	0.596613	0.322221	0.681884	0.675242	0.922082	0.893519	0.808048	0.751891	0.983586	0.871327	0.635267	0.293583	0.985151	0.925063	0.727094	0.567121	0.992062	0.893565	0.654413	0.325319	0.951389	0.764629	0.554734	0.641157	0.930201	0.787157	0.795682	0.754426	0.96904	0.915336	0.691584	0.632547	0.991053	0.878207	0.523353	0.953001	0.667842	0.512102	0.466716	0.198935	0.944206	0.856433	0.989006	0.489446	0.553863
DDB_G0267880	0.148718	0.00419638	0.224523	0.399401	0.365732	0.728759	0.699003	0.735903	0.266095	0.125221	0.13669	0.432045	0.988115	0.88202	0.696315	0.568915	0.982531	0.778354	0.546487	0.625861	0.97496	0.847368	0.764523	0.391771	0.941425	0.821031	0.744786	0.726165	0.942213	0.85805	0.794737	0.752041	0.940512	0.879794	0.859743	0.558305	0.984884	0.902664	0.784407	0.964976	0.766689	0.669468	0.688522	0.639064	0.915636	0.74753	0.985814	0.571685	0.472149
DDB_G0267882	0.304617	0.545703	0.801499	0.772422	0.815436	0.564419	0.502687	0.677331	0.915553	0.826238	0.82572	0.75491	0.993422	0.925422	0.815489	0.347828	0.988012	0.925346	0.355056	0.699315	0.99338	0.831371	0.87007	0.825175	0.878284	0.843193	0.808482	0.767496	0.938312	0.840405	0.390972	0.135187	0.9772	0.838826	0.676822	0.101125	0.982917	0.815746	0.0955526	0.976512	0.175223	0.0364452	0.231052	0.0409351	0.930311	0.892976	0.987961	0.223534	0.278555
DDB_G0267884	0.595292	0.663907	0.684241	0.735681	0.792961	0.536453	0.706846	0.604623	0.882902	0.903252	0.755372	0.689548	0.990341	0.917902	0.805835	0.560147	0.984791	0.921981	0.431028	0.263899	0.992533	0.889307	0.621544	0.61962	0.882384	0.642614	0.650399	0.527776	0.920119	0.906523	0.698511	0.369723	0.978288	0.929261	0.897239	0.195989	0.9903	0.895339	0.347202	0.978428	0.219429	0.121635	0.0449286	0.0189067	0.948439	0.824473	0.992712	0.033692	0.0182908
DDB_G0267886	0.0565016	0.0214288	0.243878	0.302732	0.829274	0.6796	0.668547	0.812609	0.732589	0.632843	0.830984	0.547164	0.992902	0.801847	0.825481	0.691598	0.954449	0.930782	0.77574	0.820402	0.981931	0.940425	0.749072	0.800561	0.943091	0.861768	0.664074	0.431601	0.952048	0.869215	0.56332	0.268061	0.90471	0.553587	0.210626	0.241644	0.984882	0.855522	0.806873	0.974425	0.832304	0.598988	0.798042	0.426761	0.940831	0.808624	0.992433	0.55576	0.430993
DDB_G0267888	0.120493	0.600098	0.772282	0.748012	0.527474	0.344059	0.306797	0.767498	0.939965	0.867313	0.596117	0.189587	0.991836	0.727685	0.295364	0.000473411	0.938151	0.640662	0.00224012	0.00280948	0.980969	0.0390097	0.0222516	0.0121577	0.625412	0.352795	0.158496	0.458224	0.624532	0.0934403	0.27261	0.446664	0.932121	0.885085	0.870522	0.776926	0.989337	0.849396	0.703016	0.979145	0.869232	0.237354	0.861613	0.480168	0.784611	0.711198	0.992764	0.0318849	0.0346038
DDB_G0267890	0.609418	0.637491	0.770005	0.722338	0.832961	0.768048	0.736393	0.598594	0.943045	0.788121	0.527925	0.510035	0.988761	0.830453	0.716503	0.630272	0.985754	0.928024	0.664767	0.73004	0.993787	0.772941	0.72589	0.170431	0.829019	0.723378	0.248729	0.455913	0.953556	0.843541	0.859786	0.790484	0.896887	0.921275	0.853279	0.746134	0.976812	0.899177	0.791753	0.978922	0.84238	0.473159	0.816054	0.243567	0.760743	0.364776	0.992078	0.670854	0.573546
DDB_G0267892	0.524718	0.63715	0.556804	0.705312	0.69142	0.611301	0.701308	0.733085	0.891709	0.76512	0.776817	0.530802	0.913407	0.725838	0.440521	0.702256	0.985165	0.932716	0.560098	0.30976	0.991533	0.899478	0.617472	0.247192	0.837107	0.394908	0.114739	0.117125	0.904025	0.687912	0.510079	0.242872	0.964482	0.917441	0.814257	0.580987	0.980343	0.719078	0.374148	0.973679	0.787455	0.45441	0.849485	0.670004	0.944281	0.705235	0.99123	0.656042	0.595597
DDB_G0267894	0.609898	0.671149	0.795123	0.766416	0.852921	0.801468	0.819163	0.788966	0.951376	0.919231	0.846412	0.792482	0.993583	0.924795	0.838636	0.659108	0.988523	0.937426	0.780317	0.818073	0.994102	0.951985	0.892277	0.722657	0.958728	0.853361	0.709311	0.544816	0.936834	0.921015	0.723896	0.448512	0.851208	0.406213	0.135568	0.0519721	0.981655	0.788152	0.56686	0.979271	0.867366	0.626716	0.857789	0.699143	0.929641	0.780834	0.993935	0.671063	0.622567
DDB_G0267896	0.209705	0.562533	0.628292	0.670748	0.520663	0.594681	0.485634	0.365474	0.892973	0.871177	0.690463	0.658932	0.984117	0.817506	0.60462	0.53991	0.970512	0.89267	0.744589	0.458291	0.990521	0.921646	0.798192	0.774397	0.940001	0.81633	0.787124	0.719771	0.880622	0.88613	0.816308	0.746584	0.954388	0.783301	0.59438	0.686888	0.983779	0.890859	0.814606	0.967503	0.777254	0.687036	0.730571	0.667686	0.918591	0.838711	0.97369	0.599785	0.409658
DDB_G0267898	0.511146	0.0191334	0.206767	0.400013	0.1321	0.477976	0.58829	0.625943	0.794593	0.69465	0.496332	0.177714	0.988107	0.892114	0.681238	0.667733	0.98168	0.863722	0.730945	0.680039	0.987811	0.91642	0.789649	0.0148681	0.814636	0.539932	0.00303966	0.000479663	0.949656	0.0256205	0.00356724	0.00391281	0.074255	0.00806998	0.00462492	0.000119672	0.948054	0.782772	0.0491233	0.981318	0.740971	0.76175	0.746591	0.674125	0.738916	0.433462	0.994219	0.626278	0.544786
DDB_G0267902	0.131656	0.0113805	0.141837	0.405785	0.813733	0.777777	0.510085	0.80742	0.849771	0.165619	0.60797	0.584464	0.947022	0.910145	0.815458	0.709356	0.963291	0.753666	0.40189	0.110676	0.991433	0.937849	0.695679	0.190606	0.953279	0.732252	0.283223	0.252415	0.936795	0.535668	0.503069	0.508297	0.94963	0.872689	0.869337	0.689724	0.979517	0.929328	0.719383	0.936426	0.868024	0.725265	0.635038	0.589625	0.939884	0.750741	0.992999	0.640353	0.519781
DDB_G0267904	0.0321761	0.34844	0.415157	0.0668399	0.0503936	0.124308	0.231833	0.527727	0.917059	0.21273	0.036032	0.0429914	0.930035	0.221969	0.14974	0.154406	0.864613	0.589396	0.559395	0.539213	0.99235	0.942221	0.548088	0.772934	0.934026	0.567932	0.573262	0.635836	0.892743	0.913494	0.855816	0.37782	0.886919	0.679479	0.796866	0.0225244	0.99198	0.612851	0.00091329	0.639974	0.000764061	0.000373699	0.00103325	0.000917854	0.959469	0.862162	0.982415	0.182936	0.0554554
DDB_G0267906	0.0285926	0.493912	0.775468	0.74331	0.259308	0.093691	0.0381665	0.146658	0.901652	0.780712	0.792886	0.513651	0.991426	0.915945	0.800383	0.609553	0.985275	0.918525	0.772368	0.753175	0.990901	0.894645	0.791133	0.780456	0.953127	0.859436	0.787742	0.718575	0.958987	0.923274	0.829884	0.824425	0.969493	0.87488	0.896018	0.81299	0.991988	0.945284	0.764959	0.973152	0.659539	0.633692	0.806994	0.736112	0.953055	0.879688	0.993549	0.19441	0.153599
DDB_G0267908	0.106366	0.226851	0.320632	0.14696	0.831143	0.788965	0.822488	0.581805	0.94754	0.90241	0.728045	0.486589	0.992306	0.80808	0.461031	0.0351128	0.949959	0.573191	0.0238257	0.640682	0.975375	0.41837	0.640001	0.585641	0.924643	0.640736	0.80752	0.732458	0.502755	0.836081	0.6361	0.702326	0.93359	0.614482	0.675082	0.115479	0.985296	0.941303	0.713278	0.963386	0.721879	0.569176	0.744885	0.600907	0.946339	0.851382	0.989423	0.504902	0.509881
DDB_G0267910	0.543033	0.62376	0.716427	0.469369	0.837325	0.78178	0.529765	0.427333	0.939217	0.472638	0.267188	0.189034	0.95739	0.605111	0.394255	0.0315503	0.983898	0.873333	0.434591	0.775591	0.988977	0.849147	0.809182	0.764697	0.916091	0.676764	0.596693	0.520819	0.618806	0.490895	0.379046	0.677199	0.9733	0.912689	0.627064	0.701778	0.991135	0.788385	0.776628	0.924628	0.753991	0.0548723	0.738007	0.187197	0.699112	0.756878	0.946579	0.641428	0.317155
DDB_G0267914	0.423458	0.618048	0.781014	0.658048	0.819675	0.61915	0.520104	0.0450798	0.927805	0.757376	0.0625697	0.170255	0.98	0.168497	0.238235	0.0167167	0.87935	0.78731	0.269325	0.699549	0.984709	0.832844	0.769021	0.693427	0.946324	0.690095	0.726202	0.714573	0.709195	0.729242	0.711507	0.731928	0.971242	0.868334	0.558009	0.728673	0.985655	0.791376	0.76453	0.962716	0.848677	0.714286	0.630361	0.357912	0.958006	0.874037	0.993347	0.420821	0.290386
DDB_G0267916	0.0797937	0.535677	0.790061	0.663089	0.280186	0.178745	0.540601	0.649729	0.757622	0.871051	0.252187	0.568286	0.985158	0.203651	0.282008	0.1403	0.907459	0.834394	0.592535	0.796681	0.993024	0.940115	0.468655	0.221394	0.960797	0.688417	0.513551	0.762306	0.868168	0.692231	0.826635	0.239896	0.979147	0.915034	0.890754	0.0586044	0.988735	0.936803	0.0423729	0.914936	0.0289552	0.0174582	0.0441988	0.0407695	0.956174	0.851227	0.987317	0.0452646	0.00899303
DDB_G0267918	0.0405195	0.227157	0.752167	0.345137	0.33579	0.125712	0.397832	0.679573	0.831507	0.913115	0.699678	0.683618	0.974801	0.609631	0.434234	0.290531	0.975173	0.904776	0.799378	0.422153	0.993532	0.935552	0.424158	0.282667	0.957475	0.395144	0.266161	0.442677	0.601126	0.383017	0.600749	0.470943	0.98077	0.874859	0.790007	0.139019	0.986771	0.896834	0.100139	0.980687	0.0417676	0.135106	0.023318	0.0974504	0.923674	0.850495	0.992086	0.655511	0.551942
DDB_G0267920	0.239573	0.295225	0.523611	0.592186	0.726923	0.618438	0.583094	0.687981	0.877568	0.757498	0.707237	0.415331	0.980353	0.847156	0.613341	0.433882	0.965816	0.873774	0.661238	0.682985	0.974284	0.827818	0.704229	0.600866	0.943035	0.836151	0.777575	0.739776	0.944873	0.897694	0.822888	0.751068	0.970117	0.909963	0.86924	0.769465	0.988164	0.924001	0.821628	0.970023	0.824155	0.704449	0.803663	0.663267	0.942832	0.849345	0.989503	0.601973	0.550821
DDB_G0267922	0.503065	0.372833	0.762509	0.724529	0.687443	0.702111	0.72651	0.741105	0.785716	0.714375	0.595432	0.514151	0.991807	0.913715	0.818301	0.691963	0.985438	0.927663	0.787339	0.803481	0.993373	0.944917	0.883588	0.815977	0.954244	0.858726	0.808402	0.482251	0.954757	0.916605	0.597445	0.789972	0.977182	0.765008	0.892023	0.806957	0.954671	0.938443	0.852537	0.867004	0.531832	0.40247	0.838629	0.710061	0.954884	0.875761	0.992371	0.644887	0.593697
DDB_G0267924	0.222714	0.653108	0.598798	0.662659	0.402219	0.469477	0.293332	0.529043	0.906721	0.913821	0.711991	0.73287	0.990017	0.929746	0.810235	0.442605	0.967877	0.895737	0.193675	0.226117	0.992513	0.816265	0.639294	0.215275	0.917277	0.800269	0.496196	0.476018	0.932644	0.624345	0.382459	0.044907	0.972861	0.887383	0.62003	0.300804	0.973863	0.640699	0.252688	0.978753	0.837676	0.761651	0.859206	0.7426	0.931599	0.666433	0.993263	0.386822	0.228837
DDB_G0267928	0.115813	0.00558728	0.00438475	0.000297933	0.628389	0.35095	0.0643639	0.0750048	0.937404	0.579209	0.456859	0.518278	0.971514	0.736449	0.638033	0.479262	0.979089	0.843144	0.783862	0.239371	0.989995	0.942353	0.384297	0.599317	0.926723	0.557399	0.676887	0.403226	0.687537	0.814262	0.414572	0.0272573	0.964313	0.93623	0.818522	0.375494	0.987299	0.635698	0.691849	0.95859	0.498957	0.577591	0.0859072	0.120424	0.903369	0.712397	0.99293	0.250524	0.226969
DDB_G0267930	0.00311137	0.00309917	0.00488206	0.00210633	0.816222	0.782454	0.749986	0.811723	0.932739	0.891872	0.822316	0.626478	0.98895	0.911609	0.609623	0.0762736	0.983428	0.893793	0.27497	0.51339	0.980892	0.45121	0.702344	0.033631	0.896225	0.470633	0.225085	0.108418	0.431964	0.756792	0.451132	0.564785	0.389102	0.143674	0.743598	0.0816319	0.9803	0.467309	0.707408	0.471628	0.525661	0.130152	0.42292	0.529496	0.899645	0.834095	0.986214	0.596954	0.482664
DDB_G0267932	0.537071	0.452671	0.404442	0.645943	0.770675	0.529074	0.752984	0.747404	0.839545	0.843398	0.755311	0.641563	0.967101	0.81231	0.767497	0.410348	0.97695	0.882143	0.175126	0.420755	0.988814	0.572556	0.649331	0.143909	0.797768	0.775121	0.414855	0.389484	0.899395	0.826199	0.732803	0.506673	0.907579	0.787703	0.791813	0.651382	0.985459	0.596582	0.348948	0.804685	0.413393	0.592022	0.75122	0.367674	0.791077	0.59781	0.978134	0.440992	0.380188
DDB_G0267934	0.0781398	0.163571	0.497679	0.553964	0.659665	0.382671	0.66932	0.703052	0.88937	0.846765	0.801907	0.448832	0.979691	0.819629	0.264603	0.00945592	0.971952	0.763286	0.297895	0.00952015	0.97878	0.212322	0.00427734	0.00497509	0.332035	0.00298417	0.00270432	0.0110571	0.654484	0.583111	0.830509	0.454742	0.972157	0.91712	0.901967	0.615418	0.988296	0.950697	0.859527	0.979228	0.450844	0.692561	0.803838	0.742727	0.822542	0.3239	0.993593	0.0380552	0.01181
DDB_G0267936	0.51558	0.565491	0.705537	0.669959	0.776067	0.718153	0.739375	0.751159	0.915099	0.868293	0.773693	0.721383	0.988762	0.887185	0.780363	0.634289	0.980067	0.910434	0.741145	0.660879	0.991265	0.928083	0.781137	0.692302	0.93998	0.750978	0.678103	0.480125	0.909494	0.83511	0.59869	0.662338	0.95002	0.837771	0.80914	0.557964	0.972633	0.88506	0.592868	0.928184	0.727663	0.56179	0.488606	0.259327	0.920449	0.0113184	0.20773	0.568815	0.0119104
DDB_G0267938	0.562937	0.673177	0.782207	0.658709	0.810754	0.675848	0.78087	0.807007	0.942185	0.870274	0.807206	0.580921	0.987254	0.866	0.550912	0.155443	0.98606	0.909266	0.482574	0.630637	0.992095	0.849404	0.835519	0.811165	0.891143	0.737435	0.712501	0.576337	0.946107	0.698721	0.501369	0.518515	0.959742	0.899735	0.893898	0.700376	0.991437	0.938253	0.84987	0.978627	0.850418	0.768122	0.811251	0.719093	0.953007	0.858118	0.992695	0.223363	0.23234
DDB_G0267940	0.578482	0.352636	0.475937	0.630244	0.627543	0.628334	0.686918	0.726844	0.942838	0.89805	0.833211	0.724047	0.988421	0.910037	0.699788	0.249542	0.985109	0.929336	0.619704	0.685791	0.99148	0.814852	0.857972	0.819804	0.940328	0.676701	0.726074	0.631685	0.571614	0.555718	0.571955	0.789705	0.978477	0.893335	0.465151	0.39093	0.985231	0.72163	0.26886	0.920699	0.573364	0.188486	0.0584986	0.0066874	0.942105	0.738113	0.960295	0.411201	0.600127
DDB_G0267942	0.025899	0.0143058	0.0465765	0.0594307	0.842567	0.521659	0.694789	0.808748	0.796338	0.864804	0.841094	0.782478	0.991918	0.811877	0.630479	0.217224	0.98184	0.886489	0.464275	0.328723	0.993245	0.936598	0.738506	0.400977	0.951407	0.833471	0.654389	0.75759	0.912767	0.664203	0.750748	0.384155	0.976831	0.935184	0.88809	0.798168	0.98997	0.949542	0.863716	0.974468	0.840804	0.688484	0.855358	0.747312	0.943534	0.837535	0.994272	0.510777	0.502489
DDB_G0267946	0.0276373	0.309919	0.360151	0.276353	0.508974	0.413091	0.603311	0.501139	0.891729	0.855508	0.734673	0.758071	0.985253	0.88623	0.693102	0.0192059	0.977322	0.894014	0.0390676	0.749412	0.98331	0.111646	0.84168	0.542354	0.653148	0.773556	0.591888	0.731992	0.101313	0.543135	0.0958861	0.0409779	0.848533	0.826077	0.845251	0.679891	0.843411	0.787761	0.588836	0.925077	0.773732	0.731859	0.755882	0.342853	0.809924	0.646036	0.970248	0.275488	0.401184
DDB_G0267948	0.611175	0.667842	0.784112	0.735454	0.835147	0.778664	0.795504	0.792761	0.947145	0.913647	0.844744	0.748082	0.992544	0.919343	0.789615	0.433072	0.988165	0.886064	0.504735	0.642256	0.989438	0.76115	0.732303	0.725092	0.600671	0.594814	0.524169	0.408252	0.939207	0.90659	0.70664	0.809079	0.971696	0.805527	0.839641	0.803337	0.987671	0.875817	0.811304	0.789797	0.574714	0.640229	0.769039	0.597851	0.904977	0.670888	0.993105	0.611578	0.368199
DDB_G0267950	0.132043	0.492699	0.784937	0.344212	0.646459	0.430452	0.758237	0.786812	0.930133	0.891519	0.815483	0.712036	0.970937	0.848449	0.720269	0.672718	0.984538	0.907698	0.547961	0.24729	0.9934	0.84706	0.541362	0.54748	0.843314	0.516564	0.492775	0.54414	0.877921	0.929775	0.88061	0.826147	0.962323	0.85303	0.811956	0.693453	0.992732	0.950961	0.854213	0.982047	0.867457	0.780476	0.845179	0.759143	0.954973	0.867532	0.994448	0.069598	0.0462059
DDB_G0267952	0.598354	0.310579	0.536143	0.740561	0.608984	0.621433	0.768734	0.80414	0.947312	0.554681	0.678024	0.693643	0.966124	0.869565	0.780103	0.568325	0.983776	0.903515	0.190651	0.171372	0.993034	0.751355	0.522567	0.181517	0.879001	0.680055	0.390177	0.272437	0.954971	0.872053	0.695171	0.591837	0.977058	0.910531	0.876245	0.763137	0.992583	0.94944	0.632023	0.98221	0.518541	0.179791	0.46241	0.132872	0.946709	0.837461	0.992819	0.0579425	0.020542
DDB_G0267954	0.298598	0.265434	0.429686	0.632882	0.796321	0.674339	0.591254	0.727995	0.922141	0.755464	0.735536	0.497773	0.987689	0.884684	0.691987	0.690366	0.982169	0.924479	0.715638	0.802284	0.990713	0.928777	0.852951	0.787617	0.892817	0.851212	0.739785	0.703854	0.932839	0.906884	0.84052	0.77208	0.972732	0.921852	0.72924	0.762233	0.990306	0.904539	0.837995	0.962612	0.843124	0.490026	0.766793	0.640879	0.878067	0.821615	0.987174	0.320198	0.0868807
DDB_G0267956	0.573539	0.661038	0.79721	0.678307	0.864626	0.807911	0.830632	0.832095	0.952493	0.921309	0.841501	0.742478	0.993389	0.906331	0.758939	0.730591	0.989019	0.907669	0.826138	0.821721	0.993932	0.9378	0.790844	0.830722	0.893982	0.645009	0.740646	0.774395	0.959558	0.933586	0.876121	0.831185	0.979236	0.904401	0.902322	0.811917	0.992966	0.951705	0.667027	0.980394	0.574591	0.584699	0.595837	0.514599	0.961397	0.89254	0.994538	0.15842	0.103014
DDB_G0267958	0.124593	0.646782	0.627299	0.330543	0.313519	0.314971	0.578507	0.660749	0.927471	0.65788	0.0494403	0.0813135	0.977308	0.153286	0.150548	0.0893979	0.80298	0.638279	0.407513	0.751493	0.993195	0.895794	0.694464	0.773121	0.94918	0.723559	0.752391	0.719969	0.925338	0.888979	0.812566	0.631477	0.969024	0.907419	0.780063	0.0104939	0.991208	0.936305	0.00353975	0.976129	0.00322647	0.00824705	0.000415292	0.00200848	0.94586	0.609879	0.984402	0.0620922	0.026804
DDB_G0267960	0.447851	0.501631	0.318252	0.329127	0.601178	0.292145	0.429129	0.311033	0.893962	0.824586	0.64978	0.683936	0.988424	0.892532	0.684212	0.353061	0.986484	0.913233	0.602581	0.278329	0.988387	0.776095	0.310816	0.0904264	0.9467	0.606303	0.435906	0.649601	0.9111	0.820305	0.810334	0.769977	0.966303	0.909409	0.764289	0.744163	0.953237	0.926429	0.760962	0.919597	0.819321	0.252436	0.81325	0.684121	0.875165	0.44913	0.990372	0.132986	0.0976725
DDB_G0267962	0.492945	0.0452175	0.130568	0.0346266	0.403343	0.45415	0.259889	0.101387	0.907332	0.491235	0.14611	0.339907	0.983868	0.659757	0.704293	0.648663	0.980432	0.928721	0.800036	0.803615	0.99316	0.915949	0.877251	0.830884	0.954745	0.860152	0.812016	0.77368	0.952379	0.893421	0.837254	0.595089	0.977482	0.925071	0.800003	0.807626	0.990413	0.846646	0.856262	0.884892	0.855627	0.233167	0.655683	0.252674	0.688927	0.528934	0.993866	0.0543669	0.0782236
DDB_G0267964	0.560634	0.187689	0.573582	0.635485	0.35825	0.594252	0.703177	0.7123	0.835163	0.657371	0.541007	0.268215	0.982827	0.845763	0.657216	0.480175	0.974889	0.89299	0.70205	0.725427	0.988757	0.910076	0.825961	0.51856	0.950622	0.851545	0.427229	0.210019	0.951591	0.647018	0.305035	0.716939	0.869128	0.488221	0.852712	0.744106	0.975978	0.750561	0.53079	0.774166	0.367551	0.290079	0.756867	0.608756	0.925397	0.815318	0.985413	0.370827	0.310398
DDB_G0267966	0.585443	0.674483	0.811262	0.73832	0.86376	0.770746	0.736737	0.641859	0.950133	0.887581	0.687445	0.188112	0.992004	0.834764	0.339422	0.0231091	0.987223	0.791157	0.227746	0.666046	0.992048	0.862481	0.888235	0.801859	0.959506	0.865205	0.82638	0.777086	0.935247	0.915585	0.778335	0.775424	0.979308	0.930861	0.903782	0.657352	0.989716	0.947408	0.807181	0.979681	0.499974	0.775443	0.663113	0.745777	0.817024	0.385484	0.992935	0.652187	0.621339
DDB_G0267968	0.358111	0.399925	0.570335	0.611443	0.761583	0.70861	0.748264	0.742281	0.932632	0.883703	0.787738	0.751605	0.990527	0.898186	0.807142	0.540412	0.983104	0.917259	0.740736	0.742926	0.991021	0.924641	0.861609	0.629821	0.915104	0.754918	0.754408	0.738151	0.911166	0.792507	0.790778	0.65651	0.847076	0.906764	0.805541	0.785869	0.974173	0.911375	0.620919	0.97209	0.844778	0.729162	0.80033	0.703732	0.947515	0.869989	0.991415	0.585837	0.535345
DDB_G0267970	0.177207	0.392009	0.615005	0.529465	0.655373	0.545366	0.61552	0.567598	0.884811	0.835456	0.723842	0.688216	0.984613	0.86908	0.763195	0.525186	0.974264	0.896914	0.676041	0.708058	0.989868	0.879417	0.825219	0.724123	0.906221	0.811693	0.73569	0.674724	0.906038	0.851848	0.758073	0.684949	0.954627	0.86131	0.810918	0.719508	0.980719	0.897736	0.720429	0.956092	0.681084	0.596967	0.64654	0.575671	0.901012	0.726021	0.980941	0.515667	0.48479
DDB_G0267974	0.541089	0.448254	0.74592	0.675272	0.801431	0.721868	0.807788	0.803919	0.927219	0.869985	0.757577	0.383392	0.987654	0.807501	0.314135	0.0432993	0.98396	0.732387	0.311684	0.731316	0.985718	0.814648	0.875644	0.712832	0.942036	0.790411	0.81495	0.766662	0.839106	0.865352	0.809772	0.775058	0.96182	0.704168	0.439735	0.633198	0.982563	0.778647	0.839346	0.974371	0.833662	0.388008	0.720217	0.451029	0.881238	0.803701	0.993685	0.505007	0.381104
DDB_G0267976	0.382263	0.660649	0.699544	0.632798	0.577236	0.330708	0.199473	0.491746	0.89328	0.843777	0.829925	0.780363	0.988622	0.898935	0.795165	0.44987	0.986149	0.93654	0.557511	0.822589	0.994018	0.927702	0.877091	0.714296	0.946046	0.862977	0.718871	0.598561	0.862572	0.524571	0.279927	0.0895488	0.970299	0.881676	0.787676	0.484118	0.991404	0.937412	0.773008	0.980934	0.840772	0.71643	0.813664	0.643295	0.960995	0.877684	0.992487	0.101923	0.0498882
DDB_G0267978	0.609706	0.684226	0.793507	0.62143	0.860509	0.813311	0.81058	0.794473	0.953437	0.899022	0.768372	0.729439	0.991454	0.887968	0.785845	0.425847	0.989225	0.940207	0.773426	0.792536	0.994672	0.953591	0.891631	0.718632	0.960925	0.863972	0.662547	0.734179	0.962723	0.911088	0.869209	0.630832	0.979671	0.939838	0.856451	0.828704	0.99291	0.950811	0.854466	0.979043	0.875057	0.686837	0.711917	0.21888	0.958334	0.882637	0.994473	0.286782	0.153462
DDB_G0267980	0.216125	0.14228	0.612302	0.410284	0.826585	0.545064	0.677114	0.718645	0.703217	0.813606	0.755646	0.780416	0.990128	0.882049	0.482156	0.106968	0.98792	0.843268	0.303426	0.669399	0.986861	0.684237	0.807238	0.299581	0.95588	0.857143	0.715272	0.794825	0.937073	0.910259	0.851422	0.764099	0.939491	0.92388	0.739881	0.728288	0.979135	0.940071	0.83767	0.930541	0.844902	0.754471	0.796431	0.296066	0.90701	0.33902	0.977614	0.367799	0.119521
DDB_G0267982	0.650976	0.689664	0.80815	0.775031	0.862754	0.812256	0.828325	0.83561	0.95105	0.918518	0.855636	0.802303	0.99383	0.92809	0.844614	0.713806	0.988967	0.940056	0.817303	0.755348	0.994527	0.944734	0.826502	0.729229	0.959738	0.818139	0.754125	0.785238	0.95248	0.914218	0.857674	0.820448	0.981623	0.93845	0.836578	0.715975	0.992462	0.901074	0.799959	0.975378	0.821291	0.572348	0.861216	0.664959	0.836879	0.62713	0.99479	0.0281359	0.0164345
DDB_G0267984	0.628769	0.559891	0.798912	0.762716	0.84243	0.797459	0.819399	0.828274	0.909572	0.891419	0.828057	0.671102	0.992873	0.922903	0.717156	0.654798	0.987335	0.842677	0.786607	0.829394	0.990423	0.9474	0.887408	0.826522	0.925793	0.710282	0.609869	0.627331	0.930364	0.887092	0.831323	0.792006	0.981832	0.940104	0.8979	0.652656	0.992712	0.946972	0.706991	0.979576	0.760873	0.208942	0.753365	0.106127	0.886976	0.593823	0.990896	0.00367912	0.00575966
DDB_G0267986	0.62193	0.587194	0.771408	0.758813	0.801916	0.767818	0.800181	0.821483	0.934625	0.888043	0.784621	0.705854	0.991908	0.915988	0.814551	0.686589	0.988334	0.935557	0.811892	0.824209	0.994505	0.954995	0.898531	0.835675	0.962474	0.877026	0.825857	0.603894	0.962627	0.927403	0.707084	0.818692	0.980727	0.852375	0.906776	0.546442	0.981787	0.944874	0.661693	0.939615	0.829239	0.687234	0.530766	0.673046	0.907648	0.846875	0.978896	0.560973	0.161652
DDB_G0267988	0.363748	0.588836	0.756995	0.628566	0.773816	0.534648	0.420058	0.367881	0.889267	0.669649	0.483736	0.431374	0.989267	0.875115	0.762589	0.689416	0.986333	0.931716	0.796677	0.675173	0.993846	0.945004	0.833881	0.617878	0.955082	0.833708	0.608739	0.742969	0.877787	0.88006	0.849093	0.798199	0.709175	0.76629	0.841377	0.805054	0.98608	0.815341	0.366159	0.969035	0.675242	0.378077	0.814838	0.554306	0.951624	0.865199	0.992824	0.652244	0.597775
DDB_G0267990	0.136006	0.121512	0.195507	0.0844908	0.848818	0.756007	0.733755	0.832697	0.941517	0.900204	0.846325	0.744255	0.992413	0.910964	0.783824	0.700602	0.984701	0.881963	0.795144	0.825506	0.989005	0.954376	0.884138	0.585404	0.921924	0.73981	0.630726	0.351817	0.956364	0.740687	0.237405	0.0405589	0.95164	0.585788	0.234027	0.0914107	0.98526	0.814408	0.506866	0.979908	0.865406	0.771122	0.863549	0.709063	0.938739	0.850542	0.994183	0.661608	0.604077
DDB_G0267992	0.517588	0.649352	0.698932	0.735886	0.864254	0.812634	0.692578	0.228968	0.953146	0.89143	0.362171	0.480768	0.986041	0.466418	0.462084	0.241127	0.945715	0.810408	0.67981	0.809891	0.985962	0.952292	0.812822	0.704038	0.924358	0.802216	0.752807	0.530821	0.947169	0.900669	0.702176	0.762907	0.980502	0.932622	0.896958	0.78161	0.992044	0.945317	0.835784	0.978267	0.718493	0.767971	0.830131	0.735779	0.882104	0.61707	0.994114	0.60976	0.527856
DDB_G0267994	0.604271	0.658887	0.795767	0.764953	0.854786	0.789621	0.813894	0.822615	0.947054	0.914631	0.844921	0.767329	0.993324	0.92541	0.835302	0.512334	0.988684	0.936196	0.628722	0.613338	0.994076	0.894396	0.780356	0.656932	0.928246	0.804169	0.72388	0.761749	0.962753	0.928586	0.85723	0.828041	0.981587	0.936424	0.907764	0.826895	0.993112	0.938859	0.85444	0.96271	0.814183	0.536946	0.865218	0.759739	0.961231	0.890114	0.994692	0.668085	0.61512
DDB_G0267996	0.108243	0.678204	0.766718	0.727027	0.14772	0.0755844	0.0779756	0.710217	0.94766	0.902174	0.564368	0.440975	0.986317	0.599874	0.419164	0.0423223	0.911458	0.63386	0.0677742	0.534442	0.991702	0.919077	0.883637	0.8259	0.883981	0.802418	0.797545	0.652122	0.911475	0.831956	0.874084	0.823916	0.976455	0.895111	0.793766	0.784925	0.984069	0.863721	0.791984	0.98107	0.583344	0.172213	0.377755	0.0497514	0.932136	0.788574	0.994073	0.0550751	0.0324618
DDB_G0267998	0.579274	0.450136	0.76545	0.726182	0.655109	0.769928	0.785335	0.551514	0.829504	0.762986	0.769726	0.735301	0.99204	0.718921	0.664832	0.0243737	0.939798	0.849368	0.0562063	0.0331131	0.990751	0.548559	0.196834	0.086082	0.467473	0.122929	0.0530437	0.0951261	0.928493	0.752784	0.779197	0.481295	0.970724	0.923997	0.860732	0.660208	0.987699	0.930219	0.776924	0.963497	0.684526	0.222563	0.847561	0.563646	0.928814	0.646852	0.978049	0.579694	0.612582
DDB_G0268000	9.93959e-05	0.000134017	0.000384128	0.00142414	0.864528	0.799314	0.311481	0.0237562	0.946891	0.430531	0.0436598	0.00281082	0.959296	0.133085	0.00635888	0.00155697	0.895139	0.0839334	0.0236707	0.00682199	0.901524	0.426633	0.0895881	0.448299	0.943999	0.724279	0.731984	0.498779	0.936356	0.889344	0.657289	0.766285	0.918458	0.614717	0.76682	0.78844	0.99184	0.947308	0.585996	0.978946	0.349486	0.778538	0.63706	0.739444	0.823792	0.696505	0.978392	0.454513	0.535468
DDB_G0268002	0.632638	0.660482	0.743563	0.76501	0.8368	0.740333	0.816774	0.827179	0.931308	0.909864	0.840171	0.781987	0.990326	0.902521	0.79155	0.652766	0.988761	0.937772	0.818217	0.827927	0.994368	0.954005	0.896865	0.828862	0.961654	0.874858	0.817942	0.78385	0.961651	0.922732	0.861831	0.82185	0.979508	0.934999	0.907727	0.694432	0.991467	0.941245	0.805453	0.977318	0.830242	0.702934	0.634489	0.453631	0.944367	0.844204	0.987935	0.512124	0.579999
DDB_G0268004	0.559008	0.407459	0.751795	0.774296	0.826421	0.791554	0.727095	0.79214	0.927437	0.670591	0.782179	0.605128	0.989481	0.915011	0.816358	0.650874	0.982636	0.940349	0.825763	0.822234	0.994224	0.923123	0.765716	0.767697	0.963154	0.855772	0.803535	0.464142	0.960899	0.919724	0.537921	0.43891	0.972569	0.809855	0.77516	0.83215	0.965795	0.859735	0.811995	0.982567	0.699332	0.700921	0.71729	0.694854	0.959799	0.881063	0.981348	0.0102303	0.00754111
DDB_G0268006	0.51845	0.598949	0.747636	0.69436	0.81516	0.724884	0.636414	0.709745	0.927463	0.799652	0.624735	0.621341	0.988123	0.668566	0.697938	0.649027	0.826027	0.877182	0.791695	0.762152	0.978142	0.496427	0.590668	0.589394	0.872811	0.76122	0.684256	0.583843	0.945537	0.855139	0.853404	0.771413	0.972258	0.880762	0.878855	0.390776	0.965648	0.918489	0.264409	0.965729	0.773497	0.52289	0.487994	0.200014	0.947356	0.828898	0.972332	0.128411	0.336008
DDB_G0268008	0.230881	0.2575	0.739537	0.389579	0.829543	0.569175	0.794073	0.770919	0.834566	0.903003	0.819748	0.685725	0.9787	0.858805	0.647894	0.153368	0.984418	0.885835	0.587276	0.783723	0.991602	0.854309	0.874642	0.748282	0.864839	0.80681	0.768697	0.671897	0.825095	0.905842	0.840457	0.585698	0.938027	0.73429	0.889767	0.53486	0.988884	0.919534	0.838996	0.939342	0.850087	0.685708	0.723081	0.720104	0.94276	0.796973	0.982816	0.24613	0.310544
DDB_G0268010	0.380711	0.0171295	0.0349295	0.0140104	0.0907115	0.0826749	0.0481548	0.221901	0.938257	0.852789	0.581685	0.365893	0.98816	0.766964	0.455309	0.34203	0.965179	0.583175	0.41858	0.599873	0.975728	0.922942	0.873206	0.700256	0.926894	0.719435	0.510669	0.426664	0.940805	0.770231	0.604806	0.33264	0.938958	0.800292	0.606746	0.104959	0.98939	0.921644	0.532141	0.973802	0.648737	0.665435	0.735092	0.672488	0.903049	0.676978	0.992046	0.610379	0.583303
DDB_G0268012	0.156097	0.0198934	0.0237831	0.178122	0.644929	0.264223	0.390733	0.543861	0.853592	0.66882	0.77742	0.768595	0.980539	0.888419	0.706843	0.261307	0.981012	0.872849	0.528902	0.103703	0.991899	0.616879	0.0427226	0.034322	0.519977	0.0281718	0.0205969	0.0297454	0.179369	0.156445	0.107346	0.027013	0.94956	0.829165	0.883346	0.688122	0.908755	0.942555	0.616514	0.859155	0.873929	0.418075	0.609668	0.711883	0.847478	0.696438	0.966258	0.0237784	0.00701247
DDB_G0268014	0.0984735	0.168804	0.726202	0.73686	0.827381	0.258633	0.148749	0.164606	0.607139	0.382146	0.275327	0.481811	0.993139	0.846854	0.82616	0.507741	0.981343	0.932598	0.697279	0.553079	0.992486	0.950298	0.85524	0.797116	0.944287	0.778213	0.67873	0.742922	0.951377	0.917325	0.853991	0.811111	0.976833	0.922793	0.883986	0.790933	0.989136	0.938819	0.861446	0.975593	0.81157	0.762934	0.842883	0.724731	0.943579	0.879338	0.98709	0.366961	0.113734
DDB_G0268016	0.377944	0.510204	0.744402	0.442857	0.774825	0.5536	0.785979	0.727676	0.85633	0.791007	0.726134	0.613729	0.944507	0.62229	0.490982	0.55156	0.958472	0.931864	0.782504	0.538098	0.984148	0.859158	0.528135	0.327625	0.942832	0.649472	0.50417	0.692049	0.923319	0.838712	0.602177	0.384009	0.969783	0.371177	0.173435	0.69193	0.6942	0.151791	0.705678	0.959478	0.284462	0.240905	0.207481	0.145138	0.924033	0.67728	0.991288	0.542549	0.436497
DDB_G0268018	0.160023	0.190927	0.416949	0.259501	0.826356	0.658426	0.7485	0.710794	0.92357	0.912872	0.764038	0.769772	0.991784	0.902579	0.835809	0.595771	0.973217	0.932576	0.516337	0.182196	0.993415	0.943562	0.717633	0.824517	0.940725	0.604962	0.805636	0.799936	0.928065	0.916191	0.742016	0.575722	0.917038	0.556489	0.409863	0.136094	0.985827	0.916874	0.724163	0.967771	0.868418	0.7008	0.833852	0.734284	0.952429	0.817849	0.99126	0.188745	0.139891
DDB_G0268020	0.581526	0.36923	0.766179	0.608159	0.848523	0.805788	0.823807	0.812687	0.943898	0.906081	0.825797	0.792384	0.993014	0.898366	0.799425	0.617426	0.988129	0.904952	0.767468	0.821607	0.989152	0.951763	0.880991	0.819353	0.947958	0.857	0.814935	0.784875	0.949661	0.92932	0.869514	0.750434	0.975688	0.937734	0.90463	0.817319	0.992216	0.931167	0.86431	0.980788	0.876723	0.770545	0.850225	0.692973	0.959499	0.724499	0.983035	0.640083	0.556378
DDB_G0268022	0.333566	0.279521	0.674829	0.134312	0.775879	0.730477	0.707625	0.696826	0.898505	0.76943	0.475568	0.237841	0.947501	0.603769	0.422783	0.0244445	0.982242	0.657328	0.105717	0.567039	0.971106	0.63062	0.707465	0.637022	0.883048	0.746789	0.805587	0.61202	0.527033	0.815152	0.785624	0.489441	0.950932	0.612348	0.637261	0.349944	0.97971	0.881729	0.74993	0.963043	0.824016	0.691599	0.799922	0.536151	0.933346	0.860326	0.987821	0.471951	0.290975
DDB_G0268024	0.597718	0.665027	0.784292	0.743418	0.848536	0.760093	0.809176	0.82322	0.941577	0.914474	0.844452	0.777094	0.991814	0.917108	0.820285	0.699832	0.987695	0.930017	0.750962	0.674761	0.992943	0.948096	0.849998	0.74416	0.933592	0.779291	0.714051	0.661903	0.96106	0.913967	0.819335	0.509409	0.979354	0.928961	0.78293	0.796695	0.992441	0.932152	0.865672	0.978516	0.875457	0.738277	0.84673	0.752313	0.95174	0.822836	0.994166	0.470292	0.333527
DDB_G0268026	0.0160559	0.0292868	0.0464565	0.305175	0.756944	0.788036	0.354975	0.104093	0.952765	0.804882	0.177753	0.457514	0.962657	0.238321	0.492403	0.0158136	0.944709	0.848771	0.310214	0.825284	0.98971	0.954448	0.84963	0.620817	0.904984	0.837414	0.60021	0.639512	0.881253	0.438636	0.20037	0.00741979	0.980098	0.915235	0.497089	0.140725	0.967811	0.274253	0.0486987	0.97528	0.754071	0.731515	0.553732	0.4167	0.9636	0.895565	0.994835	0.503575	0.392368
DDB_G0268028	0.216896	0.401318	0.770387	0.752859	0.0208684	0.147241	0.518349	0.828564	0.884902	0.569777	0.0288429	0.0311989	0.987096	0.335695	0.186647	0.721212	0.930858	0.752867	0.721501	0.796806	0.983061	0.358569	0.806834	0.0598423	0.379893	0.720039	0.086104	0.00163938	0.835682	0.813814	0.17605	0.813863	0.831712	0.0296791	0.844817	0.163419	0.951035	0.939956	0.625221	0.483416	0.183848	0.176162	0.72471	0.185576	0.897379	0.316997	0.845752	0.000100691	0.000127139
DDB_G0268030	0.277543	0.456885	0.719889	0.321177	0.808138	0.243962	0.0694765	0.458899	0.574098	0.169813	0.542771	0.624781	0.973448	0.85015	0.816203	0.282731	0.961985	0.800328	0.113838	0.491183	0.989934	0.820744	0.857169	0.602986	0.910259	0.856484	0.757647	0.794192	0.935058	0.924341	0.739569	0.640438	0.967817	0.923526	0.894037	0.61155	0.986067	0.904117	0.682149	0.978499	0.508778	0.178051	0.505595	0.1803	0.946328	0.807378	0.993358	0.412034	0.321205
DDB_G0268034	0.648167	0.677022	0.796687	0.773163	0.86455	0.816026	0.832424	0.839552	0.953767	0.923215	0.857702	0.804191	0.994035	0.931045	0.846205	0.720657	0.989633	0.940626	0.796815	0.832656	0.994665	0.952671	0.898169	0.840542	0.961372	0.877268	0.832614	0.807771	0.963915	0.935181	0.884648	0.832302	0.982552	0.943951	0.911574	0.833732	0.99329	0.952806	0.876274	0.982823	0.88528	0.785997	0.86934	0.764056	0.963591	0.895481	0.994857	0.660407	0.622835
DDB_G0268036	0.0425502	0.124379	0.633741	0.214294	0.611101	0.476063	0.5077	0.775933	0.86776	0.913122	0.748464	0.693378	0.982595	0.859625	0.742342	0.665024	0.968952	0.877629	0.748717	0.260582	0.993071	0.83725	0.332845	0.408195	0.860373	0.365048	0.427508	0.508727	0.865396	0.913731	0.868254	0.756765	0.9571	0.804494	0.870166	0.809738	0.99121	0.932912	0.747349	0.969506	0.649815	0.241214	0.834353	0.533236	0.938867	0.800043	0.99406	0.15197	0.135112
DDB_G0268038	0.652913	0.673491	0.802981	0.77521	0.866255	0.81607	0.832019	0.836593	0.954294	0.921979	0.833908	0.563994	0.993925	0.928784	0.751891	0.704186	0.989496	0.928365	0.822825	0.830244	0.994485	0.956126	0.899762	0.84078	0.962824	0.876803	0.836401	0.807438	0.963932	0.930632	0.883389	0.822965	0.981536	0.942938	0.901457	0.416075	0.993125	0.911026	0.840661	0.97669	0.65031	0.432392	0.118177	0.0338895	0.95003	0.178391	0.953564	0.655231	0.376773
DDB_G0268040	0.180096	0.151208	0.467516	0.510183	0.832272	0.739794	0.647971	0.665243	0.927896	0.829185	0.695118	0.421143	0.9907	0.901288	0.710263	0.48504	0.987009	0.91813	0.73617	0.353325	0.993006	0.937283	0.584486	0.763992	0.962139	0.736538	0.821848	0.801712	0.864767	0.923143	0.876201	0.749822	0.946717	0.771351	0.879733	0.794095	0.990787	0.931096	0.819828	0.958028	0.717699	0.226317	0.838392	0.398047	0.9103	0.788637	0.993472	0.213723	0.18298
DDB_G0268042	0.647832	0.476242	0.706771	0.656644	0.861334	0.812317	0.827924	0.834318	0.95343	0.922237	0.857199	0.799835	0.993843	0.930187	0.843666	0.732623	0.989467	0.940264	0.819701	0.813836	0.994601	0.952865	0.877187	0.839282	0.960342	0.858351	0.83684	0.808543	0.963773	0.927995	0.858719	0.826897	0.975314	0.882192	0.902578	0.795641	0.993303	0.952114	0.872333	0.982525	0.881568	0.788301	0.864508	0.76123	0.961958	0.893622	0.994786	0.655986	0.620259
DDB_G0268044	0.641583	0.678844	0.796867	0.762104	0.834938	0.782099	0.782223	0.821789	0.950889	0.917233	0.855127	0.800874	0.993647	0.928817	0.844085	0.727852	0.989288	0.939943	0.812301	0.831386	0.994591	0.955076	0.899339	0.843524	0.961237	0.8769	0.835626	0.808301	0.960118	0.930452	0.846062	0.449126	0.981848	0.9422	0.822951	0.832869	0.992743	0.903532	0.873025	0.973268	0.88303	0.788183	0.792523	0.69422	0.96235	0.8938	0.994705	0.209756	0.177669
DDB_G0268046	0.417055	0.461495	0.221254	0.587564	0.770929	0.556206	0.726015	0.745273	0.709094	0.846811	0.750101	0.714155	0.933715	0.739267	0.579781	0.625869	0.974997	0.902034	0.581247	0.198514	0.989985	0.886994	0.473572	0.36974	0.897769	0.428402	0.343996	0.442896	0.90084	0.819236	0.778087	0.558071	0.969055	0.898975	0.871523	0.341532	0.98625	0.925937	0.377163	0.964746	0.543696	0.518213	0.217095	0.250531	0.917584	0.810261	0.984861	0.398631	0.391278
DDB_G0268048	0.00493071	0.0154547	0.181432	0.1489	0.402032	0.0977256	0.166312	0.317968	0.771528	0.804115	0.753899	0.590296	0.99123	0.885054	0.58426	0.576914	0.983343	0.839282	0.695892	0.315459	0.988242	0.927968	0.478846	0.522656	0.93824	0.363451	0.342051	0.523789	0.883644	0.797005	0.765032	0.757017	0.942172	0.634201	0.368911	0.459443	0.975884	0.584549	0.812949	0.939232	0.843251	0.650877	0.48258	0.292938	0.947206	0.840067	0.982566	0.121682	0.313743
DDB_G0268050	0.531572	0.586211	0.72121	0.686034	0.836477	0.782622	0.797874	0.766984	0.945364	0.909543	0.795408	0.783384	0.99271	0.897177	0.829587	0.664142	0.982291	0.932834	0.766246	0.81692	0.991915	0.930349	0.868163	0.79431	0.946019	0.867063	0.819577	0.629196	0.949637	0.906723	0.781413	0.748617	0.979474	0.862499	0.885084	0.794686	0.97885	0.934052	0.843329	0.955951	0.762217	0.560492	0.806167	0.683444	0.948623	0.82749	0.984375	0.621431	0.519651
DDB_G0268052	0.60171	0.428435	0.560099	0.387276	0.819552	0.724683	0.627325	0.569593	0.932123	0.84599	0.674088	0.667391	0.992972	0.919894	0.783634	0.610484	0.988719	0.930697	0.576433	0.795063	0.992636	0.788377	0.875512	0.832298	0.8517	0.878126	0.593262	0.719345	0.698101	0.329453	0.504759	0.270591	0.916455	0.881286	0.84531	0.278418	0.992536	0.948251	0.869516	0.981584	0.831507	0.734384	0.776918	0.734015	0.939024	0.735974	0.993961	0.589415	0.597516
DDB_G0268054	0.0587646	0.561348	0.730584	0.627655	0.318345	0.0628698	0.237576	0.718611	0.882124	0.868688	0.393465	0.405691	0.984415	0.226085	0.181567	0.0282099	0.876458	0.641092	0.189646	0.599312	0.989241	0.911134	0.650094	0.657962	0.924926	0.734184	0.698508	0.710725	0.851829	0.782242	0.814123	0.737467	0.976612	0.800062	0.683158	0.639013	0.971528	0.806451	0.702424	0.967525	0.803873	0.515333	0.761448	0.353687	0.861725	0.813034	0.979004	0.494379	0.50662
DDB_G0268056	0.062981	0.512036	0.752097	0.430787	0.309586	0.247213	0.550595	0.739772	0.941067	0.884033	0.67141	0.435158	0.983749	0.76134	0.517785	0.232044	0.985351	0.828056	0.669836	0.809082	0.986773	0.942641	0.840384	0.778518	0.87991	0.674104	0.643568	0.428511	0.861911	0.76863	0.624344	0.5953	0.977565	0.910837	0.897186	0.578131	0.985439	0.942992	0.617964	0.975036	0.265818	0.028778	0.417749	0.0607488	0.938656	0.875444	0.993842	0.00545827	0.00970816
DDB_G0268058	0.619014	0.673255	0.792734	0.756649	0.847516	0.79346	0.808791	0.82034	0.948854	0.914865	0.846611	0.791114	0.993193	0.924892	0.835965	0.722626	0.98822	0.935749	0.812422	0.823648	0.994162	0.952465	0.894513	0.767795	0.960385	0.871555	0.748795	0.796419	0.960241	0.882153	0.873467	0.815737	0.967105	0.938649	0.904947	0.824543	0.988379	0.901044	0.779958	0.980856	0.876643	0.58353	0.858564	0.411773	0.836137	0.833202	0.984936	0.480702	0.308798
DDB_G0268060	0.225104	0.591082	0.768668	0.589887	0.734528	0.528591	0.529411	0.574077	0.939873	0.888874	0.831727	0.785557	0.991277	0.921914	0.834988	0.61836	0.985018	0.934648	0.445877	0.278928	0.994095	0.916773	0.706548	0.326667	0.930692	0.70432	0.327637	0.520236	0.957981	0.81631	0.845915	0.708864	0.967833	0.931577	0.905681	0.831389	0.990456	0.948441	0.840044	0.976034	0.847329	0.764963	0.865999	0.703049	0.92846	0.55681	0.991426	0.566119	0.339962
DDB_G0268062	0.208254	0.521685	0.770688	0.733181	0.699166	0.38181	0.219545	0.52211	0.911186	0.683969	0.759063	0.633248	0.990562	0.900796	0.477966	0.598567	0.979503	0.580435	0.491013	0.817601	0.977125	0.909929	0.832871	0.709124	0.92105	0.365313	0.321947	0.0352201	0.794548	0.557848	0.0312732	0.0822854	0.960302	0.446727	0.786913	0.733727	0.941549	0.917706	0.821553	0.868625	0.391136	0.0904047	0.850431	0.450244	0.91671	0.80521	0.993283	0.251041	0.169522
DDB_G0268064	0.00279523	0.00322209	0.00475636	0.00284116	0.833402	0.777273	0.794782	0.765288	0.944416	0.885459	0.755524	0.665977	0.990179	0.876261	0.726998	0.56719	0.97724	0.86023	0.762738	0.227824	0.993282	0.828623	0.155022	0.588618	0.748066	0.0808842	0.454327	0.489747	0.58513	0.91602	0.832996	0.661749	0.86162	0.303109	0.130379	0.163896	0.984496	0.850512	0.812763	0.97722	0.849262	0.54002	0.822604	0.509798	0.910027	0.812169	0.993649	0.621463	0.564481
DDB_G0268066	0.142902	0.50738	0.655845	0.625427	0.71232	0.118984	0.0782285	0.156342	0.706013	0.49383	0.527106	0.163836	0.993001	0.778897	0.453699	0.170536	0.962461	0.749144	0.291103	0.446618	0.989383	0.922354	0.86127	0.8219	0.910714	0.780441	0.732198	0.399246	0.954888	0.890594	0.591835	0.13867	0.973121	0.831226	0.451114	0.797703	0.983698	0.735977	0.794439	0.955977	0.479593	0.159881	0.0929841	0.0108407	0.938626	0.821459	0.959923	0.0570264	0.151357
DDB_G0268068	0.520256	0.474268	0.77846	0.75235	0.853967	0.792233	0.812185	0.824705	0.941484	0.905035	0.839572	0.784578	0.993294	0.925169	0.836599	0.625382	0.988593	0.935678	0.741879	0.732212	0.994161	0.908115	0.804033	0.827336	0.91491	0.792811	0.815356	0.657613	0.961897	0.921694	0.878777	0.779261	0.977073	0.941783	0.907565	0.799603	0.99047	0.894807	0.633021	0.981863	0.835953	0.36988	0.853454	0.461139	0.95998	0.889644	0.994807	0.660516	0.621639
DDB_G0268070	0.605868	0.651747	0.600371	0.357546	0.830941	0.698889	0.653488	0.260874	0.914273	0.652455	0.112478	0.221701	0.972247	0.345953	0.369805	0.384825	0.955878	0.89174	0.782718	0.38616	0.992686	0.876932	0.128359	0.0217861	0.904713	0.256261	0.0636459	0.259857	0.578191	0.112339	0.452788	0.454621	0.937024	0.91417	0.867074	0.79099	0.981018	0.80879	0.801716	0.977414	0.807717	0.692305	0.720894	0.590588	0.958267	0.861614	0.989029	0.145621	0.0979628
DDB_G0268072	0.602138	0.630996	0.788537	0.751697	0.800901	0.788108	0.799452	0.81043	0.909905	0.892234	0.81311	0.699811	0.993161	0.924192	0.840809	0.195777	0.987916	0.935734	0.312504	0.00845062	0.994066	0.687178	0.0278779	0.0102113	0.635174	0.0239097	0.00767011	0.136495	0.272216	0.0395878	0.493459	0.436115	0.721149	0.795658	0.788056	0.181852	0.945955	0.455927	0.67093	0.969859	0.79574	0.699981	0.347394	0.273464	0.960776	0.887862	0.994108	0.607578	0.417178
DDB_G0268074	0.23139	0.0731969	0.198824	0.131713	0.829669	0.590297	0.740745	0.663529	0.813078	0.897449	0.812115	0.710449	0.987088	0.682302	0.401801	0.0347075	0.983715	0.8437	0.29059	0.817039	0.979669	0.690496	0.873331	0.819277	0.900186	0.606494	0.597966	0.483212	0.485305	0.434511	0.275367	0.398547	0.9796	0.936899	0.874232	0.821762	0.991992	0.936899	0.862993	0.976075	0.874542	0.760176	0.836936	0.726086	0.959378	0.885602	0.992215	0.653235	0.598873
DDB_G0268076	0.401928	0.600467	0.681317	0.728773	0.605207	0.728591	0.643657	0.547109	0.900337	0.87056	0.640691	0.751847	0.986915	0.788745	0.637735	0.474728	0.983398	0.900268	0.711056	0.48781	0.985899	0.864125	0.50857	0.829987	0.95665	0.329023	0.689951	0.46974	0.503818	0.799848	0.460748	0.196085	0.797359	0.17036	0.0379561	0.00015816	0.983997	0.835102	0.0112879	0.974124	0.00409966	0.000520842	0.000783884	5.03166e-05	0.667835	0.159976	0.994507	0.500847	0.216542
DDB_G0268078	0.570586	0.530236	0.759079	0.568442	0.714204	0.631537	0.488094	0.376562	0.877542	0.824404	0.406597	0.520316	0.990925	0.881044	0.809528	0.687019	0.977743	0.918054	0.738584	0.516957	0.993987	0.949699	0.881353	0.686086	0.958819	0.84808	0.728168	0.724121	0.946682	0.842747	0.789061	0.496607	0.97711	0.931743	0.846559	0.778302	0.992295	0.947073	0.84219	0.980092	0.858577	0.7749	0.779191	0.73529	0.944741	0.882843	0.989661	0.207314	0.2605
DDB_G0268080	0.0526162	0.27548	0.73358	0.698219	0.65425	0.411499	0.260445	0.448126	0.908018	0.830379	0.827997	0.759966	0.991848	0.896466	0.809016	0.681655	0.985928	0.937446	0.821468	0.819505	0.994581	0.953243	0.789193	0.585878	0.963316	0.828752	0.686434	0.656717	0.941725	0.806235	0.71637	0.194723	0.979401	0.933304	0.663093	0.398671	0.992643	0.900694	0.618054	0.960477	0.673746	0.343134	0.766575	0.355135	0.957049	0.874739	0.994443	0.205374	0.12893
DDB_G0268082	0.446098	0.503747	0.632011	0.60859	0.727688	0.665735	0.687284	0.672708	0.876762	0.822247	0.652009	0.581547	0.983389	0.835914	0.705279	0.564148	0.96846	0.869737	0.686686	0.697429	0.987562	0.870857	0.783376	0.651574	0.878387	0.758864	0.637781	0.669536	0.923141	0.869177	0.72365	0.556487	0.953358	0.865229	0.785758	0.671859	0.974654	0.827099	0.765355	0.953931	0.652277	0.584932	0.499515	0.591347	0.623637	0.724881	0.969758	0.611442	0.381169
DDB_G0268084	0.338395	0.666791	0.785882	0.757321	0.643738	0.554617	0.561816	0.666263	0.943066	0.911808	0.686067	0.424933	0.991781	0.812232	0.49193	0.109522	0.93811	0.64965	0.123207	0.574621	0.992595	0.811882	0.878675	0.6358	0.82586	0.819466	0.543453	0.701682	0.896749	0.880139	0.624709	0.629949	0.954898	0.929051	0.895974	0.330018	0.979643	0.910954	0.0896433	0.978372	0.431191	0.506326	0.224093	0.340111	0.949646	0.888416	0.993058	0.503947	0.490204
DDB_G0268086	0.535082	0.585974	0.635655	0.686781	0.790269	0.652574	0.753034	0.680859	0.87917	0.878757	0.700238	0.736413	0.983519	0.848915	0.718524	0.555191	0.970276	0.916226	0.75543	0.772086	0.986543	0.894721	0.801001	0.690773	0.944561	0.839562	0.59853	0.51365	0.946435	0.783648	0.627242	0.756589	0.927467	0.784992	0.872615	0.492381	0.9797	0.811432	0.739347	0.888995	0.748698	0.528755	0.447707	0.0774758	0.887256	0.81462	0.980996	0.0865673	0.218478
DDB_G0268088	0.263095	0.208047	0.667407	0.679707	0.757735	0.622779	0.74918	0.790488	0.845423	0.804768	0.629394	0.391167	0.991073	0.840538	0.410221	0.0359289	0.984832	0.788979	0.177951	0.678119	0.98857	0.703968	0.840366	0.807053	0.93615	0.801812	0.806175	0.527453	0.795887	0.7922	0.245574	0.48096	0.973275	0.899722	0.900687	0.737759	0.979958	0.936688	0.832724	0.940471	0.830094	0.737338	0.738086	0.286379	0.922166	0.385224	0.933713	0.632827	0.225551
DDB_G0268090	0.355533	0.37325	0.754009	0.343055	0.850442	0.696647	0.339337	0.132688	0.843014	0.189858	0.0404622	0.116763	0.980774	0.625872	0.592623	0.702329	0.981483	0.902926	0.568596	0.194513	0.990578	0.557396	0.112401	0.0271692	0.723789	0.25833	0.070018	0.0065889	0.730509	0.173475	0.00412878	0.00780824	0.966382	0.358817	0.462502	0.79428	0.98593	0.94676	0.816889	0.981593	0.157329	0.170632	0.195465	0.338733	0.960368	0.839473	0.994202	0.00333209	0.0031577
DDB_G0268092	0.292885	0.499328	0.682691	0.643921	0.798386	0.70378	0.749154	0.805255	0.934125	0.900081	0.778494	0.42459	0.991752	0.858381	0.430898	0.530001	0.977244	0.685344	0.626964	0.177024	0.979116	0.609936	0.144252	0.163442	0.515125	0.160426	0.177777	0.162973	0.843557	0.892795	0.835764	0.59537	0.959084	0.874314	0.881692	0.657146	0.990503	0.933736	0.848263	0.973038	0.857163	0.726745	0.815206	0.526571	0.9479	0.539596	0.795168	0.626565	0.119771
DDB_G0268094	0.412353	0.193962	0.781474	0.386225	0.706838	0.5607	0.457945	0.813315	0.515125	0.0800771	0.596203	0.409646	0.918095	0.825449	0.633684	0.389918	0.934969	0.848628	0.286636	0.121294	0.992825	0.941828	0.79078	0.526575	0.931519	0.705202	0.404386	0.37846	0.954764	0.845322	0.743116	0.797774	0.93685	0.817107	0.871978	0.456697	0.991922	0.92592	0.369703	0.970735	0.439011	0.706882	0.538422	0.578577	0.843479	0.732257	0.992262	0.231764	0.279223
DDB_G0268096	0.386883	0.594749	0.662241	0.548538	0.436681	0.358165	0.26541	0.422492	0.929044	0.872991	0.832924	0.667664	0.991437	0.909896	0.628165	0.480105	0.982949	0.746332	0.512969	0.60224	0.986524	0.922519	0.865128	0.819488	0.951639	0.847305	0.75687	0.760878	0.955526	0.907978	0.845383	0.794444	0.97556	0.91986	0.896259	0.795823	0.985842	0.936121	0.796688	0.974105	0.849741	0.726109	0.83177	0.685436	0.949535	0.835378	0.987322	0.511762	0.255867
DDB_G0268098	0.0960222	0.00197106	0.135988	0.22041	0.103098	0.800932	0.787949	0.822889	0.359639	0.0383075	0.0567728	0.10324	0.982188	0.898419	0.832104	0.719677	0.989127	0.936166	0.718955	0.784043	0.994345	0.946615	0.888054	0.452682	0.961665	0.869718	0.659552	0.462284	0.952488	0.759766	0.441218	0.78636	0.934021	0.726351	0.899731	0.820071	0.990303	0.921242	0.634262	0.929242	0.439635	0.763248	0.851137	0.629011	0.790865	0.290149	0.977241	0.458646	0.596444
DDB_G0268100	0.0722431	0.00488241	0.225174	0.15498	0.580179	0.772489	0.773535	0.781842	0.747854	0.308924	0.368374	0.179542	0.988026	0.906079	0.741714	0.571405	0.98301	0.933684	0.778817	0.735192	0.991194	0.939485	0.868748	0.738072	0.957379	0.817248	0.814315	0.507854	0.952079	0.844714	0.443115	0.786399	0.925318	0.630399	0.845605	0.530577	0.972505	0.934694	0.806895	0.876846	0.839693	0.770209	0.682109	0.325201	0.948759	0.836041	0.992681	0.406378	0.474609
DDB_G0268102	0.592058	0.54296	0.564707	0.27725	0.839126	0.756803	0.609753	0.480857	0.942169	0.816395	0.54691	0.522819	0.987252	0.798148	0.675267	0.661782	0.987606	0.931407	0.81513	0.80526	0.994319	0.944608	0.882327	0.837241	0.952742	0.861712	0.830256	0.787906	0.954399	0.892479	0.801637	0.790427	0.9716	0.927118	0.893433	0.800165	0.989466	0.946919	0.827187	0.973929	0.86973	0.680936	0.822031	0.748341	0.919786	0.726561	0.994057	0.525865	0.342145
DDB_G0268104	0.611525	0.385212	0.630831	0.512442	0.839481	0.805332	0.819369	0.833722	0.951629	0.919067	0.848848	0.799756	0.993836	0.92978	0.835432	0.714656	0.989513	0.934234	0.789657	0.762804	0.993523	0.948932	0.874575	0.770954	0.922072	0.766231	0.671312	0.689141	0.963424	0.93185	0.883973	0.700195	0.982299	0.943048	0.76719	0.396268	0.993061	0.804512	0.328022	0.956934	0.54468	0.295267	0.838674	0.559837	0.961768	0.891592	0.993014	0.451211	0.253555
DDB_G0268106	0.562823	0.615823	0.749354	0.711913	0.80922	0.755505	0.77215	0.784051	0.93304	0.893015	0.812008	0.757314	0.991091	0.907187	0.809644	0.677088	0.984197	0.923572	0.77646	0.793053	0.992938	0.940815	0.877262	0.805385	0.951033	0.852193	0.799208	0.76528	0.951874	0.911105	0.844862	0.77899	0.975113	0.924238	0.885418	0.795311	0.990246	0.934377	0.844122	0.975013	0.84822	0.735534	0.828192	0.695429	0.951461	0.868035	0.991551	0.473778	0.41742
DDB_G0268108	0.479467	0.483337	0.607477	0.631738	0.768425	0.510939	0.634485	0.437848	0.691254	0.711751	0.386346	0.42573	0.988244	0.90957	0.798715	0.674715	0.977016	0.90573	0.699206	0.703393	0.993049	0.951338	0.687258	0.832271	0.950185	0.733222	0.801393	0.709693	0.851673	0.925801	0.751024	0.7845	0.914371	0.888093	0.739124	0.660662	0.981834	0.937923	0.815394	0.960134	0.811593	0.659548	0.793035	0.678975	0.941145	0.845049	0.990721	0.42299	0.373071
DDB_G0268110	0.246191	0.117264	0.377365	0.309288	0.827333	0.659914	0.786426	0.784939	0.852278	0.901202	0.815759	0.635952	0.990246	0.918236	0.678304	0.731271	0.987283	0.890303	0.792558	0.805029	0.986725	0.95093	0.881052	0.46804	0.878593	0.823587	0.595554	0.650446	0.950959	0.702188	0.874596	0.638648	0.894265	0.919111	0.865308	0.554964	0.949196	0.377737	0.830687	0.946056	0.540431	0.267078	0.189283	0.0595028	0.949911	0.809472	0.965483	0.656515	0.478413
DDB_G0268112	0.34809	0.493277	0.731509	0.720919	0.819745	0.678514	0.47961	0.67294	0.923812	0.75707	0.760005	0.583228	0.98825	0.834882	0.479817	0.228737	0.95656	0.50742	0.102311	0.628897	0.984322	0.777229	0.860903	0.611793	0.948766	0.732885	0.734226	0.767694	0.84774	0.872544	0.837973	0.70491	0.947571	0.765731	0.829886	0.77075	0.980633	0.893831	0.62686	0.963831	0.545241	0.176005	0.761481	0.361446	0.935189	0.77507	0.991488	0.465032	0.493756
DDB_G0268114	0.384929	0.0394579	0.196504	0.127457	0.718151	0.76811	0.765956	0.592096	0.888009	0.883473	0.765445	0.725973	0.991367	0.854141	0.632211	0.679681	0.981516	0.879624	0.787563	0.709226	0.992674	0.932127	0.605777	0.802841	0.869432	0.47613	0.778916	0.767713	0.892066	0.875164	0.798134	0.8085	0.921961	0.717525	0.639583	0.3322	0.989171	0.886378	0.824124	0.963215	0.851316	0.743968	0.624485	0.446117	0.951855	0.873588	0.992115	0.11738	0.0489954
DDB_G0268116	0.517951	0.615858	0.755737	0.721991	0.653852	0.654067	0.631191	0.686966	0.936515	0.891629	0.828178	0.744279	0.991184	0.909704	0.80058	0.410434	0.984063	0.913955	0.45516	0.327662	0.992247	0.84949	0.602828	0.546068	0.783718	0.469735	0.419745	0.5309	0.958369	0.92784	0.814872	0.818707	0.980007	0.833392	0.906678	0.538046	0.987555	0.948108	0.702747	0.944936	0.861117	0.770564	0.5403	0.364299	0.955919	0.874127	0.993592	0.0231945	0.0102386
DDB_G0268118	0.105649	0.371915	0.695303	0.560179	0.511853	0.380578	0.36776	0.584719	0.939369	0.92002	0.85358	0.769464	0.993714	0.917714	0.812632	0.262993	0.988788	0.925372	0.196864	0.200518	0.993537	0.544203	0.377922	0.187049	0.801141	0.58751	0.428481	0.534612	0.945383	0.89743	0.835998	0.819997	0.980469	0.936067	0.896826	0.720735	0.991948	0.940262	0.74819	0.978891	0.773161	0.708789	0.847574	0.726982	0.947201	0.890948	0.993027	0.124254	0.0428433
DDB_G0268120	0.343112	0.395478	0.725354	0.603155	0.723152	0.549261	0.654383	0.595933	0.806448	0.801177	0.61951	0.541776	0.983221	0.896213	0.793815	0.562587	0.971905	0.878741	0.679768	0.69346	0.992049	0.903025	0.863306	0.715338	0.913318	0.840412	0.702021	0.746807	0.924447	0.856761	0.776526	0.651682	0.9547	0.91385	0.873337	0.236213	0.982804	0.882148	0.456239	0.971346	0.335041	0.494048	0.180446	0.370803	0.874187	0.754088	0.982719	0.516279	0.498577
DDB_G0268122	0.455729	0.230827	0.243055	0.114076	0.82583	0.716122	0.641968	0.609292	0.949325	0.9097	0.827026	0.785865	0.993453	0.925386	0.829901	0.735186	0.988944	0.930956	0.823346	0.830123	0.99336	0.953994	0.895428	0.841204	0.959905	0.856171	0.805291	0.791734	0.961872	0.931993	0.881124	0.828712	0.981983	0.941113	0.906536	0.756096	0.993018	0.950407	0.836527	0.982174	0.859523	0.707925	0.858119	0.72201	0.957648	0.743667	0.981195	0.297473	0.229733
DDB_G0268124	0.492097	0.561964	0.650728	0.51982	0.761918	0.692454	0.670765	0.690449	0.899017	0.760453	0.652261	0.580357	0.984377	0.858296	0.731985	0.538904	0.977397	0.901593	0.722413	0.723994	0.989965	0.918324	0.826178	0.721033	0.930899	0.801021	0.732837	0.712079	0.932096	0.870763	0.801612	0.719743	0.934926	0.850283	0.82654	0.705719	0.992048	0.914773	0.802018	0.969443	0.819718	0.74161	0.78166	0.638787	0.93615	0.834211	0.989966	0.616275	0.56871
DDB_G0268126	0.357964	0.672967	0.260121	0.599429	0.61127	0.0762028	0.210495	0.377804	0.404351	0.72219	0.712932	0.590655	0.975843	0.794721	0.473747	0.268577	0.987537	0.801979	0.539071	0.824531	0.984152	0.891043	0.886441	0.830545	0.955689	0.674168	0.566565	0.389998	0.859656	0.749858	0.449098	0.58621	0.980398	0.848693	0.897283	0.817289	0.961531	0.943379	0.847647	0.841349	0.803848	0.76612	0.738204	0.384567	0.953562	0.649009	0.982013	0.056961	0.0143784
DDB_G0268128	0.486695	0.537139	0.677674	0.644954	0.754861	0.696403	0.719189	0.730517	0.902915	0.852098	0.74943	0.610671	0.987094	0.873141	0.68597	0.608782	0.97734	0.860684	0.719244	0.734136	0.98421	0.918842	0.835093	0.752273	0.890526	0.749732	0.670088	0.640219	0.935685	0.880187	0.793113	0.717688	0.96361	0.892992	0.847767	0.736891	0.985169	0.910759	0.792495	0.963421	0.790693	0.664068	0.771181	0.625851	0.930918	0.824947	0.986594	0.565618	0.515628
DDB_G0268130	0.279015	0.631284	0.741867	0.736317	0.494787	0.455777	0.29316	0.634446	0.945975	0.885013	0.591797	0.429353	0.988352	0.776559	0.542797	0.185277	0.934494	0.683927	0.11617	0.421874	0.993424	0.878505	0.855933	0.800742	0.95676	0.852697	0.805275	0.675222	0.942572	0.884244	0.837221	0.66012	0.976984	0.875853	0.805509	0.360686	0.976647	0.852259	0.313191	0.977698	0.651215	0.376378	0.722326	0.432975	0.81502	0.831745	0.990172	0.553794	0.300913
DDB_G0268132	0.119583	0.505955	0.803529	0.718524	0.445074	0.196789	0.179864	0.327676	0.81868	0.632252	0.634365	0.543634	0.98995	0.894776	0.687086	0.325038	0.986734	0.906084	0.682506	0.756674	0.992054	0.899854	0.847034	0.656169	0.91113	0.83266	0.634026	0.697507	0.952727	0.926683	0.853256	0.65006	0.965273	0.924972	0.750878	0.651169	0.981488	0.75526	0.547387	0.96513	0.829686	0.693103	0.842954	0.754698	0.958366	0.875706	0.993186	0.293221	0.140025
DDB_G0268134	0.595022	0.613296	0.781841	0.710208	0.768942	0.730201	0.631416	0.539944	0.923533	0.822496	0.607487	0.351263	0.991651	0.891245	0.653875	0.616958	0.987022	0.907766	0.796746	0.78718	0.992753	0.943049	0.872419	0.811083	0.939822	0.842925	0.82162	0.764776	0.957335	0.883321	0.830224	0.816685	0.968719	0.908377	0.894909	0.773301	0.990132	0.908868	0.854994	0.971146	0.866196	0.741952	0.803138	0.615234	0.956419	0.830746	0.990697	0.596222	0.471016
DDB_G0268136	0.621716	0.675938	0.770588	0.7585	0.84915	0.76999	0.810817	0.735272	0.939706	0.915576	0.758144	0.629871	0.992038	0.891391	0.75972	0.680323	0.978398	0.87283	0.791515	0.749788	0.991015	0.928818	0.858724	0.633208	0.927327	0.831274	0.666071	0.705398	0.944472	0.708677	0.676719	0.0185161	0.926631	0.872385	0.0484337	0.000487572	0.984713	0.399997	0.00476589	0.350659	0.00190847	0.00120887	0.00758181	0.00725943	0.931779	0.647033	0.990023	0.00861579	0.00111297
DDB_G0268138	0.242931	0.124775	0.20346	0.00931765	0.784641	0.627288	0.127577	0.0622365	0.941917	0.595269	0.269053	0.197531	0.970172	0.655511	0.45019	0.0836564	0.955408	0.501441	0.0927569	0.414835	0.964901	0.820238	0.520192	0.399874	0.855551	0.643158	0.609205	0.669377	0.474769	0.909191	0.438154	0.586429	0.58363	0.303906	0.280565	0.0927292	0.937984	0.904931	0.779699	0.958941	0.749527	0.697929	0.819739	0.600956	0.911192	0.864841	0.984452	0.465153	0.195187
DDB_G0268140	0.472909	0.598986	0.632113	0.648253	0.85248	0.798621	0.783561	0.605095	0.950647	0.918351	0.705721	0.411194	0.993292	0.778728	0.422033	0.125526	0.954019	0.664974	0.14589	0.682505	0.991162	0.886092	0.894254	0.821236	0.961573	0.787247	0.724723	0.427011	0.873981	0.779369	0.312749	0.0444647	0.976944	0.888372	0.594965	0.521788	0.987985	0.808353	0.709066	0.974844	0.832087	0.776073	0.838213	0.665713	0.924786	0.805397	0.9911	0.12488	0.0330654
DDB_G0268142	0.152196	0.681386	0.794492	0.451269	0.461473	0.487455	0.797291	0.650901	0.951416	0.752886	0.379896	0.249721	0.981575	0.529692	0.27501	0.173544	0.939603	0.581962	0.398375	0.748792	0.987607	0.948628	0.70753	0.572781	0.938181	0.572082	0.393744	0.313398	0.859748	0.681553	0.53994	0.753472	0.979048	0.925516	0.855977	0.562263	0.992098	0.922151	0.602367	0.969898	0.633997	0.630676	0.841618	0.74559	0.947112	0.852988	0.992193	0.616342	0.553672
DDB_G0268144	0.618427	0.232052	0.040306	0.079125	0.424252	0.0297856	0.0729361	0.107549	0.44894	0.492103	0.445121	0.481148	0.993706	0.927959	0.842949	0.727594	0.989255	0.939702	0.821553	0.825187	0.994554	0.95513	0.895585	0.810705	0.962579	0.874453	0.817515	0.771549	0.96174	0.861816	0.793274	0.233318	0.975581	0.933616	0.680245	0.424656	0.992467	0.82422	0.383581	0.966979	0.677912	0.0370897	0.772606	0.00791183	0.132659	0.00227132	0.949246	0.118147	0.17387
DDB_G0268146	0.561058	0.421862	0.238274	0.445922	0.750949	0.44055	0.62083	0.765525	0.892877	0.888863	0.764264	0.756701	0.989093	0.641256	0.610732	0.458475	0.956143	0.882503	0.726761	0.756978	0.992403	0.878741	0.473128	0.577104	0.912576	0.595219	0.639261	0.598267	0.895965	0.914468	0.843247	0.795823	0.950724	0.8941	0.713409	0.479714	0.990643	0.936194	0.818943	0.97243	0.795415	0.298985	0.831287	0.468301	0.88512	0.710896	0.990992	0.582357	0.537268
DDB_G0268148	0.0999596	0.0116314	0.225662	0.674303	0.666882	0.75876	0.498193	0.482415	0.731738	0.265272	0.106216	0.219543	0.968744	0.765823	0.596972	0.281294	0.984322	0.918645	0.758606	0.640795	0.989134	0.912	0.742196	0.747038	0.949768	0.781936	0.686561	0.668381	0.943823	0.763412	0.631683	0.58694	0.802272	0.557767	0.514908	0.112474	0.985686	0.91852	0.806254	0.973999	0.813088	0.690244	0.784945	0.628006	0.945247	0.869954	0.990397	0.505325	0.340103
DDB_G0268150	0.552876	0.607009	0.740707	0.703897	0.802942	0.749013	0.766207	0.777594	0.929883	0.888513	0.805216	0.750456	0.990665	0.903304	0.804303	0.669103	0.983435	0.921358	0.769029	0.786576	0.992625	0.9384	0.873036	0.800033	0.948977	0.848226	0.793759	0.759286	0.950139	0.907811	0.839136	0.771836	0.97386	0.920706	0.881338	0.787734	0.989677	0.931607	0.838412	0.973793	0.841981	0.727732	0.821852	0.686651	0.949306	0.863233	0.991033	0.624094	0.573262
DDB_G0268152	0.547451	0.468328	0.730119	0.700571	0.461934	0.614956	0.810484	0.810221	0.912864	0.557099	0.568913	0.347333	0.979081	0.867826	0.663964	0.658669	0.987445	0.936126	0.702555	0.323748	0.993827	0.922441	0.58974	0.589239	0.922679	0.397735	0.415724	0.273108	0.909851	0.855873	0.701889	0.772013	0.97234	0.918711	0.680956	0.734403	0.988596	0.837613	0.786266	0.880679	0.797269	0.736439	0.689873	0.338158	0.933481	0.81527	0.98977	0.396186	0.487436
DDB_G0268154	0.531184	0.369314	0.667491	0.743828	0.244325	0.5737	0.78662	0.661897	0.824555	0.549071	0.318614	0.0435113	0.982235	0.653633	0.135871	0.00392627	0.981155	0.684085	0.0871687	0.288259	0.99181	0.784065	0.811574	0.640818	0.951296	0.871697	0.813752	0.796659	0.956913	0.929855	0.851738	0.814705	0.980089	0.938615	0.903946	0.745405	0.992268	0.939808	0.684358	0.977839	0.690159	0.746177	0.855698	0.756642	0.957266	0.89167	0.994005	0.679987	0.620349
DDB_G0268156	0.532303	0.534255	0.708282	0.600827	0.835903	0.617504	0.518256	0.440676	0.840659	0.65864	0.389827	0.2615	0.991999	0.819521	0.632518	0.64501	0.962945	0.829531	0.790589	0.649001	0.993254	0.912495	0.862094	0.697302	0.916452	0.844909	0.690116	0.62723	0.944406	0.927469	0.865431	0.778382	0.968133	0.875811	0.896446	0.77658	0.991299	0.936935	0.741094	0.955403	0.720638	0.686539	0.791812	0.324133	0.82574	0.526391	0.992933	0.247425	0.144469
DDB_G0268158	0.000494384	0.000182271	0.00481924	0.00940438	0.828124	0.102424	0.0303165	0.0217903	0.157028	0.0288255	0.0149233	0.0789281	0.975084	0.77452	0.706454	0.659014	0.988012	0.902526	0.783553	0.641133	0.989529	0.938304	0.751817	0.826648	0.938479	0.853523	0.772355	0.746389	0.92556	0.86755	0.804158	0.183734	0.948865	0.881583	0.640389	0.0112948	0.991589	0.730318	0.00197191	0.858271	0.00216263	0.0013167	0.00100389	0.000785446	0.959415	0.887506	0.994148	0.507749	0.459675
DDB_G0268160	0.252029	0.67404	0.524201	0.573086	0.561565	0.724482	0.729895	0.751079	0.850376	0.838485	0.719902	0.187379	0.98999	0.899848	0.611146	0.27798	0.983223	0.761826	0.322901	0.468815	0.969059	0.657813	0.615284	0.252907	0.953987	0.750613	0.763762	0.624161	0.895334	0.911062	0.810825	0.292466	0.949351	0.811285	0.609207	0.38346	0.989759	0.758746	0.326457	0.954328	0.41654	0.205113	0.774566	0.572725	0.956589	0.880139	0.992816	0.260079	0.321853
DDB_G0268162	0.0280103	0.0610758	0.0399765	0.0342066	0.552707	0.795729	0.795342	0.707882	0.736893	0.42772	0.151539	0.186277	0.985376	0.724411	0.6335	0.421339	0.987097	0.933016	0.807486	0.686218	0.994281	0.951705	0.883219	0.813352	0.959971	0.859099	0.81231	0.784355	0.952348	0.825846	0.750352	0.466286	0.974206	0.915382	0.768064	0.819137	0.992967	0.945391	0.85646	0.981307	0.8597	0.775153	0.747874	0.656914	0.959138	0.881655	0.994307	0.304844	0.219074
DDB_G0268164	0.603026	0.673281	0.655487	0.541375	0.838194	0.774328	0.773556	0.711692	0.912542	0.782179	0.566356	0.632913	0.991028	0.885232	0.812776	0.544882	0.979489	0.927832	0.632469	0.520277	0.993353	0.944946	0.843773	0.543217	0.946134	0.795202	0.493551	0.566363	0.954168	0.828084	0.807655	0.680424	0.965525	0.916857	0.863691	0.780062	0.992389	0.948946	0.861562	0.981833	0.854222	0.735487	0.832825	0.671631	0.871853	0.788891	0.993466	0.617309	0.417602
DDB_G0268166	0.208595	0.203064	0.128259	0.26587	0.823346	0.712571	0.755886	0.654628	0.900288	0.868442	0.652514	0.445413	0.988093	0.721785	0.296003	0.0744607	0.963728	0.712012	0.291274	0.616707	0.985179	0.835965	0.833506	0.756433	0.92159	0.772721	0.659098	0.33691	0.886239	0.745599	0.280533	0.322353	0.962131	0.784387	0.822873	0.634258	0.969615	0.908059	0.745299	0.96054	0.792161	0.639529	0.802122	0.366371	0.847638	0.711739	0.991022	0.609622	0.566386
DDB_G0268168	0.28399	0.5746	0.771008	0.737063	0.595706	0.368076	0.35088	0.431581	0.882337	0.870798	0.774237	0.64522	0.993449	0.92715	0.764746	0.351092	0.989047	0.888852	0.359974	0.412265	0.990218	0.776612	0.666739	0.331059	0.916366	0.793574	0.592468	0.569895	0.958953	0.926216	0.857776	0.787045	0.977585	0.908193	0.862204	0.810943	0.98492	0.946787	0.864634	0.93669	0.799296	0.73696	0.848463	0.705681	0.958512	0.879955	0.993823	0.128803	0.0568691
DDB_G0268170	0.457538	0.485306	0.628865	0.595585	0.712004	0.651113	0.671348	0.709309	0.885707	0.828639	0.703463	0.645041	0.984327	0.84468	0.715261	0.550922	0.969959	0.874776	0.663569	0.620524	0.988752	0.909182	0.822772	0.738259	0.923181	0.809106	0.743225	0.712408	0.932777	0.874624	0.796412	0.692725	0.974357	0.922122	0.850494	0.740125	0.989945	0.912593	0.795903	0.966724	0.805498	0.435801	0.75444	0.439524	0.841942	0.813132	0.960951	0.106252	0.00592563
DDB_G0268172	0.522675	0.573058	0.712506	0.676466	0.781133	0.724309	0.744206	0.668759	0.918036	0.872531	0.686681	0.726636	0.989169	0.832102	0.784724	0.640629	0.968271	0.912594	0.746852	0.674532	0.985381	0.887945	0.796211	0.69726	0.941761	0.763787	0.774215	0.499322	0.914945	0.895555	0.614339	0.747239	0.950801	0.839546	0.792396	0.661867	0.956955	0.922398	0.817756	0.880937	0.552954	0.615008	0.799717	0.334349	0.76341	0.696304	0.979142	0.517446	0.389415
DDB_G0268174	0.519535	0.569561	0.709303	0.673127	0.778537	0.721015	0.741799	0.664755	0.916769	0.870656	0.683222	0.724423	0.988952	0.829631	0.782426	0.539966	0.967737	0.911421	0.660768	0.760149	0.985081	0.895119	0.785905	0.693987	0.904045	0.831938	0.771513	0.733436	0.917826	0.846141	0.758667	0.628705	0.968864	0.906405	0.864818	0.695607	0.987579	0.921299	0.753043	0.968715	0.763287	0.00841158	0.705929	0.00246267	0.0376248	0.00731073	0.974333	0.484253	0.552789
DDB_G0268176	0.563319	0.630836	0.542422	0.599378	0.813039	0.648342	0.721353	0.656642	0.85216	0.845783	0.645494	0.769676	0.990222	0.898599	0.72877	0.558918	0.982265	0.905993	0.737243	0.67563	0.985056	0.886567	0.692659	0.524005	0.9544	0.85199	0.797457	0.762841	0.954012	0.912298	0.844667	0.633804	0.976394	0.914794	0.832008	0.770727	0.987389	0.907708	0.824142	0.948337	0.803898	0.44363	0.813408	0.155994	0.667253	0.692382	0.98017	0.58915	0.31505
DDB_G0268178	0.482018	0.535726	0.493952	0.623661	0.757988	0.59663	0.638104	0.701521	0.86671	0.689874	0.681595	0.669913	0.820344	0.595282	0.538531	0.358917	0.984522	0.903023	0.724496	0.289826	0.991172	0.928526	0.589873	0.330679	0.93707	0.674231	0.464506	0.57725	0.863916	0.65254	0.68033	0.413112	0.970373	0.907846	0.87907	0.55306	0.98637	0.933477	0.713178	0.967385	0.511864	0.700679	0.672243	0.686863	0.842857	0.361242	0.985633	0.288374	0.400681
DDB_G0268180	0.570252	0.561304	0.708058	0.737849	0.750211	0.632406	0.787681	0.720472	0.934557	0.815656	0.250733	0.0764218	0.98285	0.371433	0.0892093	0.0791175	0.943422	0.574474	0.485068	0.72796	0.991479	0.945518	0.86255	0.747328	0.934776	0.723514	0.533579	0.140192	0.940967	0.841223	0.357532	0.0980634	0.976668	0.812142	0.56251	0.609755	0.98197	0.757069	0.525027	0.935661	0.108345	0.180265	0.0224507	0.0253828	0.909492	0.831167	0.992557	0.629609	0.51257
DDB_G0268182	0.382122	0.468454	0.692763	0.488506	0.857063	0.796672	0.818377	0.824008	0.949233	0.915758	0.842774	0.763475	0.992713	0.91249	0.764472	0.626914	0.988156	0.916639	0.79697	0.793385	0.992338	0.95145	0.836383	0.818717	0.936291	0.76132	0.81679	0.781846	0.882093	0.908033	0.852216	0.811473	0.949186	0.872927	0.827655	0.708817	0.991869	0.943349	0.862298	0.979675	0.867673	0.720995	0.852203	0.664201	0.939054	0.764631	0.931799	0.519413	0.160538
DDB_G0268184	0.306216	0.635683	0.699204	0.56652	0.726842	0.710588	0.749206	0.769964	0.932451	0.87021	0.775904	0.748892	0.990035	0.897962	0.80101	0.195893	0.982552	0.91249	0.427801	0.080052	0.991291	0.753286	0.113394	0.192264	0.674474	0.16774	0.27687	0.125593	0.760185	0.675299	0.498711	0.0324227	0.964471	0.925135	0.684898	0.0327726	0.988213	0.793468	0.110883	0.892303	0.0493925	0.0693587	0.0834874	0.0764486	0.89877	0.871168	0.984749	0.607055	0.623521
DDB_G0268186	0.0401768	0.308787	0.317655	0.517264	0.310514	0.307154	0.56756	0.698996	0.946873	0.858944	0.588718	0.498485	0.985468	0.804633	0.60661	0.597324	0.974499	0.892523	0.653454	0.715068	0.99375	0.95057	0.739068	0.51223	0.954738	0.655624	0.491327	0.523625	0.922007	0.747167	0.57172	0.78067	0.980408	0.826628	0.90179	0.406527	0.97433	0.933484	0.491954	0.927062	0.84721	0.66709	0.357554	0.123506	0.95291	0.587466	0.959889	0.48122	0.0934985
DDB_G0268188	0.0833865	0.342251	0.702904	0.640219	0.673317	0.295051	0.494834	0.67098	0.904896	0.859512	0.822717	0.576171	0.989117	0.870838	0.272152	0.480035	0.979421	0.728462	0.761909	0.596625	0.983539	0.928436	0.863266	0.808526	0.890553	0.858315	0.567056	0.768325	0.929254	0.864882	0.78836	0.69873	0.964951	0.935303	0.803137	0.814406	0.989476	0.575378	0.754062	0.928955	0.864936	0.757567	0.714394	0.627079	0.957115	0.814813	0.981932	0.653912	0.370074
DDB_G0268190	0.325671	0.599654	0.795982	0.701706	0.77711	0.50708	0.524307	0.504989	0.911083	0.878073	0.763014	0.417319	0.987601	0.799881	0.418557	0.0292292	0.985278	0.861816	0.185628	0.309575	0.990598	0.706484	0.58339	0.236484	0.783588	0.532664	0.255781	0.335587	0.923823	0.886002	0.825567	0.472787	0.964982	0.925142	0.783287	0.547782	0.991568	0.937624	0.486041	0.966772	0.536973	0.536586	0.421588	0.584432	0.908153	0.568193	0.991202	0.0507749	0.0629523
DDB_G0268192	0.0378113	0.0226693	0.4074	0.139565	0.763609	0.547546	0.691833	0.4709	0.787281	0.832986	0.42899	0.569212	0.980935	0.862003	0.751919	0.523218	0.949714	0.881083	0.703667	0.625371	0.988801	0.829192	0.839893	0.281228	0.910395	0.811409	0.508902	0.512621	0.895849	0.843653	0.767211	0.69904	0.825503	0.680719	0.790859	0.701623	0.991288	0.855966	0.593889	0.947483	0.64782	0.565894	0.764659	0.623412	0.92773	0.804512	0.98169	0.557668	0.499186
DDB_G0268194	0.407842	0.353244	0.726286	0.494496	0.822786	0.774189	0.795396	0.819215	0.929435	0.912428	0.818737	0.744395	0.990958	0.917468	0.689207	0.53243	0.985146	0.913036	0.782874	0.812655	0.988253	0.898664	0.856547	0.658178	0.956982	0.816867	0.829908	0.710785	0.955719	0.921208	0.668523	0.597809	0.942629	0.800005	0.632406	0.352533	0.96838	0.936736	0.52984	0.946787	0.844018	0.759775	0.642314	0.505995	0.95552	0.808573	0.975009	0.471537	0.290828
DDB_G0268196	0.171048	0.193543	0.713651	0.732277	0.842937	0.140509	0.461816	0.792347	0.287693	0.617459	0.826521	0.616998	0.987342	0.55101	0.311277	0.186911	0.96666	0.822836	0.609181	0.557064	0.989653	0.944715	0.863293	0.754834	0.938989	0.83407	0.739987	0.691637	0.950259	0.897223	0.830934	0.742839	0.97609	0.888437	0.818494	0.172941	0.96746	0.806643	0.087179	0.977835	0.461912	0.25873	0.504159	0.299539	0.945455	0.871249	0.990722	0.573026	0.613624
DDB_G0268198	0.00431628	0.00102447	0.0462174	0.089063	0.64458	0.456899	0.384007	0.188259	0.239378	0.139268	0.0273497	0.443687	0.99	0.874705	0.719666	0.576536	0.98384	0.86544	0.563502	0.737812	0.962499	0.699981	0.762267	0.390968	0.908282	0.806124	0.783946	0.695072	0.828754	0.899026	0.843186	0.661552	0.936243	0.825265	0.857918	0.471296	0.986222	0.877589	0.819655	0.966055	0.825043	0.488902	0.65617	0.386023	0.867802	0.867161	0.974072	0.593976	0.53796
DDB_G0268200	0.566845	0.621125	0.487113	0.716326	0.81253	0.512213	0.774969	0.787522	0.760768	0.89518	0.815587	0.760646	0.961777	0.740693	0.560941	0.387562	0.984595	0.92485	0.779479	0.79618	0.993078	0.94219	0.879267	0.808761	0.952094	0.854217	0.801937	0.683302	0.952693	0.912742	0.775071	0.782428	0.975742	0.886051	0.887441	0.194615	0.983927	0.935656	0.325146	0.954859	0.384023	0.0640283	0.226708	0.00633042	0.880137	0.719264	0.982903	0.0366047	0.145414
DDB_G0268202	0.407776	0.624554	0.744845	0.595125	0.733994	0.491492	0.250685	0.677196	0.907656	0.666907	0.822637	0.773128	0.989055	0.895252	0.815552	0.0510965	0.949014	0.874626	0.0244516	0.137365	0.993696	0.469163	0.666223	0.272128	0.516762	0.628922	0.273554	0.0840336	0.918059	0.900991	0.780599	0.779136	0.963933	0.699179	0.815428	0.72104	0.973406	0.930562	0.811786	0.957813	0.686053	0.599856	0.788257	0.336546	0.834246	0.847967	0.961889	0.357439	0.556567
DDB_G0268204	0.288203	0.63205	0.724301	0.736521	0.600202	0.668033	0.585215	0.465674	0.929899	0.901045	0.814843	0.74713	0.991012	0.872394	0.811973	0.688727	0.984851	0.921527	0.799091	0.439301	0.989697	0.941833	0.404794	0.591476	0.948855	0.720363	0.537043	0.525016	0.821962	0.671652	0.671137	0.0869449	0.716375	0.385909	0.04083	0.000137211	0.985902	0.898494	0.00903199	0.877488	0.00176354	0.000468787	0.00166426	0.000637901	0.946196	0.890343	0.992633	0.253968	0.106775
DDB_G0268206	0.478577	0.667061	0.686184	0.552231	0.737724	0.708963	0.714756	0.462125	0.90104	0.760036	0.142652	0.384165	0.9871	0.585772	0.647838	0.0833462	0.937477	0.877843	0.240639	0.0547315	0.988916	0.880593	0.58118	0.764118	0.833562	0.3872	0.5735	0.587153	0.941282	0.891402	0.80423	0.695481	0.947174	0.837255	0.687641	0.3133	0.989468	0.929025	0.705836	0.973725	0.748989	0.714535	0.764881	0.68202	0.917895	0.608561	0.752085	0.31826	0.471119
DDB_G0268208	0.0398363	0.0289104	0.158988	0.039634	0.841156	0.759761	0.797645	0.799213	0.922556	0.909715	0.832752	0.491463	0.98535	0.887838	0.722237	0.389376	0.987543	0.727574	0.242888	0.22052	0.975603	0.736133	0.530251	0.131294	0.936687	0.802953	0.698429	0.510464	0.952396	0.812787	0.452604	0.359188	0.932371	0.61163	0.532956	0.287819	0.98128	0.888059	0.730497	0.971093	0.830408	0.631687	0.813052	0.606282	0.922128	0.435462	0.969988	0.541539	0.480171
DDB_G0268210	0.368102	0.584628	0.775699	0.540205	0.782762	0.648482	0.803676	0.657053	0.937085	0.855728	0.803458	0.608277	0.982838	0.678398	0.316362	0.00734181	0.952083	0.490292	0.0179069	0.565394	0.982912	0.623191	0.881673	0.754561	0.826875	0.820793	0.578366	0.478275	0.737869	0.603017	0.25987	0.00828739	0.957124	0.902489	0.663393	0.518785	0.984697	0.460421	0.353637	0.895581	0.69915	0.273669	0.828309	0.697736	0.852664	0.535017	0.979707	0.201091	0.187617
DDB_G0268212	0.160844	0.116872	0.395562	0.13555	0.670824	0.749229	0.763814	0.685601	0.918692	0.802167	0.810512	0.555067	0.984544	0.885354	0.765118	0.707697	0.975322	0.913139	0.740982	0.309019	0.984391	0.911251	0.597174	0.806574	0.951393	0.515825	0.614262	0.702388	0.897137	0.819543	0.849178	0.506978	0.824686	0.813533	0.147439	0.446392	0.987115	0.856102	0.835561	0.894232	0.827635	0.424728	0.623903	0.668294	0.845534	0.845585	0.979563	0.562715	0.571085
DDB_G0268214	0.204685	0.138815	0.519786	0.579402	0.0489634	0.70083	0.593773	0.531839	0.186371	0.59198	0.404152	0.193844	0.977682	0.81325	0.761903	0.156362	0.980358	0.867005	0.694644	0.778571	0.991854	0.83896	0.834529	0.526268	0.71964	0.811206	0.268297	0.143535	0.837706	0.925471	0.861855	0.799938	0.893187	0.468487	0.436353	0.00363924	0.988727	0.879491	0.482954	0.976192	0.123916	0.00330423	0.0278373	0.00038973	0.680112	0.454619	0.994218	0.0278646	0.040896
DDB_G0268216	0.565448	0.687946	0.726174	0.689704	0.785259	0.689353	0.805643	0.76318	0.883485	0.861975	0.78368	0.442387	0.97653	0.679995	0.476731	0.273121	0.984587	0.915761	0.764153	0.621717	0.98483	0.952277	0.636954	0.49304	0.879943	0.506631	0.409446	0.247174	0.75986	0.582648	0.171718	0.334587	0.98171	0.750495	0.845389	0.169144	0.926013	0.896552	0.145022	0.969643	0.752911	0.742499	0.512796	0.641427	0.942655	0.864404	0.993754	0.662207	0.615364
DDB_G0268218	0.375589	0.564147	0.563421	0.599228	0.794801	0.700457	0.803255	0.694542	0.939152	0.89688	0.835273	0.636188	0.988513	0.910235	0.649017	0.622624	0.978189	0.918366	0.809315	0.735762	0.976397	0.899289	0.722791	0.31536	0.953555	0.734059	0.352347	0.523543	0.948633	0.702518	0.800525	0.778655	0.95506	0.92606	0.882045	0.762747	0.985496	0.843702	0.811577	0.96212	0.860943	0.623677	0.640883	0.711598	0.861595	0.69803	0.992404	0.594013	0.579965
DDB_G0268220	0.0750815	0.424477	0.765052	0.681672	0.58356	0.352796	0.342349	0.786495	0.906678	0.903501	0.775879	0.533741	0.989402	0.728554	0.546801	0.271683	0.946186	0.69889	0.370254	0.799065	0.981067	0.949711	0.718116	0.788532	0.869634	0.639552	0.616391	0.39484	0.788132	0.836268	0.478125	0.224955	0.966816	0.917024	0.892538	0.75325	0.988056	0.888822	0.52223	0.977489	0.671729	0.728988	0.802521	0.739378	0.941325	0.848112	0.993487	0.653263	0.591484
DDB_G0268222	0.335639	0.692836	0.802949	0.775818	0.391532	0.408978	0.50259	0.807354	0.953924	0.922343	0.825689	0.726662	0.993783	0.913215	0.791295	0.251582	0.987669	0.928531	0.410421	0.733131	0.994565	0.94667	0.896465	0.816521	0.962295	0.87621	0.826751	0.78838	0.958445	0.930823	0.861312	0.749128	0.980119	0.937816	0.876902	0.377585	0.992677	0.946301	0.577693	0.981402	0.688087	0.607605	0.777568	0.627501	0.851163	0.707847	0.994313	0.0430371	0.0200676
DDB_G0268224	0.0367074	0.0348585	0.187416	0.196966	0.696664	0.479498	0.456943	0.791345	0.921036	0.850004	0.818219	0.694798	0.993209	0.81468	0.658015	0.694447	0.954059	0.832221	0.78604	0.589379	0.993082	0.933848	0.456679	0.593615	0.937702	0.488932	0.613027	0.56949	0.843498	0.883035	0.843855	0.447281	0.968451	0.820311	0.907875	0.644422	0.987096	0.920884	0.650783	0.924538	0.323024	0.153538	0.609758	0.33191	0.952496	0.837959	0.992753	0.650049	0.573617
DDB_G0268226	0.0556487	0.0016684	0.0095134	0.0433499	0.423555	0.638317	0.829208	0.501454	0.95057	0.347701	0.0705667	0.0486616	0.964186	0.214604	0.109429	0.00172629	0.858716	0.56894	0.0163919	0.110241	0.994083	0.909018	0.877655	0.829083	0.937047	0.85418	0.816983	0.776737	0.95346	0.903858	0.606707	0.0790679	0.978726	0.9061	0.574615	0.639356	0.989917	0.710637	0.712224	0.964714	0.790465	0.584874	0.676034	0.4834	0.476593	0.0309172	0.976196	0.619495	0.615668
DDB_G0268228	0.610952	0.604994	0.731996	0.656681	0.824804	0.740025	0.674059	0.808732	0.813532	0.623774	0.811398	0.775005	0.9929	0.868791	0.812086	0.107968	0.964504	0.890583	0.0899645	0.326775	0.992361	0.809028	0.823915	0.809029	0.72559	0.766008	0.826819	0.441907	0.946796	0.593227	0.1261	0.0210012	0.938669	0.472294	0.170548	0.568513	0.933367	0.515666	0.84093	0.975497	0.658205	0.402583	0.408348	0.161038	0.949147	0.79767	0.992308	0.415352	0.351755
DDB_G0268230	0.294334	0.502524	0.786449	0.752208	0.829289	0.563373	0.460273	0.57165	0.905282	0.746207	0.64556	0.675137	0.992316	0.888045	0.78728	0.437591	0.982558	0.913786	0.416398	0.436511	0.992974	0.810109	0.676014	0.535433	0.898273	0.75156	0.664221	0.530183	0.959684	0.918402	0.853162	0.784779	0.978375	0.930819	0.890999	0.815713	0.991436	0.941798	0.822133	0.978076	0.790607	0.379286	0.758847	0.374553	0.945532	0.883972	0.991831	0.0332204	0.0596187
DDB_G0268232	0.631639	0.658663	0.369111	0.281088	0.838136	0.545517	0.492638	0.375471	0.78323	0.60378	0.31752	0.0751818	0.990424	0.661838	0.270389	0.0386839	0.960855	0.683609	0.179561	0.296782	0.989983	0.927265	0.861501	0.764848	0.930199	0.737353	0.800641	0.761231	0.957088	0.926093	0.867253	0.820855	0.970074	0.92567	0.889995	0.769695	0.991933	0.947046	0.863333	0.980013	0.858513	0.555222	0.856528	0.389532	0.735266	0.740509	0.973092	0.06069	0.0216249
DDB_G0268234	0.54733	0.603872	0.735753	0.688757	0.841767	0.787767	0.768645	0.815377	0.947095	0.890872	0.842529	0.590715	0.990825	0.923091	0.669212	0.391361	0.984194	0.887817	0.626508	0.475592	0.983632	0.818891	0.452147	0.748627	0.931317	0.77302	0.749997	0.71021	0.932751	0.861514	0.753755	0.638198	0.926273	0.782754	0.677367	0.663014	0.987837	0.917209	0.785067	0.971578	0.776081	0.719133	0.729563	0.651923	0.903349	0.802166	0.988635	0.625157	0.497544
DDB_G0268236	0.354646	0.452272	0.526717	0.661905	0.863815	0.810557	0.822287	0.802894	0.95283	0.920097	0.842023	0.650106	0.99306	0.911029	0.644997	0.117984	0.988912	0.896668	0.303759	0.370798	0.993858	0.895738	0.790748	0.71556	0.963376	0.87853	0.836453	0.806664	0.963929	0.934639	0.87487	0.797685	0.982385	0.939238	0.892243	0.830154	0.992711	0.943663	0.874244	0.982433	0.869884	0.76961	0.842728	0.737413	0.963373	0.815198	0.988659	0.0290098	0.112691
DDB_G0268238	0.190432	0.438108	0.663867	0.583007	0.42857	0.240518	0.268868	0.737394	0.914285	0.913436	0.75525	0.407134	0.992836	0.746158	0.444297	0.683662	0.958256	0.684873	0.784937	0.818278	0.985059	0.920054	0.665097	0.537502	0.866907	0.503533	0.39789	0.374293	0.944478	0.905677	0.845871	0.768317	0.980923	0.938689	0.90637	0.826342	0.992398	0.948776	0.868926	0.981027	0.877154	0.739583	0.859808	0.726676	0.952621	0.709257	0.988109	0.127938	0.0277548
DDB_G0268240	0.0584136	0.342073	0.575905	0.421695	0.362837	0.227897	0.685081	0.559777	0.926828	0.817028	0.799706	0.62603	0.971778	0.851104	0.646934	0.142686	0.979753	0.926045	0.710716	0.614186	0.989092	0.732958	0.743681	0.746718	0.942017	0.721513	0.795444	0.714426	0.690331	0.836763	0.621775	0.775683	0.902154	0.639545	0.622573	0.530481	0.987238	0.932193	0.750603	0.963491	0.728154	0.614306	0.549465	0.558729	0.943304	0.862015	0.989988	0.548792	0.390315
DDB_G0268244	0.609258	0.668594	0.792785	0.757794	0.828364	0.740077	0.703831	0.737719	0.947974	0.886427	0.830793	0.798283	0.993171	0.926648	0.843308	0.708007	0.988993	0.934077	0.686085	0.822731	0.994209	0.925068	0.894179	0.834525	0.951145	0.873279	0.836608	0.807559	0.95484	0.91462	0.828512	0.78426	0.980928	0.939487	0.905261	0.816181	0.992875	0.950681	0.862172	0.981993	0.854331	0.712168	0.850328	0.70001	0.961833	0.891358	0.994111	0.373163	0.248998
DDB_G0268246	0.10817	0.204416	0.647245	0.650071	0.649139	0.332882	0.276094	0.670463	0.888705	0.758229	0.80246	0.765476	0.992015	0.843897	0.802977	0.681628	0.957429	0.904506	0.749359	0.805293	0.992137	0.929576	0.811881	0.769325	0.955722	0.85371	0.814284	0.759665	0.954074	0.919453	0.843506	0.794517	0.977224	0.922207	0.872496	0.794465	0.9898	0.937618	0.795657	0.971818	0.784748	0.607449	0.591953	0.366589	0.956691	0.850182	0.991421	0.555281	0.31309
DDB_G0268248	0.517815	0.0308697	0.0421934	0.206636	0.0545709	0.0415151	0.240904	0.73241	0.822487	0.662887	0.0408895	0.0335602	0.982901	0.0562661	0.0291827	0.057307	0.65325	0.267724	0.420239	0.253029	0.993525	0.773154	0.792278	0.254212	0.624495	0.652212	0.260772	0.00506279	0.931382	0.342265	0.00840486	0.389384	0.668281	0.0199448	0.54685	0.127961	0.881096	0.950188	0.868395	0.741056	0.545801	0.395839	0.864267	0.631214	0.942152	0.777709	0.991848	0.00189152	0.000795043
DDB_G0268250	0.269014	0.344382	0.686814	0.715111	0.0397335	0.164242	0.4408	0.562822	0.852899	0.78179	0.223129	0.0392255	0.985103	0.804333	0.175404	0.516609	0.947292	0.683768	0.668987	0.573508	0.97021	0.549094	0.846148	0.291878	0.282142	0.542306	0.32046	0.063565	0.684029	0.655311	0.576375	0.548819	0.751283	0.289871	0.0853188	0.00141892	0.990267	0.689149	0.496809	0.939742	0.154224	0.0448511	0.00784155	0.00119495	0.817735	0.452096	0.977623	0.00165134	0.000368767
DDB_G0268252	0.07586	0.0134936	0.434813	0.184943	0.480588	0.651845	0.779236	0.809802	0.429136	0.345419	0.274628	0.346767	0.986973	0.795578	0.639104	0.383817	0.984948	0.918818	0.708968	0.75019	0.994021	0.945603	0.768024	0.682229	0.959892	0.731149	0.776919	0.776792	0.868604	0.906533	0.857332	0.745321	0.886774	0.76363	0.862652	0.625845	0.990916	0.90124	0.828531	0.963251	0.827901	0.615108	0.818365	0.645069	0.94655	0.776718	0.990909	0.545689	0.565765
DDB_G0268254	0.641071	0.644541	0.803748	0.757735	0.822582	0.80665	0.808339	0.831544	0.93845	0.902156	0.829717	0.765237	0.993134	0.928755	0.842801	0.723155	0.988259	0.935237	0.803446	0.80577	0.994492	0.952727	0.883907	0.771594	0.960217	0.853859	0.747987	0.79318	0.954403	0.899381	0.8677	0.518223	0.974593	0.933768	0.791264	0.795513	0.990079	0.90169	0.836606	0.938029	0.847657	0.760976	0.735817	0.466153	0.948592	0.831845	0.992547	0.58503	0.445677
DDB_G0268258	0.0178198	0.621594	0.702472	0.278786	0.0916191	0.134304	0.326442	0.600945	0.943817	0.715325	0.064014	0.263628	0.977961	0.205309	0.431335	0.259505	0.860084	0.836744	0.641117	0.783582	0.989214	0.921834	0.613771	0.359109	0.956454	0.773586	0.604351	0.623696	0.938029	0.829519	0.796256	0.675944	0.978689	0.917983	0.901676	0.000869819	0.98852	0.947993	0.000871558	0.977026	0.000746857	0.000540903	0.000245017	0.000355664	0.902584	0.88636	0.989493	0.157347	0.0579567
DDB_G0268260	0.611652	0.634805	0.628084	0.370929	0.815692	0.612714	0.492838	0.438235	0.90712	0.753773	0.577049	0.204671	0.975154	0.711148	0.277642	0.020893	0.985474	0.861064	0.330965	0.183547	0.989978	0.799858	0.511814	0.339275	0.949098	0.773378	0.667037	0.758229	0.913833	0.838892	0.828639	0.824875	0.981313	0.920817	0.748787	0.347336	0.988739	0.823008	0.317204	0.959646	0.584513	0.267229	0.735656	0.229714	0.923203	0.889857	0.989001	0.654306	0.562079
DDB_G0268264	0.590065	0.394456	0.578068	0.661184	0.866567	0.817132	0.833071	0.840182	0.955074	0.923382	0.858635	0.805559	0.99402	0.931343	0.846986	0.734305	0.98971	0.940988	0.82643	0.820646	0.994734	0.95661	0.898442	0.844744	0.963658	0.872527	0.824191	0.807847	0.964265	0.935249	0.885384	0.831239	0.982558	0.943699	0.887171	0.833864	0.993379	0.94957	0.87108	0.982945	0.876057	0.784238	0.49672	0.55149	0.963745	0.89564	0.994898	0.461641	0.267082
DDB_G0268266	0.424211	0.574392	0.686629	0.675937	0.843278	0.773572	0.793872	0.798912	0.944813	0.911936	0.837262	0.781477	0.992911	0.920865	0.828626	0.712883	0.988042	0.933542	0.81107	0.69067	0.993768	0.94951	0.795786	0.818199	0.956774	0.806916	0.812711	0.661862	0.877821	0.912634	0.560746	0.232562	0.96935	0.834204	0.846384	0.735653	0.972792	0.777957	0.849225	0.929501	0.854045	0.698298	0.642014	0.734531	0.898034	0.842624	0.993913	0.588734	0.572586
DDB_G0268268	0.153008	0.253162	0.719239	0.7449	0.822616	0.447266	0.42707	0.622016	0.758643	0.721454	0.783111	0.783245	0.989619	0.874919	0.538727	0.679793	0.985113	0.755245	0.789491	0.340921	0.985582	0.909618	0.396035	0.135484	0.685563	0.142556	0.0433016	0.0569002	0.834076	0.492707	0.461818	0.18255	0.979124	0.929076	0.886733	0.345586	0.992135	0.948717	0.409373	0.980162	0.545521	0.708646	0.403559	0.621855	0.923166	0.824105	0.993356	0.646145	0.577808
DDB_G0268270	0.533718	0.52559	0.766677	0.756391	0.849621	0.803014	0.813909	0.815699	0.948389	0.908247	0.845437	0.715704	0.993383	0.925732	0.811666	0.365943	0.988756	0.932262	0.586861	0.661677	0.993912	0.867795	0.779425	0.415587	0.955229	0.856231	0.700871	0.749014	0.956692	0.875852	0.807724	0.738315	0.972762	0.928433	0.893554	0.416503	0.990196	0.94202	0.678646	0.980876	0.624518	0.513762	0.627447	0.510012	0.70437	0.235524	0.9933	0.653207	0.605843
DDB_G0268272	0.59264	0.600357	0.771547	0.72214	0.73487	0.762524	0.768823	0.645729	0.9313	0.884813	0.791601	0.744673	0.991534	0.863021	0.752223	0.0755667	0.980204	0.891957	0.283864	0.00988248	0.990443	0.748985	0.0470499	0.0443633	0.570584	0.0165218	0.0103808	0.00174266	0.698391	0.406087	0.0606744	0.00722833	0.911912	0.387214	0.0581535	0.0259008	0.977224	0.522345	0.223075	0.871735	0.39572	0.11698	0.763033	0.253476	0.898924	0.48118	0.98835	0.560375	0.266184
DDB_G0268274	0.62433	0.429364	0.674909	0.750382	0.794282	0.774685	0.82256	0.500614	0.95066	0.893401	0.236004	0.249889	0.992387	0.558571	0.453968	0.0271998	0.937348	0.735563	0.0936289	0.549734	0.990759	0.918788	0.884311	0.819594	0.873568	0.838674	0.75005	0.733923	0.920067	0.906969	0.607503	0.575568	0.974132	0.929752	0.895199	0.706472	0.985128	0.93016	0.78471	0.979573	0.614227	0.330117	0.600871	0.306824	0.94151	0.789427	0.988547	0.299387	0.377234
DDB_G0268278	0.000573432	0.00277741	0.0201679	0.0641431	0.104648	0.0533569	0.619156	0.62503	0.884312	0.591241	0.203597	0.00651407	0.939405	0.342542	0.00918791	0.000482825	0.988753	0.671882	0.340116	0.257241	0.989805	0.889667	0.746069	0.533248	0.938545	0.839282	0.642848	0.703059	0.963581	0.932966	0.882276	0.792118	0.981936	0.94232	0.884847	0.83183	0.993142	0.907274	0.87352	0.930165	0.880448	0.787505	0.843698	0.572835	0.962035	0.888822	0.994826	0.556759	0.444613
DDB_G0268280	0.106943	0.0459784	0.587984	0.313266	0.853129	0.488654	0.707129	0.613988	0.656061	0.843064	0.576955	0.793187	0.989668	0.911697	0.542605	0.638923	0.986131	0.91621	0.807722	0.795731	0.984566	0.945338	0.885101	0.827629	0.946604	0.639235	0.723782	0.561669	0.950321	0.922685	0.853296	0.793435	0.978176	0.935588	0.892897	0.191854	0.991932	0.94256	0.209575	0.978549	0.232418	0.211652	0.160663	0.146902	0.952599	0.871016	0.992795	0.398272	0.221901
DDB_G0268284	0.500994	0.632687	0.800625	0.533184	0.822138	0.670789	0.610694	0.42973	0.931458	0.753962	0.332395	0.220082	0.979739	0.472982	0.200327	0.0980944	0.9792	0.862095	0.692926	0.136015	0.993092	0.879339	0.0887032	0.0474175	0.820908	0.044415	0.0169364	0.0295023	0.719748	0.466044	0.488757	0.0331871	0.973084	0.931666	0.739939	0.0313612	0.987484	0.927132	0.131689	0.883688	0.0263886	0.0124401	0.0267244	0.0263775	0.824664	0.091296	0.475752	0.00131688	0.00438003
DDB_G0268286	0.0668526	0.192391	0.695094	0.42112	0.70838	0.399448	0.623491	0.233459	0.812358	0.89113	0.390741	0.595728	0.979667	0.893205	0.803799	0.26724	0.918378	0.886079	0.0817651	0.00466089	0.98911	0.874869	0.206019	0.0371608	0.668431	0.0540547	0.00895426	0.010516	0.845251	0.274938	0.332392	0.088061	0.867771	0.843079	0.431222	0.242293	0.990811	0.906219	0.849575	0.911395	0.688282	0.26768	0.847428	0.741105	0.942345	0.759521	0.993455	0.0960835	0.0854369
DDB_G0268288	0.480041	0.481053	0.44199	0.708241	0.717935	0.556781	0.791273	0.809706	0.944376	0.877876	0.715045	0.614101	0.981687	0.787823	0.585208	0.402189	0.985091	0.924908	0.784343	0.79027	0.993609	0.924605	0.860368	0.671427	0.94388	0.82094	0.658237	0.740971	0.932313	0.864759	0.771246	0.747646	0.977567	0.926343	0.879189	0.728481	0.986662	0.944662	0.678202	0.951373	0.833503	0.740231	0.504734	0.44972	0.956788	0.87681	0.993221	0.454079	0.312072
DDB_G0268290	0.431715	0.482738	0.570474	0.580446	0.716104	0.598802	0.656355	0.686413	0.82512	0.793634	0.705631	0.642065	0.982643	0.694879	0.504058	0.33645	0.953355	0.81519	0.565796	0.581485	0.991847	0.93241	0.860601	0.785491	0.943737	0.837776	0.779766	0.742347	0.945623	0.899048	0.824981	0.75386	0.970631	0.911272	0.87093	0.708151	0.988349	0.925033	0.766402	0.970474	0.775392	0.560687	0.719718	0.454665	0.897242	0.425566	0.949304	0.490674	0.459193
DDB_G0268292	0.580849	0.636433	0.754876	0.691613	0.851566	0.775278	0.738076	0.654992	0.941896	0.86854	0.666553	0.794051	0.989843	0.867734	0.823058	0.700899	0.979284	0.906515	0.733539	0.774354	0.983483	0.877444	0.83231	0.689094	0.96107	0.859991	0.828548	0.799119	0.955375	0.928691	0.87588	0.819031	0.97817	0.934025	0.889836	0.804636	0.992608	0.948374	0.86981	0.981322	0.878473	0.687794	0.86084	0.549796	0.909214	0.780319	0.988999	0.0139662	0.00333768
DDB_G0268294	0.402663	0.45695	0.59629	0.573765	0.832808	0.779488	0.794128	0.807057	0.943958	0.907451	0.83551	0.780452	0.992532	0.91986	0.827337	0.708315	0.986907	0.931754	0.799125	0.773325	0.9938	0.948877	0.864535	0.826381	0.957493	0.836319	0.817308	0.786647	0.945308	0.922182	0.864067	0.801942	0.97203	0.919623	0.863081	0.76526	0.991797	0.942621	0.860539	0.979005	0.868552	0.761214	0.849211	0.725469	0.958041	0.882725	0.993205	0.6584	0.607722
DDB_G0268298	0.564385	0.617673	0.751096	0.713547	0.810329	0.756735	0.773125	0.7853	0.933626	0.893849	0.813357	0.758469	0.991167	0.907897	0.810709	0.678642	0.984362	0.92415	0.77738	0.794227	0.992988	0.94131	0.877951	0.806489	0.951376	0.852986	0.800125	0.766183	0.952136	0.911731	0.845974	0.780319	0.975342	0.924922	0.886004	0.796514	0.990328	0.934828	0.845007	0.975232	0.84932	0.736771	0.829522	0.696771	0.951869	0.868935	0.991633	0.633291	0.582549
DDB_G0268300	0.541794	0.594028	0.729735	0.693261	0.794891	0.739382	0.758018	0.769438	0.925551	0.882362	0.796081	0.741628	0.990132	0.898377	0.796964	0.658386	0.9824	0.917969	0.761121	0.777197	0.992213	0.935368	0.866235	0.792704	0.946161	0.842684	0.78662	0.750329	0.947835	0.903137	0.831832	0.761824	0.972116	0.915915	0.875883	0.779535	0.988963	0.927907	0.830417	0.972048	0.83368	0.501831	0.812814	0.376683	0.807656	0.514778	0.982993	0.484139	0.481919
DDB_G0268302	0.658648	0.69638	0.808257	0.777946	0.866244	0.815032	0.832829	0.839539	0.954803	0.923795	0.859935	0.806909	0.993993	0.931568	0.84785	0.741537	0.989712	0.941247	0.8274	0.83515	0.994751	0.956631	0.901008	0.835363	0.964046	0.88034	0.833165	0.801945	0.964487	0.930134	0.876351	0.797454	0.98205	0.941722	0.902338	0.721816	0.993368	0.952609	0.874644	0.983063	0.8846	0.783654	0.868255	0.747209	0.962647	0.75132	0.994659	0.688474	0.633364
DDB_G0268304	0.191773	0.435032	0.709112	0.658121	0.720718	0.538865	0.624427	0.637046	0.92177	0.8632	0.784104	0.458029	0.989591	0.899559	0.446916	0.0309444	0.982582	0.867583	0.281431	0.00232425	0.981265	0.520051	0.00635872	0.00144693	0.824109	0.0245129	0.00413111	0.00516426	0.8059	0.291536	0.287076	0.302135	0.902626	0.912727	0.836753	0.315556	0.980508	0.944916	0.838965	0.971128	0.464233	0.423983	0.767567	0.356802	0.205579	0.00699539	0.986002	0.00712104	0.00139853
DDB_G0268306	0.185329	0.281095	0.579743	0.729105	0.834744	0.707094	0.528878	0.780282	0.912504	0.791803	0.626348	0.492917	0.986462	0.746836	0.687175	0.685294	0.764015	0.636308	0.783379	0.818014	0.986679	0.758634	0.342361	0.171151	0.828793	0.470275	0.329633	0.186607	0.944773	0.874677	0.583405	0.407083	0.977096	0.872559	0.817475	0.636419	0.984972	0.914663	0.698928	0.980117	0.84576	0.572533	0.807752	0.393407	0.924925	0.871668	0.991407	0.0920506	0.178517
DDB_G0268310	0.241925	0.285707	0.767152	0.728416	0.76692	0.409782	0.444291	0.743248	0.680287	0.59545	0.748819	0.709975	0.991988	0.552496	0.432207	0.00115577	0.878646	0.682972	0.00340035	0.00724453	0.990761	0.0723798	0.0336229	0.00173082	0.120317	0.0263229	0.0024546	0.0404062	0.501687	0.0348575	0.57336	0.80072	0.938083	0.916059	0.344532	0.803439	0.9172	0.0316579	0.728286	0.884813	0.848338	0.766197	0.195169	0.302752	0.956593	0.877099	0.993959	0.466954	0.382539
DDB_G0268312	0.166523	0.524005	0.668198	0.545812	0.482037	0.390751	0.593095	0.689867	0.892472	0.806697	0.603414	0.542	0.980035	0.761869	0.607597	0.26646	0.968476	0.87043	0.579462	0.598538	0.987837	0.899306	0.808866	0.720142	0.917627	0.794864	0.726266	0.673065	0.948193	0.903747	0.743705	0.762979	0.972301	0.867087	0.876618	0.00743283	0.98017	0.928351	0.0210448	0.9452	0.0272873	0.00116838	0.0134061	0.000175411	0.866378	0.746148	0.990926	0.00774135	0.00589782
DDB_G0268314	0.652803	0.406773	0.568239	0.554396	0.589058	0.588292	0.597998	0.801686	0.943554	0.670474	0.701813	0.45388	0.984424	0.875488	0.61087	0.50717	0.982909	0.870552	0.798649	0.813438	0.993535	0.943466	0.849982	0.274415	0.937649	0.69124	0.132832	0.743184	0.955277	0.411109	0.868121	0.790275	0.85404	0.933259	0.896188	0.811776	0.873404	0.606284	0.482791	0.978409	0.85069	0.765465	0.837869	0.715845	0.952153	0.826629	0.992624	0.629357	0.609434
DDB_G0268316	0.0466578	0.0188274	0.0414075	0.0367389	0.610932	0.405628	0.445914	0.805406	0.937603	0.911958	0.69732	0.300393	0.993715	0.696634	0.224277	0.0494378	0.933419	0.450455	0.0975684	0.0639124	0.989203	0.865396	0.649522	0.190842	0.910613	0.764273	0.401982	0.37159	0.959994	0.892339	0.848781	0.762283	0.969925	0.919631	0.881624	0.799356	0.99235	0.881795	0.694609	0.942577	0.688608	0.307595	0.855419	0.579324	0.935611	0.800325	0.993193	0.546141	0.354653
DDB_G0268318	0.530233	0.09534	0.107497	0.111924	0.38843	0.241012	0.27843	0.330696	0.93191	0.893997	0.471979	0.141741	0.991337	0.515456	0.132511	0.0021293	0.899396	0.401971	0.0143134	0.0181476	0.986511	0.878373	0.733109	0.540909	0.551283	0.269726	0.176056	0.485788	0.962738	0.932337	0.878797	0.820507	0.980326	0.939521	0.90241	0.831616	0.990708	0.934975	0.867131	0.982691	0.882297	0.784769	0.866193	0.758487	0.963294	0.894526	0.994776	0.632454	0.605371
DDB_G0268320	0.132276	0.23887	0.22778	0.132262	0.832686	0.756576	0.780911	0.798056	0.946027	0.907883	0.841788	0.790683	0.993152	0.924418	0.837268	0.683689	0.988635	0.937103	0.726852	0.815727	0.994273	0.936813	0.890384	0.804497	0.956313	0.869759	0.795426	0.768502	0.956762	0.614491	0.593121	0.3245	0.941689	0.880931	0.766263	0.0807611	0.991828	0.947655	0.265302	0.98048	0.525813	0.427585	0.340814	0.302136	0.961663	0.888271	0.993843	0.588279	0.397399
DDB_G0268322	0.475519	0.436993	0.489316	0.479019	0.727327	0.611358	0.679346	0.582255	0.91796	0.86743	0.703281	0.694469	0.98964	0.893439	0.794995	0.656331	0.980353	0.91301	0.748974	0.77063	0.993652	0.947285	0.855047	0.779183	0.951835	0.83752	0.780713	0.730532	0.945663	0.899679	0.815169	0.625287	0.971532	0.912883	0.84358	0.731866	0.988499	0.90547	0.791907	0.96671	0.758904	0.63621	0.488147	0.378166	0.960976	0.683858	0.965018	0.101402	0.381561
DDB_G0268324	0.587293	0.641943	0.76952	0.7323	0.852578	0.799379	0.814402	0.802963	0.950265	0.916844	0.831042	0.794766	0.993399	0.917742	0.838649	0.706095	0.986508	0.937068	0.798053	0.767177	0.9936	0.944033	0.870438	0.824272	0.956511	0.828986	0.829128	0.777782	0.947657	0.922007	0.85347	0.786301	0.970995	0.923489	0.868582	0.744021	0.991413	0.943867	0.870092	0.976377	0.855493	0.74642	0.847494	0.707634	0.957182	0.851351	0.991007	0.652584	0.549501
DDB_G0268326	0.441136	0.541816	0.679001	0.610354	0.811254	0.757075	0.804614	0.781945	0.92869	0.895034	0.80299	0.756723	0.991259	0.901168	0.8088	0.676945	0.98413	0.934638	0.809019	0.821407	0.992729	0.939594	0.878382	0.799081	0.95963	0.869811	0.797844	0.793458	0.959482	0.910671	0.870968	0.81227	0.975753	0.937684	0.903317	0.822577	0.990932	0.930519	0.83872	0.980337	0.874521	0.770452	0.856192	0.738464	0.959842	0.869452	0.991791	0.668058	0.581208
DDB_G0268328	0.424775	0.662588	0.712755	0.723745	0.728807	0.527055	0.767838	0.791725	0.946284	0.908576	0.837303	0.496432	0.990007	0.89144	0.471106	0.146098	0.987745	0.875132	0.540334	0.782228	0.986765	0.850633	0.88084	0.81059	0.915697	0.733473	0.505861	0.524772	0.90238	0.597125	0.459677	0.56591	0.969668	0.866873	0.905811	0.651595	0.983883	0.93229	0.778072	0.949717	0.869851	0.554087	0.667712	0.696857	0.893658	0.837275	0.983983	0.563222	0.279816
DDB_G0268330	0.537788	0.673831	0.742967	0.725528	0.731018	0.506562	0.524578	0.396563	0.934057	0.909022	0.782753	0.735747	0.99226	0.919208	0.74957	0.700652	0.987607	0.876074	0.80849	0.823521	0.978645	0.925408	0.868383	0.445238	0.946912	0.802708	0.750023	0.764553	0.958345	0.889438	0.869133	0.819544	0.948036	0.924484	0.896517	0.363197	0.98925	0.902106	0.79098	0.979221	0.621149	0.568737	0.440974	0.415737	0.918384	0.882103	0.989928	0.259562	0.0711288
DDB_G0268332	0.0205248	0.0481406	0.217973	0.702411	0.590925	0.586903	0.151129	0.00684762	0.942502	0.382562	0.0120607	0.00567309	0.943045	0.0623501	0.0150074	0.000677417	0.871456	0.438014	0.037884	0.157223	0.992199	0.699167	0.716419	0.264759	0.773623	0.68447	0.291074	0.639417	0.938745	0.887802	0.810602	0.64521	0.95702	0.902342	0.88381	0.699277	0.977299	0.851209	0.816095	0.964165	0.693342	0.419695	0.634646	0.689738	0.560267	0.528302	0.994384	0.4148	0.511273
DDB_G0268334	0.237469	0.244358	0.573376	0.3878	0.858482	0.769249	0.821244	0.832737	0.937516	0.917389	0.848726	0.467548	0.992087	0.889613	0.545666	0.694755	0.98852	0.793048	0.790571	0.642926	0.980653	0.941483	0.677307	0.648519	0.894996	0.428612	0.371142	0.147846	0.924629	0.886386	0.575568	0.361955	0.979056	0.917433	0.809747	0.627499	0.98116	0.793542	0.514227	0.981013	0.782894	0.31692	0.832284	0.346377	0.938076	0.651936	0.990593	0.578074	0.621849
DDB_G0268336	0.00851727	0.0706778	0.529294	0.287064	0.338838	0.0989428	0.0909635	0.59388	0.790505	0.838587	0.765137	0.760708	0.989439	0.756402	0.666051	0.456743	0.941556	0.875964	0.705831	0.754163	0.992	0.924486	0.826243	0.762594	0.953189	0.842826	0.755149	0.579386	0.951622	0.851447	0.543794	0.577632	0.929301	0.677437	0.715377	0.62368	0.978478	0.924175	0.804238	0.969573	0.788768	0.705919	0.821816	0.636871	0.912082	0.758605	0.989888	0.424742	0.377695
DDB_G0268338	0.40025	0.512197	0.651828	0.619718	0.787311	0.730091	0.746358	0.805373	0.916092	0.86783	0.792907	0.729101	0.988589	0.896752	0.786687	0.63393	0.981769	0.912157	0.738945	0.77081	0.993742	0.933924	0.888767	0.716003	0.942359	0.864662	0.693547	0.72546	0.946834	0.872653	0.814016	0.737702	0.954681	0.90766	0.879615	0.647011	0.985637	0.898606	0.784655	0.967704	0.787102	0.654139	0.71105	0.550523	0.930518	0.815558	0.985076	0.0713341	0.0428869
DDB_G0268340	0.476155	0.525386	0.667741	0.636275	0.745825	0.688294	0.710977	0.723004	0.897884	0.845252	0.741143	0.690565	0.986385	0.868301	0.754142	0.598908	0.97622	0.898669	0.710067	0.724647	0.989674	0.915285	0.828401	0.744249	0.929307	0.808981	0.742013	0.69843	0.933156	0.874938	0.785567	0.708792	0.961697	0.888077	0.842507	0.727193	0.98425	0.906596	0.783993	0.961502	0.782031	0.653004	0.761644	0.615369	0.92704	0.817872	0.98574	0.556065	0.504654
DDB_G0268342	0.620429	0.67477	0.793758	0.757676	0.848369	0.794522	0.809832	0.821366	0.949084	0.915254	0.847194	0.791708	0.993227	0.925163	0.83647	0.723703	0.98829	0.935965	0.813236	0.824167	0.994188	0.95269	0.894855	0.83548	0.960567	0.872022	0.826504	0.797154	0.960409	0.927727	0.874136	0.81655	0.980706	0.938873	0.905292	0.825062	0.99249	0.947478	0.868417	0.980942	0.877114	0.759413	0.859159	0.707687	0.954896	0.764115	0.986543	0.632019	0.505342
DDB_G0268344	0.0188947	0.000610477	0.000515866	0.000507013	0.0469492	0.0140527	0.0154194	0.040195	0.899757	0.850587	0.789966	0.483978	0.988711	0.877023	0.69134	0.520933	0.978574	0.858009	0.633847	0.349789	0.969088	0.802545	0.633855	0.63763	0.935668	0.323917	0.744675	0.687454	0.512142	0.879129	0.778582	0.725444	0.701565	0.524283	0.419819	0.373878	0.986242	0.906502	0.77441	0.959419	0.772588	0.68097	0.786433	0.597264	0.926689	0.78025	0.987274	0.540433	0.541434
DDB_G0268346	0.1452	0.161699	0.330752	0.422078	0.841407	0.644715	0.672953	0.628598	0.894	0.861171	0.621168	0.744209	0.99251	0.875569	0.717264	0.164416	0.97251	0.870995	0.157003	0.0431757	0.989725	0.668474	0.164387	0.0490328	0.397155	0.051801	0.012873	0.0166971	0.871826	0.514513	0.464481	0.20347	0.973846	0.903915	0.721449	0.789296	0.99239	0.894841	0.836669	0.977851	0.858384	0.766618	0.794986	0.749078	0.951424	0.591206	0.982441	0.662858	0.506939
DDB_G0268348	0.265319	0.678281	0.779061	0.532916	0.490867	0.306011	0.572052	0.770625	0.940851	0.740694	0.513752	0.295137	0.978071	0.677654	0.367333	0.0926092	0.983477	0.899464	0.554019	0.643871	0.992389	0.91364	0.864431	0.760402	0.941176	0.803883	0.730539	0.687065	0.942743	0.908911	0.773402	0.734772	0.976339	0.924296	0.740518	0.76023	0.988443	0.864201	0.831092	0.89793	0.772656	0.176948	0.79122	0.597997	0.804594	0.833026	0.984306	0.660297	0.398285
DDB_G0268350	0.495672	0.392642	0.713836	0.246234	0.646251	0.653164	0.337907	0.387103	0.931651	0.871429	0.658647	0.359727	0.970652	0.714082	0.360375	0.0725529	0.969826	0.667133	0.195672	0.148329	0.987288	0.864495	0.63448	0.448022	0.950948	0.84682	0.793192	0.783098	0.94846	0.889853	0.837924	0.813848	0.977811	0.918034	0.868272	0.806084	0.988919	0.909724	0.855132	0.973573	0.84715	0.729312	0.810602	0.686621	0.95612	0.824904	0.989965	0.102742	0.151696
DDB_G0268352	0.293046	0.332651	0.574336	0.459153	0.145639	0.203236	0.124683	0.230773	0.946018	0.767492	0.681226	0.619389	0.986311	0.888226	0.77127	0.61448	0.986561	0.898857	0.795982	0.821378	0.9927	0.947992	0.883965	0.741306	0.950157	0.782813	0.686476	0.712318	0.955266	0.852544	0.86722	0.605973	0.959142	0.937454	0.575737	0.651222	0.977844	0.540466	0.439203	0.907265	0.822391	0.391537	0.844393	0.532845	0.851365	0.519424	0.984735	0.465574	0.592312
DDB_G0268354	0.0702595	0.163988	0.240089	0.208824	0.838725	0.602791	0.691005	0.804174	0.923579	0.900999	0.83909	0.78475	0.99337	0.90511	0.765908	0.643754	0.985537	0.915036	0.775699	0.655593	0.994066	0.947155	0.887068	0.707017	0.957014	0.870492	0.802596	0.731836	0.944513	0.839608	0.746482	0.492886	0.973795	0.874081	0.796415	0.813916	0.991487	0.948327	0.819579	0.97761	0.787749	0.311651	0.660761	0.13032	0.926245	0.84658	0.99436	0.478738	0.516024
DDB_G0268358	0.431469	0.645739	0.687919	0.517549	0.722652	0.507769	0.305788	0.416642	0.927261	0.796566	0.713739	0.429691	0.990803	0.901903	0.682251	0.605335	0.986339	0.909228	0.794969	0.571264	0.992031	0.948079	0.73359	0.800869	0.95742	0.835039	0.819229	0.78902	0.922507	0.923156	0.865625	0.465817	0.940546	0.902132	0.70807	0.40726	0.991498	0.831753	0.577473	0.926271	0.62651	0.632236	0.0691945	0.075081	0.938694	0.773214	0.993735	0.667899	0.585482
DDB_G0268360	0.635873	0.509067	0.775641	0.769581	0.861401	0.813356	0.8304	0.837376	0.952838	0.920007	0.856086	0.802819	0.993828	0.930282	0.842442	0.73763	0.989455	0.937859	0.823767	0.832709	0.994428	0.955598	0.898779	0.83875	0.96083	0.867031	0.830843	0.80261	0.962144	0.931364	0.881267	0.830563	0.971545	0.920054	0.887936	0.773991	0.993251	0.951713	0.866361	0.982779	0.873668	0.722729	0.835685	0.524354	0.961493	0.86956	0.993976	0.12621	0.0831773
DDB_G0268362	0.265401	0.646246	0.585662	0.551671	0.521165	0.303575	0.794637	0.735001	0.820605	0.772461	0.479542	0.621647	0.958314	0.720959	0.706337	0.416605	0.985923	0.928466	0.781897	0.374611	0.992778	0.953813	0.818948	0.419225	0.949243	0.595724	0.265087	0.649557	0.9416	0.672878	0.867499	0.708901	0.948073	0.924026	0.495691	0.766402	0.970878	0.251371	0.583335	0.911742	0.870454	0.717517	0.66556	0.497997	0.950414	0.885696	0.992428	0.617409	0.554475
DDB_G0268364	0.365566	0.682546	0.583576	0.422652	0.629155	0.273509	0.161484	0.232788	0.807288	0.572828	0.45197	0.554218	0.993203	0.880542	0.820537	0.564098	0.985343	0.935232	0.522933	0.764999	0.993713	0.80184	0.804644	0.827782	0.894578	0.840616	0.820026	0.768207	0.950163	0.684208	0.730821	0.786222	0.948332	0.902941	0.899512	0.45994	0.987513	0.848719	0.824958	0.964832	0.715507	0.720518	0.348329	0.522459	0.927279	0.479076	0.981937	0.108675	0.0968586
DDB_G0268366	0.138902	0.261625	0.297046	0.256263	0.798408	0.777873	0.799591	0.752589	0.935435	0.894754	0.840396	0.789099	0.992127	0.905156	0.815785	0.706814	0.982715	0.921301	0.798275	0.633422	0.994079	0.942369	0.879029	0.745607	0.952804	0.858808	0.755835	0.789288	0.922831	0.742239	0.763199	0.447527	0.973702	0.932645	0.883179	0.761693	0.990547	0.943012	0.854377	0.97646	0.823277	0.762698	0.848252	0.711183	0.940922	0.873216	0.961015	0.190081	0.0369979
DDB_G0268368	0.283259	0.407688	0.535902	0.221497	0.839211	0.725599	0.787142	0.783054	0.942911	0.892506	0.508116	0.203392	0.986652	0.549262	0.161634	0.0102931	0.955518	0.551713	0.052937	0.105654	0.99246	0.813622	0.615746	0.257034	0.961426	0.82221	0.597825	0.648708	0.939684	0.771685	0.759955	0.688391	0.981534	0.942001	0.909701	0.83092	0.993045	0.950902	0.871215	0.982535	0.882401	0.656148	0.866871	0.639816	0.944107	0.87817	0.994309	0.159415	0.262071
DDB_G0268370	0.482535	0.532031	0.673427	0.641434	0.750681	0.693024	0.715627	0.727196	0.900861	0.849285	0.74585	0.695487	0.986817	0.871118	0.759304	0.498505	0.976913	0.901036	0.622991	0.730353	0.98994	0.874813	0.832431	0.748138	0.884227	0.812699	0.746246	0.703568	0.9033	0.820418	0.723601	0.592193	0.962846	0.891014	0.845467	0.653974	0.984803	0.90902	0.711466	0.962575	0.723209	0.496753	0.658789	0.397243	0.882012	0.762389	0.973388	0.469698	0.438044
DDB_G0268374	0.204176	0.327632	0.123924	0.303467	0.666821	0.727498	0.803777	0.743503	0.812424	0.666305	0.262255	0.0682307	0.979709	0.643127	0.239432	0.00134214	0.985614	0.833084	0.0863099	0.0288598	0.992163	0.576688	0.159716	0.112565	0.642809	0.159598	0.0629422	0.131135	0.955838	0.882291	0.866703	0.806615	0.981162	0.940853	0.908949	0.745798	0.992872	0.951063	0.845517	0.982384	0.758254	0.533906	0.805031	0.477543	0.52284	0.250429	0.994008	0.016077	0.0196637
DDB_G0268376	0.448782	0.514281	0.595672	0.558247	0.769028	0.701809	0.725052	0.719189	0.902899	0.850026	0.723095	0.563858	0.987665	0.876628	0.716721	0.488941	0.978199	0.882925	0.605908	0.700442	0.989391	0.806748	0.763692	0.723462	0.761035	0.649771	0.628633	0.634333	0.93782	0.856784	0.724923	0.741225	0.963971	0.884894	0.855994	0.708262	0.985741	0.903946	0.793686	0.953882	0.801992	0.665246	0.697356	0.62551	0.927527	0.831127	0.987341	0.568072	0.483457
DDB_G0268382	0.563815	0.617229	0.750486	0.712838	0.809844	0.756303	0.772758	0.784878	0.933443	0.893551	0.81295	0.696564	0.991147	0.90767	0.757679	0.678163	0.984295	0.900393	0.777135	0.79377	0.990022	0.94114	0.877719	0.806248	0.928549	0.814778	0.750289	0.720478	0.952061	0.911577	0.845709	0.779947	0.975285	0.924707	0.885802	0.796169	0.990299	0.9347	0.844794	0.975159	0.849043	0.686903	0.829109	0.608941	0.927997	0.868681	0.986056	0.556803	0.513904
DDB_G0268384	0.501236	0.604886	0.798121	0.732486	0.843182	0.691523	0.739852	0.818455	0.92758	0.906592	0.812968	0.64419	0.992244	0.820169	0.549612	0.0522139	0.963336	0.767768	0.0609911	0.384004	0.992607	0.802154	0.85727	0.611098	0.925105	0.859876	0.773737	0.64237	0.932546	0.892833	0.739005	0.799309	0.96803	0.836476	0.772552	0.770407	0.990052	0.932441	0.854453	0.972203	0.831216	0.671375	0.824739	0.719686	0.952572	0.878526	0.993325	0.670617	0.612029
DDB_G0268386	0.437302	0.262329	0.72957	0.684876	0.831516	0.769723	0.781255	0.684396	0.896547	0.810615	0.440035	0.573918	0.991441	0.85821	0.754441	0.576867	0.982222	0.919856	0.767667	0.509141	0.990065	0.948239	0.827169	0.812644	0.938946	0.693562	0.646963	0.606395	0.940491	0.914548	0.846268	0.776091	0.968215	0.916664	0.748409	0.493382	0.991629	0.92257	0.774259	0.965255	0.726824	0.291233	0.854565	0.410608	0.803394	0.812689	0.989669	0.128725	0.0434525
DDB_G0268388	0.341898	0.642186	0.727771	0.735795	0.345946	0.268411	0.4884	0.734941	0.94639	0.908552	0.687089	0.655188	0.991773	0.771413	0.656146	0.573241	0.978704	0.907902	0.770635	0.793458	0.993682	0.93846	0.883501	0.572445	0.949488	0.861858	0.621397	0.778874	0.950875	0.765952	0.84239	0.595159	0.868714	0.917277	0.741895	0.636477	0.972155	0.925496	0.795977	0.961456	0.795198	0.265721	0.838138	0.482694	0.807567	0.372322	0.988195	0.509632	0.540106
DDB_G0268390	0.636423	0.667708	0.801451	0.767125	0.84174	0.804066	0.819029	0.828949	0.946841	0.912153	0.843341	0.786019	0.993565	0.927873	0.841197	0.717184	0.988878	0.938217	0.807801	0.829015	0.99442	0.951275	0.897597	0.840416	0.959011	0.8758	0.832035	0.803011	0.959338	0.925708	0.871869	0.803691	0.981494	0.94109	0.908462	0.829207	0.992825	0.949753	0.872068	0.981916	0.880612	0.780791	0.863793	0.753172	0.96201	0.892591	0.994393	0.679936	0.627611
DDB_G0268394	0.275088	0.100586	0.374591	0.210198	0.809922	0.788161	0.804163	0.759849	0.924392	0.885509	0.845613	0.757061	0.992119	0.883726	0.707348	0.708907	0.981869	0.854671	0.797298	0.769339	0.991901	0.938728	0.895221	0.810227	0.93471	0.820316	0.819954	0.791321	0.942737	0.885729	0.68864	0.781266	0.96627	0.836214	0.902706	0.769326	0.991025	0.934475	0.831628	0.950584	0.755966	0.243986	0.834758	0.554663	0.88541	0.774164	0.994415	0.301708	0.284262
DDB_G0268396	0.633311	0.670938	0.798105	0.594356	0.852603	0.797942	0.702557	0.699035	0.949919	0.907205	0.826888	0.583538	0.989522	0.894856	0.675459	0.731673	0.988591	0.856982	0.801952	0.753227	0.988761	0.948594	0.836421	0.798971	0.917905	0.611581	0.630191	0.442567	0.959644	0.931064	0.857814	0.461336	0.98075	0.923146	0.65791	0.821158	0.990992	0.756752	0.864789	0.978078	0.872975	0.766139	0.66049	0.423184	0.960951	0.887496	0.994256	0.0301782	0.00695461
DDB_G0268398	0.520885	0.57062	0.71041	0.674169	0.779609	0.72222	0.742515	0.754626	0.917314	0.871287	0.778195	0.725227	0.989023	0.889323	0.783296	0.638328	0.980555	0.911839	0.745066	0.56332	0.991455	0.929386	0.705758	0.517285	0.941189	0.67172	0.496963	0.0178661	0.867769	0.700409	0.0157725	0.00271197	0.94883	0.262864	0.0454386	0.195303	0.790005	0.131868	0.359702	0.962069	0.775655	0.10243	0.539676	0.205554	0.0772685	0.0666365	0.991084	0.0170204	0.0262932
DDB_G0268400	0.613931	0.669396	0.790233	0.753689	0.845123	0.790995	0.80617	0.78566	0.94811	0.91356	0.814234	0.7893	0.993076	0.907992	0.834372	0.68524	0.984498	0.935054	0.782406	0.794482	0.992899	0.9374	0.870272	0.80105	0.951718	0.850233	0.800297	0.759265	0.948825	0.907551	0.838363	0.768042	0.973404	0.919892	0.878195	0.769971	0.989785	0.931494	0.82363	0.973263	0.831471	0.00394498	0.794508	0.0012853	0.0189643	0.00210958	0.83361	0.514594	0.0476175
DDB_G0268402	0.597282	0.596634	0.751353	0.712389	0.832487	0.732147	0.673573	0.773229	0.923052	0.768327	0.836714	0.791956	0.992539	0.926842	0.838242	0.718041	0.983344	0.927462	0.780555	0.809448	0.994563	0.950089	0.880729	0.801464	0.959703	0.861112	0.807552	0.519903	0.957292	0.921579	0.623796	0.405975	0.978528	0.843692	0.726309	0.609955	0.977977	0.832037	0.674933	0.979622	0.880294	0.77214	0.834944	0.614154	0.960779	0.874294	0.984444	0.573066	0.412734
DDB_G0268404	0.278197	0.547949	0.783353	0.746114	0.641334	0.357904	0.392896	0.276401	0.869659	0.847263	0.511015	0.709886	0.993567	0.910029	0.768512	0.629612	0.983186	0.907041	0.737046	0.530258	0.987893	0.925023	0.82065	0.819744	0.955562	0.799741	0.691269	0.76795	0.939986	0.8667	0.859055	0.762571	0.971152	0.911222	0.804042	0.759053	0.980983	0.907261	0.787719	0.955485	0.858642	0.535721	0.79596	0.613022	0.903269	0.880496	0.979012	0.674295	0.506894
DDB_G0268406	0.537703	0.595392	0.777988	0.739078	0.778011	0.730367	0.751225	0.765927	0.923877	0.880439	0.796395	0.732896	0.992514	0.919767	0.827225	0.708054	0.986883	0.931661	0.79887	0.814049	0.99379	0.948776	0.889339	0.791193	0.957417	0.865281	0.778079	0.728897	0.957403	0.898859	0.814658	0.765256	0.97174	0.90942	0.8809	0.65329	0.987804	0.921542	0.774016	0.968108	0.790493	0.298415	0.7151	0.128178	0.746057	0.817405	0.957547	0.521565	0.503321
DDB_G0268408	0.62868	0.680981	0.797813	0.762467	0.853031	0.799675	0.814693	0.825244	0.950359	0.916987	0.850058	0.79496	0.99341	0.92656	0.83884	0.727399	0.988614	0.937176	0.816675	0.826859	0.99431	0.953544	0.896236	0.837883	0.961285	0.873877	0.82925	0.800296	0.961202	0.92921	0.876451	0.820216	0.981134	0.939959	0.906918	0.827074	0.992658	0.948701	0.87027	0.981477	0.878954	0.777471	0.861602	0.748894	0.961353	0.891245	0.994216	0.676154	0.624294
DDB_G0268410	0.522407	0.314905	0.561477	0.550235	0.798669	0.766498	0.786659	0.7902	0.945588	0.907287	0.838079	0.673453	0.992651	0.920669	0.776053	0.680629	0.986974	0.888591	0.739305	0.713489	0.99107	0.942358	0.844961	0.814054	0.958414	0.870594	0.797227	0.581244	0.956839	0.924174	0.784171	0.81622	0.969735	0.799429	0.904313	0.818784	0.988395	0.936102	0.821233	0.914091	0.663324	0.75683	0.856228	0.577666	0.902563	0.839111	0.993788	0.0689288	0.0506002
DDB_G0268412	0.557098	0.205973	0.642633	0.648602	0.648045	0.765123	0.779153	0.512297	0.899573	0.375848	0.0603447	0.00730618	0.972834	0.36988	0.0383352	0.0123846	0.964164	0.441799	0.25102	0.57557	0.977526	0.891614	0.886339	0.581254	0.953176	0.717607	0.814224	0.765622	0.925835	0.921544	0.85182	0.528541	0.932506	0.888355	0.386783	0.631775	0.989971	0.826694	0.803443	0.939868	0.856147	0.738558	0.77001	0.520482	0.942272	0.836866	0.992931	0.292553	0.206931
DDB_G0268420	0.594377	0.0973435	0.117198	0.200767	0.080483	0.0387506	0.112132	0.215271	0.946116	0.91369	0.821899	0.337604	0.992281	0.889751	0.31798	0.337164	0.98674	0.697613	0.634286	0.671097	0.973225	0.927585	0.841286	0.824186	0.901869	0.465567	0.51508	0.58169	0.919375	0.894286	0.86821	0.722427	0.971914	0.88939	0.502361	0.477838	0.986645	0.801796	0.662185	0.945675	0.817219	0.282661	0.835715	0.709878	0.852763	0.692313	0.994117	0.594272	0.561819
DDB_G0268422	0.312277	0.643518	0.755849	0.672653	0.488608	0.376616	0.70394	0.649675	0.939046	0.85987	0.807787	0.568352	0.981287	0.872786	0.622339	0.624931	0.98411	0.90377	0.764561	0.577143	0.982322	0.927045	0.75464	0.544741	0.945832	0.683453	0.572386	0.620673	0.925025	0.828153	0.786515	0.77018	0.977007	0.927864	0.847386	0.797326	0.990473	0.865564	0.853921	0.958956	0.84394	0.730009	0.580134	0.658202	0.936158	0.864184	0.972186	0.631396	0.532994
DDB_G0268424	0.10615	0.0963416	0.689017	0.485668	0.853506	0.509316	0.53718	0.772472	0.723361	0.668225	0.792734	0.655272	0.991545	0.850795	0.635992	0.719989	0.968884	0.784203	0.808739	0.365334	0.991982	0.884095	0.471346	0.601819	0.828717	0.412582	0.557131	0.2781	0.868248	0.874764	0.622328	0.727956	0.968907	0.941731	0.872549	0.232273	0.986691	0.944186	0.537205	0.970185	0.223109	0.020368	0.464074	0.0833746	0.724176	0.306558	0.99124	0.276762	0.172324
DDB_G0268426	0.253688	0.560864	0.787979	0.706276	0.790598	0.398979	0.705848	0.400619	0.835559	0.91461	0.571919	0.739936	0.984467	0.907337	0.816327	0.33543	0.948733	0.919407	0.185025	0.0979783	0.992128	0.884893	0.590536	0.212062	0.815269	0.475076	0.150116	0.278598	0.927317	0.740028	0.80198	0.460741	0.969922	0.920538	0.872205	0.302955	0.990611	0.949761	0.187851	0.975978	0.145909	0.171739	0.108754	0.116594	0.960571	0.828238	0.99258	0.407291	0.40519
DDB_G0268428	0.275334	0.394614	0.684316	0.423701	0.851777	0.721604	0.82335	0.795941	0.928811	0.916362	0.827573	0.793252	0.989218	0.907723	0.771293	0.67434	0.985586	0.939155	0.793343	0.808923	0.993214	0.944398	0.884598	0.820284	0.954451	0.859041	0.827326	0.795938	0.954788	0.919252	0.862916	0.790256	0.978617	0.93513	0.894387	0.807235	0.99227	0.943443	0.859491	0.979582	0.868485	0.771141	0.841789	0.721084	0.95646	0.879089	0.99456	0.683147	0.63067
DDB_G0268430	0.304857	0.311993	0.782936	0.547147	0.828748	0.56897	0.732962	0.779842	0.844468	0.900024	0.822701	0.721218	0.991179	0.684811	0.470726	0.663287	0.982132	0.84597	0.815263	0.823282	0.992553	0.93924	0.866323	0.820671	0.896439	0.769804	0.692981	0.517472	0.959304	0.92695	0.824467	0.350497	0.980021	0.912601	0.555184	0.11363	0.983872	0.552353	0.0810949	0.952483	0.3305	0.325257	0.44928	0.522391	0.918398	0.854338	0.992657	0.582046	0.410953
DDB_G0268432	0.0921329	0.609077	0.724044	0.699227	0.324926	0.356075	0.400731	0.699738	0.930442	0.881587	0.725632	0.676101	0.989325	0.87309	0.744652	0.574966	0.962887	0.909247	0.762071	0.461637	0.987526	0.827876	0.189802	0.161262	0.94834	0.585508	0.511908	0.626518	0.89622	0.849042	0.807332	0.779573	0.976781	0.923116	0.806892	0.809531	0.989764	0.928942	0.859928	0.961619	0.845546	0.510511	0.779579	0.702171	0.855095	0.806722	0.991566	0.444708	0.252883
DDB_G0268434	0.328625	0.566526	0.662498	0.170134	0.814718	0.521577	0.0872297	0.208122	0.88754	0.240458	0.335355	0.4125	0.960811	0.82191	0.754224	0.63752	0.984347	0.921372	0.738473	0.322139	0.992544	0.937413	0.618726	0.0500331	0.948515	0.65755	0.0851543	0.232853	0.905628	0.189839	0.316006	0.178426	0.921929	0.860126	0.73629	0.200545	0.957738	0.555205	0.232884	0.97588	0.0382473	0.0160822	0.0077898	0.00219906	0.947602	0.878631	0.993378	0.346967	0.433032
DDB_G0268438	0.352943	0.554199	0.527301	0.524997	0.662086	0.742443	0.758091	0.709017	0.843325	0.793331	0.726172	0.709351	0.987953	0.851506	0.652564	0.383542	0.970591	0.845312	0.523203	0.741788	0.988035	0.891063	0.797835	0.481577	0.926033	0.730978	0.612373	0.673104	0.860748	0.811749	0.76642	0.56679	0.744114	0.744654	0.282387	0.414216	0.974257	0.891064	0.706152	0.932589	0.747905	0.4405	0.647635	0.585676	0.801801	0.801973	0.944366	0.524834	0.40269
DDB_G0268440	0.535888	0.586526	0.724101	0.687587	0.790902	0.734174	0.753438	0.76505	0.923317	0.879144	0.790919	0.73688	0.989846	0.895634	0.793007	0.652408	0.981916	0.916345	0.756135	0.77264	0.992005	0.933675	0.862683	0.788633	0.944769	0.839959	0.782684	0.745852	0.946578	0.900734	0.827854	0.757168	0.971311	0.91322	0.872866	0.775512	0.988615	0.926331	0.826356	0.971156	0.829612	0.711013	0.808525	0.670104	0.94485	0.853245	0.989949	0.608516	0.557588
DDB_G0268442	0.443923	0.213104	0.715152	0.702186	0.79895	0.737826	0.768689	0.787718	0.829983	0.682129	0.611709	0.475786	0.986347	0.882064	0.657163	0.600311	0.985776	0.916765	0.794441	0.764121	0.991642	0.943593	0.847	0.757797	0.941392	0.759	0.72569	0.593146	0.955398	0.915452	0.816914	0.609672	0.977949	0.921534	0.731735	0.722622	0.976552	0.912663	0.843024	0.753137	0.584046	0.64918	0.823581	0.528237	0.939188	0.86264	0.971964	0.659309	0.351478
DDB_G0268444	0.462899	0.591851	0.754055	0.650648	0.782077	0.568012	0.764532	0.787679	0.923933	0.90525	0.762929	0.586975	0.986581	0.765376	0.595856	0.550975	0.981204	0.864887	0.765238	0.45854	0.992805	0.941538	0.532692	0.590013	0.951046	0.578148	0.563184	0.707051	0.837059	0.834795	0.840662	0.687559	0.969197	0.808034	0.87716	0.413211	0.987792	0.920254	0.136411	0.961004	0.120225	0.103029	0.384785	0.307686	0.939017	0.645033	0.98747	0.266264	0.330679
DDB_G0268446	0.465324	0.56871	0.724786	0.544406	0.832563	0.737878	0.784431	0.801721	0.929813	0.886922	0.815311	0.48454	0.987795	0.863219	0.366801	0.692327	0.983311	0.743442	0.758725	0.774005	0.980048	0.893856	0.82182	0.481089	0.555414	0.396559	0.252269	0.030349	0.956172	0.454433	0.0477386	0.00222509	0.849814	0.211637	0.018189	0.493604	0.988833	0.670191	0.658924	0.927256	0.241301	0.182786	0.0322523	0.0116264	0.915277	0.710473	0.988952	0.440155	0.253331
DDB_G0268448	0.02255	0.278832	0.765241	0.434882	0.276989	0.114811	0.440683	0.781801	0.846066	0.896326	0.514864	0.253576	0.981901	0.516621	0.330775	0.0560667	0.967537	0.721526	0.387799	0.67058	0.971795	0.926132	0.86165	0.742816	0.842321	0.8085	0.648637	0.523461	0.93735	0.913976	0.851751	0.73985	0.966377	0.878927	0.722713	0.601433	0.990061	0.923244	0.82745	0.975021	0.856992	0.697496	0.848674	0.488836	0.907811	0.362876	0.969047	0.450459	0.131315
DDB_G0268450	0.448025	0.571674	0.535014	0.684278	0.539304	0.304006	0.609816	0.431185	0.897971	0.877267	0.798013	0.714011	0.981257	0.89456	0.78795	0.51476	0.979062	0.901704	0.756087	0.770224	0.99118	0.91931	0.85583	0.71736	0.928408	0.819038	0.707451	0.487397	0.944017	0.899646	0.675496	0.494805	0.96729	0.746855	0.571537	0.598491	0.978358	0.848945	0.770337	0.979132	0.840674	0.744013	0.80051	0.683783	0.94906	0.802056	0.987762	0.599315	0.620079
DDB_G0268452	0.587084	0.571211	0.737113	0.677882	0.842978	0.782995	0.805758	0.815346	0.936476	0.906883	0.831378	0.764379	0.991765	0.914571	0.788716	0.435983	0.986591	0.919013	0.418324	0.428388	0.992587	0.811247	0.676984	0.781434	0.770586	0.55143	0.66225	0.415493	0.960756	0.869139	0.874799	0.822251	0.962034	0.939243	0.907446	0.53552	0.985644	0.876528	0.835799	0.981728	0.61159	0.579748	0.435013	0.416797	0.953325	0.739243	0.987812	0.595525	0.512436
DDB_G0268454	0.567222	0.532378	0.67997	0.416187	0.772104	0.701472	0.461155	0.530445	0.915748	0.800257	0.716878	0.419292	0.979679	0.850772	0.701898	0.54657	0.984358	0.702505	0.327035	0.0911023	0.960206	0.704164	0.214243	0.106518	0.930075	0.709882	0.721217	0.694634	0.919559	0.793979	0.787456	0.720111	0.958794	0.744847	0.679262	0.646628	0.916056	0.646047	0.68072	0.968606	0.784477	0.584466	0.721253	0.582078	0.92489	0.788129	0.987965	0.538718	0.398095
DDB_G0268456	0.417758	0.465409	0.607244	0.61407	0.741965	0.68064	0.675681	0.381348	0.89608	0.816295	0.321446	0.663154	0.98272	0.537207	0.727468	0.314078	0.930135	0.888388	0.580535	0.703961	0.962923	0.924504	0.630057	0.506729	0.856111	0.796731	0.725046	0.648395	0.879109	0.77683	0.415398	0.160767	0.956347	0.852763	0.74046	0.715095	0.977605	0.837171	0.76249	0.975187	0.681629	0.537879	0.537919	0.409535	0.918647	0.755427	0.977834	0.476705	0.523612
DDB_G0268458	0.580277	0.635464	0.764674	0.726303	0.821777	0.768463	0.783601	0.737926	0.939005	0.900673	0.761981	0.769695	0.991904	0.878519	0.819328	0.694138	0.978583	0.928138	0.788531	0.749385	0.990297	0.921387	0.837708	0.68771	0.954618	0.82015	0.558743	0.453053	0.938341	0.753376	0.571131	0.495336	0.946532	0.829857	0.758301	0.603098	0.983788	0.896702	0.785122	0.958186	0.793443	0.00232933	0.759147	0.00353711	0.00689528	0.00285428	0.989326	0.571073	0.436784
DDB_G0268460	0.623026	0.676713	0.795007	0.759165	0.849824	0.796033	0.811417	0.796686	0.949527	0.915835	0.825067	0.792794	0.993287	0.914496	0.837191	0.725014	0.985741	0.93635	0.814268	0.825117	0.993356	0.945066	0.886013	0.810755	0.960766	0.872577	0.809672	0.798044	0.96066	0.917714	0.87488	0.8177	0.97809	0.939247	0.905841	0.816211	0.991662	0.936791	0.848167	0.981115	0.869873	0.761909	0.841489	0.711779	0.952883	0.772292	0.980577	0.00122351	0.000899501
DDB_G0268462	0.623543	0.514601	0.711353	0.236564	0.823075	0.783181	0.473283	0.196201	0.939867	0.750508	0.312697	0.343207	0.964757	0.470234	0.398056	0.520631	0.977197	0.876422	0.80382	0.626289	0.992364	0.919279	0.523112	0.0600568	0.936625	0.626887	0.157489	0.43285	0.933313	0.484652	0.777091	0.795733	0.937483	0.928166	0.89302	0.735956	0.971942	0.780521	0.655744	0.977143	0.8209	0.425047	0.723964	0.366154	0.617038	0.349619	0.992184	0.608481	0.611813
DDB_G0268464	0.565069	0.618898	0.751935	0.714435	0.810908	0.757616	0.77375	0.786198	0.934022	0.894282	0.814094	0.759282	0.991215	0.908407	0.811148	0.60409	0.984427	0.924433	0.715408	0.728467	0.99302	0.918465	0.832711	0.807207	0.927795	0.804388	0.800709	0.766921	0.931594	0.880361	0.805133	0.693128	0.963365	0.898483	0.831729	0.717544	0.990391	0.935045	0.845686	0.975396	0.850116	0.737761	0.830245	0.697877	0.952107	0.869404	0.99169	0.634187	0.583542
DDB_G0268466	0.52093	0.570662	0.710442	0.674203	0.779635	0.722249	0.742542	0.754652	0.917325	0.871303	0.77822	0.725253	0.989024	0.889336	0.783318	0.541246	0.980558	0.911848	0.6618	0.672033	0.991456	0.894511	0.789062	0.697344	0.905061	0.761486	0.685242	0.619355	0.918964	0.848334	0.749356	0.630302	0.951523	0.864885	0.790305	0.658275	0.979288	0.870925	0.718856	0.937328	0.694659	0.561531	0.79781	0.657165	0.940859	0.844746	0.989035	0.420006	0.364894
DDB_G0268470	0.416607	0.459942	0.501639	0.576852	0.694014	0.540409	0.66023	0.672568	0.782689	0.79847	0.682542	0.633534	0.966493	0.755502	0.603113	0.423684	0.968031	0.87339	0.654092	0.550884	0.986163	0.889941	0.692149	0.686765	0.907601	0.66884	0.689495	0.510204	0.864851	0.838199	0.620663	0.648529	0.915219	0.826289	0.699011	0.5373	0.956237	0.879928	0.724025	0.892098	0.567244	0.528532	0.701241	0.437991	0.843027	0.768527	0.96006	0.399778	0.440721
DDB_G0268472	0.300926	0.370658	0.770868	0.585699	0.856239	0.705987	0.661851	0.819082	0.915216	0.829784	0.843802	0.7753	0.99265	0.912214	0.729399	0.311859	0.979012	0.837015	0.263475	0.578315	0.993074	0.89726	0.878925	0.527901	0.935169	0.86407	0.747581	0.72104	0.92699	0.787748	0.566595	0.295997	0.942156	0.862217	0.707481	0.473336	0.988529	0.92343	0.748419	0.976753	0.845363	0.754158	0.850031	0.713711	0.93739	0.715174	0.992876	0.466055	0.276327
DDB_G0268476	0.430855	0.47501	0.517117	0.59229	0.707961	0.55635	0.673617	0.685042	0.796417	0.81207	0.697652	0.649803	0.969556	0.766838	0.619119	0.439032	0.970235	0.880612	0.669524	0.681101	0.987176	0.896971	0.796332	0.702586	0.913722	0.778014	0.703389	0.657187	0.919454	0.848571	0.748634	0.663896	0.95131	0.86364	0.814544	0.684389	0.979277	0.887704	0.740852	0.951637	0.737603	0.601849	0.718486	0.570296	0.908171	0.78253	0.980558	0.424675	0.371675
DDB_G0268478	0.514616	0.379443	0.726848	0.676433	0.849811	0.790854	0.807349	0.80834	0.935442	0.897558	0.768153	0.605184	0.992968	0.922436	0.810251	0.684942	0.987967	0.913659	0.780218	0.538842	0.993518	0.951574	0.826632	0.787494	0.960245	0.855638	0.719006	0.675985	0.957385	0.923248	0.838783	0.81202	0.964424	0.759731	0.849237	0.725107	0.986274	0.950744	0.858381	0.970382	0.854671	0.781245	0.852831	0.528967	0.929863	0.716975	0.993512	0.0439884	0.0477943
DDB_G0268480	0.122314	0.4859	0.299846	0.330307	0.326943	0.100994	0.0629153	0.0679433	0.915783	0.836765	0.738791	0.762748	0.983074	0.811321	0.791119	0.699408	0.988793	0.862281	0.724094	0.454909	0.981814	0.903966	0.539181	0.515469	0.954318	0.683393	0.578908	0.486073	0.889478	0.815553	0.649846	0.728835	0.96914	0.915006	0.888661	0.680338	0.992404	0.934552	0.867034	0.973483	0.873365	0.278261	0.785626	0.384984	0.733844	0.571903	0.993746	0.283763	0.172956
DDB_G0268482	0.468218	0.646722	0.772004	0.710396	0.792778	0.73067	0.81377	0.836344	0.944901	0.905198	0.802302	0.775668	0.99217	0.898767	0.820907	0.691362	0.988632	0.935754	0.809671	0.633892	0.994328	0.953478	0.749448	0.842671	0.959614	0.721238	0.828913	0.800593	0.91128	0.927947	0.875508	0.810607	0.936831	0.860497	0.721716	0.610953	0.992883	0.950399	0.873339	0.982031	0.881339	0.780704	0.868277	0.75746	0.962662	0.894853	0.994559	0.683097	0.635692
DDB_G0268484	0.226042	0.5238	0.370319	0.284278	0.728768	0.759806	0.780219	0.530165	0.880923	0.777916	0.773407	0.658355	0.99135	0.711247	0.802749	0.599929	0.909395	0.91976	0.6731	0.656521	0.971859	0.904337	0.841662	0.545406	0.935572	0.779178	0.788433	0.742034	0.941607	0.873903	0.721166	0.694528	0.958297	0.828548	0.857188	0.777702	0.989099	0.79588	0.758996	0.82369	0.652766	0.181053	0.783702	0.674157	0.910317	0.859196	0.979073	0.610723	0.245121
DDB_G0268486	0.509418	0.442464	0.728161	0.416577	0.802629	0.756667	0.615153	0.644136	0.921691	0.729026	0.66719	0.370214	0.967162	0.741086	0.315756	0.00759497	0.981977	0.825173	0.435812	0.129313	0.991379	0.389442	0.0436026	0.0339756	0.259734	0.0146	0.00966865	0.0390757	0.922711	0.888037	0.862583	0.148956	0.980455	0.694165	0.81339	0.542009	0.937906	0.871219	0.439395	0.189521	0.0228293	0.00572538	0.360287	0.573712	0.794824	0.725805	0.990441	0.0565692	0.164712
DDB_G0268488	0.595597	0.681714	0.798444	0.763135	0.829875	0.776318	0.792533	0.805892	0.950546	0.917192	0.850514	0.795365	0.993429	0.926766	0.839094	0.72796	0.988649	0.937338	0.817128	0.603687	0.994324	0.953693	0.741697	0.440449	0.961366	0.692491	0.398652	0.713034	0.880304	0.608731	0.801416	0.533919	0.963654	0.904694	0.86119	0.340822	0.982202	0.91065	0.516108	0.970053	0.264853	0.718273	0.286292	0.661384	0.510371	0.670258	0.978268	0.575563	0.283892
DDB_G0268490	0.598856	0.66803	0.78885	0.725114	0.845043	0.791082	0.778224	0.819423	0.952176	0.895283	0.853837	0.79993	0.991258	0.928682	0.842689	0.619406	0.985167	0.922835	0.772941	0.202297	0.994485	0.927451	0.241349	0.100873	0.93074	0.221434	0.0645847	0.400619	0.41992	0.111346	0.492331	0.00771186	0.960269	0.926425	0.799903	0.235341	0.97866	0.902002	0.70085	0.852796	0.231101	0.215313	0.259402	0.627417	0.747977	0.56846	0.991348	0.16581	0.250566
DDB_G0268492	0.397955	0.570493	0.766863	0.696214	0.438178	0.479023	0.44707	0.519983	0.91584	0.916493	0.840673	0.688524	0.990565	0.9143	0.816989	0.601957	0.987647	0.907892	0.792432	0.737547	0.992441	0.934336	0.864366	0.825118	0.880573	0.849426	0.796855	0.667861	0.841153	0.896208	0.873384	0.428265	0.95872	0.806603	0.908162	0.655697	0.989385	0.898526	0.839392	0.912343	0.874532	0.774156	0.668294	0.516828	0.960491	0.883624	0.993048	0.475245	0.341512
DDB_G0268494	0.105792	0.104425	0.280392	0.472207	0.854341	0.778875	0.580883	0.34044	0.942822	0.806772	0.364702	0.5007	0.987532	0.666581	0.680033	0.443393	0.968079	0.914946	0.741499	0.52561	0.990271	0.927576	0.857715	0.750647	0.944182	0.754671	0.572466	0.587401	0.922627	0.797493	0.718432	0.701607	0.976018	0.922695	0.89387	0.807757	0.990608	0.938813	0.852447	0.97524	0.851867	0.571668	0.847867	0.633554	0.918077	0.848273	0.990502	0.603396	0.47292
DDB_G0268496	0.00725541	0.000268376	0.0145948	0.0154138	0.0956652	0.800231	0.79536	0.822311	0.111798	0.0687847	0.117772	0.157525	0.993276	0.918656	0.815707	0.343639	0.986477	0.9294	0.432506	0.715937	0.993693	0.874418	0.836096	0.705635	0.905769	0.840339	0.728263	0.609033	0.879207	0.920395	0.864821	0.769184	0.933394	0.743297	0.859146	0.786288	0.991155	0.932421	0.738732	0.963186	0.618804	0.227878	0.82881	0.527838	0.93941	0.814086	0.985611	0.599062	0.293781
DDB_G0268498	0.178443	0.286586	0.696869	0.683519	0.862542	0.591602	0.581741	0.340783	0.887583	0.807034	0.437303	0.342061	0.993349	0.889764	0.733146	0.368991	0.982663	0.886806	0.468912	0.322318	0.993799	0.943482	0.815684	0.833243	0.957916	0.847733	0.815926	0.558722	0.957704	0.900084	0.384721	0.33183	0.937859	0.382611	0.371314	0.454311	0.977079	0.913947	0.809094	0.980907	0.562628	0.490285	0.532828	0.556557	0.936696	0.868741	0.993878	0.144317	0.0489506
DDB_G0268500	0.594683	0.56249	0.503371	0.189183	0.836917	0.647454	0.53056	0.265559	0.896582	0.734701	0.298826	0.394674	0.884685	0.197758	0.234407	0.38729	0.972837	0.919716	0.774286	0.799901	0.993579	0.877577	0.67132	0.382508	0.919842	0.776113	0.562353	0.754067	0.946715	0.812952	0.836859	0.566151	0.975642	0.927679	0.87658	0.795054	0.985838	0.949878	0.791212	0.966567	0.817541	0.189759	0.691324	0.0709304	0.822245	0.699605	0.993301	0.303114	0.210393
DDB_G0268502	0.235785	0.00374756	0.0141018	0.00354234	0.363458	0.458929	0.158202	0.682309	0.936693	0.692028	0.610682	0.748623	0.921234	0.762067	0.842355	0.17366	0.936565	0.683131	0.038732	0.0280517	0.979279	0.782813	0.457151	0.358935	0.731683	0.401465	0.237586	0.197176	0.956184	0.90041	0.791299	0.738344	0.977951	0.908944	0.869863	0.688841	0.991317	0.941565	0.665383	0.978094	0.624136	0.390951	0.639897	0.397746	0.953212	0.779975	0.989129	0.491674	0.259901
DDB_G0268504	0.488321	0.18119	0.0469441	0.0486874	0.674667	0.273048	0.401386	0.0985978	0.832025	0.707077	0.267422	0.599767	0.991389	0.878902	0.829149	0.692587	0.980755	0.932705	0.82003	0.815742	0.992495	0.921437	0.880749	0.842955	0.958155	0.856688	0.768902	0.772124	0.957665	0.833065	0.870465	0.791069	0.969395	0.935817	0.857372	0.818578	0.985708	0.834646	0.817264	0.961145	0.871966	0.0554219	0.743532	0.152039	0.134427	0.0133437	0.744313	0.0109499	0.0577665
DDB_G0268506	0.439044	0.361346	0.76193	0.705229	0.853361	0.765887	0.755092	0.667804	0.908843	0.789078	0.505697	0.28571	0.991178	0.898228	0.710567	0.380688	0.985701	0.878688	0.341961	0.181296	0.993219	0.796754	0.489049	0.269407	0.845138	0.584764	0.341165	0.443116	0.952128	0.906342	0.860143	0.546032	0.97072	0.914385	0.646028	0.683867	0.990404	0.895304	0.770839	0.948515	0.8423	0.607501	0.566838	0.59175	0.903964	0.742384	0.988455	0.646291	0.448514
DDB_G0268508	0.363529	0.395085	0.534042	0.511933	0.638242	0.583973	0.607544	0.619145	0.813662	0.741045	0.620717	0.570922	0.972945	0.781288	0.651904	0.464946	0.955967	0.839314	0.592265	0.592089	0.980307	0.854388	0.728749	0.622994	0.874316	0.714744	0.625294	0.578676	0.887389	0.795529	0.674331	0.582075	0.926603	0.809649	0.750612	0.591896	0.966472	0.840254	0.64583	0.925372	0.644529	0.50762	0.619951	0.479534	0.862667	0.705486	0.967038	0.432332	0.38045
DDB_G0268512	0.415066	0.563581	0.793188	0.717888	0.783467	0.476734	0.690768	0.778171	0.857386	0.777561	0.769159	0.741486	0.986705	0.854728	0.813493	0.159689	0.985925	0.925589	0.502487	0.759408	0.993382	0.875454	0.877909	0.688738	0.859274	0.853049	0.729609	0.630046	0.891123	0.342856	0.243947	0.165896	0.912654	0.752585	0.751936	0.723754	0.988704	0.939028	0.809907	0.935004	0.813268	0.357357	0.766979	0.643566	0.915337	0.832201	0.988758	0.671508	0.556037
DDB_G0268516	0.412742	0.685746	0.793138	0.69894	0.656095	0.527622	0.791533	0.784979	0.950672	0.872223	0.767661	0.552581	0.986015	0.821452	0.545381	0.312599	0.985656	0.916773	0.756812	0.80191	0.992675	0.934769	0.887133	0.823608	0.957372	0.850195	0.713384	0.761169	0.94678	0.806545	0.858242	0.740825	0.978286	0.911453	0.804106	0.680784	0.95831	0.872932	0.565469	0.924838	0.768211	0.538595	0.312134	0.129383	0.9564	0.801751	0.990489	0.342151	0.114229
DDB_G0268518	0.0059445	0.00231323	0.218137	0.0309224	0.82176	0.475582	0.422783	0.688318	0.550969	0.313401	0.609491	0.58329	0.985216	0.897641	0.676414	0.28878	0.955843	0.699593	0.348998	0.56089	0.992305	0.844266	0.883132	0.80535	0.843376	0.83612	0.792714	0.614478	0.796218	0.870911	0.84946	0.760975	0.964778	0.798325	0.656666	0.61254	0.986296	0.88652	0.40041	0.974519	0.334192	0.00661461	0.321786	0.00253303	0.227476	0.0544948	0.993745	0.668826	0.597872
DDB_G0268520	0.547735	0.614788	0.610076	0.743375	0.670164	0.416371	0.755191	0.580522	0.943797	0.900775	0.827178	0.716784	0.986165	0.920504	0.636474	0.485315	0.98368	0.92159	0.74771	0.480373	0.982602	0.843619	0.462041	0.401292	0.949459	0.723017	0.630429	0.688861	0.945216	0.899481	0.855673	0.734202	0.973568	0.905172	0.753246	0.673591	0.990664	0.882934	0.829256	0.973065	0.859077	0.618631	0.811352	0.720055	0.873157	0.872704	0.990836	0.457232	0.593499
DDB_G0268522	0.102377	0.452405	0.664122	0.261838	0.46893	0.309157	0.594516	0.393927	0.9348	0.817756	0.774108	0.53558	0.965812	0.897876	0.558456	0.486825	0.921751	0.762071	0.624671	0.300213	0.984874	0.930418	0.822794	0.778829	0.957651	0.424578	0.561269	0.506366	0.744698	0.831097	0.731931	0.806795	0.956455	0.548666	0.33581	0.268034	0.968795	0.776827	0.681405	0.943231	0.857372	0.748939	0.544745	0.445852	0.954355	0.866426	0.992052	0.401349	0.393008
DDB_G0268524	0.503784	0.552972	0.692799	0.564995	0.767094	0.709155	0.642339	0.742538	0.909826	0.786738	0.76367	0.712881	0.979061	0.881411	0.773041	0.622777	0.965978	0.860326	0.634997	0.654244	0.99079	0.924312	0.84455	0.76437	0.936955	0.824258	0.760658	0.72146	0.939443	0.887677	0.80577	0.731652	0.966474	0.900059	0.856636	0.751147	0.986426	0.916165	0.804532	0.966203	0.805302	0.681142	0.785234	0.641662	0.935819	0.834423	0.987836	0.580166	0.529998
DDB_G0268526	0.135383	0.643729	0.724928	0.279042	0.406131	0.138701	0.0402921	0.0682121	0.712768	0.196432	0.167537	0.459876	0.968008	0.669484	0.754387	0.384276	0.976478	0.901527	0.818997	0.787917	0.99036	0.928362	0.877166	0.668098	0.920103	0.838331	0.786094	0.697374	0.952706	0.885686	0.87579	0.598364	0.96237	0.912454	0.862313	0.561762	0.98908	0.78602	0.208933	0.916493	0.358625	0.491402	0.73011	0.402544	0.265274	0.0265665	0.990746	0.0942469	0.0198475
DDB_G0268528	0.0270188	0.000820686	0.00130717	0.00110131	0.159279	0.0880017	0.0261941	0.644522	0.932689	0.61842	0.603743	0.0674879	0.980842	0.678274	0.0686702	0.0203429	0.793757	0.0776216	0.0166707	0.00404394	0.953761	0.777945	0.143782	0.227458	0.944328	0.682912	0.701792	0.653303	0.814444	0.801123	0.69286	0.656662	0.957662	0.870484	0.826041	0.698646	0.984568	0.913378	0.651607	0.960643	0.646393	0.583355	0.519654	0.522934	0.92204	0.804485	0.978417	0.501652	0.5004
DDB_G0268534	0.427643	0.0328769	0.322997	0.269632	0.64873	0.785996	0.800836	0.772113	0.871613	0.81942	0.767413	0.544522	0.992754	0.913577	0.829355	0.688461	0.98693	0.932159	0.797521	0.773961	0.992225	0.949821	0.787413	0.804741	0.937115	0.860953	0.716895	0.735928	0.914438	0.922155	0.867365	0.785967	0.938524	0.863464	0.769837	0.793574	0.990781	0.902179	0.815152	0.974612	0.846985	0.758888	0.817141	0.728341	0.952021	0.874317	0.993525	0.475362	0.443602
DDB_G0268536	0.511564	0.53956	0.676218	0.61182	0.55901	0.676637	0.541872	0.628178	0.933835	0.915127	0.839585	0.523461	0.992421	0.914398	0.590567	0.528836	0.987968	0.790437	0.539745	0.641246	0.981088	0.873333	0.78916	0.779315	0.92881	0.661686	0.720918	0.552273	0.942412	0.908199	0.545504	0.463467	0.972036	0.715714	0.665375	0.730358	0.970577	0.872463	0.844922	0.979942	0.78166	0.763522	0.790275	0.738202	0.940635	0.839147	0.993152	0.606251	0.454278
DDB_G0268538	0.649504	0.690153	0.800943	0.769085	0.863573	0.810343	0.827785	0.835728	0.952443	0.920863	0.854687	0.787599	0.993691	0.92846	0.823852	0.412929	0.989146	0.929758	0.541172	0.516248	0.994435	0.9389	0.866286	0.836648	0.962893	0.877123	0.835496	0.802455	0.964156	0.931674	0.819719	0.445922	0.981501	0.893851	0.607021	0.244235	0.992798	0.917448	0.589358	0.981988	0.830187	0.204954	0.795605	0.0977044	0.925076	0.66309	0.970384	0.0155657	0.0525249
DDB_G0268540	0.394071	0.669209	0.790129	0.753547	0.658699	0.599341	0.635093	0.648118	0.948049	0.913502	0.844668	0.789216	0.993071	0.924076	0.83428	0.720546	0.988018	0.934992	0.810149	0.797482	0.994095	0.951893	0.880709	0.833469	0.959911	0.852823	0.82447	0.794322	0.952198	0.926536	0.871795	0.738519	0.976389	0.930336	0.872997	0.654864	0.99233	0.923931	0.675386	0.973209	0.707795	0.715774	0.686127	0.660506	0.905131	0.689688	0.986465	0.592304	0.588215
DDB_G0268542	0.454421	0.470844	0.538864	0.585806	0.654051	0.484763	0.622844	0.537514	0.900518	0.843231	0.750356	0.68849	0.986469	0.908733	0.759044	0.160839	0.977049	0.895068	0.44764	0.72314	0.990081	0.575323	0.833189	0.132936	0.757564	0.803993	0.273137	0.0779684	0.798711	0.87556	0.626251	0.552601	0.735261	0.185891	0.118012	0.0137707	0.97972	0.903057	0.184904	0.971442	0.409527	0.0979822	0.277226	0.0555426	0.931637	0.736074	0.993062	0.466415	0.309089
DDB_G0268544	0.613553	0.669075	0.790009	0.753446	0.844816	0.790819	0.80594	0.817855	0.948022	0.913465	0.844566	0.789115	0.993067	0.924033	0.834201	0.720457	0.98801	0.934967	0.810057	0.822006	0.994093	0.951874	0.893538	0.759382	0.959883	0.870214	0.740589	0.664254	0.959717	0.875938	0.760575	0.813571	0.965163	0.882721	0.903797	0.585462	0.98751	0.894426	0.599018	0.946542	0.732872	0.171581	0.56904	0.0326217	0.867331	0.719435	0.990747	0.606041	0.569144
DDB_G0268546	0.440121	0.432635	0.289209	0.718245	0.341215	0.106274	0.61013	0.428133	0.881479	0.805719	0.744356	0.62433	0.904684	0.859227	0.53902	0.715229	0.960667	0.903312	0.42555	0.323212	0.990579	0.922904	0.836478	0.70893	0.843744	0.658823	0.465737	0.326981	0.939648	0.898263	0.53119	0.729584	0.977855	0.872905	0.857155	0.704392	0.975604	0.89446	0.701883	0.919352	0.811318	0.424409	0.786355	0.735935	0.909872	0.821705	0.992344	0.56774	0.407801
DDB_G0268548	0.265483	0.0906295	0.355436	0.421312	0.787118	0.786305	0.809609	0.787049	0.921156	0.815182	0.636522	0.370617	0.991824	0.891001	0.599259	0.16938	0.984749	0.821474	0.271619	0.358973	0.989603	0.805166	0.719733	0.528308	0.933729	0.808835	0.774605	0.661071	0.958563	0.925458	0.819699	0.658324	0.967528	0.827886	0.754644	0.726901	0.991885	0.922197	0.847688	0.96897	0.823117	0.771271	0.84042	0.707155	0.946906	0.865403	0.988613	0.496078	0.303327
DDB_G0268550	0.640843	0.675808	0.803591	0.769783	0.847879	0.806509	0.821781	0.658327	0.9487	0.914972	0.729217	0.424704	0.993661	0.821663	0.4181	0.357265	0.967795	0.696753	0.510603	0.13669	0.988955	0.914103	0.395175	0.162957	0.940819	0.493842	0.269358	0.231603	0.859977	0.599674	0.463064	0.694488	0.973601	0.900355	0.731797	0.712603	0.989186	0.746241	0.743333	0.887516	0.805057	0.724158	0.727994	0.489374	0.951911	0.863951	0.991429	0.526355	0.432043
DDB_G0268552	0.565599	0.367294	0.294701	0.62134	0.556856	0.392679	0.586338	0.486721	0.880899	0.909449	0.701074	0.706068	0.963457	0.917888	0.777174	0.596807	0.94086	0.885389	0.492025	0.37619	0.99188	0.931522	0.830994	0.825004	0.948534	0.804847	0.732411	0.760774	0.955187	0.844853	0.793942	0.756488	0.937596	0.843352	0.808652	0.55332	0.989457	0.897753	0.864344	0.976004	0.863678	0.731662	0.758947	0.701316	0.908598	0.849836	0.993008	0.180201	0.0633362
DDB_G0268554	0.522585	0.0961595	0.315107	0.299901	0.377974	0.507511	0.510844	0.730736	0.933429	0.89721	0.566653	0.696303	0.991794	0.825784	0.781593	0.680879	0.963926	0.910608	0.779339	0.805342	0.99154	0.893701	0.764357	0.550743	0.946307	0.820665	0.733775	0.607859	0.949676	0.907607	0.802663	0.763624	0.974692	0.895624	0.887109	0.772224	0.989517	0.918338	0.847275	0.93509	0.857958	0.733296	0.717844	0.639342	0.954941	0.873204	0.992248	0.593457	0.548409
DDB_G0268556	0.164465	0.0204325	0.0127392	0.0112739	0.780464	0.411613	0.371261	0.548152	0.522901	0.361123	0.328346	0.0756464	0.993458	0.66225	0.383497	0.0183066	0.913697	0.62556	0.0429959	0.0981882	0.981278	0.866542	0.817905	0.528105	0.664217	0.551808	0.487612	0.635159	0.956439	0.823214	0.751103	0.669938	0.939667	0.881416	0.825462	0.72963	0.990676	0.939687	0.788861	0.979561	0.858139	0.585919	0.83382	0.491059	0.93083	0.689479	0.991644	0.407852	0.237991
DDB_G0268558	0.0477265	0.154092	0.615954	0.528783	0.783065	0.309872	0.19709	0.715405	0.77538	0.589755	0.831916	0.775999	0.992754	0.772197	0.585838	0.196472	0.924679	0.71515	0.158039	0.593396	0.993038	0.905144	0.800712	0.749142	0.956611	0.798585	0.782845	0.768226	0.889505	0.865331	0.765136	0.501738	0.975404	0.905044	0.885568	0.751576	0.989104	0.929418	0.785696	0.972631	0.829388	0.649222	0.837102	0.680833	0.951573	0.854885	0.993684	0.657625	0.59208
DDB_G0268560	0.287637	0.503858	0.795057	0.750506	0.798885	0.435968	0.482739	0.664021	0.854806	0.806096	0.764968	0.764799	0.992798	0.909671	0.673194	0.64406	0.981134	0.854697	0.701399	0.811446	0.992777	0.951593	0.836573	0.681155	0.95422	0.785825	0.684299	0.685141	0.923283	0.808038	0.853738	0.770067	0.976599	0.929223	0.889757	0.735986	0.987222	0.92611	0.820038	0.979801	0.618312	0.767553	0.620629	0.729641	0.772975	0.882686	0.955437	0.275828	0.13969
DDB_G0268562	0.596036	0.652067	0.731644	0.73981	0.833311	0.734362	0.794655	0.807387	0.92471	0.907696	0.835899	0.780735	0.989989	0.898841	0.79039	0.650118	0.986953	0.931919	0.79953	0.814671	0.993811	0.948991	0.889633	0.792431	0.957555	0.865692	0.779622	0.786852	0.957572	0.899756	0.864393	0.767167	0.972045	0.934907	0.882135	0.440513	0.989599	0.922543	0.624613	0.975151	0.552818	0.302956	0.509433	0.266701	0.931996	0.830303	0.98876	0.539089	0.460903
DDB_G0268564	0.0688646	0.175957	0.678417	0.229868	0.767211	0.483175	0.488604	0.707292	0.848503	0.479068	0.638993	0.787684	0.975676	0.851858	0.675889	0.248409	0.983855	0.710476	0.243075	0.645963	0.981802	0.802856	0.844858	0.692519	0.923417	0.808793	0.803802	0.655385	0.85698	0.890065	0.612117	0.634611	0.96372	0.916717	0.879863	0.679398	0.981631	0.931017	0.414396	0.975189	0.787132	0.626292	0.618502	0.415062	0.956243	0.863678	0.99307	0.45932	0.284929
DDB_G0268566	0.327383	0.170063	0.742792	0.696272	0.81085	0.60131	0.596532	0.608036	0.663184	0.563751	0.422343	0.500435	0.991796	0.91555	0.762766	0.681545	0.986696	0.862002	0.77016	0.792015	0.987569	0.937868	0.877993	0.824474	0.947866	0.762346	0.652879	0.693721	0.931942	0.885021	0.820021	0.731897	0.979	0.779623	0.636441	0.811478	0.963939	0.757701	0.846205	0.975184	0.492079	0.687102	0.407156	0.593305	0.892838	0.727687	0.992645	0.583562	0.538893
DDB_G0268568	0.647637	0.692934	0.806383	0.773505	0.861917	0.810068	0.825761	0.834345	0.952971	0.921341	0.855763	0.802146	0.993777	0.9296	0.84454	0.736524	0.989302	0.939673	0.823683	0.831989	0.994586	0.95551	0.899411	0.843215	0.962978	0.878309	0.835353	0.806618	0.963212	0.932761	0.881919	0.827835	0.982043	0.942522	0.910425	0.83207	0.993089	0.951165	0.874474	0.98254	0.883254	0.785401	0.866892	0.759451	0.962903	0.894155	0.994647	0.68473	0.632604
DDB_G0268570	0.127039	0.669636	0.790901	0.475426	0.251115	0.255966	0.146837	0.140513	0.946008	0.76081	0.64946	0.550716	0.970109	0.782326	0.655716	0.416179	0.987864	0.743735	0.489384	0.799414	0.961036	0.781544	0.878935	0.712681	0.950835	0.718782	0.699092	0.662111	0.890866	0.818543	0.813607	0.336683	0.969501	0.896173	0.0942861	0.143635	0.973114	0.316818	0.23883	0.412975	0.417433	0.141504	0.492846	0.580494	0.93921	0.850323	0.990811	0.54071	0.452258
DDB_G0268572	0.651364	0.682118	0.807797	0.772096	0.85174	0.812664	0.823579	0.795338	0.949494	0.914936	0.834374	0.787566	0.993699	0.91026	0.838114	0.635003	0.986824	0.93648	0.779459	0.319082	0.993845	0.949028	0.446791	0.308007	0.955138	0.363718	0.187566	0.142556	0.72897	0.55438	0.372555	0.0748915	0.97298	0.921526	0.875101	0.45076	0.990287	0.896184	0.324621	0.967552	0.375512	0.413276	0.554786	0.69643	0.91684	0.55891	0.964818	0.150319	0.0317806
DDB_G0268574	0.414422	0.547623	0.784202	0.578242	0.857004	0.789125	0.739683	0.797103	0.949076	0.900766	0.824285	0.796155	0.991307	0.865298	0.832931	0.724294	0.974457	0.938332	0.806664	0.765588	0.993851	0.820555	0.644579	0.640579	0.957834	0.84274	0.823939	0.757952	0.960274	0.932403	0.864659	0.46181	0.980002	0.940626	0.87864	0.824936	0.991941	0.751893	0.825874	0.974821	0.879743	0.759231	0.849992	0.385815	0.944349	0.821972	0.994355	0.395897	0.415479
DDB_G0268576	0.510959	0.432918	0.644501	0.60686	0.8329	0.611074	0.697574	0.77517	0.82347	0.846378	0.80489	0.777963	0.993005	0.910695	0.772112	0.463988	0.987369	0.928691	0.697726	0.457043	0.993549	0.933212	0.692586	0.354024	0.95591	0.763494	0.504805	0.621041	0.939811	0.783592	0.787824	0.589618	0.973634	0.917094	0.882011	0.759956	0.983143	0.939742	0.851366	0.944818	0.785499	0.493963	0.756325	0.64958	0.774865	0.622264	0.994208	0.197569	0.188264
DDB_G0268578	0.377017	0.643367	0.759562	0.69845	0.675889	0.460644	0.593163	0.692878	0.830512	0.765063	0.694441	0.687666	0.990995	0.887014	0.712784	0.524651	0.986327	0.908756	0.754205	0.759952	0.992424	0.943064	0.832149	0.711047	0.956802	0.776055	0.557895	0.203722	0.90602	0.732449	0.276584	0.246012	0.869436	0.285539	0.331152	0.483196	0.974883	0.932973	0.849387	0.961104	0.741148	0.187053	0.762679	0.277077	0.904004	0.648204	0.851497	0.623447	0.409226
DDB_G0268580	0.538963	0.590697	0.727045	0.690888	0.793053	0.73704	0.75591	0.767614	0.92461	0.881056	0.793619	0.739672	0.990009	0.897285	0.795373	0.655694	0.982183	0.917181	0.759127	0.775137	0.992113	0.934695	0.864638	0.790837	0.945561	0.841368	0.784956	0.643019	0.947254	0.90206	0.739135	0.759678	0.971744	0.86359	0.874425	0.777573	0.979438	0.927331	0.828583	0.943792	0.717752	0.61922	0.810765	0.574203	0.914132	0.854782	0.982456	0.519865	0.560553
DDB_G0268582	0.451211	0.49899	0.643881	0.613276	0.727206	0.668406	0.691321	0.702671	0.884585	0.828321	0.717948	0.668948	0.984504	0.855153	0.737067	0.574153	0.973332	0.889326	0.688795	0.702518	0.988438	0.905951	0.812212	0.722094	0.921265	0.792959	0.722242	0.677046	0.92613	0.861535	0.766593	0.684821	0.956212	0.875461	0.827876	0.703781	0.981803	0.896751	0.761099	0.95662	0.75856	0.625392	0.739186	0.590993	0.917342	0.800382	0.983187	0.532254	0.478111
DDB_G0268584	0.482484	0.257198	0.753826	0.742226	0.43181	0.802516	0.668273	0.566313	0.549682	0.606534	0.653583	0.369811	0.990784	0.836002	0.825906	0.338793	0.984569	0.931732	0.534901	0.0701524	0.992012	0.906786	0.26008	0.318906	0.811678	0.101396	0.129265	0.0412096	0.88024	0.867412	0.58071	0.428525	0.856749	0.855784	0.394949	0.0167919	0.965273	0.935861	0.524749	0.903471	0.0626198	0.00174237	0.43355	0.0118551	0.725139	0.608451	0.9937	0.08018	0.0945385
DDB_G0268586	0.303495	0.664482	0.57753	0.464382	0.557181	0.361798	0.154189	0.128125	0.698741	0.424159	0.248559	0.541925	0.985067	0.862264	0.816974	0.560096	0.988743	0.9076	0.592941	0.302103	0.989568	0.921477	0.556637	0.317924	0.890742	0.614983	0.429175	0.39887	0.906665	0.759486	0.537514	0.124085	0.981815	0.907441	0.564212	0.625106	0.988674	0.647237	0.67278	0.949087	0.845897	0.738792	0.831545	0.37177	0.912825	0.697832	0.993344	0.371053	0.374197
DDB_G0268588	0.586771	0.277159	0.175738	0.389475	0.323126	0.135895	0.343764	0.600257	0.934807	0.912421	0.710656	0.54862	0.991553	0.765951	0.472366	0.274995	0.974471	0.846178	0.60559	0.807528	0.993096	0.928387	0.841376	0.746689	0.949108	0.790765	0.789631	0.775702	0.937212	0.920444	0.789646	0.792509	0.956546	0.803226	0.752409	0.544009	0.981401	0.941066	0.846693	0.965612	0.776343	0.661765	0.853492	0.658665	0.945193	0.865986	0.967359	0.329041	0.0749051
DDB_G0268590	0.00574445	0.653368	0.777477	0.670097	0.00753649	0.00677466	0.0355446	0.210436	0.948009	0.71771	0.227514	0.407014	0.973343	0.430979	0.509206	0.166952	0.94881	0.901182	0.610799	0.751546	0.99217	0.94429	0.825678	0.795779	0.950448	0.849779	0.787819	0.750216	0.939825	0.910487	0.852093	0.800008	0.960262	0.881267	0.838918	0.0146187	0.988614	0.942822	0.00259795	0.976414	0.00364862	0.00195895	0.00120288	0.000704588	0.935669	0.882627	0.971459	0.238608	0.146695
DDB_G0268592	0.32207	0.664126	0.788676	0.760118	0.321994	0.349891	0.545648	0.774358	0.952761	0.885656	0.561957	0.473847	0.991952	0.798286	0.63405	0.722163	0.982786	0.916583	0.811085	0.539862	0.994595	0.915764	0.467301	0.089968	0.912288	0.376484	0.0753741	0.0308305	0.927506	0.473595	0.232088	0.067551	0.94766	0.714368	0.353008	0.116171	0.991938	0.780183	0.365445	0.955358	0.602599	0.259495	0.860027	0.715921	0.962861	0.892831	0.994734	0.660325	0.511004
DDB_G0268594	0.499345	0.0536357	0.767543	0.728796	0.414162	0.692311	0.716027	0.583901	0.263093	0.204276	0.770397	0.772207	0.992027	0.53747	0.178087	0.000869275	0.871733	0.408778	0.00260573	0.00398952	0.991427	0.123038	0.0705857	0.008212	0.0890471	0.0195131	0.00231341	0.00609177	0.733092	0.0973631	0.490387	0.628943	0.95469	0.912415	0.700578	0.771976	0.960499	0.290478	0.524192	0.946168	0.853482	0.100347	0.751113	0.203383	0.477388	0.576192	0.923303	0.0261585	0.0536573
DDB_G0268596	0.509839	0.559004	0.699238	0.665044	0.771686	0.713908	0.735846	0.746716	0.912392	0.865255	0.768481	0.634487	0.988429	0.884297	0.70579	0.628065	0.979528	0.87191	0.736284	0.752153	0.986195	0.926211	0.847844	0.76906	0.902098	0.768095	0.69395	0.661196	0.940818	0.890092	0.810065	0.736614	0.967455	0.902391	0.859646	0.755215	0.986884	0.918094	0.808835	0.967123	0.810072	0.687333	0.79015	0.64637	0.937641	0.838033	0.988232	0.585376	0.534563
DDB_G0268598	0.525248	0.575594	0.714908	0.678797	0.782686	0.726197	0.745743	0.757897	0.919105	0.873675	0.782658	0.728266	0.989316	0.891452	0.78638	0.64314	0.980976	0.913387	0.748072	0.764833	0.991614	0.930959	0.857198	0.781109	0.94244	0.83493	0.775575	0.737928	0.944323	0.896665	0.820781	0.748832	0.969705	0.90887	0.867647	0.767416	0.987997	0.923101	0.819329	0.969585	0.82231	0.702126	0.801766	0.661173	0.942165	0.847837	0.989334	0.599243	0.54833
DDB_G0268600	0.658045	0.696962	0.808579	0.77766	0.867573	0.815981	0.83264	0.839681	0.954459	0.923475	0.858817	0.805948	0.993959	0.931123	0.847241	0.739691	0.989673	0.94111	0.827718	0.825866	0.994724	0.956509	0.895453	0.831168	0.963868	0.870265	0.794668	0.660778	0.963912	0.933373	0.831569	0.829749	0.981955	0.893527	0.892386	0.824866	0.975064	0.902839	0.862641	0.958583	0.878797	0.485153	0.803357	0.438804	0.944929	0.392163	0.986308	0.340491	0.250716
DDB_G0268602	0.604761	0.617537	0.800689	0.708431	0.806984	0.782024	0.770023	0.811533	0.929212	0.890275	0.809067	0.712415	0.990283	0.927515	0.678116	0.714702	0.983754	0.900789	0.774014	0.796413	0.985786	0.950729	0.891691	0.839762	0.915327	0.78906	0.676433	0.731784	0.956278	0.924763	0.837729	0.755753	0.979856	0.923836	0.87727	0.783054	0.988262	0.920331	0.815655	0.97392	0.840983	0.716975	0.811975	0.658523	0.942988	0.762712	0.944797	0.549773	0.495609
DDB_G0268604	0.536903	0.587978	0.725382	0.688879	0.791693	0.735216	0.754343	0.766186	0.923775	0.879911	0.791907	0.73815	0.989902	0.896224	0.793834	0.653801	0.982019	0.91671	0.757149	0.773544	0.99205	0.934062	0.863319	0.78936	0.945026	0.840426	0.783427	0.639606	0.946818	0.901173	0.736632	0.757994	0.971467	0.86183	0.873351	0.776363	0.979047	0.926762	0.82731	0.94301	0.715129	0.582119	0.809353	0.671499	0.945133	0.853666	0.990035	0.368558	0.317807
DDB_G0268608	0.568386	0.62243	0.754512	0.645982	0.813808	0.760116	0.712964	0.788617	0.935243	0.851187	0.816649	0.761874	0.986767	0.910087	0.813095	0.683416	0.977495	0.897643	0.711633	0.735942	0.993114	0.942599	0.879823	0.80968	0.952329	0.854796	0.802865	0.769246	0.953003	0.913215	0.848795	0.783317	0.975927	0.926446	0.888182	0.799796	0.990588	0.936065	0.847606	0.975803	0.852567	0.740577	0.832603	0.700928	0.952764	0.871319	0.991875	0.637094	0.586125
DDB_G0268610	0.537114	0.588446	0.725779	0.689216	0.791971	0.735349	0.754593	0.766445	0.923951	0.88021	0.792256	0.738344	0.98992	0.896422	0.794121	0.654187	0.982044	0.916781	0.757509	0.77372	0.992059	0.934185	0.863477	0.789581	0.945094	0.840557	0.783646	0.747062	0.946899	0.901354	0.828894	0.758343	0.971513	0.914001	0.873507	0.776645	0.988692	0.926891	0.827608	0.971411	0.830721	0.712477	0.809682	0.671895	0.945229	0.853801	0.990056	0.609932	0.558868
DDB_G0268612	0.638412	0.688094	0.802289	0.768329	0.857484	0.805032	0.820149	0.829933	0.951802	0.919316	0.853053	0.798871	0.993604	0.928341	0.84187	0.732687	0.988959	0.93851	0.820459	0.82957	0.994449	0.95464	0.897952	0.841029	0.962171	0.876151	0.832601	0.803779	0.962232	0.931002	0.87902	0.82393	0.981594	0.94132	0.90879	0.829816	0.992878	0.949999	0.872435	0.982009	0.881043	0.781385	0.864365	0.754442	0.962177	0.892933	0.994433	0.680697	0.628495
DDB_G0268614	0.116939	0.320512	0.523273	0.488034	0.528328	0.401086	0.647766	0.763397	0.944779	0.905472	0.766696	0.453463	0.99046	0.833867	0.439672	0.496394	0.985709	0.842489	0.771451	0.790459	0.990555	0.937227	0.79394	0.457805	0.911262	0.515233	0.195024	0.470344	0.889531	0.521475	0.737956	0.194918	0.972328	0.928022	0.826466	0.0131581	0.981435	0.945303	0.00548038	0.941368	0.0231244	0.0865951	0.00413803	0.0227309	0.890321	0.279532	0.980818	0.0896649	0.0625695
DDB_G0268616	0.372358	0.618219	0.755035	0.701168	0.793304	0.554762	0.716626	0.787246	0.930572	0.909346	0.833496	0.688866	0.991455	0.882164	0.571697	0.402101	0.985748	0.864195	0.641854	0.792961	0.990862	0.926583	0.84216	0.815413	0.950517	0.664967	0.713067	0.74385	0.87062	0.882899	0.807447	0.805875	0.975096	0.872472	0.694779	0.410029	0.989355	0.908995	0.333469	0.940559	0.387964	0.518058	0.04697	0.112568	0.950831	0.704984	0.985066	0.519363	0.348015
DDB_G0268618	0.501332	0.609927	0.75603	0.740737	0.851143	0.783608	0.804112	0.81333	0.947455	0.914353	0.842878	0.792876	0.993023	0.922626	0.832411	0.389738	0.98837	0.934109	0.611294	0.298882	0.993828	0.892639	0.512949	0.533548	0.804079	0.310854	0.329998	0.262769	0.959167	0.929071	0.872844	0.811708	0.97934	0.934408	0.91127	0.822406	0.993257	0.948048	0.847082	0.981791	0.842808	0.537449	0.843094	0.65863	0.957888	0.881804	0.994573	0.0187078	0.013625
DDB_G0268620	0.593425	0.416416	0.570127	0.502031	0.857343	0.8025	0.809928	0.821876	0.953165	0.921765	0.840858	0.624681	0.993791	0.924266	0.734932	0.536709	0.988856	0.894966	0.617562	0.423548	0.992419	0.920126	0.732464	0.417105	0.961049	0.861779	0.699131	0.524526	0.960471	0.91466	0.791653	0.761461	0.977416	0.886221	0.863143	0.587181	0.991836	0.947243	0.83274	0.980842	0.854317	0.771252	0.828259	0.7449	0.953247	0.888606	0.993422	0.603183	0.444781
DDB_G0268622	0.160516	0.182026	0.317804	0.362127	0.769769	0.746565	0.789338	0.826397	0.943893	0.906675	0.787602	0.792613	0.992291	0.901626	0.822186	0.685484	0.985753	0.923397	0.789049	0.743689	0.986866	0.948806	0.818617	0.77263	0.903144	0.823391	0.730787	0.412493	0.949749	0.92151	0.858668	0.248037	0.979583	0.824747	0.142056	0.112013	0.980233	0.215558	0.14022	0.917023	0.675596	0.16083	0.702941	0.097196	0.930616	0.885025	0.994566	0.0509003	0.0935561
DDB_G0268624	0.0832533	0.182654	0.401965	0.317954	0.637879	0.580945	0.62594	0.784354	0.93682	0.906014	0.776387	0.587886	0.991537	0.855599	0.676841	0.695777	0.980009	0.861909	0.789067	0.74661	0.991155	0.863955	0.728694	0.782618	0.812054	0.711226	0.758344	0.717945	0.941309	0.870201	0.685085	0.597323	0.965348	0.797445	0.759644	0.718684	0.986435	0.926044	0.819924	0.977908	0.809955	0.754617	0.796948	0.72485	0.94845	0.840353	0.99275	0.160079	0.153394
DDB_G0268626	0.147195	0.0360104	0.044691	0.0814506	0.747523	0.742544	0.752603	0.759376	0.929498	0.900757	0.838687	0.747357	0.992826	0.919726	0.833977	0.717048	0.987539	0.933994	0.802232	0.641583	0.993781	0.946692	0.830029	0.816117	0.958917	0.646002	0.824693	0.790757	0.854933	0.924655	0.867052	0.787745	0.873666	0.670966	0.3419	0.548138	0.992433	0.944963	0.862206	0.981328	0.865779	0.77088	0.823528	0.727499	0.958575	0.884701	0.993524	0.665714	0.601375
DDB_G0268628	0.00854022	0.040889	0.550824	0.220003	0.281163	0.224475	0.46499	0.412641	0.783768	0.880142	0.835175	0.391042	0.987698	0.730104	0.642104	0.1499	0.979226	0.867327	0.450323	0.780218	0.962689	0.731255	0.763817	0.801823	0.871889	0.678139	0.412819	0.34981	0.611125	0.312	0.134649	0.1518	0.958976	0.90305	0.881977	0.706584	0.988681	0.933377	0.689393	0.976063	0.862238	0.735868	0.76769	0.581076	0.957985	0.740557	0.981856	0.291384	0.159017
DDB_G0268630	0.640928	0.338509	0.412755	0.360678	0.83734	0.755596	0.783898	0.790507	0.952253	0.920433	0.854129	0.800922	0.99358	0.927527	0.839689	0.732391	0.989189	0.938826	0.822387	0.822646	0.994472	0.955059	0.888542	0.77559	0.96124	0.874126	0.740618	0.607409	0.950996	0.915145	0.778211	0.81972	0.958342	0.872189	0.905445	0.814849	0.992218	0.9468	0.865276	0.979629	0.872827	0.76473	0.866204	0.714324	0.953221	0.535325	0.988562	0.647338	0.549968
DDB_G0268632	0.640558	0.664973	0.805843	0.773559	0.866942	0.81641	0.832059	0.836331	0.954209	0.921411	0.838889	0.655398	0.993932	0.930481	0.837973	0.453935	0.989614	0.939659	0.734087	0.57948	0.99468	0.909141	0.734917	0.83578	0.963535	0.867487	0.836646	0.809985	0.956138	0.931481	0.872562	0.828013	0.977498	0.845663	0.899898	0.717995	0.993044	0.951948	0.65413	0.982603	0.26614	0.27158	0.416007	0.312332	0.815666	0.364505	0.994717	0.532732	0.548994
DDB_G0268634	0.29683	0.510636	0.747924	0.671056	0.455274	0.298956	0.398624	0.422763	0.814562	0.916334	0.659739	0.71145	0.985708	0.915682	0.767981	0.549856	0.974907	0.907921	0.687486	0.672498	0.991622	0.92066	0.872683	0.819909	0.954502	0.775822	0.798772	0.774676	0.874303	0.903544	0.850898	0.813802	0.967711	0.889662	0.738655	0.77738	0.991337	0.932667	0.848779	0.976917	0.844484	0.714508	0.776092	0.570351	0.912841	0.879811	0.968513	0.646699	0.474864
DDB_G0268636	0.576856	0.640663	0.508327	0.412067	0.705706	0.635486	0.531529	0.510391	0.888934	0.802206	0.461379	0.477615	0.99207	0.891184	0.799007	0.162685	0.972711	0.906175	0.137779	0.0724857	0.993646	0.813069	0.4771	0.184408	0.813998	0.44754	0.205722	0.396482	0.931723	0.81365	0.795079	0.7842	0.970734	0.92827	0.89301	0.726479	0.982165	0.916463	0.655232	0.978104	0.814979	0.270684	0.826431	0.251736	0.85813	0.601262	0.993907	0.0844976	0.0775256
DDB_G0268638	0.0219984	0.240903	0.406909	0.580281	0.637515	0.339912	0.213393	0.192731	0.935718	0.848933	0.724935	0.769868	0.990398	0.909804	0.829451	0.709545	0.986401	0.928856	0.715375	0.629138	0.993615	0.93391	0.749869	0.461784	0.9567	0.82975	0.659904	0.599967	0.930268	0.829722	0.631332	0.352528	0.951491	0.922838	0.829814	0.80985	0.972133	0.849584	0.784793	0.975889	0.856372	0.622139	0.777371	0.378906	0.94579	0.864931	0.993695	0.650307	0.616275
DDB_G0268640	0.490593	0.40784	0.633234	0.553779	0.573545	0.681139	0.631304	0.3674	0.910064	0.88959	0.79061	0.640969	0.990058	0.782054	0.79541	0.638679	0.975774	0.904307	0.751994	0.350802	0.961765	0.904444	0.657533	0.137815	0.92086	0.252099	0.0402332	0.000423757	0.844846	0.493785	0.00278952	0.00156403	0.90894	0.0572412	0.0208701	0.00930028	0.942747	0.730581	0.466572	0.978329	0.870585	0.746465	0.788993	0.644339	0.950585	0.860722	0.993924	0.0963045	0.0562546
DDB_G0268642	0.237048	0.681006	0.777856	0.766155	0.486197	0.262988	0.450052	0.632163	0.921681	0.917382	0.842852	0.754652	0.990835	0.840593	0.704531	0.614559	0.987637	0.922231	0.819644	0.519175	0.993541	0.95301	0.624866	0.499747	0.952645	0.649023	0.577823	0.320171	0.777938	0.629418	0.210231	0.0618016	0.979496	0.827427	0.635025	0.418065	0.986138	0.852511	0.611908	0.981633	0.724071	0.51968	0.675542	0.58213	0.918784	0.861371	0.981779	0.147264	0.347042
DDB_G0268644	0.0392629	0.0744567	0.753918	0.567046	0.00362529	0.120942	0.286934	0.23988	0.292548	0.525218	0.491654	0.158275	0.979787	0.819376	0.811699	0.0667859	0.987929	0.868429	0.601611	0.288063	0.983809	0.869114	0.434021	0.4834	0.416024	0.0579758	0.0465924	0.0268275	0.955511	0.925552	0.860204	0.0830372	0.978608	0.934436	0.289561	0.030237	0.992188	0.672023	0.269745	0.60702	0.0615589	0.0127972	0.0496587	0.00716202	0.961934	0.884472	0.994757	0.440606	0.327314
DDB_G0268646	0.651475	0.621661	0.792092	0.771933	0.858205	0.810419	0.829976	0.836893	0.952381	0.919172	0.853205	0.792269	0.993723	0.929331	0.841796	0.737609	0.989431	0.939863	0.825137	0.831788	0.994554	0.955595	0.898723	0.781066	0.962441	0.877616	0.650187	0.523379	0.963198	0.888735	0.699158	0.648157	0.954128	0.790786	0.758001	0.684172	0.992384	0.950871	0.838057	0.972187	0.863749	0.728386	0.702428	0.277848	0.95791	0.797351	0.992882	0.650364	0.560665
DDB_G0268650	0.645706	0.680271	0.799186	0.749824	0.855848	0.80593	0.814048	0.784697	0.949602	0.91596	0.826995	0.444011	0.99305	0.906725	0.603041	0.444573	0.987396	0.790256	0.619645	0.4965	0.971059	0.878767	0.658531	0.361709	0.960558	0.870306	0.830055	0.804284	0.961327	0.92235	0.876839	0.812488	0.979805	0.938952	0.873246	0.823628	0.992585	0.840594	0.860422	0.974002	0.880275	0.597898	0.84559	0.553351	0.918119	0.613988	0.981377	0.0412099	0.0307444
DDB_G0268652	0.303014	0.0852986	0.299226	0.0820603	0.81824	0.77922	0.732579	0.623928	0.936502	0.903244	0.782538	0.619854	0.988274	0.847805	0.725713	0.651953	0.980173	0.810836	0.606858	0.276325	0.985211	0.724657	0.25253	0.119798	0.75344	0.315903	0.17107	0.215355	0.93471	0.874379	0.856744	0.778822	0.973113	0.891585	0.891639	0.802296	0.991447	0.94631	0.859621	0.977663	0.855184	0.776019	0.854663	0.712503	0.947372	0.865682	0.987262	0.217077	0.063962
DDB_G0268656	0.545047	0.244764	0.733767	0.657384	0.569991	0.73503	0.744288	0.470441	0.730595	0.760572	0.717866	0.250396	0.988453	0.700298	0.271711	0.0285013	0.934206	0.43546	0.0455649	0.00269413	0.983339	0.65104	0.0635382	0.0488338	0.941613	0.428822	0.346628	0.313708	0.887638	0.799324	0.685981	0.365475	0.977196	0.901647	0.856147	0.154289	0.983532	0.928736	0.175007	0.865784	0.0346296	0.0279829	0.369475	0.310259	0.94562	0.813623	0.994407	0.62787	0.549072
DDB_G0268660	0.615313	0.528075	0.777571	0.451535	0.683188	0.776357	0.594651	0.615913	0.87621	0.282647	0.208039	0.136123	0.974416	0.80882	0.632149	0.630528	0.986244	0.931859	0.768152	0.443635	0.993664	0.939514	0.63603	0.798381	0.943624	0.496101	0.772023	0.784996	0.931649	0.917826	0.833581	0.681556	0.962221	0.724198	0.902177	0.795036	0.988335	0.902488	0.848915	0.869576	0.75072	0.702306	0.818999	0.57863	0.950826	0.866813	0.992523	0.65142	0.602332
DDB_G0268662	0.307814	0.324963	0.799587	0.759924	0.532435	0.656749	0.611631	0.570387	0.81203	0.715926	0.515233	0.275687	0.993166	0.925157	0.657323	0.656839	0.988157	0.861016	0.771065	0.7465	0.981231	0.931966	0.851341	0.790678	0.953417	0.829518	0.7137	0.64727	0.951613	0.90068	0.824104	0.79724	0.978189	0.930538	0.893916	0.764275	0.991799	0.928536	0.845756	0.968986	0.854752	0.747389	0.665429	0.716274	0.943407	0.676373	0.991384	0.542961	0.269173
DDB_G0268664	0.646155	0.590349	0.745114	0.752595	0.857145	0.807632	0.830728	0.837805	0.953542	0.922487	0.847969	0.79723	0.993801	0.924856	0.838738	0.446453	0.989289	0.940165	0.727999	0.824377	0.994682	0.954665	0.899403	0.844423	0.962815	0.87921	0.837227	0.808331	0.963165	0.933645	0.837402	0.556068	0.982399	0.941903	0.897588	0.825076	0.992942	0.939504	0.865606	0.982444	0.883832	0.784957	0.86731	0.758371	0.963036	0.867876	0.993544	0.069264	0.0461615
DDB_G0268666	0.430055	0.176691	0.555694	0.742247	0.676813	0.755	0.718143	0.730767	0.911825	0.679603	0.582326	0.514067	0.988462	0.883642	0.769757	0.602838	0.987862	0.933346	0.758843	0.817424	0.993792	0.929851	0.886949	0.763663	0.934178	0.866551	0.725272	0.699119	0.920428	0.927637	0.87169	0.81822	0.938706	0.844198	0.78261	0.69597	0.99213	0.947265	0.846721	0.979896	0.856716	0.763952	0.825053	0.708905	0.952879	0.871378	0.993188	0.118301	0.0746977
DDB_G0268668	0.112536	0.310014	0.69917	0.363794	0.588589	0.350155	0.628013	0.490004	0.911199	0.901295	0.825285	0.760234	0.983526	0.914027	0.786359	0.540746	0.982841	0.918305	0.751793	0.360287	0.992642	0.917523	0.754053	0.817909	0.946464	0.697054	0.798213	0.672521	0.809735	0.889128	0.825397	0.789762	0.915862	0.496832	0.543319	0.594789	0.960263	0.87288	0.844065	0.977624	0.591171	0.370497	0.684625	0.471655	0.927495	0.851659	0.989375	0.180451	0.278629
DDB_G0268670	0.485161	0.535383	0.676021	0.643761	0.753299	0.69511	0.717782	0.729388	0.902351	0.851038	0.74814	0.697729	0.987005	0.872292	0.76124	0.607353	0.977168	0.901814	0.717697	0.732856	0.990045	0.918368	0.834039	0.751098	0.931956	0.814248	0.748553	0.706274	0.935353	0.879275	0.791844	0.716186	0.96332	0.892195	0.846867	0.735136	0.985022	0.91001	0.791083	0.963102	0.789519	0.662306	0.769798	0.623842	0.93035	0.823909	0.986454	0.563729	0.513549
DDB_G0268672	0.457313	0.505405	0.649668	0.61872	0.732302	0.673419	0.696017	0.707661	0.88769	0.832412	0.723567	0.674876	0.98498	0.857932	0.740931	0.58006	0.974086	0.891521	0.694036	0.707874	0.988741	0.908241	0.816123	0.726974	0.92337	0.797015	0.727474	0.682357	0.927714	0.865046	0.771411	0.690738	0.957466	0.878596	0.832032	0.625167	0.982383	0.899224	0.682827	0.957837	0.693405	0.632419	0.630762	0.597117	0.874853	0.724608	0.983839	0.538857	0.484298
DDB_G0268674	0.485212	0.535432	0.67606	0.643801	0.753331	0.695145	0.717815	0.72942	0.902367	0.851059	0.748172	0.697761	0.987007	0.872309	0.761265	0.607394	0.977172	0.901825	0.717729	0.732887	0.990046	0.918379	0.834058	0.751126	0.931965	0.814267	0.74858	0.706305	0.935361	0.879291	0.791871	0.71622	0.963325	0.89221	0.846887	0.735166	0.985024	0.910023	0.791109	0.963108	0.789548	0.662344	0.769828	0.623885	0.93036	0.823931	0.986457	0.563771	0.513593
DDB_G0268676	0.459391	0.508415	0.651965	0.620666	0.733649	0.675413	0.697687	0.709163	0.889308	0.833962	0.725825	0.677059	0.985164	0.859248	0.742522	0.582377	0.974358	0.892268	0.696043	0.710349	0.98884	0.909073	0.818025	0.729463	0.924024	0.798446	0.729078	0.684458	0.92832	0.86616	0.773466	0.511216	0.958001	0.879717	0.710042	0.712387	0.982606	0.806835	0.768818	0.914616	0.765866	0.63527	0.522075	0.406006	0.920801	0.806168	0.984112	0.541124	0.486899
DDB_G0268678	0.0444058	0.213001	0.539579	0.413741	0.573646	0.210128	0.387323	0.56118	0.870484	0.896377	0.819003	0.702895	0.992455	0.718361	0.503945	0.224735	0.97328	0.839249	0.517636	0.72678	0.98908	0.950069	0.537998	0.355963	0.924105	0.523268	0.44434	0.692768	0.581009	0.341671	0.782281	0.736555	0.973803	0.793221	0.684552	0.0544384	0.944559	0.75654	0.156912	0.977537	0.0221088	0.0123388	0.0124939	0.0106684	0.723399	0.410499	0.992011	0.230306	0.105457
DDB_G0268680	0.0521211	0.220823	0.482263	0.425032	0.342718	0.205553	0.234622	0.426531	0.938202	0.911635	0.850274	0.628453	0.993404	0.915558	0.672268	0.156132	0.987785	0.85751	0.218669	0.13714	0.987702	0.741241	0.429123	0.0223065	0.857762	0.688184	0.175561	0.264301	0.920556	0.0895242	0.139755	0.114714	0.788549	0.692455	0.729617	0.587479	0.991173	0.93394	0.836196	0.974163	0.866011	0.244908	0.853093	0.369726	0.780921	0.715932	0.988068	0.375565	0.221752
DDB_G0268684	0.0527818	0.248212	0.719594	0.525828	0.464995	0.175977	0.432745	0.772427	0.795865	0.905548	0.75595	0.720585	0.987424	0.629546	0.603545	0.340819	0.969396	0.911635	0.718053	0.794991	0.993092	0.945967	0.705692	0.582299	0.956721	0.772119	0.674101	0.762779	0.89652	0.778373	0.830313	0.771033	0.972803	0.903461	0.720847	0.800671	0.989911	0.85347	0.849266	0.973912	0.849451	0.652801	0.690097	0.739595	0.828472	0.856851	0.915611	0.672318	0.303473
DDB_G0268686	0.0201695	0.66644	0.758528	0.560119	0.106515	0.18169	0.378544	0.446127	0.94204	0.858963	0.654833	0.488623	0.990646	0.873006	0.705004	0.682097	0.982352	0.836301	0.621941	0.653092	0.993077	0.936002	0.839984	0.275453	0.956324	0.851071	0.151903	0.176093	0.960335	0.348684	0.324801	0.377225	0.719809	0.544642	0.660979	0.274901	0.988825	0.888783	0.831912	0.927559	0.866046	0.72529	0.653511	0.258532	0.944947	0.843829	0.994163	0.0806596	0.0781698
DDB_G0268688	0.493493	0.542531	0.683222	0.651718	0.759954	0.701101	0.724584	0.735723	0.905503	0.855987	0.755676	0.704875	0.987533	0.876643	0.766644	0.614638	0.977975	0.904108	0.724743	0.739743	0.990413	0.921046	0.838919	0.757504	0.93432	0.819225	0.754613	0.712766	0.937243	0.883456	0.79844	0.723375	0.964793	0.895976	0.851783	0.582667	0.985715	0.912849	0.637528	0.964638	0.661017	0.595645	0.559069	0.520413	0.88995	0.750069	0.978401	0.4726	0.421098
DDB_G0268690	0.493543	0.542579	0.683259	0.651757	0.759985	0.701134	0.724615	0.735753	0.905518	0.856007	0.755707	0.704905	0.987535	0.876659	0.766669	0.614678	0.977979	0.904118	0.724774	0.739772	0.990414	0.921056	0.838938	0.757531	0.934328	0.819243	0.754638	0.712796	0.93725	0.883471	0.798465	0.723408	0.964798	0.89599	0.851801	0.743251	0.985717	0.91286	0.797661	0.964644	0.797162	0.510591	0.776662	0.408851	0.824011	0.52008	0.973959	0.37818	0.219891
DDB_G0268692	0.547208	0.562927	0.727241	0.688665	0.742468	0.75322	0.768533	0.516758	0.911276	0.862699	0.705048	0.710656	0.990106	0.789305	0.796834	0.671843	0.958914	0.917157	0.769748	0.792183	0.979983	0.777332	0.646048	0.748598	0.949588	0.853299	0.712288	0.703218	0.959156	0.802659	0.749796	0.783015	0.939155	0.87577	0.890302	0.697374	0.986197	0.879028	0.788145	0.959212	0.803947	0.680247	0.740044	0.635946	0.933265	0.830545	0.987105	0.541078	0.404816
DDB_G0268694	0.461734	0.409361	0.660163	0.456113	0.758396	0.694934	0.694249	0.653273	0.898864	0.880762	0.431293	0.706706	0.980961	0.759131	0.75178	0.610282	0.907014	0.894826	0.659255	0.4461	0.982441	0.891878	0.821615	0.636961	0.937865	0.745119	0.717032	0.710028	0.922879	0.872941	0.796204	0.53982	0.96456	0.87693	0.360525	0.637922	0.986653	0.664979	0.762827	0.905134	0.796655	0.69541	0.638369	0.419862	0.933633	0.788542	0.978285	0.554801	0.560963
DDB_G0268696	0.28334	0.644211	0.74689	0.728058	0.758584	0.68556	0.582668	0.37904	0.946022	0.908327	0.770022	0.594677	0.992117	0.873628	0.679708	0.555972	0.981213	0.904724	0.485687	0.500849	0.983924	0.580278	0.472461	0.254645	0.540515	0.325434	0.191198	0.321848	0.962801	0.926179	0.81311	0.745652	0.980542	0.916157	0.876481	0.830234	0.989866	0.933696	0.867411	0.981097	0.815572	0.701916	0.794436	0.708667	0.754459	0.500485	0.994588	0.487087	0.451765
DDB_G0268698	0.554501	0.641365	0.728991	0.695921	0.826503	0.773072	0.759901	0.804564	0.939947	0.90311	0.836273	0.77958	0.992144	0.91373	0.817647	0.60813	0.985561	0.933282	0.590363	0.482564	0.993348	0.91281	0.743927	0.719029	0.88054	0.649994	0.618307	0.384289	0.954508	0.921681	0.828257	0.751779	0.977496	0.927877	0.890735	0.784095	0.988228	0.935412	0.803374	0.975502	0.878345	0.766676	0.788334	0.655217	0.959043	0.891662	0.993916	0.101775	0.0390684
DDB_G0268702	0.570475	0.664918	0.800721	0.76844	0.857262	0.769311	0.80842	0.834133	0.944945	0.919146	0.845788	0.78093	0.993428	0.894089	0.829997	0.726513	0.984509	0.932931	0.820387	0.790478	0.993073	0.891938	0.669215	0.54851	0.944093	0.814836	0.758394	0.67731	0.947222	0.919944	0.80473	0.570831	0.981795	0.942329	0.910168	0.828268	0.993091	0.948078	0.871411	0.982818	0.880794	0.740945	0.862401	0.536538	0.951961	0.84316	0.994234	0.017644	0.0224689
DDB_G0268704	0.560479	0.59958	0.71567	0.616064	0.833736	0.737721	0.487584	0.547718	0.928389	0.597072	0.518285	0.392675	0.964878	0.757296	0.524598	0.680128	0.985879	0.921244	0.747502	0.805078	0.993066	0.923708	0.878644	0.808644	0.899616	0.842769	0.798388	0.759097	0.944125	0.827911	0.693044	0.805013	0.973058	0.911172	0.873741	0.78111	0.991862	0.881396	0.847949	0.949753	0.861747	0.538023	0.835392	0.0942683	0.662499	0.0852194	0.955868	0.305995	0.0767825
DDB_G0268706	0.619999	0.673543	0.789543	0.744622	0.838151	0.795492	0.813105	0.767661	0.946658	0.910577	0.830559	0.661987	0.993165	0.910826	0.714599	0.65892	0.985903	0.885927	0.764085	0.785257	0.991314	0.94641	0.876177	0.647086	0.935339	0.853149	0.810538	0.760732	0.949105	0.779136	0.806262	0.808982	0.958009	0.927339	0.872483	0.803727	0.976869	0.76636	0.700959	0.963934	0.869587	0.652556	0.808441	0.507149	0.914163	0.647485	0.991474	0.525375	0.259676
DDB_G0268708	0.171213	0.419077	0.761973	0.595228	0.647839	0.457204	0.626807	0.758701	0.86846	0.906949	0.828148	0.360554	0.986709	0.824842	0.642977	0.370034	0.984729	0.779445	0.632579	0.783803	0.973985	0.928939	0.791069	0.735964	0.874759	0.484065	0.587035	0.368738	0.763534	0.742886	0.357045	0.792397	0.975654	0.916175	0.596856	0.706622	0.986861	0.783593	0.840556	0.689804	0.791599	0.2987	0.520598	0.702116	0.897128	0.875597	0.953659	0.629168	0.296731
DDB_G0268710	0.602336	0.379525	0.726511	0.484001	0.600291	0.661087	0.509228	0.568319	0.886566	0.764203	0.813796	0.79914	0.990741	0.891983	0.714415	0.543566	0.982287	0.841796	0.456527	0.467729	0.993125	0.812791	0.717391	0.641235	0.830663	0.743543	0.703917	0.499773	0.953914	0.910966	0.855829	0.600018	0.978397	0.931897	0.655411	0.742333	0.991145	0.677578	0.752161	0.854313	0.769191	0.604034	0.778773	0.644223	0.957412	0.85708	0.990036	0.600397	0.567224
DDB_G0268712	0.378513	0.0555323	0.0265087	0.260669	0.450543	0.188598	0.578724	0.61725	0.917259	0.870162	0.759623	0.087153	0.9781	0.813172	0.035593	0.0338335	0.980256	0.495719	0.419218	0.557664	0.756196	0.65133	0.695037	0.323001	0.919698	0.628331	0.718905	0.64223	0.922603	0.884817	0.800077	0.705946	0.953512	0.884946	0.732475	0.729979	0.986248	0.908677	0.769643	0.957481	0.790806	0.645313	0.673871	0.670071	0.899536	0.714764	0.86806	0.541355	0.34369
DDB_G0268714	0.00463362	0.00784766	0.266542	0.0874417	0.760787	0.124708	0.215658	0.457815	0.328145	0.304422	0.474854	0.694139	0.988849	0.865982	0.625501	0.149089	0.984472	0.840356	0.398239	0.682243	0.991274	0.849532	0.873251	0.796251	0.909919	0.852407	0.681914	0.715306	0.922118	0.852519	0.826876	0.682552	0.961634	0.908247	0.853332	0.697493	0.991065	0.946756	0.851967	0.97755	0.777092	0.699341	0.832889	0.592353	0.849266	0.391399	0.987203	0.636119	0.580345
DDB_G0268716	0.073205	0.400622	0.585857	0.299778	0.606932	0.291852	0.678277	0.588331	0.895864	0.867946	0.788124	0.730086	0.978209	0.883177	0.614902	0.365465	0.984372	0.890106	0.746721	0.388	0.985724	0.906334	0.658983	0.803213	0.944935	0.600105	0.735064	0.725514	0.673835	0.860379	0.806752	0.769796	0.906787	0.732702	0.373704	0.337971	0.987973	0.870601	0.81803	0.960275	0.824708	0.497089	0.737651	0.170684	0.778181	0.802635	0.987142	0.0363658	0.0588123
DDB_G0268718	0.0136494	0.000237744	0.0110325	0.0308146	0.258792	0.743673	0.57449	0.729923	0.147947	0.031391	0.0362237	0.10595	0.973164	0.919659	0.817586	0.372017	0.971109	0.879296	0.142743	0.71872	0.992939	0.696894	0.845726	0.677645	0.829321	0.851659	0.750923	0.637278	0.81962	0.903939	0.857	0.770809	0.949848	0.807665	0.826291	0.783871	0.990962	0.936421	0.776836	0.975003	0.694284	0.730653	0.725756	0.705923	0.927138	0.789898	0.991933	0.35682	0.252584
DDB_G0268720	0.635002	0.6834	0.793037	0.741067	0.85638	0.79583	0.807821	0.826019	0.950117	0.907524	0.841658	0.746262	0.992318	0.918615	0.766277	0.674686	0.987996	0.868302	0.804242	0.826928	0.991123	0.952697	0.891336	0.828876	0.927494	0.770754	0.786834	0.625855	0.958728	0.924712	0.874972	0.609214	0.972337	0.928349	0.876108	0.793686	0.990676	0.793911	0.589774	0.865896	0.592522	0.275304	0.864858	0.721109	0.951966	0.862521	0.994334	0.048046	0.0360195
DDB_G0268724	0.603092	0.658719	0.783534	0.745711	0.837703	0.783941	0.799138	0.811676	0.945811	0.910314	0.839625	0.784509	0.992768	0.921747	0.830364	0.713714	0.987434	0.933181	0.803853	0.779783	0.993927	0.950286	0.869915	0.829454	0.958609	0.840149	0.820358	0.790141	0.947308	0.923947	0.867376	0.807187	0.972931	0.922176	0.867847	0.771546	0.992049	0.944296	0.863231	0.979694	0.871666	0.765909	0.852793	0.732025	0.958893	0.885243	0.993482	0.662831	0.612213
DDB_G0268726	0.483568	0.533417	0.674469	0.642441	0.751748	0.693947	0.716493	0.72809	0.901524	0.84983	0.746706	0.696401	0.986905	0.871569	0.760082	0.605501	0.977019	0.901349	0.716066	0.73144	0.989984	0.917689	0.833308	0.749114	0.931473	0.813298	0.747201	0.70499	0.934984	0.878511	0.790751	0.714841	0.963047	0.891554	0.846015	0.734034	0.984912	0.909449	0.78973	0.962826	0.788362	0.660641	0.76806	0.622419	0.929762	0.744233	0.974718	0.562291	0.41206
DDB_G0268730	0.502777	0.552012	0.593995	0.659039	0.766247	0.617394	0.730736	0.741766	0.854164	0.861391	0.762786	0.712124	0.979432	0.825281	0.687353	0.513332	0.978892	0.906615	0.731269	0.746775	0.990742	0.923932	0.84405	0.763536	0.936726	0.823693	0.760144	0.720534	0.939229	0.887204	0.805204	0.730884	0.966336	0.899761	0.856011	0.750285	0.986364	0.915757	0.803921	0.966035	0.804689	0.679832	0.784471	0.640564	0.935552	0.833902	0.987779	0.579497	0.529118
DDB_G0268732	0.457369	0.50546	0.649714	0.618766	0.73234	0.673459	0.696055	0.707698	0.887711	0.832439	0.723606	0.674914	0.984983	0.857954	0.740961	0.580107	0.974091	0.891535	0.694074	0.707911	0.988743	0.908255	0.816147	0.727008	0.923382	0.797039	0.727506	0.682393	0.927724	0.865067	0.771444	0.690778	0.957474	0.878615	0.832055	0.624611	0.982387	0.899239	0.682025	0.957845	0.692711	0.551934	0.629959	0.481038	0.887479	0.72439	0.969651	0.42528	0.230031
DDB_G0268734	0.485264	0.535481	0.6761	0.643841	0.753364	0.69518	0.717847	0.729451	0.902383	0.85108	0.748205	0.697794	0.987009	0.872326	0.761291	0.607435	0.977176	0.901836	0.717761	0.732917	0.990047	0.918389	0.834078	0.473271	0.931974	0.814287	0.455347	0.706336	0.935369	0.659227	0.791898	0.465113	0.873477	0.892225	0.666062	0.474409	0.941685	0.890088	0.729352	0.899935	0.563016	0.416773	0.723125	0.583127	0.911242	0.784232	0.980629	0.410992	0.349402
DDB_G0268738	0.395985	0.55506	0.382211	0.588305	0.633386	0.15245	0.614846	0.663283	0.71161	0.815453	0.446064	0.164202	0.959918	0.122294	0.0234011	0.00486782	0.920688	0.621984	0.355355	0.675356	0.985614	0.889264	0.392286	0.707253	0.942346	0.136222	0.689992	0.624058	0.269389	0.841917	0.722265	0.336201	0.731776	0.584687	0.774902	0.640892	0.979674	0.810213	0.555342	0.923898	0.577992	0.537162	0.696876	0.612886	0.887368	0.85189	0.981045	0.525669	0.443433
DDB_G0268740	0.389247	0.585302	0.706965	0.675105	0.719441	0.736751	0.584228	0.805171	0.924945	0.870353	0.777546	0.644594	0.987035	0.905916	0.789456	0.67295	0.971839	0.813502	0.71918	0.690629	0.993671	0.938977	0.884445	0.801194	0.943461	0.864803	0.775102	0.277935	0.951121	0.906818	0.643965	0.764455	0.974354	0.711263	0.875367	0.781693	0.962034	0.929222	0.832839	0.917285	0.630337	0.427164	0.814468	0.669201	0.945526	0.842849	0.99091	0.141165	0.0603334
DDB_G0268742	0.221774	0.400002	0.751655	0.345943	0.811273	0.456593	0.79015	0.792441	0.803518	0.875476	0.820405	0.569806	0.951458	0.791359	0.632395	0.5567	0.983422	0.896397	0.730119	0.134892	0.988175	0.939275	0.382791	0.372761	0.889269	0.349442	0.352176	0.345782	0.715839	0.673014	0.653299	0.638254	0.977679	0.918719	0.819176	0.804871	0.991436	0.917479	0.839544	0.967828	0.798143	0.682304	0.780926	0.571293	0.95405	0.873712	0.993001	0.0788865	0.0666241
DDB_G0268744	0.592674	0.120029	0.387139	0.72372	0.531234	0.660393	0.802273	0.790468	0.93711	0.520916	0.299503	0.635008	0.977953	0.689587	0.797409	0.321611	0.983685	0.923337	0.709656	0.658918	0.989714	0.940693	0.842372	0.750817	0.922182	0.79074	0.728514	0.69938	0.949831	0.908547	0.848196	0.784819	0.974588	0.918618	0.871751	0.719474	0.989351	0.920494	0.795484	0.973889	0.72157	0.416665	0.639134	0.361886	0.939468	0.829817	0.991459	0.193165	0.0779549
DDB_G0268746	0.0806573	0.457603	0.722836	0.605406	0.52502	0.202164	0.321983	0.357641	0.894262	0.894387	0.749141	0.597527	0.990532	0.885395	0.791784	0.537104	0.97567	0.87971	0.426677	0.468935	0.992618	0.881521	0.824691	0.637569	0.951318	0.85471	0.777258	0.775181	0.951428	0.918144	0.87936	0.824763	0.978674	0.918978	0.883368	0.805104	0.987372	0.935681	0.865166	0.98129	0.719334	0.760716	0.738165	0.732548	0.925489	0.809829	0.993382	0.614597	0.558154
DDB_G0268748	0.596811	0.529334	0.778252	0.741089	0.635684	0.802388	0.817195	0.764884	0.822777	0.754716	0.776463	0.658272	0.993507	0.895117	0.830554	0.713783	0.982189	0.933468	0.804469	0.828227	0.992454	0.937164	0.868991	0.693686	0.955507	0.868446	0.602911	0.698331	0.958649	0.799276	0.78519	0.78102	0.937082	0.858946	0.891018	0.0196514	0.976262	0.858141	0.245972	0.965109	0.0446384	0.120542	0.0203234	0.0567382	0.92592	0.636812	0.988167	0.0354121	0.00468931
DDB_G0268750	0.537914	0.396418	0.639178	0.689735	0.618127	0.655681	0.754967	0.766937	0.862851	0.736099	0.620642	0.543041	0.983801	0.852859	0.721045	0.558558	0.98209	0.916875	0.757987	0.774136	0.992081	0.934397	0.863806	0.539455	0.945236	0.840775	0.518613	0.517135	0.947029	0.717006	0.630097	0.527884	0.899485	0.787638	0.724031	0.632784	0.980605	0.899318	0.722542	0.956039	0.733249	0.447227	0.728505	0.417949	0.873905	0.722795	0.99009	0.0282996	0.0314603
DDB_G0268752	0.536142	0.586919	0.724472	0.687741	0.791135	0.734469	0.75369	0.765336	0.923392	0.879323	0.791316	0.737175	0.989858	0.895824	0.793181	0.652863	0.981937	0.916409	0.756474	0.772795	0.992014	0.933779	0.862829	0.788795	0.944826	0.840061	0.782905	0.746086	0.946633	0.900863	0.828111	0.757419	0.97135	0.913355	0.872944	0.713819	0.988636	0.926454	0.771401	0.971194	0.781006	0.647677	0.725321	0.570518	0.915096	0.79668	0.982611	0.515871	0.466498
DDB_G0268754	0.367162	0.423245	0.530367	0.46718	0.842471	0.786232	0.786775	0.719223	0.937904	0.871209	0.661663	0.329642	0.990911	0.859708	0.475864	0.0098911	0.984234	0.800543	0.0797111	0.00852598	0.987803	0.497829	0.0499721	0.0317851	0.940355	0.514936	0.36022	0.463936	0.957729	0.920325	0.879514	0.813556	0.981071	0.941852	0.907971	0.437994	0.992826	0.951516	0.794639	0.982187	0.556983	0.556021	0.712493	0.686923	0.957507	0.68451	0.992565	0.394815	0.440096
DDB_G0268756	0.434521	0.139936	0.593745	0.32189	0.573847	0.689644	0.592074	0.606638	0.76649	0.87701	0.138182	0.362342	0.97769	0.721693	0.720764	0.617387	0.733933	0.735772	0.550561	0.58087	0.98419	0.846794	0.700571	0.183686	0.918576	0.794452	0.476306	0.113633	0.932051	0.611335	0.113454	0.676483	0.904161	0.389158	0.821826	0.451142	0.975366	0.836323	0.811493	0.663231	0.731302	0.703559	0.571759	0.224174	0.92408	0.842398	0.982888	0.193248	0.111113
DDB_G0268758	0.648055	0.691472	0.805812	0.775568	0.864867	0.812407	0.829139	0.835662	0.953369	0.92213	0.856362	0.800056	0.993835	0.928846	0.839676	0.733002	0.989195	0.934869	0.823219	0.831775	0.994036	0.956461	0.900104	0.823739	0.954059	0.841267	0.805078	0.794062	0.964609	0.81074	0.634468	0.607501	0.915409	0.773087	0.764951	0.615807	0.991757	0.942	0.865529	0.982166	0.881186	0.775875	0.86536	0.705493	0.954483	0.836342	0.994776	0.249405	0.211647
DDB_G0268760	0.607584	0.668245	0.781988	0.690737	0.847814	0.77271	0.81897	0.761207	0.947131	0.892853	0.726056	0.682981	0.986981	0.797825	0.683577	0.321819	0.976267	0.916852	0.470985	0.723305	0.994257	0.9469	0.867411	0.733595	0.958497	0.838091	0.698273	0.769031	0.92546	0.832022	0.80777	0.794881	0.97482	0.931212	0.829309	0.719234	0.989549	0.824168	0.561829	0.966369	0.794242	0.697527	0.788283	0.747333	0.913254	0.363148	0.937756	0.0287366	0.118145
DDB_G0268762	0.00457936	0.00142812	0.182933	0.440035	0.181928	0.494212	0.14612	0.292301	0.268062	0.0668277	0.0615418	0.0475659	0.985494	0.898482	0.741503	0.673125	0.9858	0.932592	0.545499	0.799796	0.992699	0.908825	0.876123	0.680874	0.851645	0.85439	0.59167	0.676857	0.909237	0.884007	0.803124	0.701796	0.958092	0.921338	0.894378	0.791333	0.990774	0.892638	0.825085	0.973965	0.859713	0.696628	0.843066	0.420719	0.887116	0.343938	0.979979	0.422922	0.502027
DDB_G0268764	0.149361	0.0156827	0.586116	0.706551	0.616662	0.474525	0.557106	0.703926	0.178236	0.259891	0.372953	0.41155	0.986596	0.85683	0.734361	0.177255	0.985598	0.894723	0.38402	0.54929	0.992158	0.839995	0.805389	0.601233	0.923885	0.855065	0.73232	0.777105	0.951676	0.924444	0.566354	0.43266	0.973972	0.86625	0.792613	0.600596	0.937828	0.74116	0.487008	0.979913	0.827787	0.728361	0.818328	0.678848	0.917726	0.866763	0.99303	0.639001	0.609155
DDB_G0268772	0.419541	0.117166	0.289052	0.449584	0.733304	0.703481	0.774862	0.746854	0.914416	0.846173	0.794411	0.745182	0.987076	0.890299	0.788374	0.107746	0.979275	0.904065	0.281779	0.367108	0.992027	0.414683	0.314118	0.433708	0.489184	0.31339	0.423153	0.377389	0.952357	0.861578	0.816119	0.734442	0.965412	0.892377	0.820605	0.270956	0.983305	0.875866	0.0877255	0.976259	0.354085	0.461815	0.363906	0.508656	0.946681	0.814159	0.991874	0.231507	0.325807
DDB_G0268774	0.0292717	0.20056	0.726455	0.418034	0.629918	0.160624	0.557344	0.733452	0.808464	0.884487	0.756434	0.601815	0.980512	0.584063	0.254586	0.323067	0.973599	0.834675	0.745594	0.778487	0.990624	0.927105	0.743089	0.734593	0.925016	0.6584	0.573738	0.236954	0.944035	0.842319	0.559139	0.398121	0.939755	0.83799	0.776737	0.58388	0.982832	0.884578	0.276504	0.977585	0.611283	0.448716	0.609399	0.427323	0.951629	0.859445	0.991728	0.569475	0.572622
DDB_G0268776	0.00622319	0.00239015	0.072543	0.0471854	0.74666	0.336545	0.625534	0.808324	0.216867	0.421272	0.758856	0.705671	0.989976	0.51251	0.23584	0.24534	0.9507	0.663516	0.648818	0.612025	0.982034	0.945219	0.810853	0.81348	0.813815	0.832308	0.653818	0.639559	0.904122	0.905337	0.847332	0.810147	0.938976	0.885259	0.788321	0.627438	0.990633	0.923217	0.740366	0.974046	0.797508	0.267981	0.847814	0.336776	0.831181	0.487029	0.992653	0.639061	0.560329
DDB_G0268778	0.380994	0.663084	0.798412	0.715137	0.752378	0.546497	0.390869	0.347255	0.932675	0.774834	0.584237	0.590056	0.990922	0.852651	0.777819	0.575157	0.986975	0.935253	0.798802	0.727355	0.994161	0.951943	0.879915	0.828157	0.959515	0.852948	0.819968	0.789036	0.955124	0.924693	0.867119	0.600704	0.977638	0.932743	0.8436	0.651329	0.991943	0.894373	0.553258	0.961691	0.598933	0.390247	0.495386	0.260254	0.959291	0.865897	0.993302	0.49173	0.291269
DDB_G0268780	0.568872	0.62293	0.754717	0.717556	0.814087	0.760425	0.776302	0.788889	0.935362	0.896133	0.816972	0.762119	0.991386	0.910293	0.813366	0.68388	0.984746	0.925308	0.780575	0.797251	0.993124	0.942682	0.879935	0.809879	0.952397	0.854943	0.803117	0.769558	0.953067	0.913363	0.848994	0.783478	0.975966	0.926582	0.888274	0.799972	0.990603	0.936219	0.847853	0.975839	0.852748	0.741037	0.83273	0.701288	0.952817	0.871471	0.991895	0.637337	0.586396
DDB_G0268782	0.215183	0.547016	0.759475	0.400726	0.580081	0.52665	0.78174	0.572514	0.924764	0.816496	0.833396	0.551004	0.972871	0.874557	0.695476	0.461987	0.977488	0.872927	0.804226	0.688166	0.969901	0.903041	0.713584	0.784064	0.913675	0.852659	0.740503	0.689769	0.92601	0.901724	0.86051	0.563734	0.966771	0.887797	0.786067	0.716884	0.988047	0.711096	0.663583	0.924204	0.7994	0.753823	0.814351	0.524557	0.947738	0.776469	0.992054	0.509684	0.292523
DDB_G0268784	0.436096	0.657082	0.786626	0.752717	0.76137	0.666616	0.675637	0.75177	0.943756	0.907295	0.825998	0.765396	0.992716	0.91982	0.80938	0.2367	0.985427	0.923256	0.32402	0.252183	0.992948	0.790368	0.464339	0.142267	0.807716	0.57715	0.285655	0.172863	0.948975	0.850485	0.479139	0.0283751	0.972458	0.803503	0.099012	0.0472169	0.989356	0.176457	0.0847817	0.602547	0.153532	0.00688708	0.632119	0.0501255	0.786628	0.187654	0.982576	0.654446	0.559356
DDB_G0268786	0.0152809	0.0508166	0.349395	0.275583	0.523534	0.277178	0.480551	0.763999	0.854956	0.8849	0.737844	0.563247	0.990241	0.728641	0.601594	0.183994	0.971678	0.87515	0.483303	0.798241	0.991075	0.937653	0.829925	0.772348	0.893832	0.814503	0.695432	0.54149	0.871377	0.808689	0.713165	0.750884	0.970351	0.87914	0.839132	0.706209	0.991111	0.935102	0.850096	0.97778	0.868664	0.743405	0.848779	0.725041	0.956369	0.881934	0.99118	0.221655	0.078385
DDB_G0268788	0.367813	0.514441	0.618001	0.671771	0.773486	0.253607	0.626171	0.363537	0.583477	0.821273	0.485667	0.709232	0.977466	0.912419	0.565048	0.563646	0.970351	0.90887	0.753414	0.709915	0.978173	0.920415	0.878267	0.785575	0.933797	0.725797	0.732229	0.714602	0.937992	0.902684	0.768978	0.545065	0.96927	0.772185	0.445857	0.166517	0.979761	0.7678	0.413565	0.965427	0.779939	0.64412	0.799899	0.653064	0.941984	0.857252	0.989456	0.564948	0.529328
DDB_G0268790	0.655207	0.697131	0.808747	0.772458	0.867071	0.815344	0.824291	0.834477	0.954146	0.917902	0.854443	0.799772	0.993233	0.926999	0.836831	0.737567	0.989517	0.93455	0.824005	0.829367	0.99423	0.955299	0.896571	0.843301	0.951991	0.861452	0.826531	0.797186	0.964093	0.934352	0.882727	0.82517	0.982363	0.943361	0.91088	0.83155	0.993233	0.950922	0.875441	0.982967	0.881909	0.777489	0.85195	0.686953	0.963203	0.890879	0.99451	0.682618	0.60556
DDB_G0268792	0.647525	0.685125	0.665689	0.547401	0.859219	0.76382	0.697913	0.830233	0.926043	0.827066	0.849925	0.79263	0.993504	0.91895	0.74512	0.0345461	0.980775	0.848685	0.0351743	0.237436	0.993795	0.390487	0.640403	0.56897	0.601206	0.743581	0.632443	0.671585	0.926119	0.828634	0.703548	0.807967	0.970796	0.926219	0.809686	0.719303	0.990351	0.893954	0.692775	0.934616	0.679713	0.754742	0.835823	0.47344	0.864096	0.445068	0.990904	0.294888	0.0889547
DDB_G0268794	0.476102	0.646157	0.75733	0.695833	0.715533	0.563022	0.691794	0.492072	0.934645	0.909668	0.757935	0.777945	0.989157	0.902031	0.825254	0.421087	0.957863	0.922726	0.202234	0.117752	0.992931	0.916659	0.749729	0.811001	0.871148	0.603515	0.734136	0.371319	0.959727	0.916075	0.832129	0.730699	0.961997	0.938234	0.905254	0.519991	0.976926	0.856945	0.766467	0.982296	0.382286	0.254278	0.285236	0.162529	0.961039	0.873926	0.991983	0.311496	0.232488
DDB_G0268796	0.0091898	0.00797089	0.13632	0.0380928	0.733342	0.522236	0.678362	0.753324	0.872297	0.889522	0.789587	0.468641	0.9858	0.781453	0.429583	0.400433	0.979807	0.771456	0.641222	0.508827	0.984621	0.921805	0.50587	0.797843	0.92878	0.296054	0.668617	0.205765	0.716829	0.880346	0.467467	0.75272	0.819567	0.818608	0.526166	0.453427	0.957241	0.919573	0.824087	0.806561	0.679575	0.655547	0.746776	0.497923	0.941034	0.851906	0.990835	0.208493	0.114167
DDB_G0268798	0.00554811	0.0040568	0.103056	0.0388094	0.828412	0.457814	0.713134	0.71731	0.629243	0.814739	0.689715	0.732338	0.981504	0.845275	0.601739	0.530581	0.980157	0.906665	0.726821	0.596269	0.99043	0.92025	0.74049	0.742906	0.927815	0.59892	0.791061	0.667299	0.914618	0.852023	0.817287	0.597879	0.825095	0.889694	0.387113	0.572058	0.973376	0.938132	0.788066	0.91264	0.78138	0.654663	0.727181	0.621725	0.936913	0.835814	0.989273	0.0483034	0.0546186
DDB_G0268800	0.612287	0.135054	0.0239716	0.0715602	0.286499	0.0320312	0.0885719	0.170882	0.885351	0.849241	0.816033	0.610238	0.989371	0.833202	0.798897	0.426428	0.962207	0.863768	0.599789	0.484853	0.988853	0.943828	0.831726	0.602768	0.818871	0.849085	0.672107	0.741479	0.865936	0.531535	0.774464	0.492993	0.967502	0.91265	0.87116	0.752986	0.981521	0.796598	0.711314	0.966198	0.842396	0.503146	0.754785	0.500665	0.875304	0.72928	0.988128	0.532159	0.332176
DDB_G0268802	0.435975	0.0767579	0.0255273	0.374719	0.123841	0.0195117	0.444872	0.238564	0.775671	0.803922	0.642106	0.642201	0.965991	0.344824	0.604334	0.566892	0.925619	0.936659	0.813566	0.794008	0.970728	0.811741	0.782681	0.794693	0.957101	0.847318	0.56917	0.784424	0.953393	0.795578	0.849432	0.388227	0.959867	0.922876	0.601721	0.745068	0.974366	0.453324	0.591225	0.92885	0.855921	0.494473	0.723876	0.693699	0.905246	0.830182	0.99024	0.406167	0.239623
DDB_G0268806	0.587049	0.606076	0.694778	0.732091	0.786705	0.652301	0.814279	0.750089	0.917677	0.877932	0.797621	0.72348	0.983919	0.887146	0.707038	0.540579	0.980335	0.937024	0.816367	0.765659	0.990838	0.925569	0.86621	0.778541	0.961219	0.827489	0.829075	0.704139	0.941719	0.929053	0.795316	0.803943	0.970874	0.917111	0.868596	0.740389	0.986441	0.944037	0.870051	0.967021	0.770954	0.649097	0.847787	0.724181	0.9613	0.89114	0.994203	0.675793	0.624056
DDB_G0268808	0.426897	0.650407	0.779173	0.737872	0.551935	0.640083	0.645542	0.781697	0.939752	0.908927	0.823844	0.595495	0.991916	0.913692	0.792485	0.70571	0.986497	0.899499	0.805146	0.787879	0.98778	0.950314	0.811368	0.760324	0.906202	0.764468	0.783206	0.50202	0.946424	0.901237	0.513222	0.80488	0.974432	0.889805	0.857222	0.664497	0.974511	0.933563	0.785968	0.882121	0.321857	0.0881319	0.844046	0.525633	0.915442	0.877217	0.991851	0.504637	0.592246
DDB_G0268810	0.036524	0.0754727	0.770065	0.295452	0.857449	0.44923	0.471899	0.822817	0.78554	0.744031	0.850885	0.7402	0.989755	0.816575	0.374535	0.180852	0.96799	0.63341	0.240263	0.61503	0.990113	0.928518	0.878162	0.802128	0.960781	0.821704	0.812063	0.598972	0.948754	0.926149	0.719907	0.607302	0.978962	0.928297	0.88128	0.59226	0.985921	0.912756	0.784076	0.981201	0.330214	0.385754	0.217683	0.346717	0.910232	0.876617	0.991112	0.577001	0.420256
DDB_G0268812	0.630104	0.682219	0.798848	0.74168	0.853834	0.800607	0.793598	0.757695	0.950676	0.906792	0.782323	0.795591	0.992456	0.890621	0.839386	0.728433	0.983082	0.930916	0.796711	0.785613	0.99128	0.929163	0.872166	0.756809	0.961447	0.833597	0.639713	0.4809	0.944209	0.813773	0.597861	0.806484	0.963648	0.882866	0.871938	0.488227	0.985601	0.870844	0.73832	0.915489	0.748781	0.598116	0.358923	0.0890145	0.940705	0.847301	0.991017	0.636394	0.571443
DDB_G0268814	0.303175	0.66752	0.571653	0.680225	0.557073	0.192364	0.500348	0.290572	0.780679	0.856581	0.507989	0.609859	0.990205	0.915322	0.83828	0.693416	0.981743	0.924622	0.792665	0.538749	0.993505	0.92556	0.796423	0.768939	0.957188	0.658046	0.646093	0.673181	0.806097	0.728971	0.751497	0.809303	0.974634	0.906338	0.629144	0.445095	0.987603	0.787053	0.278539	0.948223	0.361798	0.331056	0.0276951	0.0308809	0.952675	0.874982	0.993571	0.631458	0.580311
DDB_G0268816	0.602039	0.506285	0.599586	0.545493	0.775906	0.71761	0.687324	0.817417	0.942665	0.909504	0.693616	0.535886	0.991964	0.84144	0.642453	0.665901	0.953821	0.756025	0.735688	0.802589	0.992431	0.944807	0.784955	0.563874	0.92544	0.64424	0.434952	0.477492	0.943127	0.855282	0.816056	0.559645	0.975402	0.923444	0.860319	0.736258	0.988206	0.923235	0.774622	0.973348	0.843014	0.693929	0.855746	0.73992	0.958717	0.820378	0.992123	0.0473365	0.0147628
DDB_G0268818	0.310288	0.39485	0.748808	0.711462	0.845257	0.640229	0.612502	0.793172	0.892781	0.827711	0.832881	0.677829	0.991656	0.89133	0.821085	0.695497	0.981284	0.93193	0.802463	0.559283	0.992358	0.926462	0.470225	0.559819	0.959716	0.756665	0.800262	0.786253	0.877283	0.912087	0.870347	0.777008	0.966685	0.819671	0.863978	0.43003	0.991175	0.945676	0.781783	0.97631	0.868103	0.681553	0.711821	0.437901	0.950946	0.873532	0.993174	0.0720046	0.0310238
DDB_G0268820	0.501429	0.498877	0.544453	0.738565	0.376769	0.296353	0.697309	0.258807	0.897501	0.846561	0.815913	0.60485	0.977148	0.915499	0.685026	0.535859	0.952148	0.922037	0.797022	0.762127	0.976148	0.833005	0.863253	0.837588	0.956012	0.789112	0.5779	0.570366	0.928986	0.751368	0.670576	0.68689	0.975943	0.933525	0.848694	0.818828	0.992412	0.766842	0.849709	0.93799	0.873585	0.600072	0.750401	0.726487	0.935215	0.868182	0.993033	0.484708	0.320916
DDB_G0268822	0.577363	0.0144895	0.00755598	0.0134685	0.226224	0.0485095	0.110094	0.398453	0.934787	0.907712	0.844984	0.769329	0.993464	0.895275	0.677315	0.205518	0.986447	0.889082	0.46935	0.25766	0.993748	0.932497	0.727412	0.329155	0.958037	0.835843	0.596124	0.715803	0.955914	0.830997	0.855334	0.677867	0.963218	0.93315	0.870685	0.807545	0.989926	0.944444	0.817442	0.976923	0.866496	0.468843	0.827704	0.349204	0.80395	0.491292	0.989176	0.129434	0.24855
DDB_G0268824	0.00388889	0.00100493	0.0788675	0.0319933	0.789086	0.597537	0.366145	0.640287	0.707049	0.27535	0.553617	0.671598	0.98421	0.860988	0.753296	0.612212	0.975015	0.820637	0.755893	0.657085	0.992068	0.943002	0.641705	0.81861	0.933309	0.627313	0.767414	0.752856	0.869193	0.91737	0.84888	0.705503	0.897827	0.747329	0.631325	0.731804	0.99063	0.915562	0.80104	0.971329	0.773865	0.717165	0.651026	0.702994	0.855047	0.692861	0.991704	0.397409	0.339398
DDB_G0268826	0.544883	0.219184	0.202964	0.302364	0.415597	0.3303	0.392086	0.394074	0.940918	0.915035	0.668285	0.615265	0.99294	0.895679	0.715004	0.587341	0.974424	0.872067	0.661847	0.522563	0.990361	0.938983	0.845895	0.557493	0.955135	0.828148	0.42202	0.603092	0.953988	0.698267	0.780448	0.749689	0.930043	0.917259	0.865456	0.753038	0.98915	0.846918	0.837902	0.969213	0.85989	0.717599	0.728972	0.565242	0.935794	0.847284	0.993873	0.558444	0.551209
DDB_G0268828	0.652858	0.693809	0.806767	0.774404	0.866663	0.815967	0.830809	0.76914	0.954364	0.923301	0.85025	0.120852	0.993922	0.919538	0.136149	0.0378367	0.988697	0.381032	0.181381	0.826694	0.907191	0.345763	0.852844	0.461257	0.849152	0.608017	0.608138	0.500764	0.853425	0.900301	0.807124	0.806155	0.98084	0.939939	0.75895	0.137553	0.99282	0.938534	0.415433	0.97522	0.433113	0.395607	0.599554	0.495152	0.954937	0.871784	0.992356	0.483226	0.430876
DDB_G0268830	0.478839	0.527519	0.670096	0.637681	0.74766	0.690007	0.712658	0.372651	0.898847	0.846833	0.345939	0.600679	0.986562	0.55809	0.678726	0.027416	0.878882	0.855683	0.0485341	0.132649	0.970558	0.863377	0.794497	0.381852	0.529331	0.481163	0.0532589	0.456649	0.929853	0.844603	0.731562	0.72871	0.898117	0.876748	0.846034	0.646024	0.916221	0.816779	0.770588	0.954261	0.614126	0.558727	0.714583	0.40135	0.541185	0.560575	0.978507	0.330558	0.400996
DDB_G0268832	0.465379	0.493797	0.636654	0.602908	0.720039	0.656216	0.67555	0.436943	0.887497	0.829926	0.418623	0.119546	0.984667	0.739427	0.280483	0.000630631	0.948526	0.539747	0.00283451	0.00263528	0.991125	0.277573	0.146575	0.0776998	0.634744	0.403541	0.251607	0.588513	0.959143	0.926999	0.689954	0.546906	0.979663	0.808454	0.705471	0.0805438	0.947272	0.729791	0.0480685	0.972414	0.576178	0.264815	0.249353	0.0426239	0.931063	0.348207	0.957972	0.266007	0.538204
DDB_G0268834	0.19127	0.19522	0.314806	0.479424	0.736942	0.678631	0.606015	0.218471	0.891768	0.749726	0.236248	0.0864973	0.974574	0.433353	0.125789	0.0028809	0.871176	0.458336	0.021626	0.0338906	0.993936	0.907705	0.735391	0.619353	0.942239	0.754777	0.618815	0.581563	0.929775	0.6547	0.318689	0.373638	0.936342	0.632941	0.762811	0.436927	0.971159	0.911876	0.751274	0.938201	0.734188	0.604986	0.732523	0.401549	0.875476	0.530508	0.971286	0.364211	0.408792
DDB_G0268836	0.459111	0.411329	0.420384	0.615185	0.490021	0.320284	0.721929	0.735543	0.908639	0.565641	0.45792	0.21575	0.873669	0.505615	0.221337	0.210609	0.977634	0.89728	0.715869	0.697705	0.989189	0.916807	0.803165	0.722937	0.926627	0.844411	0.627668	0.608978	0.926304	0.849999	0.761769	0.682896	0.897005	0.778349	0.724555	0.15526	0.985145	0.905948	0.7254	0.959382	0.713388	0.542423	0.666803	0.513899	0.940747	0.851118	0.989593	0.585338	0.535591
DDB_G0268838	0.0548551	0.00353859	0.00426415	0.287569	0.121754	0.184615	0.697498	0.358633	0.892413	0.610085	0.027676	0.0156078	0.924659	0.0397749	0.0212852	0.00268149	0.916259	0.68201	0.337961	0.467367	0.989615	0.871097	0.82766	0.661549	0.89632	0.808206	0.680684	0.699511	0.875675	0.879677	0.747827	0.657571	0.922799	0.877947	0.825739	0.51959	0.980058	0.889344	0.794063	0.960956	0.718387	0.50084	0.6906	0.452853	0.936306	0.70448	0.936505	0.581616	0.381952
DDB_G0268840	0.0464985	0.406926	0.680471	0.479748	0.467575	0.255024	0.505491	0.426129	0.906319	0.858275	0.766641	0.516553	0.985866	0.886217	0.444436	0.655214	0.978114	0.838291	0.643059	0.535384	0.970108	0.912622	0.761249	0.738819	0.630373	0.247892	0.317274	0.536719	0.944832	0.902839	0.763625	0.179407	0.968655	0.822603	0.146245	0.160795	0.981057	0.426229	0.350189	0.885366	0.661326	0.550715	0.781715	0.632326	0.936199	0.821839	0.987115	0.57712	0.472406
DDB_G0268842	0.545497	0.598391	0.733367	0.614303	0.797841	0.742594	0.683927	0.692755	0.927024	0.828118	0.712974	0.744766	0.984188	0.850342	0.799497	0.662613	0.972744	0.883599	0.68197	0.705053	0.987398	0.900748	0.811471	0.699968	0.947159	0.844633	0.607735	0.753562	0.948638	0.789657	0.834434	0.765303	0.930886	0.917631	0.877771	0.782375	0.973326	0.814934	0.621008	0.972646	0.83652	0.720359	0.816073	0.679133	0.947443	0.858708	0.990572	0.617608	0.566349
DDB_G0268844	0.500946	0.280997	0.0423059	0.336069	0.292945	0.044863	0.23954	0.745997	0.566261	0.894366	0.473133	0.316218	0.942622	0.242319	0.0959626	0.0132944	0.902082	0.57982	0.13635	0.544623	0.991569	0.901525	0.861379	0.761077	0.941806	0.805844	0.708147	0.754701	0.901791	0.753818	0.800897	0.775187	0.968289	0.911343	0.767697	0.625537	0.986042	0.851318	0.539435	0.971953	0.770611	0.593591	0.81437	0.640171	0.960355	0.689758	0.933494	0.523403	0.525614
DDB_G0268846	0.615	0.567984	0.795371	0.753264	0.804861	0.785028	0.808064	0.819453	0.858566	0.885224	0.775496	0.794847	0.992036	0.921522	0.688459	0.715388	0.987384	0.903706	0.813116	0.798311	0.988194	0.951001	0.870473	0.691692	0.93732	0.839724	0.829921	0.795809	0.953769	0.86656	0.6631	0.540268	0.969772	0.87767	0.846636	0.578674	0.991663	0.88106	0.699038	0.955503	0.819195	0.0384893	0.786199	0.242897	0.330484	0.121238	0.991866	0.347203	0.363334
DDB_G0268848	0.0013733	0.320698	0.701066	0.491943	0.0132016	0.00296273	0.0350132	0.200074	0.616535	0.67211	0.582965	0.109932	0.984251	0.709761	0.0576488	0.00345624	0.985289	0.443063	0.1072	0.274918	0.96329	0.68005	0.710113	0.191551	0.942055	0.850802	0.693749	0.699478	0.873586	0.601979	0.49136	0.625891	0.940681	0.903545	0.600162	0.794834	0.991126	0.660897	0.550902	0.760509	0.657178	0.266173	0.430973	0.751771	0.748924	0.715641	0.9932	0.148995	0.143187
DDB_G0268850	0.622631	0.226647	0.120051	0.0564551	0.535773	0.183522	0.0603072	0.0464243	0.567456	0.147696	0.0716549	0.0146782	0.968196	0.549762	0.20007	0.0434779	0.974273	0.837117	0.5018	0.392258	0.989897	0.939623	0.823289	0.542258	0.952231	0.842086	0.747933	0.788261	0.956595	0.864533	0.86624	0.805792	0.968394	0.929796	0.885919	0.703244	0.984671	0.905703	0.545866	0.979663	0.578834	0.655948	0.448407	0.64595	0.295144	0.00667664	0.96375	0.0908926	0.0606184
DDB_G0268852	0.190349	0.0606838	0.0276941	0.141519	0.821053	0.661476	0.803019	0.767358	0.866083	0.880855	0.647131	0.445736	0.985447	0.843238	0.705515	0.312494	0.984606	0.884108	0.692425	0.508408	0.992954	0.941195	0.790523	0.709356	0.938967	0.758591	0.756341	0.705367	0.957583	0.915491	0.867677	0.784639	0.972611	0.931404	0.823367	0.775665	0.991591	0.926875	0.857657	0.968954	0.853509	0.376135	0.659948	0.551007	0.454226	0.1112	0.989426	0.103412	0.154281
DDB_G0268854	0.188923	0.0556088	0.236956	0.39889	0.706697	0.767422	0.765177	0.600395	0.930519	0.848225	0.782275	0.656027	0.990744	0.864121	0.614225	0.0108565	0.979824	0.80935	0.0631573	0.0125752	0.993083	0.70876	0.176454	0.120749	0.844596	0.28922	0.149346	0.309505	0.956703	0.902849	0.878387	0.738023	0.981908	0.941838	0.909781	0.702243	0.992864	0.950953	0.82616	0.981153	0.726377	0.411516	0.607597	0.294568	0.963376	0.891575	0.994345	0.302039	0.220859
DDB_G0268856	0.642973	0.449062	0.659072	0.567163	0.670224	0.655993	0.630062	0.39554	0.929172	0.914166	0.80295	0.459569	0.98969	0.796004	0.357322	0.170998	0.987193	0.807145	0.581175	0.718277	0.980842	0.909032	0.876047	0.628551	0.950553	0.614344	0.128494	0.13152	0.905176	0.418928	0.328997	0.00184165	0.952637	0.871398	0.0953315	0.00900681	0.973316	0.644365	0.089367	0.21098	0.0050257	0.00156711	0.00809998	0.00322301	0.957878	0.852258	0.993982	0.202094	0.077633
DDB_G0268858	0.232237	0.0173298	0.260282	0.0572789	0.531114	0.681483	0.514995	0.63853	0.827942	0.86442	0.731604	0.716699	0.975871	0.846728	0.654635	0.379021	0.974439	0.906375	0.741662	0.288848	0.988364	0.882969	0.612364	0.7344	0.940578	0.388423	0.680286	0.670445	0.388341	0.768501	0.70625	0.346249	0.914565	0.769742	0.829068	0.6298	0.983901	0.905415	0.780932	0.954482	0.768105	0.517128	0.783622	0.637312	0.908651	0.487961	0.973677	0.604387	0.399548
DDB_G0268860	0.586003	0.639253	0.582196	0.471125	0.844051	0.736198	0.73434	0.773141	0.904053	0.829471	0.755494	0.777384	0.992499	0.913323	0.794502	0.66827	0.988545	0.910397	0.779279	0.777324	0.992058	0.944072	0.876544	0.760272	0.956855	0.845446	0.587779	0.671663	0.955148	0.782129	0.805417	0.459311	0.946049	0.916796	0.772947	0.750014	0.981889	0.918781	0.736325	0.965135	0.864511	0.713259	0.793011	0.75155	0.940215	0.800297	0.992132	0.470233	0.259002
DDB_G0268862	0.00764752	0.000551039	0.00707699	0.014659	0.691316	0.708995	0.297976	0.207889	0.632633	0.0540972	0.0237462	0.0881586	0.913909	0.356578	0.45705	0.0365061	0.927226	0.764566	0.192267	0.0374931	0.990244	0.912394	0.55145	0.338723	0.935095	0.664629	0.6016	0.582516	0.933797	0.832415	0.844951	0.363794	0.961503	0.896215	0.675725	0.314053	0.958041	0.933841	0.722029	0.679482	0.134861	0.742453	0.830262	0.125114	0.220933	0.0169519	0.78446	0.00782372	0.0669633
DDB_G0268864	0.584003	0.590967	0.553908	0.66989	0.618694	0.495113	0.666345	0.310849	0.932042	0.901369	0.613826	0.679032	0.991141	0.878596	0.813905	0.444965	0.968701	0.89005	0.395104	0.469056	0.992952	0.944496	0.880445	0.744219	0.945309	0.822246	0.586587	0.690567	0.957913	0.914202	0.87578	0.809111	0.976204	0.933202	0.890598	0.803303	0.991575	0.947525	0.866731	0.980389	0.859624	0.758969	0.855346	0.67552	0.934399	0.869152	0.993844	0.251386	0.169242
DDB_G0268866	0.273285	0.493566	0.697007	0.44914	0.781721	0.637922	0.758649	0.464141	0.919608	0.857889	0.660403	0.761691	0.990335	0.843502	0.797112	0.502809	0.913219	0.920939	0.738723	0.203626	0.981074	0.749517	0.865179	0.824215	0.944866	0.547492	0.608539	0.759917	0.583086	0.611534	0.835396	0.766843	0.968499	0.760823	0.664486	0.697014	0.969805	0.855317	0.698762	0.979762	0.801586	0.746906	0.735696	0.703759	0.9555	0.812615	0.983876	0.656069	0.388061
DDB_G0268868	0.0125885	0.00121318	0.0150895	0.154013	0.762434	0.478738	0.355126	0.506224	0.224595	0.0893266	0.158272	0.29217	0.938702	0.683742	0.763723	0.695164	0.982673	0.896852	0.668089	0.687025	0.990817	0.900981	0.761462	0.529425	0.954338	0.829236	0.757971	0.742275	0.956443	0.920918	0.810445	0.718196	0.978464	0.835159	0.818467	0.718512	0.988414	0.813348	0.544848	0.905489	0.436289	0.706299	0.817387	0.49926	0.815747	0.510895	0.990857	0.376388	0.450996
DDB_G0268870	0.650671	0.69342	0.80772	0.775729	0.865736	0.798174	0.830345	0.833084	0.949498	0.922681	0.851516	0.75805	0.993697	0.787566	0.586621	0.380226	0.987464	0.906104	0.78528	0.832363	0.991803	0.953958	0.89635	0.843622	0.960815	0.850078	0.812202	0.703473	0.959951	0.933116	0.862094	0.678754	0.981442	0.942228	0.908418	0.82262	0.992774	0.927758	0.87351	0.982558	0.877553	0.787234	0.771777	0.760352	0.958851	0.812886	0.994637	0.105125	0.0311033
DDB_G0268872	0.630725	0.641243	0.775891	0.710289	0.832915	0.78359	0.792957	0.770556	0.943827	0.904143	0.813779	0.728397	0.992596	0.911489	0.777352	0.700056	0.987037	0.91951	0.793947	0.798627	0.992865	0.937758	0.875051	0.743326	0.940104	0.856544	0.764615	0.784285	0.953443	0.919653	0.850704	0.789819	0.9725	0.932179	0.814199	0.801019	0.989129	0.928965	0.84157	0.941806	0.858552	0.347451	0.775	0.714654	0.831047	0.680045	0.993719	0.0851373	0.127071
DDB_G0268874	0.580098	0.622563	0.677361	0.695187	0.747075	0.64736	0.717584	0.284591	0.928762	0.895066	0.347576	0.167139	0.990564	0.681214	0.382813	0.0113219	0.923707	0.554574	0.0323286	0.0177823	0.983315	0.843107	0.55926	0.261775	0.401236	0.114577	0.0195561	0.0584302	0.959442	0.884288	0.845279	0.822537	0.976552	0.929658	0.901838	0.813315	0.99013	0.911002	0.837592	0.981152	0.882042	0.77944	0.865436	0.747725	0.961626	0.891817	0.994562	0.465093	0.329391
DDB_G0268876	0.347113	0.656686	0.76268	0.744107	0.593879	0.416483	0.575885	0.740556	0.941337	0.911264	0.8195	0.655818	0.991948	0.87878	0.651518	0.475868	0.985568	0.887993	0.735745	0.610771	0.991941	0.944334	0.816439	0.740941	0.947326	0.746222	0.763382	0.656588	0.947045	0.917722	0.851765	0.811629	0.965739	0.941745	0.888934	0.549114	0.988859	0.943731	0.83447	0.977766	0.652359	0.141984	0.769768	0.255876	0.884359	0.45837	0.981318	0.140204	0.183335
DDB_G0268878	0.000838292	0.000454253	8.23693e-05	6.07051e-05	0.700302	0.163292	0.150655	0.275013	0.812817	0.714808	0.642976	0.517047	0.989545	0.905679	0.817142	0.683169	0.969483	0.927928	0.772028	0.0263336	0.990385	0.923867	0.0566	0.729729	0.952854	0.0291126	0.794378	0.501213	0.148398	0.906294	0.679403	0.782347	0.654843	0.327115	0.0762647	0.165325	0.966209	0.932248	0.82243	0.906485	0.765398	0.485328	0.793979	0.682547	0.923794	0.832221	0.991169	0.404615	0.444108
DDB_G0268880	0.153333	0.292709	0.674749	0.557031	0.578909	0.259101	0.704951	0.557696	0.882503	0.858581	0.832335	0.762159	0.971041	0.880705	0.776973	0.696312	0.977821	0.919422	0.70793	0.369358	0.993071	0.925852	0.375155	0.196297	0.947912	0.577484	0.40782	0.281901	0.849548	0.667479	0.418484	0.283935	0.978303	0.882848	0.899814	0.722555	0.978578	0.944133	0.743016	0.944068	0.859877	0.708329	0.694073	0.474813	0.938038	0.835568	0.993698	0.297223	0.214829
DDB_G0268882	0.29924	0.519501	0.592492	0.625779	0.505531	0.664172	0.500739	0.519205	0.844947	0.842873	0.739626	0.687907	0.978151	0.820313	0.679194	0.580526	0.975433	0.894775	0.677619	0.366302	0.989137	0.90195	0.495802	0.0671247	0.912767	0.471708	0.0717094	0.0406725	0.819702	0.219544	0.0542305	0.0824737	0.935924	0.718838	0.77167	0.107687	0.971493	0.929373	0.0869062	0.941181	0.389188	0.0532274	0.0791882	0.00318495	0.907703	0.854649	0.991519	0.528304	0.555695
DDB_G0268884	0.00715081	0.00275513	0.00965234	0.101159	0.854738	0.791397	0.495628	0.743418	0.948918	0.443338	0.692785	0.314267	0.926401	0.861761	0.475243	0.623004	0.977613	0.930154	0.496942	0.0703411	0.98699	0.937345	0.401424	0.0425528	0.734405	0.0713631	0.00334755	0.000528605	0.931419	0.421338	0.046204	0.104795	0.950658	0.448285	0.486181	0.0632767	0.988312	0.915355	0.422	0.979555	0.807119	0.260259	0.865294	0.738966	0.927235	0.672375	0.994826	0.688574	0.637113
DDB_G0268886	0.0566161	0.0435124	0.0532697	0.172628	0.858932	0.803062	0.818733	0.574854	0.950444	0.918504	0.633594	0.19808	0.993129	0.708661	0.202121	0.0932591	0.973425	0.626031	0.341807	0.212896	0.990006	0.836533	0.742096	0.742335	0.879238	0.86093	0.434679	0.462181	0.874445	0.317283	0.434287	0.0996015	0.693364	0.566147	0.259309	0.00196938	0.989621	0.944944	0.0419751	0.972987	0.147979	0.0583127	0.0228169	0.00845186	0.956213	0.878044	0.993831	0.639212	0.524636
DDB_G0268888	0.12765	0.608116	0.168727	0.46122	0.394235	0.697306	0.760236	0.801738	0.579778	0.794877	0.581226	0.326434	0.986648	0.918146	0.839449	0.279967	0.986664	0.893897	0.586306	0.677489	0.993384	0.863068	0.779605	0.596185	0.838117	0.704995	0.635016	0.252937	0.953773	0.894274	0.81215	0.809271	0.944115	0.878046	0.875037	0.679083	0.927893	0.861353	0.689334	0.976735	0.317461	0.0350541	0.465068	0.0618965	0.785175	0.647304	0.99254	0.565325	0.345438
DDB_G0268890	0.226297	0.442807	0.656335	0.349152	0.806281	0.716427	0.756601	0.661398	0.943272	0.894061	0.731826	0.266413	0.988483	0.829376	0.320006	0.0481664	0.983739	0.722228	0.167236	0.774985	0.97972	0.643895	0.864999	0.674444	0.946128	0.706898	0.791751	0.73142	0.768584	0.862628	0.582398	0.658375	0.951953	0.813435	0.866306	0.486637	0.983722	0.92825	0.80601	0.923805	0.681221	0.366406	0.745852	0.712658	0.912984	0.850792	0.987237	0.53168	0.313235
DDB_G0268892	0.185663	0.104803	0.428191	0.750979	0.867242	0.814719	0.686308	0.543065	0.953501	0.739774	0.536203	0.61658	0.989734	0.790012	0.792969	0.736148	0.988072	0.93642	0.823921	0.826419	0.994349	0.953423	0.843356	0.701651	0.962766	0.863575	0.796179	0.76948	0.963368	0.933629	0.883147	0.730421	0.982076	0.942019	0.884282	0.81367	0.993169	0.947685	0.856595	0.979951	0.824333	0.787031	0.751786	0.698075	0.947129	0.868365	0.994853	0.674346	0.621699
DDB_G0268894	0.534102	0.585183	0.722778	0.686097	0.789585	0.733015	0.752273	0.763807	0.922786	0.878423	0.789877	0.661826	0.989761	0.894958	0.7272	0.650677	0.981766	0.884124	0.754917	0.771371	0.987933	0.933233	0.86196	0.712113	0.914168	0.787508	0.712996	0.686817	0.94618	0.848754	0.826913	0.682767	0.954026	0.912562	0.833186	0.359171	0.982484	0.891563	0.6007	0.961337	0.459765	0.397222	0.497753	0.422048	0.923662	0.818407	0.984807	0.533684	0.502998
DDB_G0268896	0.548343	0.602304	0.736748	0.7002	0.800027	0.745312	0.763326	0.77427	0.92834	0.886354	0.802105	0.678413	0.990465	0.901557	0.741202	0.665357	0.983018	0.891644	0.766558	0.78322	0.988944	0.937295	0.870662	0.797545	0.920835	0.800177	0.733594	0.701553	0.949357	0.906265	0.83638	0.768248	0.973238	0.918945	0.879343	0.784824	0.989421	0.930226	0.835672	0.973158	0.839081	0.665737	0.818589	0.588146	0.920053	0.860654	0.984132	0.542915	0.492226
DDB_G0268898	0.00476349	0.000272687	0.0870798	0.1844	0.319716	0.170046	0.217096	0.150283	0.0272247	0.0204999	0.00800572	0.0120837	0.991293	0.925103	0.842392	0.263442	0.98632	0.925881	0.363817	0.750243	0.994406	0.617234	0.789356	0.210909	0.766703	0.80068	0.35166	0.141574	0.913604	0.923517	0.697387	0.727736	0.917967	0.644704	0.866466	0.655593	0.986203	0.90071	0.808294	0.944037	0.394518	0.509471	0.673247	0.574476	0.45251	0.198593	0.992503	0.61192	0.595107
DDB_G0268900	0.00865532	0.00469637	0.00909175	0.0387067	0.787842	0.74171	0.617528	0.681036	0.929188	0.756146	0.695599	0.540504	0.952948	0.765184	0.574538	0.48352	0.977599	0.865197	0.704486	0.729664	0.982135	0.915367	0.798577	0.742666	0.92892	0.785533	0.698195	0.575485	0.91141	0.875818	0.740605	0.718027	0.923949	0.643135	0.756334	0.720599	0.985846	0.910576	0.756785	0.95842	0.630245	0.742021	0.744398	0.591145	0.865734	0.773434	0.987585	0.608412	0.523869
DDB_G0268902	0.357596	0.579732	0.762552	0.587935	0.762404	0.612996	0.783362	0.743049	0.922671	0.870624	0.803205	0.718221	0.985486	0.90431	0.734964	0.213276	0.981788	0.928579	0.699022	0.794063	0.991373	0.801289	0.788043	0.690024	0.92869	0.855443	0.803952	0.781563	0.954351	0.919064	0.859229	0.766773	0.97943	0.935513	0.895045	0.816376	0.99208	0.941523	0.86118	0.979085	0.871051	0.717788	0.843165	0.575725	0.939768	0.871191	0.986217	0.661281	0.535139
DDB_G0268904	0.36484	0.284043	0.596413	0.653463	0.267208	0.410011	0.587247	0.724644	0.93118	0.866859	0.262965	0.0932391	0.991425	0.672852	0.258697	0.194265	0.948861	0.632051	0.458227	0.699899	0.978235	0.901689	0.826696	0.487725	0.956809	0.443376	0.232398	0.140391	0.757891	0.482032	0.255173	0.230669	0.940273	0.81649	0.898614	0.663609	0.99073	0.904986	0.843806	0.96247	0.802623	0.189122	0.744436	0.190975	0.838284	0.327196	0.984922	0.227479	0.0618529
DDB_G0268906	0.567673	0.621995	0.75378	0.716891	0.813396	0.759584	0.775542	0.788168	0.934989	0.895654	0.816205	0.761466	0.991352	0.909771	0.812744	0.682758	0.984668	0.925089	0.779879	0.796663	0.9931	0.942426	0.879576	0.809196	0.952235	0.854599	0.802512	0.768874	0.952861	0.912983	0.848382	0.782894	0.975859	0.926274	0.887875	0.799445	0.990554	0.935899	0.847317	0.975733	0.85205	0.740162	0.831947	0.700289	0.952639	0.871004	0.991847	0.636607	0.585516
DDB_G0268908	0.253771	0.58135	0.201473	0.411969	0.60779	0.69546	0.731512	0.684137	0.602586	0.73741	0.731789	0.715989	0.984866	0.748549	0.423828	0.400258	0.971204	0.827711	0.664859	0.471094	0.988417	0.915915	0.787246	0.716739	0.923803	0.836671	0.620016	0.597324	0.920785	0.849793	0.76327	0.678355	0.890354	0.7642	0.875995	0.464502	0.984902	0.808728	0.798072	0.919632	0.796975	0.647803	0.55792	0.541757	0.924021	0.80743	0.986365	0.56716	0.518302
DDB_G0268910	0.364258	0.518978	0.523948	0.667292	0.724846	0.687523	0.650877	0.689367	0.872042	0.852997	0.758322	0.712852	0.976811	0.831453	0.724038	0.591089	0.978871	0.907268	0.51278	0.640399	0.990658	0.840142	0.793566	0.721565	0.872005	0.787011	0.711826	0.694567	0.929746	0.779194	0.559883	0.520355	0.939083	0.814999	0.803105	0.141212	0.983137	0.905634	0.515819	0.964966	0.605465	0.607709	0.406758	0.477863	0.933328	0.648383	0.980507	0.292636	0.441967
DDB_G0268914	0.574856	0.602706	0.789249	0.743288	0.841365	0.758939	0.737962	0.761819	0.930618	0.792242	0.718439	0.758636	0.991063	0.910062	0.827365	0.709521	0.987616	0.906943	0.76244	0.758711	0.99084	0.934688	0.846767	0.805298	0.954945	0.867477	0.794287	0.743637	0.951762	0.883621	0.835261	0.788441	0.97627	0.911643	0.897326	0.617228	0.990815	0.888608	0.809201	0.950131	0.845943	0.691052	0.427814	0.371985	0.926345	0.846001	0.99384	0.399849	0.320483
DDB_G0268916	0.586527	0.620721	0.779005	0.742769	0.834953	0.721251	0.767183	0.751052	0.90213	0.871067	0.745221	0.69043	0.992208	0.899186	0.545571	0.548891	0.98535	0.775852	0.710784	0.777685	0.960488	0.910741	0.876198	0.787023	0.904105	0.623444	0.613353	0.561948	0.945429	0.910426	0.851943	0.789438	0.973215	0.924187	0.881383	0.607471	0.989959	0.935493	0.735653	0.976046	0.766582	0.679901	0.72188	0.6241	0.94836	0.662842	0.940609	0.32036	0.112326
DDB_G0268918	0.473977	0.583155	0.465661	0.645864	0.724517	0.547397	0.750942	0.786832	0.874219	0.881455	0.769051	0.714386	0.987187	0.891995	0.676175	0.227139	0.985422	0.918259	0.592806	0.752416	0.992764	0.876526	0.799461	0.64622	0.924116	0.759475	0.724529	0.724258	0.724911	0.709943	0.775357	0.789094	0.971235	0.866968	0.317102	0.612606	0.988553	0.656693	0.798192	0.947509	0.849712	0.718408	0.677985	0.692214	0.942038	0.856505	0.989486	0.420414	0.512525
DDB_G0268920	0.150332	0.0525785	0.0908641	0.0143323	0.696209	0.771174	0.522853	0.0442612	0.850697	0.0872705	0.0028288	0.00203895	0.829305	0.0237757	0.0100423	0.045808	0.962688	0.796878	0.821312	0.82092	0.994238	0.914931	0.722092	0.710511	0.848471	0.527953	0.347852	0.377791	0.960682	0.922571	0.874483	0.735637	0.972917	0.929683	0.793838	0.820406	0.992799	0.948991	0.832443	0.980574	0.85482	0.305068	0.699259	0.0474474	0.886127	0.755082	0.983278	0.580127	0.26364
DDB_G0268922	0.567899	0.175852	0.688396	0.697728	0.151916	0.802757	0.771758	0.801842	0.202386	0.154214	0.0900848	0.102171	0.984918	0.880498	0.756004	0.339908	0.987284	0.933816	0.373878	0.785968	0.994075	0.646923	0.863753	0.805938	0.711367	0.841311	0.798703	0.794954	0.868446	0.761156	0.453521	0.456072	0.977974	0.919499	0.899982	0.723322	0.990274	0.930852	0.81063	0.956267	0.841258	0.765928	0.586884	0.402743	0.939978	0.817311	0.991249	0.643888	0.456069
DDB_G0268924	0.218009	0.664646	0.782225	0.714644	0.334038	0.193251	0.59613	0.588112	0.945235	0.845414	0.800532	0.784078	0.976117	0.85648	0.8085	0.137108	0.986855	0.897871	0.584702	0.633774	0.992648	0.844724	0.760137	0.680733	0.789261	0.694681	0.635364	0.685069	0.960364	0.925232	0.861506	0.665296	0.980732	0.937007	0.828972	0.665185	0.992091	0.905028	0.760138	0.972009	0.815067	0.762521	0.672495	0.593505	0.877339	0.889955	0.980337	0.544147	0.124845
DDB_G0268926	0.583015	0.466427	0.76678	0.728129	0.682413	0.769867	0.784904	0.79802	0.857241	0.79492	0.687344	0.611427	0.991976	0.915352	0.820671	0.696083	0.985788	0.928673	0.78973	0.806261	0.993484	0.945832	0.885158	0.818778	0.954971	0.860519	0.81071	0.706211	0.955359	0.917974	0.794207	0.793028	0.977695	0.89855	0.893638	0.809866	0.986103	0.939314	0.854402	0.960442	0.783719	0.67491	0.841129	0.639855	0.937602	0.877663	0.98832	0.580363	0.597127
DDB_G0268928	0.444689	0.220618	0.274996	0.11421	0.838208	0.687006	0.534498	0.701482	0.937609	0.832549	0.800049	0.797981	0.99328	0.927855	0.840595	0.62083	0.987817	0.938409	0.535586	0.82239	0.994143	0.884213	0.886774	0.796346	0.957258	0.878271	0.835729	0.806405	0.951541	0.800652	0.66354	0.2677	0.981858	0.939711	0.862344	0.825592	0.992794	0.908791	0.868704	0.982105	0.882777	0.685774	0.859542	0.329688	0.922428	0.698425	0.994404	0.681734	0.634529
DDB_G0268930	0.651114	0.69512	0.807735	0.775389	0.864155	0.812543	0.828214	0.836148	0.953591	0.922262	0.856981	0.803942	0.99386	0.930404	0.8459	0.738172	0.98944	0.940301	0.825151	0.833215	0.994648	0.955927	0.900072	0.844349	0.96337	0.879105	0.836621	0.808089	0.963698	0.933809	0.883193	0.829476	0.982261	0.943107	0.911192	0.833028	0.993174	0.951744	0.875362	0.982781	0.884286	0.78693	0.868065	0.761611	0.963335	0.878212	0.992798	0.686832	0.593762
DDB_G0268932	0.605217	0.660593	0.745701	0.747214	0.839069	0.74754	0.80056	0.813001	0.930094	0.910944	0.840594	0.78554	0.990689	0.905202	0.801225	0.666172	0.98756	0.933526	0.805114	0.786458	0.993959	0.950614	0.873872	0.801248	0.958891	0.845268	0.790424	0.790989	0.9491	0.906399	0.868177	0.808516	0.972169	0.925481	0.872813	0.77781	0.990424	0.926835	0.829359	0.979847	0.856333	0.743721	0.82082	0.681209	0.946023	0.855882	0.990188	0.618603	0.571479
DDB_G0268934	0.0561597	0.0217506	0.0607664	0.118395	0.795586	0.732065	0.73867	0.753141	0.913037	0.844178	0.78618	0.731421	0.989262	0.890076	0.769971	0.657314	0.975983	0.891302	0.738834	0.571183	0.991085	0.931582	0.437078	0.625146	0.939691	0.474018	0.667565	0.410559	0.761152	0.839697	0.555646	0.0422776	0.946862	0.918331	0.696469	0.258773	0.982542	0.549036	0.122094	0.873226	0.210634	0.0149881	0.752209	0.0670577	0.741623	0.296835	0.991436	0.512589	0.507984
DDB_G0268938	0.586945	0.658747	0.701569	0.674102	0.823548	0.795864	0.808193	0.81969	0.923766	0.896276	0.808141	0.686386	0.992767	0.922411	0.793354	0.565998	0.988213	0.92818	0.710681	0.680394	0.993341	0.926695	0.822002	0.79801	0.960976	0.873808	0.830095	0.788683	0.962642	0.929551	0.868772	0.752015	0.980749	0.92277	0.821641	0.800217	0.992043	0.895202	0.862355	0.966364	0.87481	0.752876	0.737809	0.661559	0.953269	0.870675	0.994146	0.649044	0.57868
DDB_G0268942	0.456013	0.504191	0.648228	0.617854	0.731135	0.672574	0.695059	0.706662	0.887045	0.831527	0.722225	0.673792	0.984872	0.857351	0.740234	0.579126	0.973915	0.891123	0.693118	0.706805	0.988693	0.907734	0.815365	0.725917	0.92305	0.796184	0.726394	0.681442	0.92737	0.864203	0.770451	0.689919	0.95722	0.878066	0.83119	0.708891	0.982265	0.898797	0.76565	0.957595	0.762735	0.630953	0.743834	0.595838	0.91941	0.804162	0.983725	0.537364	0.482863
DDB_G0268944	0.423332	0.466808	0.61349	0.58511	0.701282	0.64164	0.666714	0.67868	0.865831	0.805378	0.689815	0.641335	0.981825	0.837104	0.714009	0.541468	0.969146	0.876966	0.661894	0.673426	0.986694	0.893487	0.7888	0.695271	0.910411	0.77287	0.697214	0.650932	0.91671	0.843032	0.741547	0.65585	0.949327	0.858403	0.808958	0.674843	0.978206	0.883709	0.732843	0.949356	0.728448	0.592696	0.709738	0.560882	0.904493	0.775466	0.979469	0.502722	0.449564
DDB_G0268946	0.592811	0.691497	0.73334	0.77206	0.823024	0.754009	0.788522	0.804868	0.919939	0.920754	0.848702	0.801236	0.989468	0.903629	0.774122	0.628656	0.988516	0.939284	0.822557	0.831306	0.994238	0.953121	0.895981	0.837254	0.962704	0.877626	0.834575	0.80569	0.962931	0.932212	0.88102	0.826675	0.981895	0.942108	0.909967	0.820985	0.993024	0.950823	0.863626	0.982368	0.874676	0.784187	0.843235	0.757964	0.957226	0.880749	0.994581	0.656793	0.603888
DDB_G0268948	0.0421049	0.00218208	0.0990073	0.0158439	0.612695	0.803525	0.81394	0.827818	0.83903	0.676695	0.49071	0.722067	0.992431	0.918484	0.831862	0.70691	0.989514	0.907444	0.799547	0.720142	0.989957	0.928599	0.841698	0.691605	0.952925	0.858162	0.742972	0.773321	0.907695	0.929291	0.874728	0.804697	0.87897	0.80278	0.678272	0.407113	0.991971	0.933583	0.720287	0.980373	0.833591	0.485065	0.847214	0.56036	0.932118	0.60955	0.982874	0.581304	0.472663
DDB_G0268950	0.0396921	0.0463971	0.769338	0.529533	0.816585	0.106873	0.449138	0.705094	0.309258	0.65965	0.768753	0.497326	0.979068	0.473323	0.620506	0.592764	0.96736	0.913778	0.760888	0.725394	0.989267	0.858752	0.673644	0.468555	0.9331	0.695735	0.742578	0.755809	0.947056	0.894894	0.790338	0.773447	0.93919	0.810573	0.886079	0.679218	0.98061	0.896735	0.686416	0.964918	0.350573	0.296701	0.538296	0.509656	0.946075	0.864649	0.987731	0.387992	0.12453
DDB_G0268958	0.319792	0.213517	0.608463	0.443219	0.758991	0.574635	0.692695	0.684741	0.800564	0.8446	0.655144	0.217198	0.984356	0.880006	0.553853	0.540635	0.975143	0.626266	0.481635	0.639378	0.976588	0.901179	0.834176	0.762671	0.950314	0.821813	0.690323	0.591694	0.944726	0.887302	0.804825	0.759605	0.965539	0.863791	0.79631	0.693207	0.984518	0.893229	0.798217	0.970681	0.816853	0.516349	0.753155	0.56473	0.684585	0.601833	0.990691	0.159581	0.194609
DDB_G0268960	0.439583	0.281292	0.761908	0.595688	0.746486	0.564975	0.723484	0.643695	0.741319	0.864068	0.670281	0.562975	0.988388	0.92418	0.82457	0.486277	0.981822	0.905628	0.494141	0.313265	0.993208	0.89252	0.65367	0.696797	0.93102	0.721971	0.713911	0.656631	0.946921	0.864492	0.810713	0.756513	0.946332	0.896826	0.885578	0.71629	0.988545	0.793023	0.330365	0.944053	0.488217	0.246445	0.806825	0.537309	0.9414	0.858188	0.992163	0.251644	0.142647
DDB_G0268962	0.473604	0.488911	0.648833	0.659002	0.739826	0.691559	0.706205	0.724055	0.893375	0.809098	0.721308	0.683016	0.983804	0.862982	0.760598	0.581731	0.977564	0.903981	0.613629	0.702785	0.990052	0.884	0.819558	0.590321	0.910864	0.809873	0.618434	0.583906	0.924754	0.858414	0.457342	0.616627	0.939981	0.753927	0.834843	0.709626	0.8221	0.801052	0.58589	0.9401	0.666125	0.208303	0.778018	0.486054	0.868075	0.822505	0.974706	0.512692	0.513371
DDB_G0268964	0.55745	0.605536	0.591485	0.703757	0.81177	0.587914	0.774243	0.707513	0.830985	0.892972	0.759682	0.59689	0.978352	0.880215	0.404688	0.362492	0.978147	0.86433	0.759434	0.792443	0.93921	0.83811	0.861406	0.788735	0.937244	0.692774	0.34152	0.67457	0.937902	0.683706	0.836164	0.716973	0.948721	0.916354	0.888732	0.576022	0.960858	0.880971	0.820248	0.971184	0.41542	0.523422	0.551372	0.607032	0.941249	0.878348	0.986715	0.630049	0.529412
DDB_G0268966	0.467837	0.143811	0.397329	0.437006	0.510809	0.664129	0.794944	0.838583	0.951708	0.874127	0.537665	0.462726	0.992743	0.857243	0.692073	0.479614	0.986959	0.915167	0.760701	0.803531	0.993945	0.955679	0.899099	0.825375	0.961779	0.871728	0.816478	0.703981	0.963961	0.914564	0.729982	0.385613	0.976894	0.875955	0.665473	0.829546	0.992348	0.925829	0.861919	0.981032	0.795388	0.62714	0.530377	0.319351	0.936224	0.881123	0.993894	0.127545	0.0340792
DDB_G0268968	0.26688	0.127942	0.415397	0.200631	0.859035	0.808793	0.823936	0.834199	0.947576	0.922049	0.846076	0.754609	0.993306	0.928823	0.690691	0.593771	0.988286	0.887105	0.786135	0.724875	0.987675	0.919616	0.770325	0.531847	0.94821	0.864738	0.832417	0.801324	0.962223	0.846385	0.552606	0.631418	0.979221	0.864241	0.898929	0.826272	0.992956	0.951929	0.776984	0.982349	0.54747	0.675516	0.72931	0.751611	0.956362	0.786069	0.994074	0.660215	0.424209
DDB_G0268970	0.0392152	0.0742884	0.6036	0.220681	0.829416	0.52851	0.423522	0.783421	0.85622	0.574638	0.824253	0.774487	0.986333	0.879826	0.629419	0.152907	0.961948	0.645755	0.0708623	0.610439	0.989526	0.83434	0.879246	0.648975	0.877381	0.828518	0.780344	0.753231	0.808319	0.879339	0.675836	0.299687	0.932484	0.781095	0.589043	0.165802	0.989176	0.886133	0.583442	0.971685	0.742599	0.649347	0.791145	0.711287	0.897219	0.683786	0.990048	0.277186	0.262818
DDB_G0268974	0.45075	0.508741	0.648134	0.618447	0.807024	0.753266	0.770089	0.781428	0.931881	0.891275	0.809233	0.754974	0.990933	0.905816	0.807714	0.595987	0.983931	0.922678	0.707547	0.719939	0.992832	0.91532	0.826308	0.80346	0.924982	0.798655	0.797421	0.762903	0.929726	0.876227	0.798287	0.682939	0.961727	0.894449	0.825057	0.708447	0.990047	0.933283	0.842028	0.97453	0.846019	0.732956	0.825762	0.692273	0.950648	0.866212	0.99135	0.5581	0.506757
DDB_G0268978	0.409681	0.4534	0.596536	0.570003	0.687873	0.628959	0.654879	0.666553	0.856513	0.792636	0.676615	0.62737	0.98007	0.826516	0.70218	0.525246	0.966865	0.870064	0.647295	0.657699	0.985646	0.886205	0.776801	0.679885	0.904144	0.761552	0.682656	0.635981	0.911621	0.833871	0.72786	0.640549	0.945222	0.849571	0.799195	0.659296	0.975993	0.87594	0.71639	0.945214	0.711735	0.576263	0.693144	0.544761	0.896482	0.762753	0.977452	0.487819	0.433729
DDB_G0268980	0.527359	0.577529	0.71691	0.680418	0.784317	0.727891	0.747209	0.759301	0.920053	0.874931	0.784363	0.729853	0.989434	0.892294	0.787808	0.365847	0.981181	0.914014	0.499728	0.766245	0.991692	0.795244	0.858356	0.611932	0.797212	0.835874	0.589551	0.739409	0.83777	0.852048	0.62912	0.425655	0.924008	0.909672	0.868849	0.702397	0.970085	0.805421	0.698707	0.969924	0.770851	0.554822	0.714535	0.449457	0.895614	0.765814	0.981359	0.519915	0.467177
DDB_G0268982	0.037534	0.234296	0.690758	0.687988	0.571012	0.28022	0.260816	0.676199	0.866772	0.631511	0.756525	0.753875	0.988284	0.764799	0.732405	0.610363	0.93562	0.788549	0.556089	0.668066	0.990367	0.911537	0.737114	0.752634	0.949834	0.829336	0.797386	0.707947	0.94734	0.906006	0.818092	0.52562	0.96455	0.925775	0.491696	0.584936	0.983439	0.842019	0.605469	0.742637	0.596194	0.722153	0.609847	0.305838	0.866538	0.68049	0.985607	0.540109	0.26551
DDB_G0268984	0.499588	0.553791	0.661896	0.65955	0.825087	0.627602	0.786445	0.650847	0.863083	0.902437	0.667652	0.534585	0.98136	0.86841	0.748095	0.602167	0.965089	0.81693	0.655313	0.245371	0.98921	0.914152	0.727915	0.50326	0.924609	0.766422	0.542819	0.702612	0.874481	0.692703	0.759478	0.541876	0.925995	0.880137	0.855807	0.0188705	0.959259	0.908804	0.149846	0.953406	0.0116906	0.0271245	0.0225729	0.0876515	0.925018	0.863456	0.98525	0.49184	0.190928
DDB_G0268986	0.566883	0.621158	0.753413	0.716351	0.812549	0.759006	0.77499	0.787541	0.934658	0.89519	0.815604	0.760667	0.991313	0.909343	0.812279	0.681876	0.984597	0.924856	0.779499	0.796198	0.993079	0.942195	0.879277	0.808778	0.952098	0.85423	0.801954	0.683339	0.952697	0.91275	0.775103	0.782448	0.975744	0.886068	0.887452	0.798897	0.98393	0.935662	0.846888	0.954868	0.7594	0.653654	0.831416	0.614605	0.929943	0.748942	0.982826	0.558272	0.410707
DDB_G0268988	0.296025	0.496777	0.755148	0.619265	0.829511	0.660219	0.764832	0.807914	0.930649	0.903519	0.745254	0.724933	0.99068	0.737826	0.664424	0.203553	0.966525	0.867689	0.368657	0.79168	0.987885	0.920894	0.836631	0.535532	0.921025	0.822856	0.603049	0.430575	0.872419	0.405067	0.153892	0.0260391	0.967176	0.838428	0.639237	0.541917	0.990673	0.909007	0.815213	0.980325	0.869399	0.662767	0.848884	0.700539	0.850042	0.334631	0.963339	0.637701	0.473637
DDB_G0268990	0.253274	0.48938	0.679157	0.482724	0.640763	0.576626	0.760641	0.598803	0.935653	0.867447	0.812614	0.416619	0.987033	0.905907	0.522837	0.602419	0.975865	0.893623	0.788975	0.779262	0.962404	0.90522	0.738813	0.7734	0.927587	0.834759	0.670136	0.689734	0.949466	0.896933	0.849853	0.736821	0.961628	0.916945	0.794195	0.572538	0.987246	0.919129	0.782824	0.966643	0.751455	0.688779	0.827214	0.704004	0.950473	0.825697	0.990114	0.580048	0.582721
DDB_G0268992	0.101594	0.205143	0.488743	0.254579	0.642187	0.46365	0.718765	0.768726	0.908966	0.855688	0.727131	0.645889	0.980816	0.783137	0.612316	0.517835	0.981431	0.90935	0.738529	0.701446	0.992117	0.927593	0.781102	0.734529	0.937206	0.751451	0.697764	0.527937	0.932653	0.86952	0.705915	0.658575	0.962016	0.883889	0.855175	0.0349788	0.985243	0.919298	0.010829	0.969596	0.0188474	0.0109325	0.0113561	0.00621412	0.950085	0.883293	0.99188	0.310105	0.23338
DDB_G0268994	0.260208	0.644991	0.504277	0.735043	0.499739	0.247859	0.458723	0.411389	0.534172	0.857346	0.653269	0.522418	0.986197	0.9076	0.681515	0.5868	0.987253	0.884329	0.755259	0.637147	0.987941	0.932641	0.820094	0.402236	0.956764	0.817799	0.526606	0.717715	0.937947	0.665207	0.788781	0.713798	0.970383	0.925977	0.761506	0.760852	0.98956	0.486248	0.72997	0.893839	0.85254	0.749177	0.495831	0.349992	0.943982	0.856649	0.992927	0.221145	0.163948
DDB_G0268996	0.247777	0.20348	0.723441	0.0769907	0.70986	0.693699	0.635424	0.554413	0.811699	0.726997	0.653332	0.741794	0.87787	0.434138	0.361091	0.0356011	0.986009	0.691478	0.17149	0.564732	0.966889	0.667187	0.698077	0.529222	0.907474	0.777584	0.804068	0.7801	0.764782	0.894664	0.655075	0.592335	0.944553	0.862191	0.890745	0.319113	0.988937	0.936028	0.76031	0.976616	0.701733	0.760056	0.599176	0.733542	0.91154	0.752689	0.993932	0.359754	0.329892
DDB_G0269000	0.0120315	0.223688	0.396825	0.419677	0.433669	0.187337	0.0571095	0.180662	0.921116	0.754151	0.783324	0.76772	0.99032	0.91703	0.808733	0.440068	0.979315	0.874495	0.658732	0.306972	0.993698	0.725976	0.251276	0.150094	0.756548	0.277233	0.199798	0.322913	0.921202	0.825133	0.873415	0.501323	0.975174	0.89728	0.868385	0.713961	0.970989	0.943653	0.850548	0.884733	0.454637	0.213088	0.854969	0.691187	0.950575	0.714235	0.99152	0.181528	0.0655101
DDB_G0269004	0.344021	0.441363	0.399842	0.498327	0.84359	0.804034	0.814094	0.829305	0.948502	0.912702	0.846698	0.781636	0.99356	0.929572	0.833144	0.736378	0.988909	0.933473	0.8194	0.717593	0.994083	0.955412	0.791707	0.807716	0.959224	0.827878	0.805472	0.789188	0.906774	0.905072	0.869948	0.824678	0.973153	0.914785	0.781607	0.70737	0.992352	0.927164	0.8614	0.979273	0.875579	0.744776	0.852266	0.755937	0.955218	0.887285	0.99452	0.686607	0.6282
DDB_G0269006	0.526041	0.682596	0.658062	0.364237	0.821898	0.563862	0.348735	0.493908	0.864034	0.541934	0.578265	0.33501	0.989345	0.921256	0.675076	0.570334	0.989245	0.918946	0.821056	0.739627	0.990814	0.950741	0.845029	0.501113	0.960625	0.865735	0.812125	0.779416	0.948815	0.76529	0.716785	0.40984	0.965188	0.923865	0.84446	0.792262	0.991974	0.925754	0.854061	0.979371	0.872094	0.733635	0.843767	0.586863	0.946923	0.87976	0.993035	0.6303	0.487095
DDB_G0269008	0.396189	0.406849	0.502916	0.630372	0.789039	0.730229	0.749831	0.603608	0.917204	0.790561	0.583965	0.531888	0.975963	0.713112	0.574621	0.564249	0.972561	0.897195	0.720711	0.159898	0.989046	0.713378	0.0701762	0.00103505	0.855139	0.0978141	0.00220718	0.00784962	0.938126	0.15922	0.356069	0.318529	0.901622	0.876647	0.710187	0.725238	0.830052	0.0629355	0.837794	0.910602	0.301464	0.508909	0.0388819	0.0787495	0.923288	0.881394	0.991466	0.499553	0.58436
DDB_G0269010	0.498126	0.418119	0.659028	0.526449	0.496173	0.62734	0.47392	0.404919	0.86957	0.853926	0.42618	0.16292	0.981418	0.702199	0.226713	0.00169278	0.91763	0.490794	0.00605211	0.016866	0.993527	0.62593	0.571502	0.499404	0.864663	0.731191	0.583729	0.609923	0.946407	0.468855	0.129289	0.00431881	0.927011	0.482422	0.0469546	0.102466	0.952679	0.221843	0.51028	0.932402	0.802648	0.639485	0.6154	0.643528	0.931082	0.353535	0.953801	0.126446	0.422835
DDB_G0269012	0.450115	0.498084	0.585727	0.561497	0.747729	0.582432	0.608683	0.423978	0.82843	0.759136	0.355251	0.29123	0.983146	0.571686	0.289607	0.00102101	0.889497	0.533916	0.00346173	0.00996044	0.993901	0.714821	0.662378	0.539941	0.794834	0.729647	0.646855	0.746992	0.891226	0.332562	0.122561	0.014992	0.939474	0.541904	0.222929	0.140238	0.945613	0.726042	0.509393	0.958052	0.768141	0.61868	0.780048	0.610326	0.923481	0.139818	0.296129	0.0495787	0.469154
DDB_G0269014	0.625176	0.625773	0.755284	0.621475	0.819657	0.764141	0.708329	0.494339	0.935816	0.876824	0.573548	0.341487	0.991797	0.851811	0.604549	0.647597	0.984873	0.887551	0.805403	0.798329	0.993642	0.949137	0.882465	0.828545	0.949872	0.845624	0.821234	0.787261	0.958666	0.924808	0.86959	0.730019	0.977044	0.931636	0.816078	0.783586	0.991777	0.884809	0.800689	0.935026	0.794214	0.182156	0.816303	0.421289	0.845425	0.526711	0.990282	0.28695	0.220338
DDB_G0269016	0.645004	0.698897	0.809466	0.778338	0.862018	0.74087	0.810627	0.838454	0.953377	0.923893	0.858419	0.803693	0.993931	0.926976	0.832211	0.507932	0.989552	0.938869	0.802315	0.822547	0.994669	0.955517	0.900461	0.842844	0.963583	0.87943	0.83755	0.806086	0.964507	0.93421	0.831217	0.807203	0.982408	0.922936	0.906468	0.821619	0.992473	0.951161	0.872822	0.982475	0.882184	0.680523	0.868118	0.720006	0.952554	0.502251	0.982646	0.0244668	0.0351278
DDB_G0269018	0.340302	0.468644	0.543751	0.389057	0.796099	0.696299	0.777036	0.658276	0.936751	0.768825	0.422007	0.0583157	0.958011	0.491218	0.0618037	0.00866741	0.987109	0.709442	0.376898	0.148106	0.970285	0.848242	0.545164	0.397659	0.931592	0.476305	0.0643505	0.126929	0.89084	0.260378	0.379503	0.0777339	0.736409	0.736063	0.336195	0.0775432	0.989628	0.945735	0.842849	0.973005	0.663094	0.637944	0.826003	0.732457	0.923782	0.822924	0.994026	0.218681	0.193093
DDB_G0269020	0.63334	0.684151	0.800211	0.76533	0.855205	0.802323	0.81712	0.808927	0.951106	0.918057	0.836796	0.796766	0.993502	0.920352	0.840369	0.730038	0.987165	0.937839	0.818463	0.828186	0.993792	0.949054	0.890909	0.828379	0.961737	0.875016	0.830829	0.801898	0.961715	0.930077	0.877808	0.822165	0.981353	0.940716	0.907904	0.828418	0.992762	0.949333	0.871266	0.981746	0.880014	0.770843	0.862882	0.728364	0.958551	0.860844	0.991678	0.659557	0.565655
DDB_G0269022	0.0535038	0.392484	0.740021	0.70986	0.451814	0.313135	0.348889	0.220535	0.927504	0.895838	0.664626	0.682874	0.992662	0.906511	0.820567	0.242037	0.985362	0.927747	0.320327	0.244516	0.993387	0.879546	0.706811	0.769494	0.827648	0.554433	0.731862	0.458014	0.956153	0.922115	0.875154	0.784958	0.950954	0.942103	0.910418	0.326535	0.986228	0.8653	0.720713	0.982169	0.428828	0.0847783	0.264384	0.0393666	0.943169	0.739096	0.989868	0.622018	0.433439
DDB_G0269024	0.321756	0.346856	0.70943	0.646611	0.838854	0.641154	0.759877	0.688403	0.840336	0.877636	0.68149	0.711743	0.992018	0.924656	0.689426	0.543731	0.986717	0.903907	0.712813	0.555772	0.986321	0.903826	0.769971	0.699926	0.94662	0.731063	0.719107	0.664745	0.941514	0.91516	0.848439	0.754938	0.975159	0.925754	0.842405	0.775621	0.990744	0.917094	0.840104	0.962526	0.851089	0.749502	0.665363	0.600329	0.951428	0.852578	0.990771	0.456061	0.197943
DDB_G0269026	0.0861316	0.0722743	0.119547	0.268984	0.820619	0.623956	0.540261	0.228063	0.808051	0.623152	0.212769	0.156587	0.989556	0.331124	0.199813	0.103769	0.865541	0.650857	0.368948	0.771751	0.994376	0.954121	0.575684	0.736028	0.960301	0.621168	0.766628	0.604523	0.839796	0.892071	0.700269	0.729615	0.966539	0.904565	0.845448	0.36948	0.984347	0.939275	0.171724	0.956065	0.490856	0.0568495	0.101107	0.00296596	0.483644	0.592875	0.981388	0.14205	0.0331466
DDB_G0269028	0.573759	0.627506	0.758573	0.720994	0.816893	0.763884	0.77905	0.791951	0.936731	0.897982	0.820257	0.764559	0.991591	0.911976	0.815878	0.687581	0.98504	0.926533	0.783669	0.799918	0.993256	0.943693	0.881792	0.813015	0.953303	0.856604	0.805751	0.772296	0.95386	0.914843	0.851381	0.786242	0.976526	0.928133	0.889956	0.803286	0.990804	0.937246	0.84999	0.976354	0.855453	0.744485	0.835485	0.705547	0.953784	0.873498	0.992124	0.640951	0.589855
DDB_G0269030	0.485673	0.536068	0.676692	0.449495	0.753952	0.69553	0.528701	0.729734	0.902524	0.662764	0.748593	0.698341	0.958758	0.872582	0.761521	0.607599	0.938767	0.773281	0.509555	0.521174	0.990066	0.918541	0.834372	0.564832	0.932154	0.814601	0.545969	0.706834	0.935483	0.740605	0.792305	0.542943	0.908128	0.892467	0.73617	0.735774	0.961136	0.882433	0.550028	0.927887	0.789893	0.662921	0.568711	0.440512	0.930567	0.8243	0.986504	0.564234	0.514392
DDB_G0269032	0.614246	0.399847	0.403947	0.341317	0.54047	0.404815	0.323967	0.538956	0.945201	0.768549	0.73795	0.747266	0.99061	0.892686	0.803956	0.561827	0.98551	0.920249	0.58372	0.779824	0.993477	0.921884	0.870921	0.816335	0.950031	0.852091	0.797474	0.623748	0.934375	0.80252	0.453704	0.657621	0.973989	0.795598	0.904375	0.780629	0.987395	0.943389	0.824994	0.930888	0.646898	0.14504	0.817971	0.449895	0.910723	0.685589	0.991804	0.270464	0.129766
DDB_G0269034	0.0204184	0.222255	0.67067	0.485589	0.57294	0.184251	0.26614	0.379965	0.874872	0.88244	0.806282	0.762261	0.991531	0.84084	0.734233	0.69339	0.98246	0.903801	0.801405	0.731718	0.987685	0.908297	0.659794	0.838533	0.872735	0.66798	0.690405	0.666613	0.9395	0.904499	0.814166	0.802386	0.891756	0.737708	0.880773	0.50692	0.992746	0.897016	0.810333	0.952037	0.818074	0.237817	0.739304	0.0848277	0.809059	0.384705	0.988733	0.139165	0.143119
DDB_G0269038	0.655622	0.687675	0.807474	0.776552	0.86503	0.81567	0.832249	0.839359	0.953931	0.922656	0.857508	0.804969	0.993955	0.931178	0.847229	0.739254	0.989646	0.940969	0.826111	0.834304	0.994718	0.956007	0.90039	0.826859	0.963641	0.879526	0.827653	0.801262	0.963935	0.923967	0.876291	0.826133	0.977732	0.939507	0.90775	0.805886	0.992983	0.951979	0.86635	0.982815	0.883422	0.782202	0.862726	0.72293	0.962727	0.891114	0.994671	0.411964	0.350372
DDB_G0269040	0.633077	0.679787	0.796146	0.750856	0.835548	0.794146	0.771036	0.620524	0.947063	0.915261	0.798198	0.721712	0.991951	0.849789	0.742909	0.555868	0.982414	0.896767	0.790826	0.814323	0.993004	0.94878	0.876587	0.796609	0.91552	0.790031	0.774778	0.747662	0.957237	0.898657	0.629742	0.522474	0.975099	0.836289	0.801665	0.506497	0.989396	0.938881	0.769707	0.979251	0.860543	0.575108	0.849394	0.733565	0.900483	0.622777	0.994253	0.563897	0.588852
DDB_G0269042	0.0578295	0.198571	0.716518	0.195058	0.757799	0.201805	0.763046	0.814606	0.737845	0.881295	0.761346	0.729309	0.935999	0.407705	0.348397	0.296827	0.983851	0.921569	0.772049	0.583394	0.993498	0.937592	0.480364	0.68417	0.9482	0.563926	0.733292	0.656116	0.868088	0.891544	0.791162	0.71779	0.947303	0.901759	0.834798	0.705794	0.98551	0.910674	0.847026	0.972216	0.807215	0.707143	0.780268	0.666532	0.928155	0.823538	0.989752	0.624127	0.571336
DDB_G0269044	0.337631	0.489556	0.444641	0.643682	0.76566	0.774804	0.596665	0.8048	0.875945	0.850501	0.718358	0.709143	0.94823	0.926455	0.656575	0.705879	0.928629	0.897583	0.575997	0.734014	0.983577	0.948662	0.333198	0.346182	0.908335	0.748251	0.707744	0.420596	0.709985	0.665636	0.177482	0.467572	0.970778	0.897431	0.823522	0.769118	0.977638	0.873346	0.777338	0.951306	0.840902	0.718489	0.76412	0.666498	0.945585	0.729174	0.960329	0.238868	0.50703
DDB_G0269046	0.0787352	0.680448	0.782006	0.657421	0.408713	0.0877943	0.0368565	0.43965	0.942094	0.857657	0.854257	0.790034	0.993818	0.922271	0.76815	0.126206	0.982234	0.865506	0.107838	0.159453	0.993968	0.882848	0.75029	0.408663	0.943755	0.813377	0.642459	0.674647	0.959001	0.922498	0.872217	0.795516	0.970809	0.928885	0.849868	0.414359	0.991986	0.948031	0.666344	0.979566	0.668877	0.126188	0.651526	0.0864162	0.809666	0.48213	0.993231	0.651648	0.609806
DDB_G0269048	0.240246	0.478446	0.586568	0.418712	0.812075	0.748339	0.779892	0.555512	0.946927	0.911257	0.595946	0.609967	0.992395	0.777478	0.695729	0.651463	0.97282	0.899787	0.799513	0.780879	0.99376	0.940177	0.566801	0.412529	0.955142	0.64339	0.517709	0.335292	0.906792	0.804713	0.57301	0.510515	0.979176	0.900942	0.891184	0.805071	0.96841	0.91027	0.809843	0.978391	0.853716	0.682746	0.851111	0.664477	0.895258	0.750919	0.989134	0.11279	0.094712
DDB_G0269050	0.562019	0.646812	0.786555	0.754795	0.860928	0.797292	0.820178	0.785039	0.950974	0.919473	0.826183	0.776383	0.993485	0.920629	0.766864	0.712791	0.987843	0.926819	0.81917	0.827147	0.991275	0.951174	0.881032	0.80168	0.958603	0.835194	0.814557	0.779073	0.958118	0.927053	0.87673	0.820012	0.980797	0.938917	0.908235	0.786666	0.992559	0.950172	0.863907	0.981965	0.860606	0.778715	0.84277	0.757751	0.958869	0.86452	0.993171	0.673464	0.528782
DDB_G0269052	0.34839	0.654575	0.575565	0.751983	0.420398	0.249789	0.466187	0.332632	0.933981	0.91573	0.713866	0.777511	0.989092	0.912277	0.696775	0.663471	0.965129	0.934787	0.67152	0.441147	0.982052	0.947075	0.840148	0.791075	0.88971	0.569672	0.358343	0.468225	0.94443	0.884977	0.851642	0.691958	0.971667	0.925935	0.877319	0.789413	0.991588	0.949668	0.791315	0.978788	0.849929	0.753277	0.755163	0.709668	0.937532	0.856346	0.988087	0.464128	0.345787
DDB_G0269054	0.146956	0.211866	0.750016	0.564583	0.847373	0.524369	0.647457	0.820487	0.827561	0.87366	0.843994	0.610401	0.990282	0.79264	0.618323	0.569895	0.981629	0.826198	0.802397	0.811305	0.976787	0.953065	0.893293	0.685405	0.832053	0.690324	0.571827	0.466191	0.96152	0.88902	0.71199	0.767097	0.964387	0.830906	0.880226	0.293466	0.991441	0.946915	0.635166	0.97813	0.700357	0.488035	0.439539	0.204604	0.950907	0.851103	0.99383	0.168965	0.132484
DDB_G0269056	0.390561	0.423608	0.557834	0.467096	0.667618	0.609478	0.542463	0.594732	0.829877	0.638219	0.571341	0.519095	0.956115	0.75233	0.598156	0.487714	0.968382	0.557723	0.608743	0.505242	0.920943	0.882115	0.694177	0.663236	0.765935	0.662925	0.466716	0.28715	0.895639	0.829009	0.699217	0.396416	0.930359	0.770281	0.694373	0.529711	0.970059	0.70628	0.449255	0.688977	0.28291	0.569926	0.693199	0.235651	0.652511	0.672842	0.95548	0.228336	0.349471
DDB_G0269060	0.61009	0.634017	0.733126	0.737445	0.832778	0.766625	0.804814	0.634737	0.940113	0.900317	0.531869	0.379623	0.990102	0.669875	0.407546	0.34001	0.956126	0.775428	0.634012	0.606956	0.993802	0.951767	0.890498	0.807155	0.952132	0.867127	0.824093	0.760795	0.955437	0.876498	0.811953	0.811802	0.976005	0.917683	0.89268	0.74577	0.98904	0.914651	0.661623	0.970703	0.781287	0.645271	0.825589	0.681988	0.956627	0.834538	0.987963	0.644916	0.423851
DDB_G0269062	0.34243	0.447037	0.767255	0.712732	0.847347	0.65093	0.661519	0.814528	0.900386	0.863998	0.84329	0.789601	0.992145	0.888803	0.778725	0.615663	0.982646	0.914657	0.698837	0.666481	0.993906	0.939658	0.881483	0.757317	0.954703	0.86718	0.778435	0.789087	0.94808	0.92107	0.855125	0.803489	0.958221	0.924004	0.872178	0.722722	0.988947	0.936158	0.740163	0.978463	0.664541	0.610036	0.610651	0.556733	0.957867	0.529565	0.920437	0.11515	0.00692584
DDB_G0269064	0.577472	0.632369	0.761951	0.72426	0.819815	0.766751	0.781639	0.794842	0.938142	0.899645	0.823195	0.767856	0.991789	0.913492	0.818013	0.691624	0.985399	0.927523	0.78672	0.803028	0.993363	0.944787	0.883355	0.815679	0.954114	0.858433	0.80805	0.775349	0.954653	0.916414	0.854084	0.789572	0.977104	0.929733	0.891793	0.806562	0.991004	0.938299	0.852304	0.976879	0.858126	0.747609	0.838228	0.709589	0.954778	0.875509	0.992347	0.584374	0.533615
DDB_G0269066	0.583756	0.638575	0.767563	0.72882	0.823851	0.770583	0.785394	0.798431	0.939833	0.901709	0.826766	0.771735	0.992011	0.915638	0.821114	0.69687	0.985858	0.928803	0.790298	0.806782	0.993507	0.946018	0.885488	0.819232	0.955119	0.860896	0.811069	0.778855	0.95548	0.918166	0.857204	0.793361	0.97777	0.931326	0.894009	0.810343	0.991256	0.939493	0.85468	0.97751	0.86134	0.751945	0.84146	0.714298	0.955709	0.877875	0.992602	0.648178	0.597807
DDB_G0269068	0.615407	0.670885	0.791191	0.754675	0.846091	0.791694	0.806925	0.818769	0.948341	0.91408	0.84545	0.789934	0.993109	0.924394	0.834857	0.721345	0.988083	0.935278	0.810993	0.822688	0.994123	0.952163	0.89391	0.833918	0.960052	0.870728	0.825096	0.795019	0.959882	0.926877	0.872405	0.814369	0.98042	0.938219	0.90425	0.772314	0.992369	0.946707	0.822189	0.980644	0.83813	0.716403	0.773342	0.613883	0.941062	0.846349	0.989093	0.584876	0.53258
DDB_G0269072	0.184162	0.499102	0.637549	0.521018	0.658311	0.59154	0.671214	0.682047	0.919295	0.857307	0.77669	0.728789	0.986809	0.883036	0.778483	0.185627	0.978505	0.906525	0.442796	0.737606	0.991061	0.71374	0.840728	0.725023	0.762643	0.821849	0.741956	0.678175	0.667293	0.778432	0.682628	0.693689	0.94133	0.836438	0.171127	0.666747	0.982927	0.646762	0.604116	0.852516	0.677144	0.644845	0.265763	0.296315	0.805051	0.614202	0.985774	0.495968	0.45138
DDB_G0269074	0.229949	0.326162	0.732535	0.629987	0.768195	0.430124	0.646631	0.725424	0.760657	0.836791	0.704912	0.379885	0.985989	0.491864	0.0799945	0.0279201	0.941009	0.478313	0.21064	0.719196	0.980639	0.861323	0.788406	0.711353	0.921465	0.531702	0.698975	0.34362	0.774648	0.845431	0.454071	0.563977	0.914018	0.892362	0.819285	0.719645	0.943451	0.870222	0.685088	0.947979	0.745066	0.635942	0.759379	0.604727	0.929102	0.825654	0.98705	0.479837	0.437987
DDB_G0269076	0.435309	0.480267	0.625878	0.59701	0.71146	0.653706	0.676854	0.688613	0.874547	0.815352	0.701352	0.653751	0.983051	0.844784	0.723417	0.555608	0.970873	0.882356	0.673448	0.684976	0.987414	0.898751	0.799285	0.706229	0.914985	0.781025	0.706752	0.660569	0.920684	0.851522	0.752162	0.668577	0.952395	0.865911	0.817058	0.689135	0.979731	0.889459	0.744791	0.95265	0.741854	0.606562	0.722549	0.574367	0.909924	0.786263	0.981147	0.513927	0.461807
DDB_G0269078	0.467673	0.526404	0.693615	0.647043	0.775042	0.692168	0.729382	0.732594	0.879495	0.864174	0.768997	0.484446	0.985156	0.85522	0.7464	0.603548	0.979475	0.818113	0.690874	0.601963	0.974605	0.893074	0.716724	0.652915	0.854361	0.851455	0.379032	0.247524	0.905852	0.905053	0.851464	0.423686	0.858865	0.602298	0.0879685	0.0050283	0.984531	0.751672	0.0528006	0.958881	0.332209	0.0143378	0.086396	0.000961589	0.129046	0.0233066	0.994224	0.633446	0.609496
DDB_G0269080	0.495722	0.628222	0.759145	0.721493	0.757862	0.697271	0.721225	0.736382	0.936972	0.898305	0.820748	0.709589	0.99162	0.912166	0.768271	0.688302	0.985106	0.90491	0.784266	0.636512	0.990648	0.943893	0.766002	0.762108	0.933083	0.781136	0.747093	0.495953	0.899135	0.881428	0.443493	0.654984	0.955614	0.845034	0.8306	0.0245248	0.95347	0.902825	0.0211697	0.917657	0.10482	0.253817	0.0161426	0.0222409	0.903249	0.812268	0.990138	0.145293	0.13255
DDB_G0269082	0.602665	0.6581	0.741414	0.623794	0.837209	0.744097	0.684092	0.811389	0.928592	0.828955	0.839291	0.784181	0.987168	0.903294	0.798201	0.648596	0.974662	0.882127	0.721344	0.712426	0.993917	0.938262	0.891144	0.799026	0.946726	0.867424	0.787588	0.395093	0.950144	0.89947	0.645025	0.751411	0.973579	0.700546	0.88628	0.679981	0.963061	0.925928	0.776539	0.885757	0.720535	0.306754	0.723214	0.686166	0.890003	0.819832	0.971537	0.549015	0.512079
DDB_G0269084	0.468707	0.581108	0.417425	0.669028	0.698619	0.346844	0.605631	0.725262	0.780863	0.88541	0.745553	0.605629	0.981379	0.513694	0.365735	0.23432	0.97178	0.817633	0.704912	0.786243	0.989066	0.932214	0.822161	0.718161	0.917988	0.722381	0.759875	0.715101	0.935074	0.860752	0.828457	0.69686	0.9647	0.877908	0.863887	0.662666	0.981182	0.934988	0.704087	0.957972	0.832484	0.712841	0.691101	0.587941	0.943907	0.845885	0.988212	0.554057	0.566459
DDB_G0269086	0.627308	0.512519	0.797455	0.773451	0.841281	0.801225	0.820251	0.827887	0.935289	0.889013	0.823052	0.781142	0.993524	0.926006	0.797649	0.445044	0.988725	0.913225	0.469569	0.551765	0.992284	0.828222	0.757837	0.72381	0.942906	0.836472	0.80676	0.714779	0.951775	0.919108	0.846955	0.197256	0.977533	0.936325	0.692575	0.677183	0.989772	0.712312	0.816909	0.856981	0.663247	0.674051	0.191935	0.0818192	0.908704	0.712337	0.994131	0.055334	0.0437129
DDB_G0269088	0.000456812	0.00386068	0.0579318	0.107199	0.076887	0.0450787	0.000864106	0.00147469	0.883346	0.0475547	0.0209134	0.0031894	0.841534	0.271645	0.0277466	0.046897	0.944426	0.252699	0.446936	0.603206	0.959977	0.935309	0.848677	0.753849	0.82491	0.554558	0.324525	0.0267119	0.938759	0.853012	0.177839	0.304567	0.970761	0.665928	0.715586	0.738325	0.910146	0.872489	0.818108	0.831175	0.239004	0.0607238	0.652804	0.186387	0.904337	0.842468	0.989568	0.330398	0.164573
DDB_G0269090	0.389662	0.474886	0.627456	0.590412	0.851802	0.77573	0.814233	0.817945	0.942592	0.920933	0.849503	0.794944	0.992453	0.919666	0.824039	0.703602	0.988595	0.937392	0.817666	0.827298	0.994087	0.952026	0.894069	0.834222	0.959858	0.870841	0.824874	0.794582	0.960007	0.927005	0.87251	0.817403	0.980641	0.938734	0.905788	0.819488	0.992409	0.947706	0.862527	0.980685	0.871677	0.771345	0.845563	0.748136	0.957803	0.882063	0.994193	0.675277	0.631492
DDB_G0269092	0.00758086	0.00725713	0.00721543	0.0561511	0.842251	0.759406	0.622136	0.0890073	0.925383	0.790784	0.102973	0.208683	0.978653	0.170296	0.190636	0.317544	0.865232	0.699172	0.72821	0.626105	0.98402	0.862307	0.281273	0.00789734	0.92638	0.523412	0.0308481	0.0112345	0.925327	0.220361	0.0431931	0.0614641	0.921294	0.650845	0.698853	0.0403839	0.986763	0.93937	0.163984	0.979973	0.0201674	0.0167209	0.0175537	0.0277298	0.94812	0.889288	0.994174	0.606566	0.624472
DDB_G0269096	0.45482	0.253465	0.455793	0.622281	0.638677	0.642703	0.630515	0.564939	0.929228	0.330451	0.131681	0.428337	0.896527	0.360926	0.591407	0.57155	0.978667	0.889011	0.597421	0.652724	0.983889	0.797746	0.703761	0.734208	0.913691	0.792067	0.714959	0.688616	0.942674	0.851898	0.811909	0.758765	0.958282	0.901434	0.871698	0.670204	0.983084	0.897574	0.799437	0.968073	0.737056	0.688648	0.680807	0.675552	0.879208	0.82751	0.955129	0.146935	0.493422
DDB_G0269100	0.654129	0.682445	0.808426	0.776498	0.868547	0.818229	0.834154	0.840131	0.954958	0.924094	0.859688	0.80601	0.994049	0.93164	0.847156	0.741102	0.989727	0.940965	0.827317	0.835532	0.994738	0.956589	0.901158	0.84557	0.964107	0.880244	0.838389	0.810076	0.964416	0.935316	0.884564	0.814216	0.982701	0.944228	0.91156	0.82123	0.993396	0.951956	0.755001	0.98312	0.875191	0.767077	0.866366	0.750156	0.963414	0.894231	0.994861	0.534302	0.574609
DDB_G0269102	0.651724	0.661177	0.802005	0.755914	0.863848	0.814121	0.821346	0.824535	0.954083	0.784626	0.574215	0.521046	0.992327	0.885013	0.725032	0.277759	0.988929	0.906555	0.676597	0.812763	0.993967	0.954358	0.897871	0.834011	0.957506	0.875369	0.834484	0.803963	0.960316	0.927463	0.872301	0.728428	0.981941	0.942531	0.898886	0.772337	0.992941	0.912744	0.864455	0.981181	0.765758	0.710275	0.238843	0.296936	0.961468	0.89022	0.994132	0.411131	0.188983
DDB_G0269104	0.606646	0.686589	0.797112	0.716429	0.842182	0.773052	0.816049	0.768379	0.950603	0.890535	0.555394	0.689139	0.989313	0.730957	0.764994	0.567338	0.981298	0.85848	0.808552	0.789415	0.968239	0.902993	0.67232	0.685723	0.780552	0.72064	0.659047	0.611801	0.929462	0.916298	0.638818	0.438657	0.97889	0.934606	0.896764	0.813176	0.988631	0.914407	0.865243	0.981399	0.834175	0.716566	0.781498	0.645644	0.959486	0.878985	0.993173	0.642854	0.481968
DDB_G0269106	0.197666	0.188211	0.644454	0.641676	0.837587	0.753336	0.774072	0.545007	0.94363	0.875403	0.403977	0.57236	0.992919	0.823545	0.734329	0.70784	0.976756	0.918983	0.81397	0.807592	0.99162	0.941118	0.768224	0.659684	0.944451	0.713143	0.64307	0.0591925	0.954733	0.922605	0.304194	0.122877	0.98106	0.793713	0.611368	0.72185	0.962567	0.743313	0.763464	0.982157	0.863833	0.764205	0.829769	0.704764	0.871227	0.159591	0.994229	0.580677	0.259751
DDB_G0269108	0.498955	0.0862885	0.261408	0.469537	0.498099	0.564141	0.706454	0.809317	0.941544	0.870401	0.521658	0.335298	0.99117	0.798562	0.525217	0.631765	0.976358	0.861675	0.690211	0.588936	0.991644	0.913958	0.569162	0.324934	0.746025	0.752714	0.326909	0.0320342	0.554964	0.551148	0.105202	0.702402	0.880071	0.119846	0.693641	0.00865463	0.9749	0.90573	0.561355	0.665243	0.841772	0.25781	0.0701041	0.0190775	0.664002	0.00747948	0.983991	0.4713	0.356234
DDB_G0269110	0.651918	0.693371	0.786838	0.776445	0.864309	0.810465	0.827424	0.830572	0.951923	0.921016	0.834021	0.777493	0.992608	0.918929	0.839739	0.734704	0.988214	0.924485	0.825123	0.805803	0.994138	0.95272	0.82901	0.813592	0.954626	0.798259	0.807214	0.779163	0.960634	0.933068	0.8691	0.735607	0.981842	0.933604	0.87033	0.824852	0.993016	0.94743	0.87343	0.982785	0.884156	0.781018	0.86716	0.72869	0.961986	0.886667	0.994664	0.654867	0.545222
DDB_G0269112	0.35435	0.58625	0.691585	0.673699	0.41488	0.406786	0.350574	0.22327	0.945749	0.861446	0.72884	0.561265	0.98528	0.826018	0.595706	0.257361	0.985667	0.922335	0.69832	0.802097	0.993439	0.923914	0.883897	0.818702	0.951543	0.853036	0.814269	0.415971	0.934316	0.906227	0.46501	0.351436	0.974606	0.72305	0.758451	0.334556	0.911107	0.747165	0.250863	0.959316	0.806879	0.745133	0.785731	0.540874	0.943105	0.322706	0.917475	0.611065	0.310107
[truncated: 11,412 more rows]
[truncated: 6 more columns]
