# Supplementary material for: Leaps and lulls in the developmental transcriptome of Dictyostelium discoideum
Source: BMC Genomics. 2015 Apr 13;16(1):294. doi: 10.1186/s12864-015-1491-7 (PMC4403905; doi:10.1186/s12864-015-1491-7)
Supplement: Additional file 6: — (suspension) Contains the differential expression analysis false discovery rate (FDR) values determined by baySeq for all genes at all time point differences of k = 1-, 2-, 3-, and 4-hour, or “k-hops”. We analyzed all-versus-all time points, but only used the 4-hour delta for all reported DE analyses. Due to constraints on the size of additional files, we have not included the baySeq output for the other time comparisons here. Further, due to the same size constraints, only the false discovery rate (FDR) for the “Differentially Expressed” model is given here. Other statistics, i.e. likelihood, and other models, i.e. “Not Differentially Expressed”, were also calculated. The complete baySeq output including all time point comparisons for both statistics and both models are available directly from the authors upon request. [file 12864_2015_1491_MOESM6_ESM.xls]

## Sheet: README
Additional Data File 6
This workbook contains the false discovery rate (FDR) values determined by baySeq for all genes at all time point differences of k = 1-, 2-, 3-, and 4-hour, or "k-hops."
We analyzed all time points versus all others, but only used the 4-hour delta for all reported DE analyses.
Due to constraints on the size of additional files, we have not included the baySeq output for the other time comparisons.
Further, due to the same size constraints, only the false discovery rate (FDR) for the "Differentially Expressed" model is given here.
Other statistics, i.e. likelihood, and other models, i.e. "Not Differentially Expressed," were also considered.
The complete baySeq output including all time point comparisons for both statistics and both models are available directly from the authors upon request.

## Sheet: suspension_DE_FDR
Locus tag	FDR.DE_00hrvs.01hr	FDR.DE_00hrvs.02hr	FDR.DE_00hrvs.03hr	FDR.DE_00hrvs.04hr	FDR.DE_00hrvs.05hr	FDR.DE_00hrvs.06hr	FDR.DE_00hrvs.08hr	FDR.DE_00hrvs.10hr	FDR.DE_00hrvs.12hr	FDR.DE_01hrvs.02hr	FDR.DE_01hrvs.03hr	FDR.DE_01hrvs.04hr	FDR.DE_01hrvs.05hr	FDR.DE_01hrvs.06hr	FDR.DE_01hrvs.08hr	FDR.DE_01hrvs.10hr	FDR.DE_01hrvs.12hr	FDR.DE_02hrvs.03hr	FDR.DE_02hrvs.04hr	FDR.DE_02hrvs.05hr	FDR.DE_02hrvs.06hr	FDR.DE_02hrvs.08hr	FDR.DE_02hrvs.10hr	FDR.DE_02hrvs.12hr	FDR.DE_03hrvs.04hr	FDR.DE_03hrvs.05hr	FDR.DE_03hrvs.06hr	FDR.DE_03hrvs.08hr	FDR.DE_03hrvs.10hr	FDR.DE_03hrvs.12hr	FDR.DE_04hrvs.05hr	FDR.DE_04hrvs.06hr	FDR.DE_04hrvs.08hr	FDR.DE_04hrvs.10hr	FDR.DE_04hrvs.12hr	FDR.DE_05hrvs.06hr	FDR.DE_05hrvs.08hr	FDR.DE_05hrvs.10hr	FDR.DE_05hrvs.12hr	FDR.DE_06hrvs.08hr	FDR.DE_06hrvs.10hr	FDR.DE_06hrvs.12hr	FDR.DE_08hrvs.10hr	FDR.DE_08hrvs.12hr	FDR.DE_10hrvs.12hr
DDB_G0267178	0.598761	0.454266	0.580882	0.43236	0.350582	0.397795	0.24055	0.167519	0.30549	0.881552	0.759415	0.467045	0.345262	0.445948	0.316524	0.250543	0.31798	0.984091	0.590036	0.38249	0.477453	0.312551	0.235751	0.274687	0.936144	0.658684	0.675693	0.348212	0.245948	0.378596	0.901994	0.663502	0.35274	0.242302	0.366319	0.764001	0.426526	0.281768	0.39589	0.515434	0.309681	0.42048	0.7653	0.69431	0.950593
DDB_G0267180	0.433824	0.413708	0.428043	0.398367	0.318711	0.367265	0.211529	0.145844	0.276983	0.859021	0.718911	0.327899	0.21703	0.310712	0.271715	0.228938	0.239184	0.983626	0.551646	0.341372	0.438846	0.290965	0.218649	0.245427	0.886359	0.517497	0.548958	0.337117	0.257503	0.305327	0.885926	0.632394	0.318635	0.213877	0.336065	0.734694	0.389217	0.248384	0.360313	0.473524	0.275557	0.38586	0.743036	0.660631	0.941092
DDB_G0267182	0.645543	0.475354	0.505551	0.357788	0.232379	0.240164	0.274988	0.219285	0.286877	0.850151	0.814027	0.537523	0.274135	0.306301	0.370949	0.257388	0.382769	0.979844	0.541553	0.460373	0.540607	0.2577	0.261222	0.232131	0.925887	0.4523	0.401043	0.420489	0.275661	0.399566	0.783302	0.392408	0.420657	0.273086	0.3887	0.733454	0.349934	0.346309	0.259629	0.35617	0.342466	0.239114	0.771008	0.747488	0.953079
DDB_G0267184	0.745181	0.618978	0.53453	0.476007	0.394427	0.440079	0.289809	0.125402	0.346299	0.932207	0.819503	0.608637	0.488692	0.583896	0.369719	0.185374	0.40661	0.990328	0.736187	0.55305	0.636068	0.371496	0.18226	0.366771	0.925031	0.6233	0.645157	0.404769	0.262671	0.385662	0.919906	0.703871	0.409486	0.193081	0.411105	0.799805	0.48429	0.226244	0.441551	0.579025	0.254528	0.468253	0.758114	0.735286	0.94796
DDB_G0267186	0.590129	0.465545	0.459624	0.316702	0.242766	0.285463	0.236168	0.181097	0.107144	0.869402	0.747505	0.45145	0.329133	0.423995	0.289016	0.225156	0.148554	0.984174	0.590985	0.381548	0.472111	0.288041	0.210457	0.137559	0.894934	0.536938	0.562358	0.334168	0.254902	0.151824	0.839587	0.54673	0.338147	0.25067	0.143442	0.65551	0.410663	0.288172	0.153875	0.491782	0.311998	0.178366	0.743807	0.460898	0.882743
DDB_G0267188	0.640655	0.537011	0.517162	0.363816	0.309411	0.362051	0.301169	0.202045	0.316658	0.848791	0.803435	0.524305	0.338588	0.440692	0.30429	0.290298	0.312839	0.981801	0.561397	0.52567	0.610709	0.415246	0.146631	0.397057	0.920261	0.551927	0.588939	0.36233	0.321247	0.338261	0.848385	0.569579	0.359756	0.314235	0.322281	0.757694	0.517223	0.262095	0.437906	0.609384	0.289623	0.46508	0.725475	0.762121	0.943479
DDB_G0267190	0.678195	0.549948	0.550084	0.398422	0.31877	0.367319	0.30232	0.241501	0.277041	0.907849	0.81505	0.53713	0.409498	0.511278	0.364971	0.293864	0.330988	0.989816	0.669263	0.469578	0.55845	0.36413	0.273537	0.292605	0.926923	0.625752	0.644733	0.41731	0.326906	0.346418	0.885944	0.632435	0.415529	0.324876	0.336122	0.734732	0.489182	0.363339	0.36037	0.580342	0.392194	0.385917	0.809077	0.708032	0.957751
DDB_G0267194	0.717004	0.587843	0.588518	0.441339	0.167583	0.405867	0.337815	0.275893	0.313997	0.922813	0.842175	0.576752	0.2734	0.550365	0.405514	0.332499	0.371131	0.991774	0.706449	0.332061	0.60045	0.402024	0.312438	0.330858	0.938289	0.451055	0.683457	0.459555	0.367641	0.386574	0.783697	0.671119	0.454684	0.365786	0.375118	0.585547	0.348809	0.261731	0.302829	0.62109	0.438854	0.42918	0.836302	0.740095	0.965611
DDB_G0267196	0.625758	0.501954	0.478077	0.333943	0.260904	0.309132	0.258124	0.212435	0.26801	0.918746	0.770426	0.567106	0.439851	0.540032	0.394335	0.321818	0.359493	0.986623	0.696229	0.500213	0.588338	0.391511	0.302363	0.319746	0.900412	0.554233	0.585057	0.358892	0.290415	0.332209	0.900714	0.660466	0.443597	0.354864	0.363717	0.760829	0.519048	0.394702	0.392535	0.609421	0.425983	0.417007	0.829147	0.731224	0.963661
DDB_G0267198	0.608132	0.481886	0.478134	0.331939	0.257353	0.300218	0.2484	0.191106	0.219878	0.878144	0.76185	0.46964	0.345199	0.441383	0.303695	0.237962	0.269801	0.985547	0.605618	0.399153	0.489347	0.302375	0.221759	0.239066	0.901805	0.555017	0.579655	0.349578	0.267345	0.287502	0.849441	0.565456	0.352923	0.263797	0.274209	0.671803	0.424881	0.301816	0.29588	0.509163	0.326006	0.32132	0.757682	0.648676	0.941857
DDB_G0267202	0.721968	0.593038	0.593988	0.446703	0.364242	0.411343	0.341981	0.280722	0.318407	0.924389	0.845473	0.581883	0.457358	0.555905	0.410841	0.337849	0.376238	0.991982	0.710562	0.517854	0.605604	0.406306	0.318426	0.335745	0.939704	0.671773	0.687535	0.465027	0.373178	0.391303	0.907948	0.676142	0.45957	0.371659	0.380313	0.775613	0.535268	0.410656	0.408957	0.625916	0.445123	0.435102	0.839605	0.743972	0.966515
DDB_G0267204	0.763666	0.662055	0.657216	0.532098	0.458647	0.477129	0.411187	0.248472	0.415277	0.938743	0.86926	0.632594	0.525592	0.603806	0.460575	0.34856	0.453994	0.994848	0.785341	0.624422	0.68301	0.483715	0.327074	0.444403	0.958473	0.752009	0.743422	0.537354	0.338586	0.488998	0.939864	0.737988	0.536228	0.342918	0.483653	0.835928	0.617718	0.391101	0.514564	0.681901	0.456523	0.530177	0.831093	0.792647	0.974306
DDB_G0267206	0.545668	0.303188	0.605547	0.461299	0.383498	0.406015	0.36448	0.296483	0.362658	0.90951	0.659323	0.433624	0.317574	0.283915	0.281246	0.179743	0.269303	0.964955	0.461655	0.25103	0.331126	0.172686	0.150203	0.181534	0.942865	0.684563	0.705144	0.486142	0.398491	0.444797	0.915583	0.672307	0.485765	0.387143	0.424035	0.768289	0.563482	0.426323	0.451779	0.617784	0.478643	0.488136	0.846775	0.768497	0.973728
DDB_G0267208	0.596801	0.465968	0.45564	0.313942	0.220651	0.174412	0.153266	0.154538	0.136516	0.872712	0.737113	0.441244	0.324392	0.324592	0.216724	0.204641	0.186887	0.981648	0.562478	0.381185	0.392722	0.234086	0.201158	0.176936	0.930261	0.416159	0.250336	0.12402	0.140101	0.103346	0.758929	0.243598	0.120781	0.142166	0.0958876	0.630417	0.396411	0.3073	0.261366	0.541373	0.327822	0.352874	0.751381	0.661846	0.935097
DDB_G0267210	0.659013	0.492267	0.49835	0.316031	0.228511	0.315386	0.289305	0.23195	0.262074	0.86194	0.747977	0.404366	0.268381	0.506745	0.358165	0.307045	0.286785	0.987494	0.667655	0.473342	0.403674	0.300139	0.199258	0.29118	0.924595	0.612617	0.461412	0.324735	0.233966	0.35562	0.892902	0.394166	0.296991	0.197848	0.341886	0.491956	0.356112	0.219707	0.362951	0.574549	0.427732	0.284638	0.814282	0.665281	0.943298
DDB_G0267212	0.590806	0.647891	0.638715	0.379006	0.243104	0.375421	0.234516	0.179771	0.336596	0.852768	0.803388	0.503141	0.428246	0.513606	0.308618	0.239286	0.414259	0.991002	0.710652	0.421153	0.604799	0.166172	0.118617	0.325197	0.906866	0.526701	0.650394	0.485435	0.40886	0.464069	0.921362	0.714023	0.179563	0.123133	0.387448	0.806987	0.223662	0.137778	0.417417	0.342363	0.208943	0.470115	0.874559	0.710273	0.953776
DDB_G0267216	0.733579	0.604979	0.606355	0.460803	0.377869	0.4238	0.353528	0.2933	0.330794	0.928589	0.852821	0.595054	0.47244	0.569839	0.424119	0.352508	0.389671	0.992544	0.722456	0.533778	0.619559	0.42022	0.332123	0.349049	0.943362	0.685965	0.699806	0.478396	0.387439	0.405538	0.913535	0.688819	0.472452	0.384599	0.394215	0.786911	0.550048	0.427104	0.424137	0.639373	0.461689	0.450042	0.848774	0.753498	0.968798
DDB_G0267218	0.600864	0.419998	0.461323	0.324682	0.246077	0.294722	0.188823	0.192111	0.255593	0.853355	0.742314	0.467724	0.32611	0.442072	0.25423	0.242617	0.299688	0.968704	0.557089	0.255696	0.446781	0.313399	0.213663	0.212045	0.893278	0.642511	0.555579	0.176219	0.23286	0.363001	0.83934	0.559739	0.284723	0.265302	0.306884	0.651193	0.239001	0.265801	0.377251	0.436886	0.326845	0.351183	0.723316	0.579383	0.946313
DDB_G0267220	0.702103	0.572408	0.573992	0.423727	0.342719	0.391139	0.324851	0.262593	0.298814	0.917295	0.831948	0.562823	0.435209	0.536507	0.389738	0.317529	0.354419	0.991094	0.692112	0.496043	0.583591	0.388078	0.298382	0.315981	0.934173	0.650873	0.669274	0.444025	0.351656	0.371931	0.898815	0.656548	0.439284	0.350325	0.35997	0.757101	0.513895	0.390615	0.387923	0.605843	0.42154	0.412019	0.826571	0.727934	0.962876
DDB_G0267222	0.664144	0.621039	0.622103	0.478197	0.139667	0.441914	0.293439	0.313297	0.348199	0.911273	0.808693	0.528592	0.315139	0.509564	0.358957	0.308105	0.369944	0.993292	0.738087	0.306951	0.638393	0.374661	0.352025	0.368981	0.948055	0.412167	0.716127	0.413111	0.406866	0.424866	0.758105	0.705381	0.412885	0.403881	0.412804	0.554692	0.393806	0.240078	0.296888	0.582617	0.485587	0.471218	0.821215	0.737382	0.971805
DDB_G0267224	0.722176	0.593365	0.486999	0.447079	0.36466	0.411731	0.342335	0.281053	0.318883	0.924521	0.785702	0.582136	0.457771	0.556358	0.411255	0.338266	0.376531	0.987982	0.710772	0.518177	0.605834	0.406596	0.318593	0.336284	0.908929	0.575405	0.604459	0.377624	0.305774	0.348766	0.90809	0.676463	0.459977	0.371968	0.380772	0.775905	0.535477	0.411168	0.409209	0.626222	0.445523	0.435447	0.839808	0.74432	0.966572
DDB_G0267226	0.60172	0.582523	0.583506	0.156984	0.353383	0.400755	0.333772	0.271361	0.308631	0.887519	0.76136	0.418773	0.347961	0.449047	0.3125	0.26202	0.320166	0.991547	0.463204	0.506831	0.594562	0.396554	0.307224	0.325363	0.799667	0.661551	0.677972	0.453985	0.362346	0.38071	0.707021	0.380939	0.206413	0.17281	0.236586	0.766685	0.524495	0.400537	0.398954	0.616004	0.432769	0.423968	0.833149	0.736029	0.964675
DDB_G0267228	0.746479	0.621199	0.622166	0.478496	0.396318	0.442048	0.370007	0.313453	0.348249	0.93259	0.860221	0.610212	0.492071	0.58604	0.437856	0.373489	0.409535	0.993295	0.738186	0.555804	0.638783	0.437926	0.352231	0.369331	0.94809	0.705499	0.716302	0.497361	0.407009	0.425049	0.920904	0.705516	0.489714	0.404119	0.412898	0.801785	0.568537	0.448134	0.443201	0.656981	0.485849	0.471395	0.858612	0.765744	0.971826
DDB_G0267230	0.611972	0.351851	0.481027	0.334587	0.260182	0.302719	0.25044	0.193301	0.222226	0.810032	0.764405	0.472934	0.348274	0.444756	0.306073	0.240292	0.271852	0.973103	0.49275	0.285408	0.380325	0.217855	0.166415	0.202065	0.903084	0.558657	0.583061	0.352114	0.270155	0.289479	0.851356	0.568569	0.355174	0.266933	0.277264	0.674998	0.427861	0.304633	0.297894	0.51229	0.329491	0.323939	0.760006	0.651614	0.942748
DDB_G0267236	0.657478	0.531392	0.520392	0.381586	0.225044	0.102873	0.27147	0.245553	0.275143	0.898845	0.788064	0.528049	0.29675	0.174112	0.307258	0.291394	0.327704	0.988046	0.658381	0.358151	0.231986	0.316534	0.273232	0.288557	0.911548	0.549906	0.360317	0.38072	0.304253	0.306065	0.780695	0.185486	0.338083	0.317301	0.350446	0.62887	0.44455	0.259023	0.212106	0.37077	0.11351	0.0868695	0.748998	0.613676	0.948978
DDB_G0267238	0.319544	0.435322	0.377979	0.259918	0.259657	0.259822	0.234455	0.143371	0.145473	0.83001	0.751417	0.441861	0.149017	0.392349	0.0551449	0.257878	0.33017	0.986667	0.626446	0.377387	0.519954	0.215823	0.251707	0.244134	0.917964	0.482875	0.61784	0.191555	0.323122	0.329532	0.802619	0.605643	0.206261	0.304059	0.306152	0.629387	0.396744	0.239326	0.197659	0.364197	0.361551	0.333675	0.55605	0.395168	0.947495
DDB_G0267240	0.576398	0.633338	0.633602	0.495618	0.412714	0.458694	0.382886	0.233801	0.365169	0.887636	0.744312	0.448448	0.332072	0.432394	0.302204	0.292544	0.347079	0.993789	0.75206	0.574392	0.656359	0.452696	0.293257	0.386312	0.951424	0.72028	0.730102	0.51036	0.326035	0.441662	0.926942	0.719825	0.503775	0.32528	0.428992	0.8157	0.584166	0.365373	0.461536	0.668649	0.400567	0.489343	0.81541	0.774828	0.96674
DDB_G0267242	0.635408	0.506642	0.505654	0.355412	0.278391	0.325201	0.267346	0.207197	0.240149	0.889962	0.78125	0.494856	0.367165	0.466735	0.32447	0.256898	0.289373	0.9873	0.628617	0.423594	0.514555	0.324928	0.241163	0.256899	0.911727	0.581674	0.604602	0.373277	0.287903	0.308455	0.863394	0.589567	0.374821	0.284243	0.29636	0.695953	0.448997	0.321204	0.317062	0.5347	0.349925	0.342112	0.77705	0.671527	0.94803
DDB_G0267244	0.684723	0.421814	0.557161	0.20641	0.14311	0.263414	0.216439	0.247482	0.283202	0.858318	0.82021	0.363591	0.241304	0.422106	0.288648	0.299621	0.338388	0.981171	0.585774	0.378707	0.478171	0.294063	0.210391	0.250067	0.837046	0.411866	0.543722	0.318368	0.333413	0.35287	0.85042	0.531759	0.327985	0.205423	0.254172	0.635483	0.396012	0.231367	0.267474	0.500022	0.323971	0.341534	0.755385	0.667754	0.959284
DDB_G0267246	0.613537	0.337834	0.398023	0.176101	0.124654	0.253713	0.140987	0.122063	0.189958	0.678004	0.625103	0.199698	0.119228	0.316826	0.114129	0.102582	0.18004	0.986063	0.68965	0.492975	0.493444	0.38528	0.295942	0.313491	0.897329	0.54606	0.580031	0.35057	0.283217	0.326312	0.897322	0.549441	0.436524	0.347379	0.356622	0.659347	0.511393	0.387464	0.385138	0.505302	0.340715	0.357902	0.824404	0.725606	0.962484
DDB_G0267248	0.535304	0.396772	0.306089	0.378833	0.301611	0.0628482	0.137988	0.136227	0.260416	0.860851	0.725524	0.409885	0.289442	0.309833	0.272853	0.224835	0.268493	0.982366	0.534226	0.325997	0.375664	0.277923	0.211861	0.234164	0.82564	0.399192	0.521091	0.341187	0.256304	0.248568	0.876245	0.209594	0.220251	0.202525	0.317364	0.309635	0.285247	0.233727	0.342212	0.453111	0.241047	0.191171	0.730866	0.595766	0.935292
DDB_G0267250	0.608597	0.497233	0.472661	0.33155	0.256163	0.30355	0.253012	0.194741	0.263256	0.881291	0.752025	0.475694	0.336471	0.435576	0.310386	0.245996	0.310563	0.991079	0.615364	0.495743	0.583251	0.309388	0.211794	0.315473	0.897987	0.650612	0.669005	0.33903	0.237206	0.371248	0.846064	0.564885	0.358315	0.269142	0.315873	0.756882	0.418093	0.271708	0.387442	0.50472	0.299091	0.411489	0.759651	0.686201	0.948189
DDB_G0267252	0.546357	0.191875	0.13134	0.0228732	0.0147566	0.0215302	0.0207113	0.0217474	0.0663518	0.808859	0.620674	0.187031	0.112311	0.173492	0.106469	0.0972016	0.178411	0.985263	0.580179	0.372435	0.468762	0.288551	0.22643	0.266709	0.898715	0.549475	0.579709	0.353958	0.285881	0.32889	0.898962	0.656908	0.439718	0.350869	0.360131	0.757476	0.514483	0.390885	0.388456	0.606294	0.422186	0.412548	0.826808	0.728274	0.962942
DDB_G0267254	0.739364	0.611641	0.612745	0.468161	0.385439	0.431964	0.359864	0.301938	0.338378	0.930514	0.856154	0.601465	0.480545	0.57683	0.43102	0.360991	0.397936	0.992871	0.729672	0.542682	0.627488	0.427603	0.340893	0.35767	0.945278	0.694187	0.706591	0.486516	0.395414	0.413826	0.916646	0.695725	0.480411	0.392622	0.402559	0.792854	0.557943	0.435532	0.431397	0.646215	0.47176	0.459139	0.853357	0.758624	0.970182
DDB_G0267258	0.467448	0.477102	0.367607	0.112988	0.294306	0.305271	0.172438	0.225163	0.276753	0.892779	0.820659	0.543005	0.164081	0.119427	0.397209	0.229194	0.276299	0.987489	0.544118	0.343308	0.339644	0.347987	0.269315	0.293316	0.920128	0.352741	0.232679	0.43232	0.262341	0.29725	0.465564	0.0732113	0.413093	0.162071	0.2064	0.758439	0.244791	0.320103	0.346414	0.176255	0.282985	0.335376	0.746092	0.649806	0.957821
DDB_G0267260	0.479876	0.264486	0.237777	0.258049	0.108425	0.132963	0.179137	0.091351	0.17081	0.687098	0.505497	0.370079	0.152411	0.215966	0.219992	0.111797	0.207307	0.965369	0.399804	0.244208	0.324149	0.140007	0.121263	0.0958826	0.773962	0.386299	0.399085	0.158383	0.149655	0.106542	0.664576	0.334413	0.26732	0.13423	0.213967	0.509864	0.207362	0.174852	0.10346	0.265699	0.193038	0.124616	0.513728	0.529386	0.818332
DDB_G0267262	0.597075	0.57937	0.465829	0.430484	0.348793	0.130028	0.164174	0.168282	0.304183	0.885273	0.766067	0.465455	0.343239	0.385295	0.29668	0.251474	0.316348	0.986717	0.697969	0.501981	0.332297	0.241839	0.219311	0.321534	0.90099	0.555197	0.501981	0.32951	0.276885	0.332731	0.901441	0.351761	0.259929	0.24339	0.365153	0.468765	0.33027	0.283238	0.394478	0.507211	0.300949	0.269236	0.759046	0.643686	0.950611
DDB_G0267264	0.486196	0.489387	0.486004	0.339769	0.26469	0.307807	0.174288	0.119726	0.226076	0.823733	0.669204	0.36918	0.25154	0.345676	0.264654	0.208131	0.236178	0.986082	0.612719	0.40705	0.498387	0.23917	0.159197	0.244199	0.905103	0.56392	0.588837	0.264767	0.180233	0.293663	0.85409	0.572635	0.269048	0.178532	0.28203	0.680165	0.337133	0.208015	0.301699	0.41603	0.234658	0.328202	0.712338	0.607767	0.923308
DDB_G0267272	0.434439	0.519166	0.537452	0.201121	0.205847	0.351064	0.291767	0.124597	0.3472	0.872386	0.723071	0.502793	0.367524	0.409583	0.278819	0.277969	0.269925	0.988811	0.596533	0.431238	0.542444	0.352888	0.235556	0.322813	0.885059	0.569286	0.632238	0.407059	0.261349	0.387181	0.857135	0.536399	0.324802	0.297667	0.281004	0.693667	0.452542	0.337823	0.351515	0.570514	0.325094	0.426204	0.756812	0.736473	0.94801
DDB_G0267274	0.69902	0.568905	0.571019	0.420014	0.34001	0.387064	0.322123	0.259451	0.295108	0.915945	0.829996	0.559738	0.431895	0.532642	0.385918	0.314465	0.351416	0.990926	0.689029	0.491961	0.580512	0.384206	0.295185	0.312753	0.933198	0.647901	0.665679	0.440011	0.348414	0.367969	0.896949	0.653755	0.435988	0.346556	0.355752	0.754475	0.510616	0.386645	0.384222	0.602738	0.417309	0.408455	0.824085	0.72483	0.962356
DDB_G0267278	0.729757	0.601187	0.602045	0.455849	0.372983	0.419073	0.350056	0.288625	0.326436	0.927287	0.850507	0.590352	0.467907	0.565488	0.419924	0.347388	0.385018	0.992331	0.718749	0.528343	0.614743	0.415671	0.327293	0.344832	0.942142	0.681598	0.695858	0.473671	0.382708	0.400543	0.911647	0.684597	0.468462	0.380933	0.3896	0.782791	0.545244	0.420502	0.419036	0.63526	0.455557	0.445059	0.845741	0.750516	0.968028
DDB_G0267280	0.691508	0.561735	0.563746	0.411148	0.332181	0.378988	0.22139	0.253057	0.288004	0.912997	0.82462	0.551395	0.424151	0.525073	0.295834	0.306264	0.344236	0.990517	0.681919	0.48377	0.572041	0.297769	0.287428	0.305189	0.931042	0.639756	0.658791	0.326377	0.339715	0.360088	0.893217	0.645524	0.332105	0.33813	0.348848	0.747027	0.405532	0.378853	0.375045	0.491293	0.408566	0.399845	0.761343	0.675176	0.960695
DDB_G0267282	0.641349	0.527382	0.528529	0.3813	0.275972	0.101945	0.263662	0.198803	0.0598789	0.900869	0.787651	0.510122	0.396727	0.24792	0.325155	0.292084	0.153361	0.988583	0.650856	0.448403	0.297588	0.333572	0.257107	0.110143	0.92062	0.587344	0.307909	0.367103	0.280795	0.092006	0.867946	0.285512	0.373317	0.279109	0.0848915	0.488613	0.469204	0.354499	0.158858	0.438794	0.239901	0.344608	0.78372	0.45853	0.906429
DDB_G0267286	0.707482	0.578827	0.579407	0.430087	0.348522	0.396281	0.329281	0.267645	0.303911	0.919385	0.835476	0.568261	0.441254	0.541076	0.395919	0.323436	0.360713	0.991349	0.697642	0.501638	0.590117	0.392865	0.303854	0.321311	0.935547	0.656963	0.674201	0.44958	0.357791	0.377251	0.901314	0.662043	0.445305	0.35642	0.364834	0.762306	0.520067	0.396196	0.394059	0.611078	0.428049	0.418619	0.830275	0.732245	0.963883
DDB_G0267292	0.632475	0.194268	0.369117	0.371396	0.0777181	0.106225	0.302977	0.192173	0.10202	0.5743	0.660761	0.539826	0.10511	0.147678	0.357425	0.196509	0.113735	0.981352	0.374282	0.440996	0.507237	0.122204	0.19885	0.269445	0.89269	0.535828	0.534864	0.308578	0.32007	0.281211	0.659828	0.31655	0.424554	0.268623	0.158819	0.702652	0.197099	0.278884	0.330892	0.248968	0.294754	0.340245	0.706697	0.428561	0.917782
DDB_G0267296	0.753287	0.629489	0.631068	0.405159	0.407902	0.453206	0.309007	0.32503	0.359353	0.934429	0.863339	0.563137	0.503326	0.593724	0.390954	0.384971	0.420413	0.993658	0.697773	0.56882	0.650744	0.391963	0.365544	0.380938	0.930998	0.715788	0.726013	0.431877	0.420871	0.436826	0.89511	0.652654	0.422231	0.361631	0.390148	0.811641	0.504874	0.460766	0.455767	0.600166	0.499784	0.484572	0.832144	0.74828	0.973377
DDB_G0267298	0.723472	0.59467	0.595932	0.448159	0.365963	0.41294	0.343848	0.282542	0.319938	0.92502	0.846489	0.583148	0.459825	0.558085	0.412538	0.339359	0.377942	0.99204	0.712117	0.519876	0.607472	0.408093	0.319647	0.33763	0.940113	0.673844	0.688972	0.46627	0.374782	0.39285	0.908548	0.677995	0.461197	0.373562	0.382147	0.776885	0.537221	0.412189	0.410815	0.627746	0.44677	0.436725	0.840646	0.745523	0.966807
DDB_G0267300	0.485936	0.539269	0.487385	0.390164	0.124163	0.256843	0.141109	0.237781	0.248799	0.846988	0.739489	0.374474	0.402411	0.489123	0.357055	0.221489	0.315784	0.987813	0.662006	0.298276	0.484422	0.227877	0.274876	0.281212	0.909674	0.498938	0.597879	0.305845	0.307955	0.332325	0.732796	0.525821	0.224954	0.323546	0.309193	0.691294	0.488041	0.238346	0.312933	0.533716	0.340648	0.37159	0.696094	0.661685	0.955342
DDB_G0267302	0.638777	0.510781	0.509479	0.35888	0.281678	0.329297	0.270428	0.209975	0.243759	0.891652	0.784029	0.498677	0.370495	0.471032	0.327656	0.260744	0.293254	0.987522	0.632594	0.427409	0.517774	0.328333	0.244102	0.259492	0.912979	0.585314	0.608462	0.377393	0.291666	0.311984	0.864956	0.593406	0.378438	0.288199	0.299337	0.699172	0.451926	0.32449	0.320705	0.538035	0.353795	0.345881	0.779846	0.674879	0.949006
DDB_G0267304	0.190461	0.384018	0.552097	0.2057	0.214823	0.354121	0.310571	0.118808	0.296606	0.887151	0.644465	0.504878	0.313372	0.33631	0.216791	0.27714	0.288231	0.989187	0.68032	0.481145	0.55414	0.363969	0.297338	0.338114	0.916344	0.63473	0.675855	0.457603	0.312588	0.404187	0.891189	0.614404	0.415994	0.350597	0.381537	0.750609	0.513397	0.383018	0.416283	0.615359	0.386315	0.444245	0.803215	0.752955	0.964727
DDB_G0267306	0.653158	0.530634	0.551542	0.43442	0.354617	0.400705	0.381065	0.214645	0.33914	0.94171	0.8674	0.495318	0.510275	0.548464	0.269306	0.42467	0.465312	0.994207	0.658465	0.588021	0.613862	0.284457	0.426514	0.449209	0.938303	0.715311	0.714287	0.301234	0.446083	0.476641	0.909396	0.696266	0.405893	0.314649	0.413227	0.797765	0.464665	0.476009	0.496996	0.52784	0.458687	0.501965	0.751571	0.725339	0.978314
DDB_G0267308	0.350459	0.261218	0.366251	0.241907	0.278645	0.319279	0.244	0.0891317	0.149315	0.889978	0.704564	0.406488	0.163535	0.212471	0.0601959	0.256959	0.289433	0.980034	0.546798	0.20581	0.265446	0.070671	0.241227	0.256962	0.883214	0.456621	0.467904	0.174383	0.229045	0.271974	0.779469	0.453508	0.172431	0.224827	0.257605	0.682067	0.407208	0.150637	0.196034	0.497761	0.158934	0.212615	0.376605	0.407515	0.94804
DDB_G0267310	0.465589	0.269182	0.174762	0.14359	0.0258039	0.392469	0.372106	0.203724	0.0907131	0.808241	0.632749	0.428343	0.357977	0.327233	0.342226	0.349017	0.242765	0.991438	0.701552	0.309813	0.525238	0.317615	0.145464	0.0631619	0.938613	0.482554	0.550371	0.300681	0.150015	0.0749541	0.841672	0.557386	0.365234	0.217254	0.104397	0.382929	0.266514	0.324298	0.240241	0.628151	0.236953	0.0829036	0.779012	0.43803	0.934286
DDB_G0267314	0.431041	0.267554	0.474055	0.303278	0.143829	0.111393	0.25343	0.121447	0.143117	0.847116	0.620136	0.418971	0.399088	0.459082	0.200066	0.273576	0.307526	0.95663	0.500227	0.338371	0.556448	0.14325	0.19654	0.255883	0.890078	0.40763	0.312225	0.354877	0.181172	0.195444	0.824013	0.438252	0.336374	0.245286	0.247653	0.686487	0.305367	0.344051	0.331451	0.269482	0.331566	0.352999	0.657568	0.538873	0.944766
DDB_G0267322	0.553607	0.412351	0.425192	0.288137	0.214612	0.256218	0.300675	0.145146	0.274797	0.867642	0.745559	0.453476	0.333176	0.428221	0.275813	0.231811	0.281445	0.983488	0.586137	0.380021	0.472842	0.261058	0.218052	0.24381	0.893143	0.534056	0.561135	0.323944	0.25697	0.303353	0.838344	0.545175	0.327856	0.253478	0.291359	0.653655	0.396478	0.29203	0.308828	0.473197	0.314733	0.332625	0.712133	0.706154	0.940413
DDB_G0267324	0.530726	0.393096	0.524541	0.269113	0.298095	0.345976	0.284123	0.223229	0.257503	0.859182	0.705321	0.441059	0.285498	0.385566	0.259138	0.212262	0.266431	0.978182	0.573667	0.321709	0.418604	0.247831	0.190412	0.231803	0.875505	0.602378	0.624746	0.394683	0.306563	0.326135	0.812187	0.512329	0.309717	0.240395	0.272641	0.714846	0.467982	0.341164	0.338031	0.557296	0.369844	0.362014	0.793047	0.69068	0.953023
DDB_G0267328	0.405268	0.172589	0.289628	0.175703	0.281237	0.424597	0.13585	0.193615	0.0889681	0.881756	0.787319	0.508026	0.293713	0.289566	0.325782	0.235622	0.300274	0.985233	0.611383	0.248345	0.210419	0.31012	0.163872	0.290466	0.917604	0.503813	0.420916	0.361969	0.273854	0.310345	0.819213	0.410703	0.367065	0.269401	0.298533	0.712928	0.377701	0.336952	0.214925	0.364018	0.347875	0.165312	0.743564	0.658914	0.925142
DDB_G0267330	0.62467	0.496367	0.49392	0.346822	0.270324	0.314951	0.260133	0.200426	0.231347	0.885203	0.773745	0.48541	0.358527	0.456248	0.316292	0.248305	0.281078	0.986588	0.619266	0.413317	0.50589	0.315933	0.2327	0.249039	0.907861	0.571084	0.594957	0.363649	0.279964	0.299065	0.858364	0.580071	0.365766	0.276107	0.288713	0.68633	0.439748	0.313905	0.307976	0.525333	0.34085	0.333544	0.76906	0.662491	0.945695
DDB_G0267342	0.659521	0.49566	0.493759	0.372391	0.285694	0.273997	0.276366	0.228296	0.258456	0.890955	0.786681	0.519473	0.388411	0.43663	0.320859	0.271605	0.314143	0.989318	0.653742	0.462632	0.558308	0.347202	0.191026	0.299375	0.922876	0.616514	0.637008	0.387178	0.23203	0.350324	0.882155	0.600872	0.400216	0.265629	0.333439	0.711117	0.480743	0.298235	0.358928	0.548009	0.233016	0.38403	0.752404	0.698402	0.94096
DDB_G0267344	0.77685	0.664128	0.65904	0.534606	0.461682	0.496279	0.402746	0.374223	0.418654	0.94156	0.875651	0.648183	0.541138	0.621375	0.465609	0.424	0.464656	0.994926	0.787353	0.62705	0.696826	0.478446	0.425756	0.448402	0.958956	0.753915	0.756524	0.52953	0.469916	0.492531	0.940517	0.75421	0.527388	0.466576	0.48628	0.851397	0.608674	0.516172	0.517802	0.685973	0.553039	0.543208	0.873061	0.790915	0.978259
DDB_G0267346	0.763569	0.662001	0.644871	0.515344	0.458477	0.493749	0.411141	0.345057	0.345848	0.938723	0.866752	0.626437	0.525407	0.609716	0.460451	0.399419	0.425318	0.994486	0.775348	0.624242	0.694959	0.483634	0.403321	0.388616	0.95276	0.739055	0.74544	0.525908	0.435409	0.43434	0.935096	0.74029	0.523583	0.429558	0.421326	0.849563	0.617565	0.487049	0.448059	0.692232	0.528819	0.478957	0.868688	0.770414	0.974049
DDB_G0267348	0.753204	0.538902	0.630798	0.490647	0.407761	0.45299	0.37938	0.225948	0.359207	0.91108	0.863282	0.617318	0.503128	0.593595	0.446031	0.297519	0.420282	0.989538	0.666866	0.469962	0.561514	0.369	0.28044	0.337845	0.950349	0.715637	0.725895	0.506799	0.31765	0.436781	0.925017	0.715539	0.499998	0.316537	0.424447	0.81149	0.579709	0.356224	0.455679	0.665236	0.390304	0.48453	0.809609	0.772284	0.965468
DDB_G0267350	0.689961	0.564149	0.54775	0.397986	0.302698	0.352539	0.309763	0.259107	0.317242	0.932461	0.860007	0.609731	0.417372	0.515428	0.43734	0.372242	0.408233	0.993267	0.73749	0.481304	0.566882	0.437214	0.351508	0.368229	0.947864	0.617499	0.636282	0.496479	0.40596	0.424179	0.882229	0.625364	0.489094	0.403309	0.412286	0.724064	0.490565	0.380358	0.401531	0.581819	0.410299	0.426508	0.858184	0.765249	0.9717
DDB_G0267352	0.587225	0.463057	0.457056	0.314077	0.24107	0.283003	0.234149	0.179897	0.209742	0.867923	0.745198	0.449471	0.327295	0.421432	0.287236	0.223678	0.256619	0.984038	0.588246	0.378926	0.469771	0.285612	0.208044	0.227393	0.893836	0.534254	0.560082	0.331974	0.253162	0.273545	0.838129	0.543986	0.335358	0.248724	0.259615	0.652817	0.408172	0.286301	0.278698	0.489204	0.309317	0.304629	0.741685	0.632523	0.935981
DDB_G0267354	0.554805	0.00259704	0.00101443	0.000235928	1.81e-05	6.47e-06	0.000372418	3.87e-05	0.00106187	0.308162	0.0907585	0.00915418	0.000464448	0.0001416	0.00734036	0.000953126	0.0173661	0.990022	0.339527	0.0332107	0.00249628	0.124645	0.0502455	0.256074	0.816689	0.150528	0.00754637	0.224287	0.124342	0.384087	0.850024	0.193329	0.436426	0.336614	0.312335	0.491823	0.419833	0.363863	0.196344	0.16435	0.0974203	0.0204367	0.781406	0.643597	0.935567
DDB_G0267356	0.697639	0.623333	0.239799	0.531321	0.466614	0.499279	0.413512	0.354499	0.419143	0.929484	0.710881	0.618715	0.534273	0.472173	0.240465	0.285717	0.45103	0.989921	0.77518	0.615371	0.632948	0.354105	0.408063	0.44802	0.890293	0.494664	0.320503	0.0928829	0.258235	0.318664	0.941061	0.750242	0.514751	0.459969	0.490097	0.851677	0.608736	0.508841	0.524101	0.693509	0.542316	0.543923	0.821254	0.772452	0.975829
DDB_G0267366	0.48611	0.382314	0.11948	0.138487	0.0583711	0.384251	0.408223	0.331009	0.396212	0.897944	0.786206	0.522318	0.393625	0.584199	0.271652	0.343392	0.338548	0.983464	0.708138	0.482828	0.614963	0.28542	0.341263	0.344356	0.913484	0.645917	0.60902	0.139651	0.234312	0.202076	0.906791	0.635329	0.226091	0.33419	0.313598	0.684745	0.197988	0.295177	0.2354	0.631026	0.528743	0.501565	0.845683	0.767566	0.972436
DDB_G0267370	0.21852	0.240068	0.549869	0.104762	0.100175	0.227671	0.266938	0.0258537	0.254815	0.917488	0.510932	0.602097	0.460915	0.477613	0.0222074	0.000413061	0.0418917	0.969315	0.722705	0.538078	0.582313	0.0468613	0.000908293	0.0569558	0.796939	0.417842	0.593757	0.312245	0.0195267	0.276936	0.916031	0.647087	0.0369646	0.000517598	0.0538062	0.766396	0.080716	0.00100349	0.0772737	0.200637	0.0023307	0.156376	0.519269	0.676251	0.882444
DDB_G0267374	0.761432	0.127267	0.304357	0.529913	0.467964	0.475745	0.417233	0.368824	0.392891	0.918839	0.87523	0.653283	0.413983	0.623944	0.376038	0.352961	0.380362	0.995107	0.67008	0.0235052	0.430486	0.0320144	0.0533096	0.0605014	0.958621	0.162091	0.740529	0.108518	0.136614	0.197013	0.882814	0.75744	0.446392	0.433823	0.430481	0.485242	0.626521	0.508299	0.458795	0.357441	0.25702	0.202456	0.871351	0.779566	0.978509
DDB_G0267376	0.695559	0.223814	0.171887	0.167993	0.0358155	0.0201535	0.00223191	0.0021533	0.011258	0.802371	0.569618	0.341714	0.058723	0.0538844	0.0029726	0.00330771	0.0157243	0.99304	0.698816	0.144807	0.194587	0.00840323	0.00966868	0.0315718	0.945586	0.412568	0.440592	0.0273792	0.0406593	0.107866	0.881544	0.606537	0.0818309	0.100566	0.218898	0.842543	0.478954	0.450963	0.498129	0.490066	0.466721	0.517988	0.835138	0.751532	0.974546
DDB_G0267378	0.0131114	0.120768	0.203907	0.385167	0.104967	0.103539	0.0549215	0.000615018	1.07e-05	0.352191	0.145031	0.02012	0.015533	0.0251748	0.209913	0.00140549	1.9e-05	0.992965	0.4536	0.547079	0.637643	0.286445	0.000151726	3.17e-06	0.887022	0.724265	0.731802	0.267767	0.000121654	1.71e-06	0.859305	0.540383	0.186767	0.000248972	4.7e-06	0.82212	0.291189	7.27e-05	2.19e-06	0.382757	0.000129814	1.19e-06	0.0107291	7.7e-05	0.940947
DDB_G0267380	0.781617	0.651707	0.624557	0.530024	0.470546	0.498094	0.00985272	9.68e-07	0.00015959	0.941846	0.875189	0.651477	0.549764	0.625703	0.039292	2.05e-06	0.000598111	0.995223	0.794719	0.627259	0.702984	0.00500104	8.95e-07	0.000140663	0.960698	0.749233	0.761989	0.00299224	6.83e-07	8.27e-05	0.941486	0.760759	0.00402858	3.24e-08	1.36e-05	0.855319	0.0323031	5.9e-07	0.000126047	0.0153697	7.58e-08	2.84e-05	0.119742	0.517528	0.963146
DDB_G0267382	0.77991	0.616145	0.608794	0.522288	0.442948	0.419169	0.417002	0.377369	0.426547	0.881067	0.748953	0.591537	0.521381	0.50269	0.474785	0.426769	0.469761	0.995166	0.793095	0.434216	0.699976	0.248646	0.0815416	0.151921	0.960441	0.516013	0.755684	0.267475	0.0755006	0.175188	0.877894	0.754151	0.41656	0.171452	0.332003	0.834824	0.55103	0.292579	0.307845	0.396536	0.0986306	0.159709	0.876015	0.794853	0.978772
DDB_G0267384	0.707828	0.388851	0.434665	0.102369	0.059476	0.159974	0.124649	0.329899	0.376024	0.898376	0.835721	0.336021	0.232288	0.445097	0.284095	0.389012	0.329185	0.993515	0.742844	0.560325	0.679402	0.46187	0.32164	0.110386	0.91728	0.683488	0.708762	0.477628	0.38493	0.195087	0.930399	0.728278	0.505825	0.170596	0.0468943	0.813563	0.573347	0.175481	0.0491243	0.664317	0.342668	0.110257	0.69575	0.308178	0.946303
DDB_G0267386	0.391104	0.146568	0.0645461	0.00317097	0.00128867	0.00451056	0.0136854	0.0277623	0.348599	0.933623	0.840364	0.245912	0.00603088	0.0286902	0.117435	0.318782	0.449998	0.993463	0.248412	0.003865	0.0179224	0.0589324	0.229308	0.377954	0.8169	0.00876119	0.0292665	0.111961	0.363145	0.336024	0.13183	0.099889	0.250684	0.338242	0.0665745	0.816545	0.301116	0.0220267	0.0115513	0.549422	0.0894887	0.042881	0.722889	0.376654	0.934769
DDB_G0267388	0.752137	0.2789	0.068939	0.00732686	0.000434756	0.00463024	0.024471	0.109278	0.0973791	0.760726	0.226961	0.0145802	0.000611821	0.0119597	0.035405	0.174664	0.148821	0.965955	0.0944273	0.00227264	0.0847727	0.167288	0.415335	0.397715	0.838519	0.0905352	0.658041	0.501858	0.134058	0.300997	0.852545	0.374685	0.215242	0.0114357	0.0455885	0.0847767	0.0385922	0.000789266	0.00435877	0.640356	0.0361823	0.119735	0.517293	0.633661	0.968056
DDB_G0267390	0.773645	0.310345	0.197371	0.0757567	0.0207518	0.0431163	0.0797471	0.13648	0.0839009	0.884114	0.684208	0.252129	0.0813184	0.164332	0.21299	0.0305672	0.0268269	0.995212	0.786939	0.568895	0.68582	0.491153	0.0024202	0.0063042	0.958453	0.692827	0.75013	0.54335	0.000981989	0.00299966	0.942785	0.760432	0.543812	0.000677424	0.00321774	0.856623	0.619874	0.000459156	0.00254529	0.69834	0.000511137	0.00203055	0.0129476	0.020674	0.964031
DDB_G0267392	0.258259	0.129908	0.118226	0.00172086	5.46e-05	7.08e-05	0.00233516	0.0930844	0.231222	0.891266	0.748329	0.181479	0.00164616	0.00250331	0.0631511	0.315945	0.116612	0.994059	0.425547	0.0264091	0.0421418	0.244567	0.0994687	0.211033	0.808047	0.0786027	0.0927249	0.321895	0.105315	0.241222	0.186872	0.0675408	0.362623	0.00568647	0.00969842	0.845938	0.269013	0.000138249	0.00225868	0.394136	0.000149914	0.00245346	0.0488559	0.151921	0.758771
DDB_G0267394	0.765217	0.663483	0.636758	0.464079	0.454619	0.495371	0.413147	0.377272	0.425651	0.933867	0.558607	0.234639	0.39223	0.610115	0.471967	0.388364	0.468231	0.993952	0.715092	0.633308	0.701243	0.487999	0.429776	0.457384	0.960425	0.755783	0.73223	0.426056	0.469957	0.483503	0.940814	0.664399	0.345847	0.458036	0.444633	0.854625	0.607984	0.517621	0.522454	0.696067	0.55484	0.550435	0.872302	0.795227	0.97843
DDB_G0267396	0.431868	0.0119103	0.00105277	0.000585134	0.000685617	0.0104904	0.133896	0.00304732	0.0257333	0.655762	0.0904812	0.0290234	0.0303138	0.258747	0.0520935	0.000556983	0.00500489	0.966213	0.450809	0.388516	0.648227	0.00488105	6.33e-05	0.000542678	0.951446	0.720305	0.517054	0.00137169	1.43e-05	0.000123646	0.928109	0.520578	0.00174786	1.3e-05	0.000106679	0.748981	0.00438677	2.4e-05	0.000153518	0.0251192	0.000133798	0.00111758	0.636422	0.687994	0.967672
DDB_G0267398	0.416448	0.00458464	0.000161062	3.41e-06	1.31e-08	1.72e-07	6.81e-07	7.53e-06	0.000124643	0.0449847	0.000865201	8.21e-06	6.65e-08	9.56e-07	1.78e-06	1.39e-05	0.000169484	0.99472	0.579556	0.0172826	0.211325	0.111206	0.309725	0.455802	0.935501	0.0114561	0.168061	0.191401	0.4584	0.499	0.311187	0.545985	0.528575	0.143566	0.464778	0.839214	0.120904	0.000219209	0.0163491	0.596345	0.00393781	0.17151	0.18518	0.578146	0.973259
DDB_G0267400	0.644355	0.386327	0.426077	0.537474	0.466403	0.252107	0.417603	0.352209	0.347	0.937466	0.868389	0.640856	0.532775	0.282498	0.211186	0.419189	0.468891	0.995032	0.767816	0.579084	0.462841	0.145625	0.420222	0.454181	0.957809	0.746577	0.69908	0.238131	0.471945	0.497547	0.942482	0.728877	0.533956	0.471922	0.488945	0.818213	0.615026	0.521573	0.517125	0.375069	0.4961	0.338305	0.802074	0.59196	0.977961
DDB_G0267402	0.782195	0.670192	0.663586	0.543447	0.468894	0.497897	0.41397	0.0665175	0.0827273	0.943278	0.878604	0.655058	0.549186	0.624689	0.47516	0.112538	0.163258	0.995236	0.795016	0.636675	0.702269	0.49168	0.17746	0.184074	0.960849	0.760898	0.761493	0.544843	0.185071	0.221914	0.943019	0.760355	0.545668	0.250335	0.303215	0.858139	0.627328	0.362464	0.347011	0.700195	0.553746	0.524227	0.878003	0.797466	0.979222
DDB_G0267404	0.130934	0.138628	0.12391	0.0317684	0.175965	0.0605801	0.363803	0.243735	0.229595	0.93336	0.861215	0.637319	0.399854	0.587238	0.0227097	0.00307308	0.0353436	0.993935	0.759176	0.535679	0.662268	0.0418608	0.00343519	0.033814	0.953317	0.664061	0.725002	0.048386	0.00568035	0.0558866	0.835389	0.707673	0.0206293	0.00168343	0.0172555	0.776542	0.230454	0.0356795	0.162653	0.0892368	0.0055715	0.0489084	0.708339	0.502973	0.908348
DDB_G0267406	0.723705	0.470637	0.638191	0.296742	0.00692815	0.00399127	0.294217	0.0884153	0.0786528	0.866863	0.854403	0.415057	0.0159566	0.0109667	0.312324	0.250792	0.229738	0.991891	0.13804	0.000646132	0.000311093	0.488686	0.198646	0.139861	0.802894	0.0115902	0.00498909	0.50174	0.20592	0.162994	0.714802	0.258272	0.0579094	0.0214971	0.0253812	0.844375	0.00114476	0.000256377	0.000294637	0.00054103	0.000107307	9.35e-05	0.633198	0.442827	0.975913
DDB_G0267408	0.778759	0.461468	0.177248	0.0334098	0.0158795	0.0630566	0.144496	0.0695807	0.0952869	0.83315	0.317405	0.0384738	0.0241085	0.0958983	0.162563	0.0320094	0.0486522	0.995007	0.597855	0.40973	0.674496	0.489697	0.00566449	0.026473	0.958652	0.539976	0.742393	0.542039	0.000892242	0.00527791	0.921186	0.751928	0.531604	0.000154603	0.000922282	0.856692	0.592851	0.000800462	0.00990285	0.694292	0.0017792	0.0147643	0.0257638	0.0726385	0.976454
DDB_G0267410	0.304866	0.120584	0.348958	0.52112	0.31214	0.0103852	0.363658	0.279061	0.138166	0.909722	0.814842	0.207514	0.370614	0.48544	0.0649472	0.131712	0.0447708	0.991824	0.179468	0.420055	0.46829	0.0224687	0.0537889	0.00858118	0.811312	0.716488	0.409162	0.123107	0.196201	0.0542036	0.858715	0.0254243	0.424101	0.264059	0.0860516	0.344263	0.284321	0.318024	0.0930905	0.0121664	0.0249557	0.00469966	0.799484	0.640845	0.943515
DDB_G0267412	0.760044	0.00818228	0.26308	0.245111	0.101549	0.0153733	5.13e-06	3.16e-10	5.77e-08	0.0241204	0.40531	0.254823	0.0905399	0.0162309	7.46e-05	1.38e-12	5.53e-08	0.972322	0.470365	0.00280155	0.000364721	4.09e-06	2.03e-11	8.88e-10	0.956364	0.10304	0.010309	5.68e-05	2e-12	1.56e-07	0.510045	0.0238794	2.29e-05	2.84e-13	3.6e-13	0.849052	0.0117377	2.55e-08	3.41e-10	0.0101828	1.17e-08	1.5e-10	0.877925	0.789317	0.979035
DDB_G0267414	0.211459	0.163136	0.23393	0.258199	0.149162	0.165464	0.384888	0.0378876	0.024509	0.708724	0.523701	0.226603	0.197603	0.196966	0.0520138	0.375449	0.343231	0.994601	0.687185	0.594344	0.637349	0.0696948	0.10746	0.0563936	0.952797	0.745128	0.748492	0.14804	0.125532	0.073649	0.936817	0.747295	0.270915	0.0926803	0.0436475	0.843662	0.258349	0.177917	0.0928346	0.303706	0.125099	0.0602173	0.257603	0.106854	0.955047
DDB_G0267416	5.57e-05	4.64e-06	1.36e-05	1.18e-06	5.88e-06	6.51e-06	0.000320825	0.000534086	0.0128241	0.888998	0.860328	0.576826	0.190976	0.0601107	0.017633	0.00799219	0.00183259	0.990544	0.694902	0.301269	0.055085	0.009707	0.00331981	0.000463174	0.939839	0.423421	0.128172	0.029916	0.012396	0.00190936	0.485056	0.0234641	0.00507364	0.00151057	0.000212704	0.629682	0.127861	0.0323329	0.00227147	0.320539	0.0829552	0.00402632	0.837563	0.398348	0.924168
DDB_G0267418	0.758484	0.644567	0.470734	0.236542	0.0714446	0.00217637	0.107921	0.00081796	0.0147716	0.936105	0.860078	0.641284	0.288226	0.0166938	0.421134	0.00528808	0.0890841	0.994734	0.626842	0.0649205	0.00279371	0.13255	0.000281381	0.00831955	0.92522	0.0834293	0.00128834	0.136797	0.000213202	0.00824398	0.828595	0.0370221	0.505668	0.00584422	0.13259	0.665933	0.591723	0.241655	0.306135	0.175286	0.372339	0.0568406	0.289597	0.610556	0.728462
DDB_G0267420	0.78251	0.665038	0.6447	0.533243	0.46594	0.501453	0.417788	0.382152	0.429029	0.935425	0.785223	0.525818	0.527444	0.620357	0.474411	0.430636	0.472557	0.995215	0.794008	0.636617	0.703175	0.492535	0.434278	0.458886	0.960868	0.759936	0.761206	0.544988	0.47788	0.499158	0.942795	0.759528	0.545741	0.474643	0.490652	0.858605	0.628015	0.525446	0.526843	0.700388	0.56155	0.552572	0.878199	0.797401	0.97912
DDB_G0267422	0.731523	0.545295	0.393574	0.504158	0.426984	0.195587	0.253489	0.272147	0.284165	0.90858	0.727979	0.600298	0.458914	0.443331	0.339361	0.348305	0.390613	0.994337	0.744275	0.544308	0.499171	0.476779	0.417086	0.414717	0.915793	0.550643	0.482808	0.535279	0.452171	0.418504	0.931716	0.519543	0.457387	0.4198	0.396428	0.516156	0.521478	0.424902	0.341307	0.475802	0.365182	0.506363	0.871059	0.761572	0.974319
DDB_G0267424	0.355392	0.25485	0.317167	0.457129	0.446485	0.161676	0.0682041	0.00784307	0.0125593	0.941574	0.874868	0.614846	0.287007	0.00741883	0.470397	0.172387	0.136689	0.994889	0.755285	0.323564	0.00725237	0.482582	0.135659	0.0969293	0.953573	0.547245	0.0202986	0.534074	0.202642	0.155672	0.933881	0.125078	0.424403	0.10537	0.117596	0.454188	0.243476	0.0392428	0.0517475	0.00543033	0.000422069	0.000864453	0.770265	0.538946	0.976608
DDB_G0267426	0.765871	0.34057	0.144697	0.00542767	0.00152903	0.00426656	0.000394988	0.000445167	0.00464497	0.557842	0.182749	0.00304289	0.00102174	0.00208025	0.000215446	0.000225889	0.00187479	0.994968	0.484736	0.307733	0.477714	0.0652523	0.0668494	0.230423	0.941126	0.626349	0.720716	0.161006	0.135193	0.323362	0.802401	0.74668	0.133391	0.106728	0.124797	0.853533	0.623463	0.520282	0.524438	0.666812	0.502062	0.520934	0.875906	0.791362	0.97893
DDB_G0267428	0.627962	0.624123	0.528152	0.149921	0.258605	0.417692	0.288407	0.0189041	0.0203035	0.913153	0.780514	0.167873	0.222359	0.583424	0.438715	0.12937	0.136624	0.991483	0.402439	0.435017	0.659642	0.413162	0.0540519	0.0477507	0.908817	0.707311	0.716403	0.396766	0.107257	0.0987571	0.91878	0.372511	0.0911285	0.0102099	0.0103408	0.689142	0.279595	0.0299802	0.0223653	0.648321	0.169619	0.137152	0.545898	0.408888	0.976115
DDB_G0267430	0.150125	0.0463018	0.23322	0.493387	0.284944	0.01348	0.354812	0.326403	0.371863	0.935783	0.817506	0.0661982	0.00514508	0.600157	0.138146	0.0276106	0.0406608	0.981963	0.0710922	0.00392942	0.6292	0.082354	0.00787845	0.0128303	0.666541	0.0473166	0.61443	0.298183	0.0953517	0.0975285	0.90982	0.026313	0.435452	0.363529	0.414073	0.00613339	0.281962	0.20188	0.322925	0.1187	0.0103454	0.0110812	0.794527	0.673944	0.972235
DDB_G0267432	0.0421831	0.00060166	0.000333607	0.000265252	4.78e-05	2.7e-05	5.57e-05	0.000151398	0.00163035	0.7086	0.572912	0.176874	0.0794005	0.0560494	0.0485734	0.131647	0.234802	0.992634	0.444744	0.51409	0.368347	0.423145	0.389567	0.323702	0.636462	0.392363	0.190365	0.236316	0.361333	0.473945	0.825541	0.545487	0.172129	0.192084	0.0858769	0.806947	0.602985	0.42382	0.136309	0.63225	0.279284	0.0626977	0.844133	0.400807	0.950243
DDB_G0267434	0.755479	0.623459	0.624248	0.474669	0.373443	0.453681	0.344553	0.277952	0.359646	0.93485	0.863006	0.617162	0.497349	0.593821	0.398638	0.31802	0.430425	0.993617	0.761672	0.596593	0.626004	0.351891	0.277969	0.435078	0.949775	0.70678	0.716902	0.443027	0.363464	0.453707	0.930015	0.696124	0.400917	0.328385	0.467002	0.76928	0.420329	0.328962	0.511195	0.64023	0.454052	0.463864	0.845378	0.703105	0.96698
DDB_G0267436	0.0878891	0.160291	0.0662282	0.00352182	0.0176441	0.209884	0.171929	0.0381214	0.179683	0.909031	0.839575	0.338596	0.439559	0.337452	0.0606327	0.159136	0.110514	0.993246	0.311909	0.401761	0.624054	0.176712	0.325489	0.248009	0.757282	0.583845	0.596943	0.123458	0.291041	0.190513	0.910728	0.104887	0.00603906	0.0115422	0.013155	0.463545	0.0482283	0.0804666	0.0616208	0.581861	0.466395	0.49009	0.706803	0.77333	0.96108
DDB_G0267438	0.0191713	0.00215787	0.00073017	0.0018049	2.56e-05	0.000105086	3.97e-05	0.236299	0.311858	0.814715	0.303312	0.145114	0.00277322	0.0568252	0.00385073	0.0282937	0.051152	0.987185	0.564827	0.0503327	0.445253	0.047083	0.0042749	0.0206881	0.944876	0.47058	0.739824	0.348709	0.00152545	0.0121419	0.859518	0.634519	0.301927	0.00636994	0.057192	0.54341	0.599001	0.000112286	0.0012518	0.505592	0.00064259	0.00454935	0.00127018	0.00619864	0.969937
DDB_G0267440	0.466147	0.281554	0.374551	0.324748	0.335609	0.286853	0.0705078	0.00540889	0.0203657	0.927029	0.843042	0.561127	0.401814	0.567152	0.400014	0.14406	0.287087	0.993104	0.717177	0.475609	0.629915	0.436233	0.17794	0.323923	0.945183	0.660812	0.710955	0.44944	0.160612	0.310771	0.924754	0.712979	0.368358	0.0907158	0.208454	0.799144	0.350758	0.0513701	0.141667	0.566042	0.120653	0.247392	0.766678	0.747329	0.972598
DDB_G0267442	0.776095	0.564521	0.194059	0.0310942	0.00431272	0.011551	0.00458984	0.00529855	0.059703	0.887652	0.411588	0.0476033	0.00571454	0.0182115	0.00431284	0.00498645	0.0588562	0.985034	0.205436	0.021601	0.067472	0.0122777	0.0152958	0.127892	0.867637	0.233721	0.469569	0.0810587	0.121699	0.410941	0.938947	0.755645	0.454546	0.462569	0.483175	0.818265	0.600872	0.5207	0.462488	0.465175	0.5174	0.528743	0.866003	0.671908	0.969621
DDB_G0267444	0.775283	0.665839	0.658523	0.536593	0.398729	0.16911	0.0136279	0.0453117	0.0354115	0.941276	0.87521	0.64602	0.406616	0.242777	0.0189253	0.0522124	0.0438458	0.994961	0.789306	0.510177	0.269555	0.0188562	0.049623	0.0378911	0.959201	0.596017	0.279674	0.0169842	0.0482027	0.0337417	0.84804	0.204047	0.00717674	0.0256183	0.016492	0.837572	0.14445	0.226627	0.213402	0.572234	0.527915	0.533138	0.875209	0.79591	0.978215
DDB_G0267446	0.467818	0.0189465	0.0141882	5.38e-05	1.23e-05	2.46e-05	7.03e-05	0.00021304	0.00328278	0.607034	0.385344	0.00126728	0.000179643	0.000440775	0.000764834	0.00413841	0.0452988	0.994774	0.237045	0.0396237	0.0981236	0.0889462	0.305056	0.446745	0.715445	0.110752	0.176166	0.141116	0.404621	0.493825	0.667297	0.481103	0.438801	0.416631	0.238108	0.855084	0.616436	0.109677	0.139804	0.693974	0.220475	0.236	0.733613	0.624655	0.976877
DDB_G0267448	0.694336	0.586121	0.626647	0.222347	0.000136033	0.000146881	6.46e-05	8.09e-05	0.00423105	0.77867	0.643041	0.0775839	2.78e-05	3.17e-05	1.21e-05	1.32e-05	0.000581616	0.993938	0.267508	7.05e-05	8.79e-05	1.48e-05	1.57e-05	0.000692145	0.837156	0.000503827	0.000356768	7.09e-05	8.46e-05	0.00413879	0.176971	0.0417425	0.00437048	0.00733412	0.127203	0.785018	0.346477	0.442219	0.180177	0.574853	0.26485	0.118214	0.373072	0.0948473	0.888282
DDB_G0267450	0.363845	0.173083	0.355319	0.517671	0.457928	0.0725704	0.386977	0.289607	0.406932	0.942512	0.877161	0.630912	0.406456	0.624868	0.273674	0.0195295	0.050907	0.995028	0.697019	0.314038	0.701554	0.193073	0.00802172	0.0157032	0.954927	0.688972	0.757843	0.340173	0.0253603	0.0505298	0.940498	0.609933	0.527053	0.168602	0.236516	0.529038	0.579604	0.160604	0.218722	0.38327	0.0127408	0.0251479	0.792864	0.716089	0.977364
DDB_G0267452	0.6917	0.660811	0.652347	0.444908	0.233619	0.410128	0.114906	0.0807747	0.315861	0.789539	0.592592	0.156173	0.0326365	0.0972807	0.0154397	0.00729833	0.0625477	0.994524	0.620191	0.273358	0.61257	0.069259	0.0478292	0.229304	0.959022	0.738731	0.756679	0.388916	0.3287	0.492805	0.942075	0.754801	0.538419	0.467119	0.49388	0.854955	0.613611	0.513766	0.526805	0.553798	0.449595	0.547593	0.877022	0.79381	0.978358
DDB_G0267454	0.782002	0.671091	0.665443	0.541504	0.0263008	0.000108753	3.12e-05	6.31e-05	0.00792989	0.943397	0.878799	0.651505	0.0313588	0.000231105	8.44e-05	3.16e-05	0.00337279	0.995241	0.791472	0.0490326	0.000520669	0.000100351	0.000115434	0.00727471	0.96061	0.0763278	0.000273422	2.42e-05	9.37e-05	0.00798085	0.252295	9.74e-05	5.36e-05	2.79e-05	0.00327423	0.404242	0.0376952	0.0184231	0.426781	0.397441	0.416105	0.549973	0.876262	0.780188	0.976742
DDB_G0267456	0.777155	0.132929	0.000884055	0.00013125	0.000198898	0.000369206	0.000340089	0.00144888	0.114575	0.744035	0.0185552	0.00103356	0.000373786	0.000729602	0.000356811	0.00218923	0.198532	0.9943	0.359346	0.1902	0.230192	0.135456	0.417714	0.45949	0.957844	0.379597	0.674103	0.459691	0.478131	0.495822	0.940999	0.76072	0.54596	0.473847	0.195161	0.858378	0.627985	0.294767	0.0953421	0.700364	0.555369	0.310949	0.86302	0.431033	0.97808
DDB_G0267458	0.732543	0.597685	0.336525	0.222269	0.128174	0.134185	0.193661	0.247365	0.316977	0.837166	0.37371	0.119267	0.0367114	0.0426186	0.0619968	0.0878316	0.13912	0.988739	0.517783	0.20483	0.264796	0.152614	0.259105	0.333199	0.921771	0.396997	0.449243	0.157337	0.277785	0.395382	0.935343	0.742603	0.434671	0.434881	0.474102	0.843357	0.569375	0.465144	0.48446	0.599469	0.481626	0.505339	0.83325	0.739975	0.974568
DDB_G0267460	0.38163	0.449064	0.39876	0.528612	0.334881	0.482747	0.413056	0.37162	0.399967	0.941101	0.875681	0.569754	0.0121745	0.561833	0.125259	0.0795677	0.0693493	0.995069	0.776728	0.0327068	0.69266	0.227808	0.130965	0.0908035	0.954181	0.0478726	0.748126	0.220075	0.136187	0.0905107	0.644034	0.756817	0.527982	0.42294	0.307188	0.32423	0.33698	0.463661	0.518441	0.678643	0.46221	0.289925	0.863742	0.734563	0.977036
DDB_G0267462	0.542403	0.644134	0.235653	0.00998201	0.00124603	0.00138594	0.0202426	0.327215	0.0996044	0.88895	0.719499	0.0879195	0.0109632	0.0114895	0.0696175	0.350842	0.398489	0.971677	0.0976989	0.00814508	0.00817889	0.0623406	0.389897	0.158084	0.894564	0.314401	0.307653	0.365082	0.269111	0.14602	0.921009	0.680954	0.385012	0.0263379	0.0144173	0.784871	0.26279	0.0060844	0.00361372	0.42559	0.00620789	0.00189227	0.351128	0.0660701	0.923589
DDB_G0267464	0.15279	0.0932773	0.0292079	0.000597372	0.0001567	0.0230794	0.0157169	0.0221411	0.117001	0.926431	0.852729	0.0607893	0.00557508	0.435986	0.376543	0.399737	0.333272	0.98652	0.0195274	0.00152191	0.266204	0.482785	0.359398	0.390574	0.464426	0.016607	0.579816	0.346841	0.43125	0.191514	0.773487	0.427212	0.00434853	0.0175025	0.00440003	0.285886	0.0010292	0.00347303	0.00128886	0.208999	0.334797	0.158933	0.830012	0.710125	0.947083
DDB_G0267466	0.00039338	0.0339544	0.476762	0.347383	0.320744	0.0452495	0.132556	0.17737	0.062596	0.732784	0.0189866	0.000478152	0.000100036	0.031047	0.000349044	2.06e-05	0.000708658	0.979943	0.202479	0.0484193	0.695105	0.0499712	0.00356986	0.0533871	0.934462	0.621167	0.656892	0.411175	0.144191	0.18267	0.936712	0.166894	0.531383	0.337569	0.0309149	0.211931	0.581585	0.405191	0.027752	0.182064	0.0140887	0.167505	0.679934	0.0706803	0.249481
DDB_G0267468	0.706527	0.551524	0.635818	0.507494	0.365755	0.0358781	0.390631	0.101072	0.0529363	0.848572	0.800547	0.594712	0.402357	0.0615971	0.361635	0.254192	0.179565	0.989576	0.73179	0.157907	0.0064242	0.414773	0.0606759	0.0159852	0.951569	0.620597	0.0870995	0.522036	0.0886255	0.0453454	0.853743	0.0753825	0.506218	0.194932	0.0897016	0.629313	0.439864	0.0721587	0.0424126	0.0609725	0.00328301	0.00413408	0.40062	0.169815	0.961123
DDB_G0267470	0.00133425	8.28e-05	4.96e-05	4.06e-07	1.8e-06	1.77e-06	0.000178671	4.03e-05	0.000112356	0.941234	0.876904	0.476132	0.539726	0.619456	0.475826	0.398418	0.444983	0.995158	0.762004	0.627288	0.644543	0.490667	0.428836	0.452778	0.949564	0.75631	0.741591	0.544223	0.473395	0.496998	0.938212	0.62983	0.48785	0.181888	0.200147	0.856077	0.616375	0.217004	0.257742	0.687935	0.144425	0.208645	0.875558	0.793156	0.978675
DDB_G0267472	0.713724	0.138724	0.0823582	0.00413827	0.000663577	0.0130031	0.0198393	0.115419	0.188726	0.685937	0.445274	0.0277828	0.00403047	0.0826344	0.0786767	0.247182	0.344605	0.993325	0.486445	0.153774	0.621447	0.422265	0.337012	0.192705	0.881388	0.367629	0.691663	0.44393	0.302666	0.182598	0.918403	0.415897	0.151899	0.0474577	0.0312703	0.425711	0.12754	0.0167109	0.00898728	0.654794	0.251218	0.11988	0.722747	0.449903	0.961191
DDB_G0267474	0.516935	0.504809	0.437955	0.481346	0.315615	0.170751	0.339088	0.277396	0.327165	0.885394	0.81602	0.368355	0.0731438	0.0333626	0.357161	0.0652844	0.361828	0.993652	0.699948	0.156849	0.057806	0.429881	0.106434	0.418673	0.898876	0.19949	0.0641844	0.465649	0.089134	0.451755	0.857657	0.281293	0.460384	0.334416	0.414026	0.698107	0.300952	0.476849	0.182026	0.175932	0.310043	0.0744704	0.679297	0.759642	0.908278
DDB_G0267476	0.579635	0.605634	0.551926	0.243129	0.0260662	0.224289	0.00237299	3.43e-05	8.03e-05	0.803249	0.572574	0.1423	0.0199536	0.184807	0.0495393	0.000628778	0.00122621	0.992955	0.660861	0.0997563	0.512214	0.00221828	3.54e-05	6.94e-05	0.94183	0.253472	0.639606	0.00136563	1.37e-05	2.57e-05	0.736508	0.683648	0.000358342	2.79e-06	4.53e-06	0.659782	0.000142579	1.28e-06	2.13e-06	0.00161508	1.19e-05	2.01e-05	0.171636	0.101798	0.974481
DDB_G0267480	0.658149	0.646119	0.565081	0.304174	0.433735	0.335069	0.176712	0.260653	0.34152	0.914143	0.805803	0.293398	0.506312	0.58674	0.413544	0.403586	0.449792	0.992015	0.573152	0.606559	0.538344	0.236835	0.328763	0.399028	0.925493	0.710328	0.49945	0.200029	0.293784	0.421329	0.8198	0.175433	0.0423953	0.0821912	0.172151	0.769195	0.412187	0.451916	0.488048	0.668976	0.520781	0.508599	0.847936	0.741692	0.974018
DDB_G0267482	0.518864	0.00402958	0.00106467	0.00011623	0.00153999	0.139604	0.368284	0.370801	0.393393	0.36998	0.0940753	0.00588409	0.0750037	0.583154	0.29432	0.217412	0.451648	0.992351	0.361079	0.570281	0.010029	0.00176406	0.00108609	0.0174831	0.875036	0.557351	0.00414698	0.000644544	0.000362972	0.00669785	0.387892	0.000553716	0.000120039	6.21e-05	0.00108396	0.0572054	0.004076	0.00162194	0.0266607	0.463694	0.188067	0.408294	0.859618	0.75129	0.973228
DDB_G0267484	0.456501	0.520109	0.468144	0.1573	0.125639	0.105686	0.00171277	0.129822	0.385681	0.908536	0.83917	0.646077	0.531714	0.613293	0.0200797	0.398373	0.34818	0.994781	0.570562	0.312231	0.367987	0.00173011	0.174239	0.432518	0.902477	0.497648	0.492027	0.00257417	0.226743	0.467644	0.936267	0.753162	0.0117371	0.396669	0.218547	0.846633	0.0858677	0.500856	0.249773	0.0431072	0.501111	0.233582	0.30098	0.0246042	0.92069
DDB_G0267486	0.033384	0.00159828	0.000293559	3.58e-05	1.41e-05	0.000146425	0.00465966	0.0412576	0.110268	0.816144	0.343189	0.00985851	0.00264264	0.205639	0.401148	0.0993173	0.227295	0.978536	0.0477809	0.00975525	0.607358	0.155852	0.00363847	0.0200302	0.659711	0.169491	0.654423	0.0328263	0.000735095	0.00543984	0.924165	0.0542996	0.00151577	5.44e-05	0.000525838	0.0528662	0.00109463	3.13e-05	0.000285214	0.125082	0.00157909	0.00787048	0.454305	0.522669	0.97212
DDB_G0267488	0.67718	0.475646	0.380533	0.042528	0.0294015	0.127248	0.344402	0.102351	0.0409971	0.913453	0.799108	0.242848	0.159091	0.418604	0.420641	0.27631	0.165204	0.992863	0.509434	0.30782	0.574355	0.390201	0.351456	0.213392	0.898675	0.556277	0.697534	0.398566	0.42347	0.332441	0.923844	0.670389	0.132736	0.365996	0.437931	0.749582	0.171885	0.383515	0.482184	0.447604	0.522014	0.442321	0.734748	0.423553	0.96063
DDB_G0267490	0.449806	0.00485887	0.0176514	0.0623826	0.00126014	3.94e-05	0.0677464	0.334379	0.306955	0.488506	0.622635	0.511863	0.0338811	0.000471155	0.432456	0.143927	0.132717	0.992449	0.633407	0.263616	0.00310956	0.102141	0.00241632	0.00604559	0.943698	0.292214	0.00270435	0.336478	0.0094462	0.014704	0.829039	0.0196201	0.408591	0.063717	0.110343	0.359592	0.0565752	0.00373672	0.0136471	0.000944443	0.000106876	0.000854975	0.36137	0.22096	0.973211
DDB_G0267492	0.758866	0.548363	0.440368	0.397059	0.225947	0.359444	0.392199	0.167201	0.0737978	0.871554	0.735605	0.546438	0.402682	0.496158	0.435832	0.345907	0.193592	0.993859	0.763076	0.518038	0.674818	0.435517	0.0595945	0.0238265	0.953687	0.71928	0.73875	0.463065	0.0751515	0.0442315	0.93171	0.739089	0.493166	0.13023	0.0757833	0.819937	0.510707	0.159187	0.0941823	0.637905	0.129008	0.0603712	0.619608	0.314768	0.954339
DDB_G0267494	0.611617	0.609387	0.577041	0.466879	0.20854	0.263276	0.0456659	0.143054	0.356711	0.894161	0.81799	0.394142	0.0987252	0.140388	0.0188055	0.056282	0.235392	0.991426	0.691057	0.237829	0.328971	0.0390098	0.110747	0.362828	0.926409	0.381229	0.371773	0.0675017	0.147571	0.353311	0.884446	0.632312	0.145186	0.310669	0.421511	0.807461	0.38847	0.475419	0.36129	0.291285	0.482335	0.434262	0.703356	0.369147	0.941145
DDB_G0267496	0.73844	0.528966	0.520148	0.0433478	0.0214184	0.447803	0.132738	0.0283693	0.207121	0.861888	0.802181	0.131731	0.0508491	0.56385	0.220125	0.0617523	0.283272	0.973298	0.0215014	0.00485606	0.521783	0.118899	0.00384416	0.0680576	0.603989	0.118301	0.703031	0.447519	0.111784	0.397258	0.933721	0.123968	0.0181015	0.15058	0.191598	0.156542	0.0176654	0.127809	0.156213	0.504079	0.0711556	0.352686	0.277624	0.580245	0.957624
DDB_G0267498	0.412542	0.372105	0.268816	0.258722	0.145773	0.0626396	0.0213634	0.00358379	0.0819827	0.917146	0.866907	0.615881	0.52459	0.601892	0.30909	0.106003	0.440854	0.991692	0.783425	0.615526	0.528486	0.0817117	0.011255	0.212113	0.951182	0.736622	0.744028	0.35026	0.107593	0.472004	0.939516	0.700586	0.161449	0.0273421	0.350116	0.83173	0.25337	0.0442838	0.414701	0.430498	0.0960676	0.506953	0.856106	0.765704	0.936886
DDB_G0267500	0.0520646	0.0368215	0.00878328	0.000451751	5.75e-05	0.00103084	0.000457128	0.0420158	0.30271	0.939578	0.603195	0.00238589	7.88e-05	0.0192366	0.00293877	0.347694	0.0480973	0.964179	0.00671536	0.000185484	0.0247977	0.0028055	0.354394	0.0331612	0.282137	0.00203286	0.3672	0.0587662	0.230643	0.00747225	0.822152	0.422176	0.332809	0.00439629	0.000430408	0.0853718	0.0579781	0.000343352	4.86e-05	0.590845	0.0448034	0.00146464	0.0637302	0.00254942	0.829624
DDB_G0267502	0.669344	0.167557	0.479612	0.152271	0.438517	0.443117	0.0363628	0.11832	0.401635	0.919276	0.871763	0.615066	0.535039	0.60679	0.0138258	0.0924894	0.422372	0.993756	0.790646	0.411595	0.492951	0.00183274	0.0180074	0.143572	0.95543	0.740086	0.737342	0.0107421	0.0812488	0.414014	0.876874	0.559973	0.0028596	0.0217638	0.178331	0.840935	0.0306062	0.148063	0.490842	0.059502	0.218477	0.519804	0.766344	0.34262	0.958984
DDB_G0267504	0.37471	0.179741	0.0310433	0.000344848	0.000720395	0.432285	0.202999	0.00761248	0.00589448	0.933274	0.715128	0.0219072	0.0383981	0.467473	0.0142461	0.000555895	0.000823848	0.966862	0.00769439	0.014979	0.424871	0.00339454	0.000148294	0.000212851	0.456362	0.316179	0.144253	0.000952501	4.6e-05	0.000110722	0.909311	0.00185417	2.73e-05	1.98e-06	5.11e-06	0.0158766	0.000128809	7.76e-06	1.93e-05	0.164457	0.00334192	0.00230055	0.223801	0.0284296	0.931267
DDB_G0267506	0.748779	0.542187	0.271418	0.0429574	0.077423	0.0362521	0.390677	0.292053	0.356613	0.920978	0.703584	0.203198	0.236687	0.18283	0.436866	0.365559	0.358678	0.98883	0.483924	0.419861	0.386055	0.332063	0.331745	0.213527	0.928017	0.676565	0.668938	0.15301	0.272948	0.109071	0.907429	0.716191	0.0388329	0.123607	0.0322871	0.788653	0.159107	0.275701	0.0829959	0.0789568	0.181239	0.0383452	0.818168	0.761	0.948824
DDB_G0267508	0.773681	0.555892	0.650957	0.515459	0.440998	0.378617	0.400873	0.374754	0.372717	0.925357	0.874058	0.644609	0.538821	0.506516	0.464	0.427037	0.445524	0.988772	0.699916	0.629718	0.698633	0.184722	0.255166	0.457985	0.959783	0.754723	0.503091	0.529382	0.469585	0.408129	0.940871	0.488095	0.525936	0.461228	0.393424	0.789713	0.52545	0.488226	0.518478	0.258854	0.287497	0.547771	0.872631	0.609381	0.957114
DDB_G0267510	0.422339	0.0797124	0.313676	0.00422299	9.08e-05	0.0014827	0.0100457	0.214706	0.0443714	0.886306	0.846674	0.222074	0.00505817	0.083707	0.207433	0.359953	0.307814	0.98792	0.387959	0.00463732	0.0930215	0.270173	0.187676	0.382979	0.732632	0.0109926	0.129835	0.235634	0.420183	0.316148	0.642022	0.652101	0.44068	0.0385343	0.0899995	0.665634	0.0690483	0.000980701	0.00204454	0.39513	0.0198609	0.0331958	0.419135	0.540478	0.908034
DDB_G0267512	0.77097	0.618136	0.615695	0.159039	0.313085	0.366937	0.0674721	0.00431406	0.003324	0.939876	0.868949	0.318842	0.445764	0.565996	0.115011	0.0039141	0.0023263	0.994799	0.535738	0.536582	0.685668	0.118074	0.00318327	0.00173148	0.913441	0.735546	0.751475	0.253864	0.00902622	0.00443808	0.932759	0.696437	0.522795	0.0482287	0.0166619	0.841302	0.509237	0.0431085	0.0169658	0.482019	0.0199418	0.00724263	0.462982	0.150968	0.95683
DDB_G0267514	0.486976	0.235286	0.113438	0.0399734	0.00557501	0.00567495	0.00286325	0.0013417	0.00985531	0.937404	0.847899	0.536079	0.183944	0.257024	0.0819642	0.046498	0.163392	0.994225	0.744109	0.284593	0.361364	0.111638	0.059082	0.169228	0.95744	0.668837	0.687686	0.307828	0.223734	0.40025	0.924283	0.732693	0.367771	0.301695	0.429896	0.852573	0.617077	0.515295	0.519792	0.684072	0.549458	0.54353	0.875289	0.791709	0.977949
DDB_G0267516	0.681578	0.563153	0.540607	0.299394	0.415122	0.458396	0.243154	0.301406	0.388264	0.898052	0.823118	0.503092	0.439754	0.52779	0.165645	0.300414	0.369398	0.99333	0.763241	0.595991	0.632881	0.0967131	0.165179	0.401129	0.954519	0.69971	0.669977	0.109175	0.215423	0.39558	0.88903	0.57516	0.0553595	0.121642	0.292865	0.828791	0.302509	0.358709	0.497035	0.399	0.404336	0.508051	0.779935	0.608199	0.958582
DDB_G0267522	0.701924	0.171501	0.291969	0.0123538	0.00518533	0.149215	0.333567	0.0791363	0.328309	0.378521	0.470572	0.012448	0.00405165	0.165034	0.417358	0.108487	0.426783	0.988948	0.652024	0.388871	0.572264	0.0813916	0.000852056	0.0510386	0.779408	0.247217	0.724031	0.248577	0.00305479	0.173199	0.932612	0.359796	0.0167609	0.000107385	0.00828773	0.366498	0.0140708	8.13e-05	0.00577572	0.352614	0.00281142	0.166407	0.275975	0.770737	0.744714
DDB_G0267524	0.714166	0.657592	0.659148	0.536409	0.220161	0.178524	0.0072514	0.35965	0.299034	0.93972	0.871052	0.336425	0.0194076	0.0133703	0.00031538	0.0615158	0.46753	0.99499	0.70499	0.139422	0.118604	0.00323917	0.169987	0.434124	0.95552	0.304381	0.21243	0.00392422	0.292477	0.466333	0.864907	0.443868	0.00847424	0.466827	0.139886	0.856461	0.241373	0.517849	0.0265743	0.328258	0.540356	0.0149656	0.260713	0.0081389	0.7044
DDB_G0267526	0.27061	0.0174657	0.0504239	0.213492	0.375586	0.384147	0.0174515	0.01122	0.259763	0.863138	0.696141	0.588493	0.118939	0.0201292	0.00224749	0.000758043	0.0219645	0.990016	0.511338	0.0155882	0.000922589	0.000160026	4.19e-05	0.000780669	0.8884	0.109535	0.00436659	0.000237465	6.05e-05	0.00195097	0.755429	0.0881971	0.0046103	0.00130089	0.04461	0.439876	0.00530672	0.00168943	0.0945685	0.0350128	0.0158262	0.469761	0.862488	0.384028	0.848772
DDB_G0267528	0.718963	0.119757	0.026551	7.97e-05	8.04e-06	0.000131802	3.62e-05	0.000135587	0.00396957	0.916738	0.693362	0.00636524	0.000191898	0.00496903	0.00102811	0.00298581	0.044474	0.99435	0.0433578	0.000696242	0.0241327	0.00262325	0.00910482	0.0955934	0.403629	0.00126952	0.056255	0.00588395	0.0172567	0.154413	0.14224	0.624894	0.374532	0.380731	0.412003	0.31593	0.0805802	0.0581754	0.0390287	0.583537	0.510518	0.483516	0.807713	0.571088	0.968049
DDB_G0267530	0.780316	0.666239	0.663425	0.541981	0.468936	0.470207	0.000417847	0.000108726	0.000516941	0.941673	0.876279	0.649442	0.54641	0.619667	0.00390353	0.000770361	0.00267624	0.99515	0.770775	0.633367	0.692857	0.000808224	0.000127586	0.000333596	0.956687	0.759782	0.700999	0.000341755	6.1e-05	0.000135212	0.941514	0.539809	0.000386088	3e-05	0.000252683	0.810941	0.000425211	5.39e-05	0.000247265	0.00358022	0.000265279	0.000532109	0.867629	0.760179	0.976151
DDB_G0267532	0.050846	0.129245	0.0229062	0.00164055	0.000599495	0.00168062	1.47e-05	5.66e-06	3.59e-05	0.918001	0.863408	0.476571	0.246896	0.476135	0.000103261	1.62e-05	7.12e-05	0.989836	0.538364	0.265486	0.436757	0.000501276	7.34e-05	0.00046928	0.876186	0.371882	0.556534	7.45e-05	8.76e-06	3.57e-05	0.934474	0.735605	9.9e-05	7.23e-06	2.92e-05	0.824988	0.000147879	9.9e-06	3.15e-05	0.000157112	9.26e-06	3.26e-05	0.761623	0.680873	0.973811
DDB_G0267534	0.208071	0.0218966	0.0093719	0.00235157	0.00732714	0.0184697	0.362202	0.138941	0.072957	0.861966	0.507126	0.0751993	0.243532	0.590992	0.244792	0.376069	0.417304	0.992665	0.300964	0.59255	0.683087	0.0797975	0.101665	0.400149	0.873929	0.743289	0.54797	0.0544004	0.0535026	0.338375	0.808018	0.161583	0.0277137	0.0144154	0.140023	0.743408	0.131095	0.112275	0.451333	0.25896	0.289244	0.514481	0.821039	0.606956	0.951655
DDB_G0267536	0.479432	0.120676	0.0577416	0.0791112	0.00821943	0.00430871	0.120542	0.0024043	0.00213942	0.938868	0.802963	0.56439	0.167432	0.10948	0.462557	0.0226642	0.00789136	0.994947	0.782698	0.412656	0.282396	0.482421	0.0544048	0.0111018	0.959135	0.737408	0.591387	0.526872	0.135122	0.0263875	0.938556	0.67847	0.53164	0.24094	0.0694641	0.851908	0.467343	0.409117	0.0934113	0.356896	0.496732	0.144399	0.485848	0.152875	0.953668
DDB_G0267538	0.320362	0.474534	0.507497	0.219689	0.243511	0.426419	0.289361	0.295352	0.377764	0.460693	0.552646	0.0385186	0.0078226	0.0283771	0.0106659	0.014555	0.0339203	0.992358	0.732463	0.270776	0.423081	0.14678	0.275909	0.242124	0.848424	0.271288	0.428593	0.128554	0.210038	0.231294	0.800246	0.462166	0.178729	0.331524	0.202353	0.813212	0.570247	0.482917	0.484136	0.658626	0.514928	0.524785	0.823348	0.770242	0.973061
DDB_G0267540	0.733387	0.602412	0.594838	0.431374	0.392821	0.124836	0.020476	0.0630594	0.070213	0.903346	0.806693	0.507977	0.418511	0.181665	0.0249739	0.068744	0.0827109	0.994295	0.767836	0.615588	0.277392	0.0134482	0.0491299	0.0450992	0.957782	0.741472	0.337371	0.0142267	0.0492478	0.0513166	0.938521	0.228632	0.00869871	0.0285872	0.0195331	0.465149	0.0248739	0.0725822	0.0634935	0.118904	0.237117	0.239503	0.798695	0.690512	0.971174
DDB_G0267542	0.640525	0.475295	0.339516	0.351664	0.0765386	0.204975	0.273376	0.207507	0.157496	0.848853	0.545627	0.456605	0.0703163	0.251479	0.292984	0.282914	0.143156	0.980931	0.617766	0.259291	0.449241	0.32084	0.17321	0.218962	0.868377	0.547556	0.581046	0.282224	0.0890069	0.327603	0.697646	0.498698	0.378266	0.221118	0.228311	0.660895	0.245929	0.0372181	0.386587	0.440764	0.127784	0.358765	0.702207	0.588857	0.842019
DDB_G0267544	0.646933	0.546811	0.208272	0.176977	0.0558494	0.0131479	1.57e-05	3.11e-06	3.2e-05	0.910762	0.791042	0.567838	0.241611	0.15375	6.19e-05	8.54e-06	8.55e-05	0.97245	0.535134	0.321624	0.176572	0.000315891	7.75e-05	0.00081575	0.954023	0.5722	0.433854	4.23e-05	3.36e-06	3.23e-05	0.840463	0.356981	3.75e-05	2.66e-06	2.55e-05	0.785091	0.000380027	2.02e-05	0.000206724	0.00025744	1.06e-05	8.17e-05	0.216927	0.497928	0.9574
DDB_G0267546	0.191842	0.0035464	0.0024428	8.22e-06	2.63e-05	0.000299069	0.00532512	0.321609	0.0105864	0.813067	0.528774	0.00330258	0.0074485	0.16688	0.324984	0.0404606	0.0039692	0.960948	0.0033497	0.0067558	0.500013	0.448789	0.00084199	0.000187241	0.578026	0.372993	0.53283	0.232447	0.0010918	0.000518817	0.893262	0.00971224	0.00238494	7.3e-06	5.45e-06	0.0800187	0.0160589	4.23e-05	2.23e-05	0.447747	0.000295421	4.59e-05	0.0327544	0.00296001	0.608326
DDB_G0267548	0.310731	0.184413	0.59274	0.317305	0.243308	0.000258461	0.0237951	4.48e-05	0.000773755	0.873143	0.685873	0.194571	0.445526	0.0300937	0.186104	3.77e-05	0.000754565	0.975119	0.143635	0.267534	0.00174366	0.0266025	3.8e-06	5.47e-05	0.87165	0.654054	0.00332202	0.0875976	7.7e-05	0.00117939	0.87946	0.00277652	0.183276	0.00205865	0.0218463	0.0723363	0.459511	0.000416148	0.00589923	0.27918	9.95e-07	2.62e-05	0.0102091	0.0614586	0.974219
DDB_G0267550	0.200505	0.232545	0.338749	0.0549013	0.0220733	0.00483644	0.000464271	1.44e-05	3.74e-05	0.835052	0.850898	0.421929	0.440432	0.468892	0.100162	0.000452347	0.000790097	0.986805	0.714946	0.401692	0.228054	0.00505898	2.46e-05	4.26e-05	0.896389	0.63424	0.461838	0.0567792	0.000342539	0.000627857	0.88841	0.399794	0.00949601	1.33e-05	1.83e-05	0.73692	0.0570989	5.57e-05	6.27e-05	0.139412	5.93e-05	5.34e-05	0.0116346	0.00491035	0.965049
DDB_G0267552	0.77512	0.661839	0.657462	0.530654	0.463915	0.496753	0.396018	0.369355	0.353168	0.939592	0.8752	0.648295	0.542802	0.617349	0.457843	0.419412	0.315727	0.994524	0.756632	0.617223	0.696439	0.369479	0.37141	0.387033	0.958682	0.755939	0.753621	0.527316	0.465523	0.329707	0.940976	0.741355	0.527945	0.460263	0.231728	0.849799	0.613888	0.5156	0.379445	0.666564	0.540792	0.496002	0.872795	0.597532	0.938771
DDB_G0267554	0.731474	0.54876	0.603412	0.167517	0.0777771	0.16591	0.0115457	0.181034	0.293216	0.895177	0.832611	0.281391	0.134463	0.275463	0.0209154	0.21056	0.3538	0.992878	0.611222	0.297923	0.566928	0.0347222	0.383048	0.151183	0.845828	0.342949	0.526896	0.0336228	0.353076	0.271318	0.93498	0.734899	0.245862	0.409558	0.06289	0.81461	0.418591	0.367107	0.0456881	0.247681	0.524426	0.0803759	0.36637	0.0518454	0.825324
DDB_G0267556	0.00883919	0.0183636	0.00522662	0.00139113	0.04072	0.322891	0.0131194	0.000755538	0.0332908	0.904944	0.727658	0.319505	0.213567	0.0295663	0.000283021	8.47e-06	0.000298466	0.992469	0.678263	0.557267	0.193569	0.00263601	4.11e-05	0.00164568	0.951164	0.566619	0.107245	0.00104166	1.93e-05	0.000783264	0.815179	0.0773708	0.000952827	1.11e-05	0.000476647	0.651324	0.0197126	0.000337154	0.0113097	0.121162	0.00300801	0.0923557	0.663152	0.568641	0.8284
DDB_G0267560	0.768705	0.373217	0.290565	0.0562791	0.0184887	0.00253697	0.0959664	0.0670448	0.0538876	0.763569	0.547021	0.0966414	0.0254864	0.00386311	0.113425	0.0872721	0.0735695	0.994304	0.701775	0.326583	0.110357	0.460614	0.37919	0.351404	0.945111	0.509549	0.204518	0.519488	0.431072	0.439603	0.873253	0.326207	0.513214	0.317477	0.481021	0.777909	0.443284	0.0909684	0.338518	0.239194	0.0148722	0.140881	0.785395	0.761205	0.950629
DDB_G0267562	0.0201033	0.0303059	0.102539	0.137489	0.151836	0.231903	0.158421	0.268717	0.336085	0.337418	0.24236	0.079412	0.00673788	0.00500579	0.00438459	0.0011101	0.010409	0.992503	0.616307	0.124792	0.0625506	0.0397614	0.0016859	0.0114539	0.941993	0.433372	0.279009	0.142733	0.0118141	0.0649006	0.874799	0.452637	0.263127	0.0323358	0.120222	0.817187	0.591856	0.0725217	0.201985	0.68496	0.146434	0.362867	0.482663	0.64872	0.96844
DDB_G0267564	0.133064	0.0145127	0.00996382	0.0323081	0.109095	0.27135	0.258538	0.289389	0.359548	0.637427	0.4796	0.577492	0.433532	0.363654	0.014926	0.010854	0.0276343	0.993767	0.557778	0.100656	0.170934	0.0108164	0.0041585	0.0159185	0.874848	0.167205	0.179301	0.00798479	0.00350916	0.0134667	0.847946	0.487629	0.0248686	0.0134772	0.0328002	0.775078	0.0908094	0.0522182	0.0814907	0.3061	0.179463	0.214046	0.854988	0.767196	0.973543
DDB_G0267566	0.506514	0.574556	0.148561	0.0347723	0.0244216	0.16175	0.000186295	3.98e-05	0.000293236	0.9151	0.786848	0.509197	0.420007	0.583997	0.00633881	0.00113971	0.0164147	0.982332	0.402896	0.219635	0.557832	0.00151632	0.000186418	0.00165317	0.906832	0.465686	0.667418	0.00093778	9.16e-05	0.00335549	0.919798	0.552179	0.00339087	0.000296393	0.0149837	0.665814	0.0188411	0.00165887	0.0553671	0.00755128	0.000704783	0.00672257	0.82872	0.218625	0.32625
DDB_G0267568	0.716842	0.639876	0.646913	0.319909	0.423568	0.104544	0.0347965	0.260138	0.398748	0.925746	0.769123	0.229045	0.42047	0.329633	0.183775	0.41255	0.368603	0.99281	0.537916	0.586283	0.334631	0.0687775	0.341686	0.415619	0.915249	0.711209	0.207985	0.0286733	0.223384	0.464853	0.885426	0.124092	0.00880672	0.0772742	0.396771	0.525523	0.092994	0.360239	0.489368	0.471622	0.339092	0.228882	0.650211	0.22514	0.945385
DDB_G0267570	0.777566	0.425344	0.17045	0.0047579	4.57e-06	2.36e-05	3.9e-06	4.55e-07	0.000113982	0.829327	0.451473	0.0133202	6.67e-06	4.55e-05	8.87e-06	7.43e-07	0.000162655	0.987279	0.0730173	4.04e-05	0.000206036	1.92e-05	1.11e-06	0.000262126	0.791974	0.000465881	0.00287526	0.000239168	1.48e-05	0.00168461	0.394912	0.428624	0.0391899	0.00247467	0.116159	0.437349	0.559084	0.25682	0.494129	0.125186	0.00696765	0.164298	0.789536	0.768129	0.942736
DDB_G0267572	0.00167094	0.00232539	0.000204714	0.000140372	9.17e-05	2.61e-05	0.00503363	0.0187079	0.0440101	0.923598	0.75722	0.0823696	0.152256	0.136563	0.166106	0.00125479	0.0135068	0.966162	0.10783	0.118632	0.075642	0.297205	0.00250663	0.0277737	0.765524	0.623083	0.621892	0.0526221	0.000259605	0.00343864	0.856554	0.571362	0.0112239	7.33e-05	0.00114076	0.783613	0.0408659	0.000168244	0.00212183	0.0167906	4.58e-05	0.000520386	0.283925	0.527475	0.963193
DDB_G0267574	0.767342	0.651398	0.65143	0.529356	0.453639	0.485034	0.0873102	0.0136808	0.158597	0.940473	0.874109	0.641741	0.531494	0.612196	0.0791267	0.0109216	0.147953	0.994771	0.781824	0.616884	0.68401	0.0535412	0.00502001	0.0862346	0.95758	0.744316	0.74908	0.0686287	0.00738436	0.115525	0.938767	0.746906	0.106149	0.0117887	0.146264	0.840894	0.172321	0.0185466	0.193557	0.126748	0.0096674	0.138365	0.866435	0.785631	0.962018
DDB_G0267576	0.707222	0.59939	0.56769	0.43637	0.284881	0.25085	0.0897718	0.056471	0.327841	0.900238	0.792393	0.470593	0.31602	0.363011	0.162169	0.091857	0.319046	0.9917	0.716514	0.343388	0.320572	0.0657118	0.0314675	0.384673	0.917682	0.373326	0.282861	0.0534618	0.0240234	0.39888	0.858038	0.420736	0.0522649	0.0358823	0.458078	0.794971	0.226747	0.208558	0.301965	0.40315	0.353991	0.223613	0.801355	0.276996	0.701511
DDB_G0267578	0.647059	0.476753	0.548054	0.473282	0.286943	0.156358	0.298143	0.285837	0.276868	0.924235	0.634257	0.484453	0.481394	0.494248	0.235726	0.174262	0.39752	0.959597	0.560786	0.569195	0.609811	0.182453	0.117164	0.380255	0.935041	0.361055	0.154527	0.459736	0.403278	0.244456	0.840044	0.315942	0.462097	0.38759	0.330677	0.758191	0.314331	0.185983	0.457131	0.137067	0.0599987	0.376137	0.839402	0.653955	0.92532
DDB_G0267580	0.71968	0.377789	0.61714	0.183592	0.0143342	0.00747217	0.129946	0.245787	0.0942743	0.887769	0.853304	0.176963	0.0125328	0.00883774	0.100557	0.177672	0.0739204	0.987713	0.0355778	0.00167473	0.00163312	0.0269548	0.0334918	0.0139514	0.685588	0.0344915	0.0158343	0.134686	0.236793	0.0870745	0.626103	0.0874534	0.262836	0.365105	0.30254	0.747434	0.443226	0.0713759	0.435299	0.412414	0.0240976	0.272287	0.655001	0.702607	0.907788
DDB_G0267582	0.753952	0.60854	0.483554	0.00218993	0.000220334	0.000259813	0.302211	0.0341496	0.120054	0.935739	0.611978	0.00152329	0.000117904	0.000155174	0.419385	0.0678584	0.181329	0.941417	0.00173467	9.6e-05	9.11e-05	0.44619	0.057146	0.140654	0.255004	0.00305595	0.0044964	0.133815	0.00259424	0.0183655	0.829601	0.649199	0.000278726	1.25e-05	0.000153878	0.652688	4.32e-05	2.1e-06	2.67e-05	7.4e-05	1.89e-06	1.75e-05	0.0962853	0.174847	0.977051
DDB_G0267584	0.720736	0.434116	0.497554	0.179208	0.110237	0.330852	0.302649	0.0870996	0.0635446	0.893527	0.831726	0.415524	0.280789	0.345077	0.213791	0.0366248	0.0292481	0.991441	0.329407	0.147747	0.31011	0.108248	0.00712803	0.00248426	0.893368	0.542911	0.319381	0.130706	0.0105738	0.00639442	0.932363	0.0643876	0.0282281	0.00156649	0.00138092	0.079049	0.0312694	0.00129236	0.000875445	0.629527	0.205161	0.0787371	0.78392	0.524386	0.967286
DDB_G0267586	0.688431	0.51842	0.530499	0.364175	0.126625	0.340471	0.142155	0.191985	0.102367	0.713383	0.5474	0.245642	0.0565577	0.235863	0.0640009	0.0947469	0.0496927	0.995084	0.776058	0.230173	0.539478	0.193781	0.144639	0.0727657	0.95792	0.403749	0.640161	0.26506	0.204924	0.126833	0.88823	0.720677	0.428805	0.303091	0.239628	0.771209	0.592354	0.41275	0.484015	0.619585	0.463533	0.378127	0.810729	0.763072	0.950709
DDB_G0267588	0.217906	0.184711	0.32901	0.18964	0.0982929	0.0756237	0.0393247	0.010755	0.00972577	0.850579	0.797071	0.274484	0.456301	0.535608	0.446747	0.388873	0.376433	0.994026	0.753085	0.614409	0.680447	0.405191	0.262835	0.203838	0.943592	0.741642	0.736796	0.465871	0.30285	0.241153	0.917771	0.642356	0.266599	0.114251	0.0814143	0.842019	0.580231	0.410861	0.340399	0.664735	0.470704	0.408187	0.861555	0.755373	0.975425
DDB_G0267590	0.777976	0.651314	0.65942	0.529281	0.455723	0.415012	0.0377098	0.0161079	0.427041	0.939341	0.87587	0.645626	0.538349	0.59479	0.0563228	0.0203334	0.468354	0.994628	0.786437	0.62358	0.690884	0.111824	0.0256488	0.434818	0.958712	0.749699	0.734862	0.0599444	0.0161279	0.493315	0.940426	0.748174	0.132011	0.0373397	0.475074	0.837713	0.189013	0.0562749	0.50693	0.194473	0.0247317	0.449618	0.787016	0.324465	0.671487
DDB_G0267592	0.692084	0.292898	0.022821	1.52e-05	0.000403708	0.130601	0.0039476	1.97e-05	5.91e-05	0.916907	0.340535	0.000270668	0.00542013	0.508431	0.0389002	0.000274717	0.000988738	0.992004	0.0114892	0.17933	0.697381	0.328976	0.00624999	0.0118381	0.353292	0.607093	0.714211	0.507848	0.0183412	0.0282461	0.630456	0.00885628	0.0710285	0.174598	0.19908	0.405631	0.540958	0.066141	0.0648411	0.537882	0.00932254	0.0149453	0.292545	0.217067	0.966232
DDB_G0267594	0.751421	0.461162	0.604871	0.120427	0.153213	0.314827	0.291935	0.0885806	0.0246521	0.928758	0.864239	0.404641	0.381059	0.588297	0.43328	0.254685	0.0842791	0.992068	0.709324	0.519464	0.680003	0.435831	0.379529	0.0832805	0.872995	0.68645	0.711033	0.519789	0.294095	0.142187	0.917657	0.658411	0.410011	0.458835	0.20895	0.782991	0.564004	0.43477	0.328147	0.650854	0.491042	0.129629	0.782685	0.472753	0.853958
DDB_G0267596	0.732107	0.627445	0.600739	0.463722	0.393503	0.427024	0.25836	0.305752	0.335012	0.918966	0.785954	0.53643	0.36078	0.430374	0.230969	0.294093	0.380024	0.994376	0.775048	0.618726	0.580469	0.234636	0.267469	0.385349	0.956222	0.753064	0.687204	0.262933	0.264847	0.437975	0.939844	0.567612	0.182139	0.198558	0.458036	0.759518	0.288685	0.254167	0.462315	0.638033	0.448062	0.241132	0.860575	0.445306	0.923284
DDB_G0267598	0.73964	0.351352	0.281999	0.0404288	0.161851	0.026551	0.0635275	0.0139931	0.149507	0.887402	0.703638	0.160622	0.359198	0.135969	0.0599348	0.0131523	0.139912	0.994101	0.382061	0.594378	0.361821	0.00599267	0.000601764	0.0114666	0.856854	0.734884	0.628864	0.00724626	0.000724074	0.0149606	0.817336	0.711411	0.00265994	0.000210524	0.00471774	0.685169	0.0139807	0.00118897	0.0228002	0.00250152	0.000151567	0.0025573	0.822547	0.706641	0.933965
DDB_G0267600	0.750489	0.654584	0.650734	0.489866	0.320106	0.449074	0.379567	0.312099	0.296439	0.93555	0.862695	0.608314	0.468571	0.586573	0.44	0.377969	0.390755	0.994598	0.757728	0.517992	0.661809	0.457752	0.36948	0.34425	0.950577	0.635462	0.724529	0.507926	0.408765	0.374548	0.905591	0.702429	0.489259	0.400917	0.386193	0.776224	0.538047	0.427543	0.425197	0.656719	0.483394	0.445633	0.858563	0.750471	0.96941
DDB_G0267602	0.372289	0.39475	0.565001	0.0282312	0.0243387	0.00746093	0.114439	0.0113484	0.00385884	0.929478	0.717132	0.0102375	0.00565827	0.347693	0.042446	0.00338687	0.00245721	0.990577	0.0475994	0.0210919	0.300999	0.0904541	0.00862232	0.00408232	0.671907	0.236828	0.11566	0.346091	0.0731884	0.0296651	0.934552	0.000476887	0.441735	0.401061	0.221786	0.00128529	0.535226	0.444958	0.224547	0.00810035	0.000327596	0.000176239	0.825095	0.466455	0.95311
DDB_G0267604	0.124426	0.0161298	0.0016099	0.0011852	1.63e-05	1.28e-05	0.00557782	0.000775077	4.2e-05	0.916631	0.648436	0.342828	0.00785957	0.0151178	0.382305	0.150532	0.0101208	0.981642	0.435329	0.0052737	0.00898196	0.399669	0.0763028	0.00280411	0.85968	0.0332296	0.0636667	0.410703	0.107324	0.00763461	0.707756	0.401719	0.404669	0.441517	0.112143	0.701659	0.0403158	0.247639	0.418791	0.0723456	0.201964	0.221327	0.678338	0.0920517	0.877643
DDB_G0267606	0.00312373	0.00539111	0.00181692	4.93e-05	0.000536269	0.17673	0.384981	0.0676723	0.0266461	0.562146	0.833371	0.388389	0.208067	0.00583989	0.000738015	0.0108134	0.0310087	0.933006	0.0154831	0.478922	0.079975	0.00337411	0.09271	0.25512	0.836494	0.36481	0.0210185	0.0020461	0.0229712	0.0482226	0.147502	0.000574179	7.76e-05	0.000550013	0.00124407	0.0472819	0.00162865	0.0370142	0.103324	0.389036	0.455024	0.25528	0.442973	0.155415	0.949869
DDB_G0267608	0.435463	0.185808	0.157383	0.00186149	0.000236418	0.112969	0.280428	0.122124	0.0135927	0.932613	0.726503	0.0162719	0.00212541	0.534377	0.399587	0.392746	0.100478	0.972608	0.0153052	0.000942359	0.553268	0.331656	0.371903	0.0413855	0.665795	0.08311	0.69134	0.245805	0.299167	0.29568	0.887116	0.0816103	0.00655435	0.00597186	0.114014	0.0348498	0.0018926	0.00133696	0.0711335	0.487348	0.469275	0.234596	0.815056	0.203039	0.786581
DDB_G0267610	0.103759	0.115167	0.435919	0.230984	0.0763035	0.289622	0.134384	0.0798214	0.172438	0.941395	0.0363143	0.00520267	0.00231197	0.00820534	0.00473698	0.00268498	0.0237816	0.538439	0.0224393	0.00878469	0.0273625	0.0081618	0.00394379	0.0285353	0.925566	0.512011	0.64893	0.392643	0.281561	0.37694	0.886422	0.630661	0.449117	0.360837	0.408404	0.620866	0.567585	0.497626	0.495898	0.547128	0.333426	0.408829	0.862256	0.777866	0.976654
DDB_G0267612	0.028131	0.00967462	0.0100082	0.0140806	0.0193052	0.00905037	0.192961	0.0817855	0.0715318	0.916942	0.430411	0.0996606	0.0247782	0.0570057	0.0157903	0.00329307	0.0317237	0.981813	0.37174	0.0680438	0.195832	0.0217955	0.00270674	0.026523	0.943243	0.431766	0.65266	0.0571653	0.0149001	0.105914	0.908003	0.73727	0.115419	0.0406205	0.188393	0.795438	0.296664	0.169501	0.422638	0.211389	0.0617189	0.245773	0.822527	0.69549	0.963089
DDB_G0267614	0.424246	0.0654142	0.0028187	0.00280441	0.000993922	0.00104761	0.000338669	2.7e-05	0.000262062	0.836872	0.214368	0.112449	0.0327417	0.0509862	0.00457198	0.00032195	0.00257762	0.983347	0.686378	0.442443	0.502997	0.0817652	0.00618444	0.0335758	0.958016	0.73899	0.755116	0.12927	0.00970078	0.0480549	0.937968	0.75006	0.199108	0.0226069	0.0898803	0.84261	0.388061	0.0610003	0.190147	0.248646	0.0185612	0.074878	0.862477	0.788327	0.978432
DDB_G0267616	0.393061	0.197963	0.0955312	0.0117535	0.0024501	0.0982046	0.0993608	0.00393269	0.00953981	0.92609	0.821955	0.335699	0.0756074	0.580166	0.355357	0.0596006	0.0587242	0.99414	0.476897	0.0565714	0.651868	0.319589	0.0341424	0.0244321	0.880709	0.146175	0.726153	0.323549	0.0511127	0.0355554	0.863268	0.536658	0.334658	0.275081	0.175556	0.343864	0.296994	0.480976	0.433002	0.604258	0.118891	0.0868058	0.670584	0.500077	0.967825
DDB_G0267618	0.74496	0.579564	0.615953	0.483666	0.395446	0.444227	0.31422	0.332319	0.393439	0.922889	0.849897	0.605814	0.474443	0.573588	0.391681	0.376545	0.438591	0.984191	0.667813	0.399566	0.494489	0.407128	0.261533	0.359516	0.955467	0.752328	0.755156	0.300888	0.468052	0.489588	0.93549	0.741419	0.39026	0.451518	0.472885	0.849873	0.385121	0.513727	0.515244	0.479537	0.551021	0.540089	0.785056	0.749492	0.978031
DDB_G0267620	0.0116641	0.202244	0.130845	0.234386	0.188744	0.144615	0.0523967	0.0189237	0.000741213	0.239534	0.466637	0.0574497	0.014707	0.0468318	0.0548945	0.0729034	0.256303	0.98849	0.729566	0.568594	0.660135	0.444229	0.279538	0.00193885	0.909137	0.501875	0.65073	0.481831	0.411125	0.0213284	0.92343	0.705542	0.419484	0.222378	0.00491176	0.807204	0.466916	0.195733	0.00174438	0.635422	0.34004	0.00488763	0.853396	0.0351102	0.31872
DDB_G0267622	0.7488	0.322498	0.576042	0.203253	0.126555	0.224577	0.394548	0.268491	0.256847	0.888575	0.81065	0.405052	0.278892	0.461941	0.448512	0.185441	0.142094	0.977001	0.712266	0.504029	0.653167	0.163598	0.0116219	0.00970662	0.946032	0.719647	0.732993	0.376701	0.0945102	0.1683	0.940276	0.750161	0.160238	0.013016	0.0280733	0.846762	0.19976	0.0134089	0.0235771	0.335124	0.0261409	0.0354639	0.776776	0.58708	0.956824
DDB_G0267624	0.625947	0.581182	0.574302	0.313604	0.388409	0.400955	0.00267018	0.00105971	0.000525548	0.801818	0.81859	0.57448	0.46182	0.542515	0.0344732	0.0112231	0.00463426	0.98619	0.483833	0.355897	0.385883	0.00168422	0.000850618	0.000551536	0.936371	0.673648	0.673286	0.0167926	0.00678928	0.00339968	0.888312	0.643251	0.0656259	0.0348602	0.0183435	0.816204	0.0205844	0.00504753	0.00157453	0.0311896	0.00591294	0.00166563	0.710637	0.372788	0.96774
DDB_G0267628	0.402923	0.524186	0.521556	0.371923	0.293999	0.341927	0.280599	0.220682	0.254275	0.779504	0.595951	0.301826	0.198628	0.285247	0.185438	0.1522	0.219672	0.988373	0.64431	0.441901	0.53164	0.338987	0.254098	0.270992	0.917875	0.599172	0.620667	0.390144	0.302972	0.322473	0.872105	0.607005	0.390371	0.300296	0.310464	0.711339	0.464773	0.337885	0.333369	0.553703	0.366258	0.358149	0.790452	0.687479	0.952135
DDB_G0267630	0.724142	0.584235	0.529	0.0244733	0.00137712	0.304826	0.0480552	0.0651846	0.0526903	0.933498	0.604459	0.011389	0.000441006	0.213545	0.0204523	0.0225464	0.0189371	0.956492	0.030176	0.000951232	0.229293	0.0084985	0.0104605	0.011077	0.710123	0.0342243	0.723889	0.276045	0.311568	0.219237	0.888098	0.415312	0.0856452	0.119093	0.313358	0.148313	0.014458	0.0154847	0.111499	0.43894	0.432509	0.34089	0.848034	0.63333	0.958251
DDB_G0267632	0.771619	0.657208	0.635965	0.526637	0.328665	0.461024	0.00430691	4.35e-05	6.19e-05	0.940164	0.867291	0.642083	0.455241	0.60296	0.0106151	7.29e-05	0.000119835	0.994155	0.781071	0.529536	0.669987	0.0121267	0.000109322	0.000177975	0.952516	0.671607	0.719936	0.0184685	7.11e-05	9.16e-05	0.898331	0.723517	0.00967911	3.85e-05	4.6e-05	0.780031	0.0442828	0.000165822	0.000100759	0.037731	0.000146664	8.86e-05	0.118539	0.03101	0.961612
DDB_G0267634	0.779291	0.667437	0.661263	0.538685	0.465433	0.499477	0.4153	0.368921	0.423685	0.942308	0.876874	0.651088	0.544752	0.624153	0.473747	0.422039	0.468148	0.995045	0.790206	0.631251	0.699712	0.488727	0.423661	0.453543	0.959744	0.757051	0.759136	0.541348	0.46573	0.497115	0.941655	0.757304	0.54119	0.460934	0.491169	0.854318	0.623313	0.509923	0.522866	0.697157	0.549031	0.547842	0.874719	0.795536	0.97824
DDB_G0267636	0.316943	0.16805	0.300411	0.177773	0.0017158	0.00173257	0.0004406	4.1e-05	0.000156403	0.624426	0.486082	0.436454	0.168133	0.231992	0.0741422	0.00972746	0.0264931	0.994602	0.712503	0.0122233	0.0117569	0.000660046	4.61e-05	9.46e-05	0.934788	0.0252759	0.0216994	0.000837036	5.73e-05	0.000139258	0.430343	0.15173	0.00503279	0.00026476	0.000689418	0.849252	0.0336784	0.00083128	0.00125461	0.0679836	0.00133707	0.00187435	0.703846	0.586185	0.977524
DDB_G0267638	0.59762	0.636226	0.627379	0.504631	0.41276	0.464639	0.270718	0.217335	0.257026	0.801151	0.786402	0.447783	0.223217	0.339046	0.077284	0.0461375	0.0617266	0.992545	0.763589	0.607326	0.675647	0.419146	0.311592	0.350254	0.949417	0.662636	0.698041	0.314272	0.24173	0.262971	0.924209	0.727468	0.412572	0.311682	0.329753	0.836043	0.558476	0.380747	0.403938	0.618704	0.410076	0.419654	0.840538	0.760611	0.976147
DDB_G0267640	0.70279	0.123906	0.143375	0.192967	0.42676	0.0722931	0.313899	0.0372258	0.0515892	0.679686	0.562652	0.395901	0.489148	0.125488	0.358746	0.0500981	0.0711972	0.99331	0.647126	0.124072	0.00484354	0.0488874	0.00158817	0.00317604	0.934773	0.238517	0.00481494	0.0552517	0.00145437	0.00322697	0.729705	0.0102783	0.092416	0.00253292	0.00492694	0.389506	0.537304	0.0859678	0.0978914	0.506807	0.519542	0.510196	0.72682	0.59439	0.975498
DDB_G0267642	0.474499	0.571045	0.499669	0.337538	0.380241	0.463465	0.243033	0.232369	0.108909	0.781496	0.830013	0.593647	0.412512	0.240942	0.386655	0.0542012	0.0897583	0.976194	0.548807	0.448815	0.594723	0.339445	0.0824969	0.0270016	0.945476	0.701012	0.4996	0.44986	0.143688	0.202718	0.916059	0.451149	0.484004	0.0967213	0.114726	0.715192	0.539978	0.212359	0.177328	0.393638	0.439058	0.123741	0.395389	0.270769	0.910648
DDB_G0267644	0.751864	0.609725	0.550213	0.346072	0.274822	0.165761	0.395513	0.166946	0.0603197	0.929978	0.798639	0.438391	0.355342	0.503108	0.38081	0.3879	0.230464	0.993656	0.726582	0.557504	0.445326	0.452952	0.280621	0.128792	0.953411	0.734485	0.407251	0.500631	0.209258	0.115003	0.936224	0.300031	0.48253	0.140769	0.080855	0.481693	0.526876	0.193709	0.10462	0.242845	0.502268	0.47446	0.578654	0.235589	0.953269
DDB_G0267646	0.73101	0.619721	0.463435	0.490113	0.400743	0.460559	0.013036	0.00401118	0.339597	0.91838	0.741449	0.570593	0.432888	0.559279	0.0192071	0.00660974	0.401154	0.980401	0.764303	0.603565	0.678114	0.0155045	0.00322654	0.331294	0.880965	0.515658	0.452947	0.181573	0.0684253	0.443973	0.935244	0.73	0.0272343	0.00785153	0.355698	0.827403	0.0347059	0.0085757	0.373492	0.0178502	0.00290512	0.367344	0.811359	0.304782	0.552137
DDB_G0267648	0.671974	0.446881	0.421833	0.345384	0.109565	0.362106	0.158484	0.275558	0.150598	0.889354	0.781835	0.497816	0.320866	0.447022	0.292253	0.341484	0.364702	0.993889	0.774182	0.489564	0.650713	0.463998	0.392906	0.30293	0.952169	0.671276	0.664164	0.511013	0.419081	0.38985	0.860364	0.73332	0.508058	0.442124	0.253224	0.490221	0.537593	0.320297	0.460321	0.580003	0.50871	0.191884	0.823632	0.669805	0.94543
DDB_G0267650	0.404264	0.132551	0.245344	0.167279	0.0630438	0.00722786	0.115549	0.0229211	0.00774821	0.927124	0.859588	0.614311	0.495047	0.279492	0.407051	0.230408	0.139714	0.993778	0.764993	0.592958	0.320073	0.380394	0.20885	0.118006	0.955003	0.708288	0.324223	0.441786	0.218177	0.109198	0.919997	0.27148	0.427161	0.193793	0.0790856	0.656588	0.550363	0.395396	0.238454	0.420999	0.459834	0.519691	0.7973	0.510808	0.948601
DDB_G0267654	0.762063	0.645315	0.638132	0.504946	0.425818	0.415636	0.000152032	0.000218831	8.1e-05	0.94029	0.873231	0.642652	0.535185	0.565887	0.000285387	0.000349685	0.000217641	0.994699	0.781717	0.61842	0.621801	0.000461619	0.000389054	0.000173663	0.957591	0.748012	0.672629	0.000317168	0.000150363	0.000115352	0.938511	0.663086	0.000170706	0.000160756	6.78e-05	0.767289	0.000434633	0.000314995	7.26e-05	0.000672733	0.000474448	0.000114681	0.858673	0.449294	0.83253
DDB_G0267656	0.761984	0.30419	0.40863	0.0058057	0.000471358	0.00805747	0.00107095	1.35e-05	4.67e-05	0.793305	0.725944	0.0264663	0.00176823	0.029728	0.00364562	5.73e-05	0.000226481	0.993043	0.326128	0.02585	0.308178	0.0363707	0.000344952	0.000904931	0.663539	0.0416985	0.320751	0.0383705	0.000387947	0.000902327	0.792098	0.738917	0.478451	0.00249947	0.00138691	0.429796	0.614258	0.0212778	0.00563703	0.4486	0.00175966	0.0012085	0.0666577	0.0152522	0.894773
DDB_G0267658	0.66254	0.623554	0.422728	0.372157	0.199879	0.384199	0.342183	0.333174	0.37494	0.908849	0.776263	0.604833	0.460733	0.253996	0.410657	0.323597	0.365806	0.980182	0.653271	0.353474	0.560764	0.409151	0.37544	0.389907	0.922059	0.662531	0.419064	0.400952	0.194124	0.266897	0.913882	0.324163	0.45848	0.320872	0.347464	0.37998	0.49409	0.256747	0.293791	0.459888	0.418997	0.455505	0.837579	0.750427	0.973566
DDB_G0267660	0.708001	0.353511	0.558949	0.210113	0.369693	0.389494	0.240672	0.146732	0.146496	0.888395	0.858403	0.461958	0.515373	0.541196	0.294078	0.269988	0.300742	0.987012	0.664955	0.423338	0.444596	0.296014	0.28032	0.330202	0.911079	0.700763	0.666534	0.380663	0.311628	0.303105	0.849718	0.555006	0.40124	0.350217	0.350776	0.768317	0.453548	0.346674	0.303227	0.589873	0.350386	0.272881	0.802432	0.635215	0.958888
DDB_G0267662	0.726005	0.445265	0.444051	0.185824	0.213556	0.460728	0.403704	0.225586	0.0080866	0.924644	0.86222	0.592958	0.493257	0.546549	0.368948	0.394215	0.0563843	0.992866	0.723946	0.563921	0.537775	0.254803	0.372741	0.0899603	0.954846	0.738299	0.57663	0.253568	0.435541	0.089143	0.934524	0.445571	0.167426	0.414505	0.136337	0.652494	0.310879	0.474786	0.113786	0.6598	0.402856	0.0365431	0.72006	0.0662185	0.781325
DDB_G0267666	0.478809	0.597292	0.364006	0.000577677	0.00254633	0.000196101	0.0014319	0.303266	0.323669	0.622741	0.843974	0.045837	0.0916921	0.0164334	0.0483436	0.333079	0.160445	0.950357	0.00118787	0.00365948	0.00018682	0.000837578	0.241548	0.387993	0.497177	0.339841	0.0502418	0.102505	0.404334	0.26974	0.909205	0.514169	0.467579	0.00326176	0.00128421	0.487942	0.517759	0.0250619	0.010237	0.668047	0.00183953	0.000390989	0.0774445	0.0156287	0.958936
DDB_G0267668	0.76423	0.626385	0.644472	0.445476	0.363876	0.406851	0.0239683	0.0102714	0.331671	0.922159	0.858877	0.631296	0.525444	0.602678	0.0544795	0.0216906	0.447972	0.984745	0.465706	0.231824	0.308688	0.00366531	0.000956818	0.137428	0.871217	0.565704	0.595356	0.0530881	0.0179679	0.319559	0.941137	0.754348	0.0691984	0.0386099	0.492004	0.850145	0.14804	0.0752727	0.516862	0.191781	0.0811981	0.542063	0.873661	0.333087	0.748993
DDB_G0267670	0.000371282	0.000255988	0.000276538	1.18e-05	7.59e-06	0.000112539	0.000114081	0.000177945	0.00369141	0.770553	0.778394	0.364199	0.296469	0.539951	0.420462	0.0786126	0.244582	0.98896	0.054091	0.0229697	0.215064	0.237659	0.321529	0.337953	0.659968	0.226462	0.566385	0.435554	0.25637	0.422757	0.924644	0.562472	0.200557	0.00596324	0.0557969	0.689657	0.302346	0.00741259	0.0614083	0.587139	0.0833777	0.322799	0.518705	0.638466	0.955802
DDB_G0267672	0.715292	0.644653	0.184941	0.0454627	0.0247274	0.0478248	0.0386227	0.0787163	0.107731	0.934894	0.658381	0.187479	0.0879947	0.146213	0.115305	0.182291	0.184517	0.972289	0.34299	0.142723	0.227941	0.11487	0.171084	0.182014	0.934502	0.597354	0.624188	0.492801	0.414683	0.446398	0.939136	0.750644	0.518148	0.364895	0.485603	0.853557	0.598419	0.355333	0.521667	0.67976	0.397509	0.546881	0.857531	0.790533	0.974958
DDB_G0267674	0.330086	0.0671681	0.00917974	0.000377935	0.00387424	0.010626	0.296211	0.130635	0.151048	0.886493	0.649434	0.0703523	0.175655	0.345526	0.357637	0.0984322	0.159576	0.965177	0.026553	0.080632	0.180193	0.201053	0.0465481	0.0715757	0.71631	0.441005	0.520122	0.080362	0.00405227	0.0111606	0.819259	0.458425	0.0073256	0.000137684	0.000372244	0.831107	0.0970244	0.00213867	0.00648368	0.22577	0.00566647	0.01531	0.674768	0.587733	0.976744
DDB_G0267676	0.683917	0.52666	0.566329	0.247702	0.218409	0.346436	0.116542	0.0762153	0.0138852	0.899494	0.850169	0.494034	0.484266	0.547254	0.278507	0.185977	0.088134	0.982964	0.330062	0.260234	0.647235	0.257297	0.231854	0.0474406	0.936856	0.700791	0.608275	0.237829	0.132359	0.0585379	0.913234	0.360804	0.113075	0.0391807	0.0181622	0.629092	0.370485	0.156199	0.115885	0.559583	0.403084	0.141034	0.837787	0.681981	0.932127
DDB_G0267678	0.610292	0.479994	0.420728	0.333297	0.181791	0.287777	0.24828	0.197804	0.224564	0.879141	0.738434	0.476242	0.243225	0.423021	0.308499	0.246745	0.263239	0.984633	0.605397	0.267442	0.453251	0.316414	0.236268	0.221163	0.88872	0.258157	0.457297	0.379404	0.286071	0.205143	0.777882	0.544237	0.354567	0.275145	0.272445	0.663221	0.24768	0.182382	0.389679	0.442796	0.290078	0.361831	0.763802	0.591495	0.92908
DDB_G0267680	0.146854	0.0142785	0.142565	0.0275236	0.0053892	0.000923165	0.321755	0.0668049	0.0693417	0.906329	0.841541	0.594301	0.437269	0.224193	0.164792	0.135592	0.317418	0.984588	0.745103	0.602916	0.152204	0.0489258	0.0486003	0.192637	0.938564	0.580124	0.280073	0.26462	0.200856	0.353256	0.9254	0.297147	0.131866	0.122861	0.314857	0.39757	0.0776112	0.0703608	0.225074	0.0189784	0.00354646	0.0237388	0.734661	0.580061	0.972568
DDB_G0267682	0.609831	0.380837	0.287092	0.0683086	0.0637887	0.34152	0.294827	0.0832917	0.159827	0.923147	0.809533	0.382838	0.342478	0.506836	0.417222	0.261716	0.323729	0.990548	0.448096	0.388089	0.54472	0.424391	0.192867	0.224816	0.947545	0.73548	0.405837	0.360886	0.407769	0.428097	0.939151	0.147184	0.163264	0.445316	0.454793	0.302217	0.299471	0.491652	0.475094	0.629794	0.11714	0.154751	0.660883	0.596166	0.973185
DDB_G0267684	0.017359	0.013223	0.0217706	0.0283287	0.063203	0.034591	0.363706	0.140395	0.194103	0.92279	0.84151	0.276409	0.236917	0.494727	0.00216279	0.000771738	0.00728037	0.992507	0.545571	0.399428	0.511065	0.00279218	0.000865104	0.00795845	0.84651	0.57086	0.707707	0.00763384	0.00240847	0.0190651	0.906847	0.389289	0.0144857	0.00280541	0.0132664	0.744591	0.0722572	0.0182762	0.0739432	0.0478823	0.0197261	0.124032	0.786488	0.674506	0.971186
DDB_G0267686	0.458988	0.0431915	0.00882467	0.00238692	0.00812511	0.0438149	0.0378975	0.26071	0.376071	0.838687	0.472099	0.170865	0.22656	0.412051	0.265548	0.0591412	0.19102	0.990293	0.628371	0.517022	0.411498	0.194065	0.00219769	0.0265482	0.952364	0.708446	0.348179	0.14428	0.000501207	0.00645051	0.862306	0.184543	0.0628016	0.000228602	0.00336627	0.699654	0.387857	0.00143307	0.0121243	0.69132	0.00655684	0.0352428	0.0381975	0.126901	0.977221
DDB_G0267688	0.0570019	0.281932	0.650371	0.195186	0.00265527	0.417835	0.00785184	0.000166459	0.00262222	0.940362	0.379462	0.00493215	3.9e-05	0.222054	0.000179509	4.3e-06	0.000166073	0.991302	0.231775	0.00314915	0.648474	0.00494379	0.000115185	0.00309601	0.875722	0.0240904	0.748248	0.0301007	0.000662765	0.00948689	0.822676	0.163708	0.383378	0.0340988	0.148824	0.00394406	0.539117	0.293948	0.428786	0.0059021	5.27e-05	0.000910072	0.722604	0.703168	0.971441
DDB_G0267690	0.679377	0.131891	0.00651622	0.00253982	0.00474902	0.0114864	0.0186146	6.5e-05	0.00367654	0.782107	0.108158	0.0212389	0.0282484	0.0714129	0.0165728	3.78e-05	0.00225192	0.937583	0.229576	0.183396	0.360906	0.00492965	7.2e-06	0.000243336	0.947995	0.717358	0.719251	0.00310149	2.47e-06	8.5e-05	0.932823	0.706825	0.00408228	2.67e-06	9.25e-05	0.83497	0.0158645	7.49e-06	0.000242086	0.0202464	8.47e-06	0.000337551	0.39728	0.476321	0.737772
DDB_G0267692	0.0110232	0.000714566	0.0165206	0.229821	0.331446	0.432606	0.246836	0.102467	0.0666318	0.892066	0.830761	0.120673	0.00464776	0.0146595	0.0534992	0.000631171	0.0027264	0.98384	0.0656776	0.000992947	0.00321091	0.0110803	5.68e-05	0.000232947	0.804428	0.0385774	0.102035	0.141483	0.00168864	0.00539087	0.727494	0.608126	0.454408	0.0370086	0.0387602	0.778768	0.492382	0.382133	0.26826	0.638385	0.204824	0.141186	0.538594	0.38802	0.974714
DDB_G0267694	0.647937	0.40292	0.408416	0.31313	0.387125	0.0468992	0.0192562	0.0169821	0.086476	0.915378	0.838068	0.592681	0.315817	0.0460416	0.0163515	0.0136962	0.0698828	0.984476	0.734159	0.226674	0.00871585	0.00261474	0.00182367	0.0127204	0.930316	0.382745	0.0703278	0.0238929	0.0183191	0.0816949	0.772325	0.033901	0.00916657	0.00610288	0.035446	0.339657	0.0523283	0.047845	0.169278	0.633564	0.481449	0.489758	0.868559	0.775763	0.974763
DDB_G0267696	0.0352844	0.0404434	0.0536834	0.00178926	0.00300668	0.00627891	0.004337	0.00335314	0.0113516	0.875521	0.811323	0.586938	0.480119	0.554655	0.291034	0.266318	0.388773	0.990864	0.553053	0.361006	0.510142	0.116813	0.086786	0.379375	0.89819	0.615885	0.661655	0.270249	0.238031	0.408607	0.924291	0.685936	0.271346	0.213033	0.420358	0.796959	0.429913	0.34509	0.422493	0.472214	0.336234	0.462327	0.847838	0.576777	0.913292
DDB_G0267698	0.369361	0.464031	0.511797	0.520478	0.180426	0.468427	0.00443423	4.08e-05	0.00123988	0.914755	0.774059	0.163236	0.0251725	0.129912	0.00161295	1.7e-05	0.000433639	0.992274	0.41793	0.0750767	0.296344	0.00636242	6.13e-05	0.00139358	0.850196	0.2447	0.480735	0.0170482	0.000156922	0.00400655	0.905626	0.74919	0.0164555	0.000123504	0.00318425	0.753157	0.0682878	0.000431781	0.0120615	0.0333393	0.000134303	0.00333549	0.671322	0.772696	0.9652
DDB_G0267700	0.750213	0.51252	0.558866	0.206094	0.000414723	0.0013463	6.76e-05	3.23e-05	0.000154293	0.918139	0.848594	0.46437	0.00353994	0.0101376	0.000166074	6.88e-05	0.000570391	0.991283	0.667931	0.0111655	0.0372825	0.00046782	0.000190937	0.000887711	0.915576	0.0134682	0.0277802	0.000264265	6.71e-05	0.000455469	0.176189	0.0917785	0.000622849	0.000144917	0.000926785	0.813858	0.0110539	0.00169967	0.0364662	0.0103375	0.00161088	0.0231169	0.806008	0.58092	0.817549
DDB_G0267702	0.697207	0.347341	0.0600564	0.0246795	0.00867062	0.291262	0.0839687	0.00540195	0.33537	0.728761	0.162255	0.0448236	0.0123266	0.368273	0.0801337	0.0055007	0.424064	0.979595	0.475324	0.249305	0.592289	0.350779	0.0877154	0.155838	0.905225	0.687175	0.397531	0.433843	0.298674	0.0457087	0.840533	0.363816	0.442834	0.414319	0.0420963	0.35843	0.461637	0.324233	0.0237608	0.544665	0.097345	0.311708	0.762423	0.408088	0.485688
DDB_G0267704	0.615288	0.659234	0.655958	0.528649	0.452872	0.490855	0.398815	0.349669	0.413184	0.928327	0.816919	0.513354	0.161119	0.342597	0.144233	0.0566866	0.118121	0.994956	0.787663	0.581663	0.686479	0.452653	0.285111	0.376232	0.959297	0.736491	0.754881	0.524311	0.370106	0.457331	0.935907	0.754722	0.529943	0.375098	0.440923	0.849935	0.618782	0.52089	0.524663	0.695485	0.537469	0.536624	0.870777	0.791081	0.978465
DDB_G0267706	0.291107	0.229899	0.121502	0.0453732	0.0148942	0.0221445	0.0248949	0.0389	0.107849	0.884784	0.858452	0.61494	0.489106	0.588891	0.427037	0.397324	0.446604	0.991793	0.639794	0.197487	0.369156	0.325399	0.153293	0.277197	0.957496	0.650836	0.736621	0.532575	0.370368	0.458419	0.923829	0.747807	0.536118	0.388532	0.446279	0.837117	0.538953	0.473602	0.466357	0.683052	0.480917	0.491702	0.778802	0.734987	0.973737
DDB_G0267708	0.488529	0.549509	0.582909	0.511808	0.432985	0.35738	0.368332	0.342345	0.248678	0.922691	0.750499	0.288794	0.335569	0.122244	0.153277	0.127366	0.405071	0.986656	0.579992	0.526252	0.190508	0.22281	0.214264	0.322702	0.914655	0.693783	0.547288	0.408172	0.35182	0.41392	0.924856	0.61359	0.482149	0.448361	0.199293	0.65916	0.530596	0.458287	0.378624	0.619936	0.415447	0.194981	0.849218	0.575336	0.913477
DDB_G0267710	0.371192	0.204828	0.185044	0.12688	0.16265	0.425206	0.0210261	0.00356052	0.0109822	0.800591	0.693069	0.595738	0.343873	0.0992885	0.156799	0.0489775	0.0886359	0.994808	0.422193	0.598918	0.128586	0.0106434	0.00122096	0.00236421	0.827086	0.736972	0.131888	0.0179328	0.00266317	0.00488977	0.814846	0.110092	0.189649	0.059649	0.0997224	0.383481	0.0417465	0.00464244	0.00900009	0.0151766	0.00102498	0.00265737	0.838804	0.761266	0.974104
DDB_G0267712	0.778012	0.667038	0.661534	0.518089	0.0283444	0.0358035	5.55e-06	3.79e-06	8.06e-05	0.938893	0.871199	0.49233	0.0140023	0.016145	4.39e-06	1.21e-06	3.39e-05	0.995121	0.775984	0.042466	0.0572284	5.49e-06	2.39e-06	5.33e-05	0.958415	0.15094	0.138189	8.24e-06	2.9e-06	7e-05	0.716999	0.375119	1.63e-05	4.33e-06	7.9e-05	0.851762	0.000220194	3.45e-05	0.000326704	0.000145537	1.44e-05	0.000119203	0.606414	0.386332	0.961948
DDB_G0267714	0.490331	0.342357	0.596038	0.338942	0.291472	0.272369	0.110611	0.120524	0.40312	0.935223	0.836919	0.630764	0.252072	0.185618	0.0411155	0.0298788	0.136427	0.991519	0.766442	0.308948	0.216655	0.0419967	0.0240195	0.0910292	0.948642	0.609479	0.498025	0.128126	0.0986755	0.306188	0.776553	0.301031	0.0558853	0.0392573	0.147508	0.832709	0.505248	0.402008	0.350158	0.64124	0.508952	0.385118	0.847612	0.55675	0.928072
DDB_G0267716	0.582177	0.610197	0.598836	0.157932	0.0563864	0.0162778	3.98e-06	8.15e-06	2.46e-05	0.850883	0.737966	0.531828	0.320129	0.253909	0.000133043	0.000183954	0.000718882	0.991687	0.432167	0.126968	0.054732	4.91e-06	9.69e-06	2.61e-05	0.771036	0.176399	0.0583595	7.03e-06	1.01e-05	3.06e-05	0.918032	0.594703	4.45e-05	3.69e-05	0.000127595	0.798564	4.75e-05	3.54e-05	9.56e-05	5.02e-05	3.66e-05	7.16e-05	0.670987	0.744599	0.968943
DDB_G0267718	0.644313	0.330573	0.423414	0.156432	0.0853021	0.0876208	0.0372737	0.0610317	0.0592648	0.907318	0.835394	0.501795	0.355588	0.39626	0.138209	0.222262	0.20266	0.99294	0.736438	0.577131	0.601389	0.172827	0.307794	0.276891	0.930533	0.650462	0.641147	0.209411	0.33347	0.294042	0.934479	0.542413	0.099739	0.219856	0.177691	0.758841	0.207714	0.347402	0.303359	0.523988	0.505874	0.495106	0.791599	0.727566	0.971665
DDB_G0267720	0.040209	0.474885	0.550127	0.189164	0.00375739	0.368952	0.0705543	0.00806112	0.0154677	0.602355	0.308739	0.00528863	0.000316006	0.0692034	0.00994812	0.001187	0.00346681	0.993021	0.269506	0.00535229	0.645956	0.109357	0.010691	0.0163707	0.803785	0.0387942	0.679747	0.20387	0.0313723	0.0511846	0.610473	0.161318	0.359816	0.143706	0.201855	0.0086673	0.368053	0.444912	0.499453	0.11422	0.00610862	0.00989001	0.798844	0.655092	0.966561
DDB_G0267722	0.670116	0.662082	0.634254	0.504276	0.371341	0.194993	0.126507	0.11398	0.103989	0.896088	0.866377	0.637261	0.273474	0.0582777	0.0312638	0.0206011	0.0323944	0.993833	0.758879	0.519601	0.329755	0.150207	0.118088	0.103582	0.957493	0.696504	0.305474	0.129055	0.0976932	0.124835	0.915036	0.28283	0.109343	0.0829591	0.111371	0.744902	0.450634	0.38379	0.404193	0.676182	0.535925	0.490339	0.863008	0.762	0.97152
DDB_G0267724	0.0930647	0.054102	0.157899	0.0227897	0.134961	0.24812	0.188185	0.316928	0.382343	0.933337	0.832747	0.623015	0.287294	0.294846	0.203481	0.0558358	0.0481763	0.991527	0.736111	0.268833	0.290818	0.163251	0.0432553	0.0373805	0.935072	0.557411	0.544728	0.321232	0.148864	0.145252	0.869652	0.485052	0.306412	0.0662506	0.0417967	0.785896	0.556146	0.320362	0.201215	0.631986	0.411857	0.296164	0.809233	0.607551	0.971721
DDB_G0267726	0.776473	0.649905	0.598418	0.528686	0.467753	0.0871283	4.3e-05	1.98e-05	0.000298103	0.931689	0.787236	0.640484	0.534711	0.0255428	1.51e-05	3.89e-06	9.17e-05	0.995076	0.791791	0.609328	0.0220759	5.23e-06	1.33e-06	2.19e-05	0.959809	0.605297	0.00492288	7.03e-07	2.44e-07	3.45e-06	0.939477	0.0364396	3.56e-06	7.42e-07	1.25e-05	0.444558	9.13e-05	2.28e-05	0.000280255	0.00312934	0.00034585	0.00173001	0.839496	0.699552	0.969596
DDB_G0267728	0.782387	0.66469	0.664232	0.543227	0.465855	0.207835	2.35e-05	2.84e-06	2.04e-05	0.937285	0.877072	0.653643	0.543199	0.180502	5.9e-05	9.46e-06	6.58e-05	0.995141	0.786072	0.629866	0.569567	8.99e-06	1.83e-06	1.2e-05	0.960663	0.760379	0.393461	7.25e-06	1.93e-06	1.06e-05	0.94285	0.235123	3.22e-06	2.5e-08	1.8e-07	0.222124	2.45e-06	5.5e-08	2.09e-07	5.83e-06	2.47e-07	2.2e-06	0.79563	0.350261	0.917087
DDB_G0267730	0.749829	0.280418	0.439522	0.211606	0.403461	0.418407	0.193852	0.318269	0.373759	0.659089	0.75312	0.502194	0.519841	0.539306	0.13204	0.171582	0.188444	0.988173	0.127532	0.112239	0.524037	0.38686	0.183839	0.103522	0.857437	0.524175	0.732836	0.253123	0.185143	0.132	0.897583	0.477022	0.0279251	0.0301625	0.0300689	0.740974	0.124664	0.145103	0.147046	0.447319	0.337257	0.248392	0.828255	0.676509	0.975903
DDB_G0267732	0.653684	0.648914	0.615631	0.264683	0.387224	0.443562	0.210079	0.293029	0.281213	0.890626	0.802133	0.305746	0.42011	0.555829	0.367455	0.340967	0.261102	0.99372	0.63168	0.59105	0.653738	0.17128	0.375685	0.397621	0.918296	0.729644	0.722958	0.255493	0.439567	0.428414	0.894136	0.516765	0.0533302	0.308515	0.488428	0.816938	0.283395	0.48713	0.442147	0.469112	0.50766	0.396096	0.660598	0.388861	0.960608
DDB_G0267734	0.0382671	0.00340272	7.99e-05	6.48e-05	8e-05	0.000396072	7.49e-05	4.14e-06	8.11e-06	0.732992	0.0595483	0.0398759	0.0287215	0.115667	0.014443	0.00012882	0.0001144	0.989941	0.721119	0.607135	0.692979	0.41011	0.00744556	0.00260461	0.959457	0.754802	0.736534	0.534038	0.00643317	0.00090826	0.940776	0.74317	0.534287	0.0112403	0.00163797	0.847056	0.613827	0.0127725	0.00183531	0.680511	0.034625	0.00552221	0.167029	0.0167635	0.890386
DDB_G0267736	0.577422	0.449256	0.430869	0.294358	0.223026	0.270261	0.225071	0.185509	0.233281	0.847816	0.807732	0.526503	0.399471	0.500873	0.354771	0.284901	0.321282	0.979626	0.541627	0.333872	0.430943	0.256152	0.198103	0.239132	0.923674	0.614847	0.635391	0.406741	0.317235	0.336311	0.88053	0.623005	0.405095	0.314708	0.325274	0.725073	0.479517	0.353306	0.349744	0.569627	0.382222	0.374313	0.801691	0.701071	0.955605
DDB_G0267740	0.395123	0.565717	0.572236	0.451053	0.312258	0.369441	0.356829	0.288953	0.390009	0.890105	0.762268	0.201225	0.0926576	0.150445	0.104296	0.0683493	0.188782	0.992606	0.485366	0.200226	0.286094	0.210982	0.127468	0.275851	0.84252	0.327064	0.356769	0.256897	0.168463	0.338833	0.939825	0.752486	0.531567	0.465492	0.487195	0.854483	0.617474	0.52051	0.523203	0.6927	0.556918	0.548091	0.875588	0.794299	0.978657
DDB_G0267742	0.469663	0.0255195	0.0175466	0.00071033	0.000309739	0.000707974	0.0172431	0.0470181	0.227585	0.763729	0.479928	0.0346031	0.0095249	0.0261725	0.173448	0.32735	0.411101	0.990508	0.359965	0.107255	0.27074	0.329501	0.283858	0.113443	0.902049	0.44792	0.608135	0.476386	0.263529	0.138506	0.918592	0.717858	0.36292	0.0537683	0.0274636	0.783588	0.368197	0.0346863	0.0200328	0.50859	0.0729965	0.0330567	0.761273	0.530601	0.960056
DDB_G0267744	0.146699	0.159606	0.385516	0.339196	0.0338109	0.482063	0.120956	0.00872615	0.0800955	0.905317	0.800813	0.304044	0.00353345	0.169169	0.0928322	0.000570211	0.0144277	0.991742	0.40438	0.00442629	0.299036	0.0636719	0.000292232	0.00719397	0.927371	0.0643708	0.586982	0.245056	0.00373866	0.0650523	0.740783	0.535491	0.510782	0.056591	0.288081	0.106197	0.411553	0.427348	0.467723	0.267276	0.00552967	0.0702452	0.451291	0.649199	0.957909
DDB_G0267746	0.398306	0.409546	0.645979	0.04997	0.384495	0.0155374	0.0547219	0.0948844	0.046767	0.938361	0.615595	0.00420756	0.039897	0.601798	0.447672	0.423777	0.461053	0.980314	0.0148257	0.0972424	0.423159	0.225937	0.424285	0.409076	0.671186	0.717828	0.0851339	0.163406	0.181894	0.0850889	0.807864	0.000511588	0.0031251	0.00109558	0.000609105	0.0190187	0.0485956	0.034027	0.0142531	0.654765	0.414842	0.502045	0.746489	0.636941	0.976193
DDB_G0267748	0.387506	0.00140576	0.000639096	3.34e-05	2.95e-05	0.000138715	0.151706	0.000828914	0.00432069	0.485373	0.172735	0.00550345	0.00443136	0.0276385	0.131666	0.000838633	0.00508446	0.965558	0.0767816	0.0841274	0.24809	0.00235872	1.84e-05	0.000120335	0.893614	0.640112	0.727435	0.00337785	2.14e-05	0.000168425	0.873146	0.609749	0.00034865	1.55e-06	5.16e-06	0.786042	0.000537908	1.51e-06	9.19e-06	0.00329422	1.29e-05	6.75e-05	0.536373	0.622359	0.978016
DDB_G0267750	0.511461	0.143595	0.134403	0.00126509	0.000628742	0.00437992	0.296708	0.104685	0.227522	0.735569	0.564414	0.0369609	0.0219393	0.0409337	0.286621	0.375783	0.428629	0.993626	0.335268	0.118455	0.505243	0.267193	0.016225	0.0514476	0.742754	0.214531	0.591184	0.300266	0.0174259	0.0545182	0.925729	0.37847	0.0168435	0.000439278	0.00152153	0.32299	0.0203201	0.00079859	0.00225448	0.128419	0.00192705	0.00487038	0.466889	0.537698	0.975572
DDB_G0267752	0.016881	0.0176313	0.0634828	0.301548	0.413456	0.00797253	0.387811	0.0825364	0.174987	0.834183	0.773209	0.0941672	0.00158414	0.191291	0.00539834	7.21e-05	0.00150653	0.991716	0.345794	0.00484586	0.582569	0.00938537	7.65e-05	0.00123981	0.863119	0.0424674	0.60484	0.0449284	0.000544076	0.00728178	0.753468	0.337721	0.273857	0.00879568	0.045431	0.0209546	0.552046	0.150403	0.195106	0.0199021	9.11e-05	0.00102515	0.600165	0.619014	0.969715
DDB_G0267754	0.140365	0.037723	0.0336253	0.0144797	0.00135952	0.00121808	0.00155133	0.000316033	0.000417531	0.886032	0.703693	0.520923	0.0890115	0.0955921	0.0436313	0.016166	0.0320133	0.99317	0.756783	0.389297	0.423705	0.194135	0.0998431	0.115779	0.943616	0.636192	0.624703	0.321365	0.20869	0.210753	0.813066	0.468858	0.198114	0.115703	0.142757	0.837515	0.570755	0.481845	0.43319	0.658136	0.521513	0.431482	0.844531	0.626482	0.955478
DDB_G0267756	0.687907	0.191079	0.0227357	0.00205208	0.00012593	4.75e-05	3.84e-05	1.07e-05	0.000280367	0.630631	0.12562	0.00849353	0.000575831	0.000302161	0.000176657	5.8e-05	0.00124283	0.990576	0.422302	0.03127	0.0185072	0.00283236	0.000859273	0.0113525	0.908512	0.171066	0.121354	0.00637684	0.00273972	0.0311336	0.80251	0.414336	0.030816	0.0173138	0.10849	0.783414	0.200292	0.146737	0.332937	0.1441	0.118492	0.336224	0.830397	0.673306	0.962425
DDB_G0267758	0.695809	0.44122	0.449968	0.0441771	0.0509688	0.430172	0.273203	0.346825	0.395441	0.903286	0.823703	0.254016	0.219542	0.591319	0.262864	0.34231	0.42272	0.973416	0.214582	0.148222	0.591226	0.415766	0.256669	0.250837	0.849455	0.519952	0.675111	0.131211	0.263331	0.415235	0.933641	0.294635	0.0158791	0.0311896	0.0650094	0.508363	0.0428829	0.0611671	0.10922	0.480048	0.471256	0.507738	0.804994	0.613729	0.974909
DDB_G0267760	0.724296	0.427405	0.572667	0.44722	0.296938	0.214181	0.145607	0.305383	0.268244	0.8346	0.787789	0.554751	0.364227	0.305656	0.163218	0.347592	0.321059	0.993923	0.455383	0.297569	0.664348	0.172405	0.136001	0.111054	0.926983	0.691014	0.617751	0.195175	0.346534	0.336656	0.925514	0.232557	0.0748297	0.439433	0.437622	0.31572	0.0741542	0.44625	0.51626	0.466983	0.104429	0.068512	0.329263	0.214253	0.965329
DDB_G0267762	0.2891	0.138056	0.229054	0.0847982	0.0977125	0.118301	0.21738	0.267814	0.14458	0.926885	0.848455	0.587434	0.456807	0.514674	0.34272	0.0327913	0.0261625	0.991854	0.723258	0.496493	0.529345	0.306324	0.0156993	0.0142311	0.945603	0.709076	0.697307	0.429948	0.0523898	0.0519352	0.916959	0.669288	0.384843	0.0270745	0.0289507	0.82146	0.522925	0.0701826	0.0765667	0.595911	0.089129	0.142409	0.572193	0.374913	0.959683
DDB_G0267764	0.737206	0.582942	0.63458	0.495254	0.440216	0.308817	0.0015746	7.2e-05	0.000252407	0.887302	0.859276	0.571769	0.516514	0.302586	0.0086212	0.000252631	0.000810869	0.988148	0.630568	0.50495	0.599348	0.000979254	3.59e-05	9.85e-05	0.956434	0.746309	0.454259	0.0123064	0.00033229	0.000946466	0.937001	0.44098	0.00484916	0.000140062	0.000204287	0.579405	0.0131816	0.000242676	0.000357714	0.000280002	3.29e-06	4.86e-06	0.723883	0.667637	0.975143
DDB_G0267766	0.000622036	4.87e-05	8.97e-05	2.07e-05	5.77e-07	1.76e-05	7.91e-05	5.49e-05	0.00017551	0.907948	0.843944	0.464999	0.0428585	0.576136	0.394143	0.374016	0.372562	0.993199	0.314993	0.0078727	0.566607	0.439922	0.186444	0.168126	0.796333	0.0315877	0.677013	0.484976	0.279516	0.26083	0.763044	0.532089	0.149138	0.386147	0.411908	0.156765	0.0128582	0.0919145	0.145474	0.542126	0.443366	0.4069	0.730463	0.571215	0.974823
DDB_G0267768	0.320089	0.00447516	0.00121732	0.000330531	3.98e-06	0.000138266	0.000863602	0.00066558	0.000619307	0.406698	0.147999	0.00942548	3.7e-05	0.00490847	0.0404793	0.0312973	0.00915279	0.992603	0.414726	0.00129324	0.391108	0.412972	0.375782	0.188125	0.768479	0.00183355	0.488235	0.482168	0.427403	0.282114	0.389403	0.65644	0.0732802	0.0725573	0.25908	0.0323227	0.000386687	0.000245836	0.0032323	0.236292	0.175053	0.472668	0.862186	0.448581	0.882684
DDB_G0267770	0.606575	0.570643	0.489417	0.366617	0.137023	0.0758529	0.0324873	0.089795	0.0405546	0.913279	0.824806	0.233737	0.060612	0.0443772	0.01441	0.0249207	0.0211537	0.985582	0.400492	0.0870056	0.060186	0.0130394	0.0258798	0.0136329	0.836991	0.290626	0.258731	0.0748837	0.0580541	0.0656117	0.90034	0.503149	0.214785	0.34716	0.184033	0.733378	0.422858	0.409323	0.323873	0.609088	0.238345	0.396982	0.608709	0.742307	0.933761
DDB_G0267772	0.731132	0.6029	0.60382	0.457448	0.37472	0.319771	0.00474327	0.000616091	0.00285845	0.927777	0.851487	0.592266	0.469587	0.484498	0.0124641	0.00125882	0.00616551	0.992413	0.720333	0.530812	0.537412	0.0143794	0.00171329	0.00859129	0.942567	0.683242	0.608602	0.011805	0.000838526	0.00445906	0.912358	0.595348	0.0104505	0.00073115	0.00297346	0.703404	0.0157922	0.00113149	0.00421774	0.0720183	0.0038912	0.0115289	0.428701	0.305774	0.975883
DDB_G0267774	0.13687	0.0440189	0.0412203	0.00154656	0.0222011	0.184199	0.335874	0.295137	0.212934	0.888362	0.839373	0.306255	0.495857	0.259092	0.0280804	0.0359572	0.0342862	0.981685	0.124233	0.503056	0.346781	0.022033	0.0254958	0.0172866	0.857809	0.708735	0.294178	0.022299	0.0242644	0.019264	0.715035	0.0202969	0.00129231	0.000956587	0.000740302	0.480868	0.0384119	0.0321491	0.0237871	0.424829	0.381252	0.312534	0.83973	0.719999	0.963651
DDB_G0267776	0.445259	0.113806	0.56693	0.370574	0.16519	0.458609	0.311701	0.354548	0.243332	0.927476	0.866609	0.216525	0.0766986	0.339425	0.199865	0.15387	0.336349	0.984295	0.087353	0.0145887	0.126012	0.048429	0.0317353	0.245557	0.895216	0.412468	0.719054	0.440972	0.404717	0.416967	0.935145	0.716115	0.516892	0.382946	0.093074	0.739936	0.567292	0.286856	0.0414559	0.660285	0.531701	0.256499	0.827426	0.409572	0.897702
DDB_G0267778	0.738879	0.611205	0.61196	0.467499	0.384694	0.431414	0.35918	0.300927	0.337717	0.930346	0.855752	0.600832	0.479821	0.575997	0.430584	0.359705	0.396872	0.992838	0.728905	0.541927	0.626695	0.4271	0.339833	0.35695	0.945094	0.693378	0.705869	0.485726	0.39458	0.412268	0.916475	0.695354	0.479646	0.391689	0.401399	0.792146	0.557218	0.434865	0.43064	0.6456	0.470474	0.458452	0.852964	0.758081	0.970022
DDB_G0267780	0.654489	0.530966	0.510237	0.360632	0.285632	0.323561	0.240732	0.20942	0.217587	0.926035	0.848621	0.586761	0.463622	0.477257	0.253518	0.246995	0.234014	0.992194	0.714975	0.523918	0.529131	0.25844	0.236915	0.212247	0.940965	0.677175	0.599691	0.273732	0.264584	0.236168	0.909883	0.586224	0.27871	0.26301	0.225021	0.695311	0.349185	0.302623	0.243732	0.506922	0.354707	0.325209	0.769811	0.668802	0.946206
DDB_G0267784	0.709431	0.372662	0.380147	0.315762	0.311311	0.352596	0.0868934	0.0846451	0.102771	0.808293	0.604749	0.382257	0.267194	0.371581	0.0425498	0.0413289	0.064571	0.993179	0.756675	0.430801	0.56775	0.0440012	0.0454497	0.0501102	0.95516	0.699403	0.717151	0.1315	0.149799	0.199865	0.914121	0.712697	0.117563	0.132297	0.149864	0.822237	0.342846	0.329787	0.316676	0.319471	0.258625	0.261804	0.845248	0.712042	0.967772
DDB_G0267786	0.48463	0.111999	0.605074	0.0165585	1.42e-05	0.0498869	0.000101009	1.07e-05	6.1e-05	0.935349	0.87145	0.0433495	7.5e-05	0.0209783	0.000379026	5.16e-05	0.000527056	0.987616	0.0119248	1.33e-05	0.00139058	4.17e-05	3.92e-06	3.06e-05	0.469663	0.000175975	0.0889656	0.000542688	6.07e-05	0.000351264	0.326533	0.193871	0.110419	0.0169641	0.0364131	0.000197375	0.536724	0.477812	0.460494	0.000732856	2.48e-05	8.77e-05	0.818249	0.675992	0.972576
DDB_G0267788	0.578262	0.141585	0.17199	0.128608	0.0251198	0.0155785	0.0128425	0.141977	0.405723	0.919964	0.837655	0.601565	0.312282	0.321313	0.171656	0.408527	0.39872	0.994787	0.78792	0.511692	0.494919	0.238483	0.407881	0.149509	0.957875	0.693928	0.642011	0.33055	0.446469	0.201791	0.846322	0.468527	0.207023	0.453387	0.191455	0.846171	0.604036	0.251207	0.0994857	0.682592	0.208188	0.0779511	0.493182	0.224678	0.949423
DDB_G0267790	0.476573	0.554387	0.582947	0.341291	0.390033	0.336072	0.000145392	0.027477	0.3026	0.861372	0.723404	0.422974	0.236071	0.302343	0.00368475	0.254377	0.211863	0.991474	0.711072	0.523783	0.592697	0.000264732	0.0808718	0.359772	0.920489	0.67605	0.632939	0.000348641	0.0776116	0.383628	0.8807	0.698497	0.000182126	0.121238	0.417345	0.766368	0.000154788	0.0463245	0.437116	0.00013601	0.0692198	0.490297	0.00805354	0.00131052	0.760792
DDB_G0267792	0.732373	0.418876	0.589028	0.275845	0.263648	0.386804	0.285649	0.00987978	0.0354424	0.858155	0.842729	0.42486	0.37875	0.520382	0.308027	0.0147662	0.0519311	0.960435	0.705488	0.500361	0.327892	0.275963	0.00245522	0.0055712	0.786067	0.441647	0.679842	0.302958	0.0292381	0.113637	0.896516	0.412671	0.361372	0.00363368	0.00880768	0.556781	0.391248	0.0030475	0.00831402	0.588123	0.068586	0.144093	0.311591	0.305916	0.947125
DDB_G0267794	0.0114913	0.00725342	0.0056307	0.000159227	4.47e-05	7.1e-05	0.00400976	7.88e-05	0.000866944	0.935745	0.856542	0.193763	0.0125156	0.0364769	0.423675	0.0120932	0.0301329	0.99254	0.152503	0.0051741	0.0145216	0.420546	0.00389932	0.00940126	0.779714	0.0674521	0.109959	0.502056	0.0279835	0.0550622	0.734011	0.570361	0.168184	0.208316	0.261617	0.809004	0.037429	0.466143	0.452624	0.0872031	0.504036	0.4802	0.218727	0.250517	0.969574
DDB_G0267796	0.439843	0.504966	0.479101	0.479392	0.154589	0.171124	0.365109	0.283478	0.225761	0.877629	0.621657	0.41599	0.364467	0.582715	0.104012	0.284493	0.309649	0.992894	0.74282	0.562033	0.553898	0.260321	0.397935	0.409259	0.941912	0.654091	0.440044	0.337628	0.402461	0.453156	0.855234	0.520371	0.446581	0.421805	0.38579	0.721444	0.193547	0.418155	0.511764	0.194581	0.392429	0.386544	0.719818	0.562206	0.965785
DDB_G0267798	0.733315	0.588921	0.587898	0.242976	0.0690892	0.406409	0.269558	0.300554	0.352871	0.92043	0.791494	0.285925	0.072018	0.476697	0.255783	0.296094	0.389954	0.982483	0.244202	0.0237955	0.460352	0.160755	0.225578	0.362422	0.913797	0.33063	0.715323	0.479375	0.429511	0.43112	0.891002	0.563912	0.50798	0.292552	0.19231	0.338451	0.380769	0.0988094	0.0572372	0.622342	0.526479	0.506796	0.822776	0.669343	0.971845
DDB_G0267800	0.24247	0.096942	0.370542	0.352157	0.0334602	0.360666	0.0403219	0.00863396	0.0262476	0.942057	0.830222	0.183177	0.0025058	0.0486589	0.463175	0.239663	0.409221	0.98674	0.188107	0.000919212	0.0186855	0.462204	0.130359	0.260375	0.867743	0.0319815	0.256803	0.403859	0.192403	0.318425	0.694615	0.637061	0.0950817	0.0298133	0.0796358	0.511233	0.00257033	0.000400818	0.00156797	0.0378476	0.00532623	0.0163618	0.811705	0.778889	0.972477
DDB_G0267802	0.644185	0.494351	0.519612	0.248158	0.163667	0.139024	0.249481	0.20136	0.322673	0.902551	0.792656	0.484559	0.35657	0.332177	0.347574	0.302673	0.327099	0.988192	0.638868	0.441298	0.424327	0.357128	0.28344	0.265835	0.899155	0.518833	0.4931	0.387571	0.299721	0.343378	0.898975	0.60265	0.395327	0.319412	0.206045	0.703451	0.469892	0.367856	0.208669	0.453181	0.272588	0.165859	0.803804	0.656056	0.947393
DDB_G0267804	0.572129	0.312863	0.395284	0.500514	0.411784	0.129384	0.143078	0.00319323	0.00926642	0.909266	0.816307	0.515123	0.223918	0.0500352	0.0983754	0.00161109	0.00856369	0.994064	0.573795	0.115547	0.00807415	0.021903	0.000102531	0.000714926	0.925315	0.291818	0.0259425	0.033758	0.000262074	0.00134665	0.89039	0.168353	0.117493	0.00148475	0.00567843	0.599392	0.352177	0.010661	0.0220098	0.518154	0.1089	0.0857903	0.54425	0.526707	0.967417
DDB_G0267806	0.529623	0.391131	0.403876	0.269848	0.298156	0.346034	0.135239	0.0281304	0.024676	0.858616	0.73386	0.440812	0.284127	0.384821	0.271019	0.120399	0.116675	0.982405	0.572637	0.318909	0.417178	0.275766	0.121131	0.120121	0.887753	0.4925	0.525475	0.306119	0.118579	0.113507	0.812628	0.513038	0.31012	0.108931	0.103896	0.714889	0.282131	0.0518679	0.0402701	0.358346	0.0673313	0.0515242	0.635683	0.507836	0.941549
DDB_G0267808	0.668606	0.633308	0.616467	0.492245	0.307384	0.140328	0.0122154	0.0025634	0.0229716	0.90754	0.806987	0.624383	0.537478	0.337148	0.00321323	0.000684011	0.00654362	0.993006	0.751004	0.456034	0.253022	0.0165438	0.00222945	0.019546	0.943314	0.602955	0.470813	0.0226338	0.00379417	0.0319866	0.931891	0.377068	0.00774883	0.00108896	0.00943637	0.556573	0.00309154	0.000329381	0.00277719	0.00355448	0.00026443	0.00252972	0.839824	0.705696	0.958158
DDB_G0267810	0.713945	0.544757	0.561339	0.433048	0.411877	0.38226	0.0665591	0.15708	0.307171	0.866886	0.748055	0.539653	0.465996	0.458919	0.043561	0.10873	0.347289	0.994344	0.749211	0.553812	0.678825	0.0481266	0.206699	0.424544	0.947884	0.698284	0.740849	0.085726	0.283599	0.460713	0.921394	0.733454	0.0297828	0.124014	0.480382	0.806351	0.0977064	0.231138	0.450171	0.0816915	0.225443	0.523481	0.709597	0.198117	0.872742
DDB_G0267812	0.733891	0.572887	0.392007	0.207119	0.345904	0.39542	0.000142069	0.000205004	0.000401605	0.923373	0.626064	0.265221	0.469278	0.56643	0.000162294	0.000204086	0.000609689	0.983734	0.534301	0.501196	0.589209	0.000310467	0.000494139	0.000830515	0.92273	0.489301	0.525271	0.00209197	0.00169186	0.00348345	0.769588	0.451938	0.00283874	0.00224277	0.00369253	0.764561	0.000395598	0.000359812	0.000528527	0.000455985	0.0004772	0.000642591	0.699714	0.778208	0.947769
DDB_G0267814	0.126086	0.295579	0.27007	0.142114	0.145412	0.000714076	0.143879	0.00167489	0.00338885	0.889898	0.766403	0.542064	0.00308043	2.78e-05	0.031348	0.200086	0.0963903	0.993315	0.752729	0.035301	0.000517832	0.159027	0.0771185	0.0682509	0.948652	0.0798459	0.000527428	0.207331	0.119133	0.124303	0.219952	0.000317591	0.172659	0.153748	0.123931	0.125136	0.394074	0.000238918	0.000990933	0.099932	2.38e-06	2.54e-05	0.0467499	0.125465	0.930592
DDB_G0267816	0.453511	0.0215078	0.0115095	0.00155341	1.44e-05	3.27e-06	0.0011456	0.000925425	0.00381738	0.623795	0.373932	0.0484946	0.000157317	2.89e-05	0.00925261	0.0252986	0.0513975	0.993098	0.65696	0.0121854	0.00142258	0.167568	0.323018	0.393377	0.931518	0.028551	0.00182303	0.171102	0.409664	0.446959	0.394414	0.0114118	0.310389	0.371865	0.452458	0.187607	0.265563	0.00515706	0.0370992	0.163389	0.000302977	0.0042594	0.400412	0.603514	0.967955
DDB_G0267818	0.747112	0.600167	0.270552	0.0189698	0.0268344	0.0989218	0.0196869	0.0148469	0.0364709	0.897848	0.570303	0.0584619	0.0601374	0.195253	0.037773	0.0253493	0.0607741	0.893763	0.0208216	0.0160438	0.0683644	0.00698293	0.00436452	0.0103024	0.901466	0.638482	0.720034	0.378256	0.327543	0.333832	0.913958	0.636137	0.488057	0.383748	0.435139	0.786815	0.551773	0.405503	0.447608	0.596816	0.407387	0.421253	0.854705	0.775452	0.972122
DDB_G0267820	0.0335628	0.224601	0.0405112	0.000337184	0.000347809	0.00829227	0.00969534	0.00586288	0.0618325	0.800816	0.825822	0.018997	0.0182338	0.355653	0.441921	0.409109	0.359747	0.979665	0.0195894	0.0101856	0.229068	0.202673	0.17609	0.301534	0.450823	0.146582	0.643494	0.476086	0.382859	0.4414	0.891267	0.34786	0.0245134	0.00634283	0.0568299	0.54352	0.0605742	0.0139728	0.0899215	0.508877	0.258224	0.447537	0.858441	0.731455	0.96174
DDB_G0267822	0.0468781	0.0246409	0.0339425	0.000119513	6.53e-06	0.00192607	0.00282782	0.00060445	0.00408809	0.90809	0.841404	0.111091	0.00118251	0.386039	0.393806	0.240104	0.352143	0.992653	0.0309451	0.000275215	0.211438	0.309266	0.0855162	0.204451	0.383141	0.00180022	0.43236	0.42298	0.19269	0.325665	0.219248	0.499296	0.0751632	0.154241	0.0767506	0.0937909	0.00169485	0.00156	0.00134144	0.446534	0.397045	0.324274	0.812501	0.774312	0.969129
DDB_G0267824	0.691476	0.0409476	0.00963241	0.000469801	0.000117764	0.000189927	0.000106118	7.18e-05	0.000338984	0.479819	0.138426	0.00521698	0.00111516	0.00183604	0.000730546	0.000564683	0.00240724	0.975282	0.11047	0.0122613	0.0383855	0.005184	0.00199899	0.00581636	0.879676	0.276308	0.476381	0.131861	0.048941	0.116768	0.883429	0.711386	0.423092	0.181603	0.308283	0.730822	0.528892	0.444356	0.44498	0.600937	0.205245	0.349989	0.71417	0.745913	0.965684
DDB_G0267826	0.740921	0.491218	0.030692	0.00692684	1.96e-05	1.05e-05	1.66e-06	7.85e-06	0.000116736	0.850059	0.0770773	0.0160703	4.2e-05	2.83e-05	3.31e-06	1.52e-05	0.000201936	0.930146	0.272066	0.00061773	0.000369216	1.98e-05	0.00011895	0.001372	0.801086	0.00429899	0.00172382	3.1e-05	0.000294192	0.00672719	0.483528	0.110689	0.00233034	0.0238772	0.148339	0.835899	0.0292317	0.412036	0.314937	0.0286414	0.428998	0.264668	0.337631	0.0151042	0.83343
DDB_G0267828	0.623003	0.422856	0.248243	0.40612	0.172072	0.216716	0.00018348	0.00032294	0.00169686	0.923717	0.779504	0.589091	0.0805748	0.125071	0.000185838	0.00028074	0.00166046	0.984856	0.761422	0.0689215	0.105264	0.000380325	0.000658884	0.00247705	0.855928	0.0266779	0.0295435	2.59e-05	2.71e-05	0.000153829	0.632208	0.309706	0.000907616	0.00122485	0.00606777	0.840237	0.00103323	0.00147814	0.00805033	0.00134471	0.00161802	0.00790692	0.841582	0.554355	0.952514
DDB_G0267830	0.33435	0.0475662	0.0737779	0.00627237	0.0847518	0.103606	0.209259	0.0917975	0.311107	0.869104	0.69005	0.220802	0.421394	0.517588	0.0285385	0.0281013	0.0939695	0.992003	0.680867	0.545759	0.607092	0.00741797	0.0145476	0.0311776	0.927539	0.696106	0.688136	0.0184006	0.0384073	0.0778688	0.82167	0.465779	0.00261547	0.00493538	0.0135725	0.825946	0.0697496	0.0862962	0.151016	0.091102	0.0938442	0.163519	0.754276	0.744529	0.965024
DDB_G0267832	0.55434	0.245527	0.3194	0.391666	0.405215	0.170975	0.0409721	0.00097993	0.00297182	0.921973	0.85471	0.607213	0.206414	0.0750995	0.308972	0.0167198	0.0373044	0.994183	0.682712	0.0900914	0.0213097	0.450554	0.0114982	0.0181725	0.947254	0.230882	0.0514654	0.459238	0.0145518	0.0265556	0.764619	0.127685	0.251941	0.00517724	0.0109056	0.704478	0.0364727	0.00075308	0.00232744	0.00716089	0.000218392	0.000778465	0.241564	0.20288	0.977408
DDB_G0267834	0.647436	0.627569	0.136895	0.00133458	0.000104216	0.0155579	0.083867	0.0115686	0.0803553	0.929694	0.412191	0.00670529	0.00035554	0.026581	0.313144	0.0154731	0.112368	0.909169	0.0100055	0.000337064	0.0203796	0.167009	0.00932553	0.0747886	0.806411	0.114243	0.512595	0.253642	0.389983	0.44419	0.901957	0.0697194	0.0453384	0.113856	0.104648	0.017196	0.00909729	0.0253465	0.0173878	0.048608	0.399877	0.440289	0.292812	0.47313	0.964385
DDB_G0267836	0.685592	0.462386	0.478874	0.370926	0.30149	0.36661	0.112749	0.237307	0.342278	0.913588	0.840149	0.593854	0.491128	0.578452	0.29426	0.373346	0.416159	0.993212	0.756177	0.595891	0.664914	0.405288	0.394682	0.408113	0.951075	0.733081	0.731667	0.454629	0.438477	0.44223	0.9325	0.72913	0.457615	0.429737	0.433891	0.833987	0.552747	0.488469	0.46993	0.599624	0.522052	0.503001	0.798522	0.645734	0.971031
DDB_G0267838	0.768101	0.587171	0.595897	0.42032	0.00468105	0.000318114	4.33e-05	7.49e-05	0.000584594	0.92775	0.85269	0.61472	0.027967	0.00169238	0.000143295	0.000306704	0.00246564	0.99514	0.77778	0.029443	0.000946234	6.05e-05	0.000153315	0.000938367	0.956608	0.0673577	0.00171334	8.63e-05	0.000206477	0.00131845	0.481619	0.00921174	0.000353491	0.00075046	0.00685556	0.619629	0.0162313	0.0393265	0.163869	0.0707138	0.143087	0.315621	0.870693	0.747284	0.977562
DDB_G0267840	0.755807	0.0561518	0.00240599	0.000412557	3.04e-07	1.86e-07	1.3e-07	2.27e-07	1.57e-06	0.284617	0.00844678	0.000739185	4.35e-07	4.05e-07	2.33e-07	2.54e-07	1.8e-06	0.978616	0.312983	0.000191198	0.00011988	1.97e-05	3.95e-05	0.000226516	0.892622	0.00219346	0.00105364	0.000144926	0.000236472	0.00140193	0.375496	0.0814081	0.00750826	0.0180777	0.0519847	0.832694	0.23169	0.49433	0.500618	0.102157	0.401198	0.536081	0.689123	0.323913	0.966079
DDB_G0267842	0.735582	0.622157	0.632204	0.515497	0.374363	0.459628	0.143817	0.0392443	0.0469914	0.918695	0.849965	0.608991	0.460824	0.580575	0.198325	0.0688429	0.08858	0.993337	0.777042	0.530461	0.658972	0.0696463	0.011691	0.012326	0.953931	0.677047	0.727852	0.188323	0.0505293	0.059813	0.900637	0.736067	0.142812	0.0308036	0.0303589	0.759241	0.149297	0.0249681	0.0322702	0.288637	0.0566956	0.0552608	0.843763	0.735311	0.975703
DDB_G0267844	0.255117	0.573961	0.468971	0.350056	0.112396	0.0023348	6.95e-08	1.51e-07	2.29e-06	0.785368	0.551284	0.0766763	0.425471	0.190662	3.62e-07	3.7e-07	3.79e-06	0.982891	0.493452	0.301621	0.0147091	2.58e-07	5.34e-07	3.58e-06	0.918003	0.589456	0.0821519	4.2e-06	4.52e-06	6.61e-05	0.592405	0.00642159	8.16e-08	2.36e-07	2.6e-06	0.434478	1.13e-06	1.91e-06	1.65e-05	1.1e-06	7.42e-07	4.23e-06	0.874166	0.793238	0.978049
DDB_G0267846	0.215143	0.105271	0.358668	0.507807	0.00480999	0.485114	0.159305	0.00151146	0.010738	0.941248	0.855726	0.0266881	2.58e-05	0.358629	0.00257272	1.02e-05	0.000203025	0.992454	0.0454273	5.77e-05	0.332492	0.00224809	1.11e-05	0.000185773	0.542205	0.000226807	0.725473	0.0084021	3.45e-05	0.000416398	0.408538	0.555365	0.415632	0.00892161	0.0471746	0.00565914	0.366688	0.299927	0.288562	0.129885	0.000391622	0.00332206	0.650741	0.654756	0.971877
DDB_G0267848	0.626934	0.00607676	0.00471268	0.000911287	2.24e-05	7.15e-06	5.36e-05	8.8e-05	0.00186718	0.00423889	0.00186202	0.000242872	4.39e-06	1.76e-06	1.02e-05	1.45e-05	0.000435634	0.992236	0.387372	0.00326129	0.000784038	0.00456331	0.00861143	0.0458822	0.874375	0.0262068	0.00544458	0.0216071	0.0426417	0.136227	0.686824	0.148477	0.24199	0.332603	0.434337	0.781483	0.546484	0.346126	0.376921	0.507153	0.187983	0.202138	0.825467	0.693881	0.969379
DDB_G0267850	0.00931476	0.0125923	0.00360804	0.0017097	0.00400696	0.00219631	0.0151717	0.00245148	0.0174856	0.891328	0.499643	0.417517	0.281298	0.413247	0.272284	0.14366	0.382049	0.990976	0.738285	0.54547	0.637381	0.410302	0.340205	0.377659	0.943704	0.670044	0.694251	0.404234	0.4509	0.353642	0.918874	0.711463	0.456564	0.415338	0.411058	0.79733	0.556108	0.440255	0.430687	0.626799	0.493179	0.472186	0.836708	0.75703	0.968014
DDB_G0267852	0.322537	0.640376	0.575656	0.257075	0.00496409	0.0774673	0.000624639	5.18e-05	0.00147679	0.826911	0.605136	0.189092	0.00216202	0.0237279	0.000856167	6.57e-05	0.0024488	0.991638	0.547948	0.0122043	0.14093	0.0021273	0.000107151	0.00339896	0.942689	0.135493	0.469652	0.00930672	0.000716278	0.0174317	0.705664	0.643173	0.0343283	0.00365101	0.0616512	0.556364	0.1066	0.027751	0.120033	0.0299315	0.00238654	0.0273827	0.762493	0.758395	0.958454
DDB_G0267854	0.734202	0.557643	0.580354	0.35117	0.0143915	0.0159556	0.0135993	0.00204439	0.00821578	0.875789	0.794244	0.420552	0.0193138	0.0221901	0.0127147	0.00196917	0.00740529	0.993352	0.730748	0.0416599	0.0478003	0.0163025	0.00165345	0.00534693	0.944814	0.111122	0.103234	0.0287632	0.00293363	0.0101808	0.584421	0.238624	0.0676638	0.00788557	0.0235649	0.841628	0.57108	0.207704	0.225676	0.652671	0.219643	0.24415	0.806512	0.721243	0.976236
DDB_G0267856	0.167457	0.110475	0.173734	0.0883231	0.0618864	0.020478	0.0411353	0.111295	0.110505	0.930668	0.820327	0.59946	0.498834	0.597965	0.458174	0.186981	0.412883	0.992431	0.750982	0.590537	0.656003	0.456906	0.137095	0.363335	0.94799	0.712955	0.665816	0.46127	0.188382	0.396963	0.928176	0.689473	0.496297	0.212681	0.414636	0.801618	0.579848	0.236684	0.438184	0.673052	0.138339	0.39292	0.685488	0.756522	0.971764
DDB_G0267858	0.565762	0.342612	0.541233	0.219611	0.0103549	0.0030052	0.0052404	0.00639175	0.0746946	0.911909	0.839544	0.246453	0.010477	0.00390532	0.00553278	0.00526655	0.0453368	0.985508	0.188544	0.00388105	0.00100513	0.00141261	0.000939231	0.00793913	0.899453	0.122245	0.0400024	0.0336903	0.0310789	0.119928	0.860783	0.352332	0.243928	0.240531	0.262216	0.79324	0.565487	0.458997	0.147345	0.652553	0.486939	0.0730289	0.848104	0.313233	0.840049
DDB_G0267860	0.708029	0.311155	0.292903	0.0608423	0.00358592	0.0933573	0.0011955	0.000136921	0.00105008	0.783451	0.634006	0.175107	0.00924231	0.21265	0.00225979	0.000283181	0.00193143	0.991665	0.682388	0.151949	0.611195	0.0298546	0.00283158	0.014684	0.93082	0.203104	0.676788	0.0198841	0.00183646	0.0142742	0.646381	0.68374	0.0244863	0.00233521	0.0179424	0.436872	0.382847	0.115324	0.326957	0.065854	0.00436725	0.0267994	0.807465	0.708783	0.943152
DDB_G0267862	0.601292	0.581949	0.353429	0.296532	0.0633091	0.184572	0.337356	0.19668	0.217523	0.885446	0.437068	0.210147	0.029008	0.112513	0.365956	0.339255	0.329021	0.973892	0.56991	0.131471	0.355474	0.401339	0.234584	0.233443	0.922628	0.580071	0.642128	0.209873	0.0567891	0.046481	0.832083	0.643715	0.252384	0.0665646	0.0706371	0.711206	0.11166	0.0130689	0.0107495	0.29037	0.0477491	0.0432126	0.798942	0.671299	0.967146
DDB_G0267864	0.573356	0.59485	0.543897	0.466614	0.185091	0.402798	0.0319407	0.0127381	0.336647	0.886255	0.8314	0.492744	0.110624	0.489075	0.202075	0.135988	0.375555	0.990967	0.725881	0.229784	0.587214	0.0703282	0.0285368	0.360538	0.934518	0.351807	0.686328	0.148483	0.0808859	0.422665	0.762089	0.67774	0.0781811	0.0297183	0.399067	0.610334	0.00607854	0.0017031	0.189295	0.107564	0.0367007	0.445346	0.840073	0.379126	0.782029
DDB_G0267866	0.77136	0.165984	0.109091	0.00885148	0.000291653	0.000641871	0.000533547	0.37432	0.136707	0.69932	0.466981	0.0468633	0.00171018	0.00380012	0.00235515	0.423019	0.267431	0.994725	0.399345	0.0138454	0.0291832	0.013025	0.118155	0.00651255	0.905693	0.090756	0.12273	0.0464887	0.0947045	0.0077672	0.898748	0.653608	0.50215	0.00933573	0.00193521	0.85574	0.626102	0.000796718	0.000286049	0.693534	0.0016216	0.000574214	0.00956534	0.00184653	0.873306
DDB_G0267868	0.583523	0.590327	0.592883	0.351355	0.356539	0.355754	0.155398	0.278063	0.00494455	0.805567	0.541259	0.243749	0.24015	0.365721	0.0754077	0.242178	0.0716378	0.993068	0.709627	0.546791	0.608304	0.336749	0.315246	0.00436733	0.946129	0.70353	0.666568	0.421253	0.328643	0.00205118	0.913603	0.661449	0.452885	0.309534	0.00151478	0.782591	0.467716	0.407933	0.004407	0.532572	0.464568	0.0108303	0.723552	0.00736504	0.45476
DDB_G0267870	0.759286	0.645401	0.638599	0.521233	0.381246	0.467057	0.0786611	0.103283	0.366179	0.938295	0.868292	0.643788	0.532812	0.617741	0.210181	0.252649	0.462814	0.994322	0.781681	0.582374	0.686251	0.132221	0.169782	0.423527	0.956357	0.732678	0.748878	0.218159	0.259164	0.475717	0.934869	0.750725	0.209992	0.240122	0.480981	0.836014	0.465686	0.455162	0.50838	0.34784	0.336507	0.535864	0.871382	0.633897	0.959132
DDB_G0267872	0.0198063	0.0245581	0.00406077	0.000102764	0.000636932	0.000163559	0.00497947	0.0102597	0.00318319	0.927253	0.844311	0.26301	0.256089	0.419529	0.312207	0.342619	0.404844	0.989603	0.290319	0.327833	0.310921	0.355427	0.392249	0.313208	0.84044	0.505665	0.655153	0.238584	0.301257	0.391253	0.844398	0.599371	0.0216582	0.0558794	0.102771	0.556468	0.0704518	0.20087	0.171571	0.136323	0.154134	0.314389	0.79517	0.696337	0.955321
DDB_G0267874	0.0702895	0.090342	0.593668	0.396786	0.00175646	0.479884	0.305432	0.0688924	0.300134	0.928842	0.185418	0.113433	0.000104888	0.0313828	0.0342939	0.00248814	0.0238517	0.900925	0.337463	0.000352176	0.0759788	0.073099	0.00556703	0.0378591	0.945267	0.0526591	0.701854	0.490106	0.258367	0.43094	0.202719	0.654193	0.497024	0.243797	0.405732	0.0246562	0.0501987	0.139007	0.0361716	0.597952	0.176157	0.441548	0.76942	0.754169	0.961973
DDB_G0267876	0.760263	0.64695	0.625789	0.16942	0.0383799	0.0710189	0.0778255	0.0867167	0.120791	0.936647	0.841222	0.223253	0.051042	0.100217	0.0849064	0.0953885	0.134213	0.992433	0.342095	0.0616734	0.126548	0.0764033	0.0784895	0.10984	0.843133	0.196751	0.236991	0.154947	0.154121	0.184235	0.807812	0.508249	0.377294	0.318592	0.344013	0.832589	0.55052	0.406021	0.485391	0.642057	0.443164	0.512789	0.837595	0.771059	0.971553
DDB_G0267878	0.54338	0.302641	0.439392	0.44014	0.390523	0.202398	0.32438	0.261623	0.330587	0.930209	0.855195	0.600164	0.304787	0.0898463	0.143974	0.108973	0.153961	0.992972	0.692044	0.257023	0.0548025	0.0753259	0.0517188	0.075869	0.951381	0.580017	0.222561	0.202411	0.160468	0.179746	0.923694	0.386879	0.338399	0.27694	0.257202	0.677409	0.532627	0.432474	0.362894	0.548156	0.397335	0.339406	0.847556	0.753607	0.967399
DDB_G0267880	0.365688	0.0471216	0.0209537	0.000106817	8.68e-05	0.00252789	0.000190329	0.000189751	0.000332291	0.813555	0.523007	0.00136083	0.000868505	0.0778095	0.00138043	0.00150463	0.00105004	0.991048	0.025552	0.0106375	0.469166	0.0136421	0.0125197	0.00427646	0.301782	0.0618765	0.665884	0.0506004	0.0485056	0.0140119	0.875381	0.114658	0.377752	0.283991	0.30731	0.204253	0.456489	0.328071	0.323304	0.219285	0.139335	0.0298457	0.803944	0.578394	0.917534
DDB_G0267882	0.239733	0.333006	0.0443722	0.0059872	0.00747871	0.113451	0.388505	0.307912	0.353464	0.915184	0.851019	0.325197	0.12506	0.483354	0.0675444	0.0102721	0.0255851	0.977391	0.290043	0.135573	0.575018	0.168336	0.0316161	0.0593786	0.756037	0.136546	0.415825	0.0218371	0.0020531	0.00461554	0.809901	0.474027	0.00846256	0.000416424	0.00106364	0.722351	0.0280742	0.000898243	0.00287749	0.260753	0.0212409	0.0437118	0.793881	0.700914	0.972664
DDB_G0267884	0.180756	0.0515403	0.0282902	0.00090259	0.00120185	0.00915743	0.0160613	0.338973	0.328724	0.906317	0.745158	0.188375	0.112451	0.548697	0.3372	0.0218053	0.0312369	0.993919	0.498072	0.419731	0.638165	0.460488	0.00875439	0.0161356	0.889765	0.65872	0.68091	0.512547	0.00704703	0.0160693	0.884604	0.461743	0.312932	0.000233124	0.000653031	0.523389	0.456323	0.000791125	0.00239832	0.618563	0.00451329	0.00702461	0.0639947	0.0735481	0.974507
DDB_G0267886	0.697793	0.256881	0.283227	0.0591186	0.083837	0.0896173	0.243879	0.0683059	0.197723	0.742505	0.491942	0.088194	0.0693885	0.0888036	0.225255	0.0521697	0.287147	0.985203	0.473089	0.219929	0.322067	0.345909	0.166621	0.420238	0.937711	0.690159	0.700056	0.468565	0.402701	0.273872	0.910624	0.708702	0.328761	0.415431	0.124864	0.81642	0.478697	0.431369	0.143308	0.548058	0.479804	0.163908	0.796139	0.678997	0.882265
DDB_G0267888	0.739915	0.617517	0.608161	0.218044	0.00059035	0.00116713	2.54e-05	0.0011192	0.00599065	0.932939	0.855915	0.356845	0.00175266	0.00354308	6.47e-05	0.00229198	0.0121967	0.993334	0.487698	0.00207487	0.00319055	5.2e-05	0.00167235	0.00575631	0.864512	0.00578005	0.00780239	9.32e-05	0.00271073	0.0139254	0.418464	0.177038	0.00130925	0.0711273	0.17648	0.597408	0.0289673	0.473432	0.07377	0.00269435	0.319022	0.24268	0.133466	0.00539908	0.825893
DDB_G0267890	0.721314	0.59271	0.564758	0.376293	0.422166	0.454285	0.339546	0.292758	0.315648	0.868943	0.723641	0.383346	0.505137	0.567044	0.435271	0.332341	0.342701	0.99382	0.750959	0.507695	0.603758	0.251494	0.27256	0.333525	0.954699	0.631936	0.663783	0.265279	0.314202	0.398537	0.825499	0.560324	0.19094	0.227679	0.316172	0.824382	0.574313	0.463443	0.440908	0.622134	0.495088	0.478485	0.804482	0.666973	0.968858
DDB_G0267892	0.150904	0.00638926	0.218297	0.0363767	0.00172511	0.0456809	0.0197821	4e-05	0.000437943	0.848822	0.780247	0.612952	0.333565	0.539709	0.427564	0.0185813	0.0500954	0.954893	0.607376	0.188742	0.446709	0.259717	0.00166694	0.00319847	0.920333	0.203249	0.697024	0.333846	0.00153121	0.00713686	0.864686	0.686511	0.502666	0.018951	0.0596795	0.439089	0.470315	0.206851	0.212792	0.566988	0.00308957	0.0106304	0.187618	0.265439	0.912671
DDB_G0267894	0.41634	0.0040863	0.000347035	8.55e-05	0.000307591	0.00038395	0.0162266	0.0624093	0.0390521	0.501127	0.0402047	0.00709619	0.0223535	0.0522259	0.318668	0.404848	0.436402	0.991614	0.485906	0.622646	0.663011	0.405579	0.156726	0.0625143	0.957702	0.754152	0.352262	0.111761	0.0222747	0.00716771	0.918188	0.129807	0.0422708	0.00725976	0.00182006	0.73703	0.287932	0.0669513	0.0219846	0.496083	0.106121	0.041035	0.852766	0.67187	0.958918
DDB_G0267896	0.041391	0.0182294	0.00503562	0.000413682	0.000107208	0.000103467	0.000471574	5.21e-05	0.000485825	0.59486	0.411387	0.0294183	0.00519752	0.00722858	0.0337317	0.00640574	0.0377655	0.994409	0.752216	0.479347	0.572889	0.423746	0.226627	0.341646	0.941874	0.579641	0.612568	0.482631	0.317946	0.416546	0.937006	0.741461	0.467711	0.367771	0.363397	0.841722	0.479773	0.360943	0.314808	0.583287	0.418399	0.361587	0.814701	0.742755	0.965745
DDB_G0267898	0.591369	0.38107	0.598349	0.105898	0.00281537	1.89e-06	5.12e-07	4.43e-07	1.28e-07	0.519844	0.804881	0.45637	0.0325316	2.4e-05	2.38e-06	1.43e-06	6.58e-07	0.970459	0.188689	0.0123758	1.61e-05	3.34e-06	6.87e-06	1.35e-06	0.840229	0.055177	2.54e-05	2.87e-06	2.21e-06	6.23e-07	0.726105	0.00029156	1.29e-05	7.38e-06	1.45e-06	0.0226515	0.000301463	0.00010178	1.54e-05	0.010996	0.000197588	1.48e-05	0.0581635	0.00261081	0.966134
DDB_G0267902	0.713862	0.0123529	0.0408653	0.00233675	6.51e-05	1.43e-05	1.27e-05	7.68e-06	7.88e-05	0.249463	0.263717	0.0116115	0.000226666	4.99e-05	3.13e-05	1.95e-05	0.000167536	0.991268	0.264372	0.0030881	0.000441289	0.000136604	8.47e-05	0.000453685	0.840651	0.0338913	0.00400553	0.000865991	0.000546571	0.00463714	0.732592	0.119294	0.021928	0.0172516	0.0758905	0.750246	0.349709	0.287618	0.440125	0.671603	0.51927	0.500324	0.871776	0.681481	0.948543
DDB_G0267904	0.260952	0.000213713	0.000172629	7.6e-06	1.85e-05	0.000243253	0.0195358	0.000127595	0.00124586	0.209012	0.0646984	0.00169348	0.00445399	0.0517725	0.0237831	0.000409816	0.00320731	0.987869	0.185779	0.470838	0.595447	0.000366515	1.6e-05	0.000129385	0.889621	0.701947	0.713779	0.000461789	1.59e-05	0.000131316	0.713042	0.389706	7.02e-05	1.65e-06	9.07e-06	0.736956	0.000186554	2.49e-06	1.56e-05	0.00277925	5.44e-05	0.000287481	0.541822	0.704406	0.973949
DDB_G0267906	0.620934	0.419017	0.313766	0.21412	0.0929782	0.0659631	0.0536489	0.131951	0.226265	0.938315	0.859227	0.617909	0.45171	0.435224	0.378104	0.393481	0.449172	0.993885	0.761755	0.542974	0.521617	0.390353	0.398721	0.436377	0.956119	0.742447	0.725025	0.518585	0.457058	0.482789	0.936522	0.724798	0.517273	0.452326	0.475438	0.841857	0.60145	0.491692	0.493537	0.624583	0.488717	0.495554	0.817623	0.736523	0.975216
DDB_G0267908	0.758183	0.376375	0.587423	0.345133	0.00853441	0.0035038	0.000175091	1.6e-05	0.00030984	0.909021	0.875129	0.628475	0.111607	0.0672858	0.0028474	0.000272333	0.00367777	0.990168	0.774785	0.146893	0.0682012	0.00104019	6.47e-05	0.000863599	0.95558	0.418532	0.262018	0.0112872	0.00114937	0.0131817	0.799855	0.295515	0.00525538	0.000269659	0.00337791	0.822456	0.0771446	0.00340766	0.0134599	0.177116	0.00654544	0.0194815	0.67614	0.50617	0.957412
DDB_G0267910	0.215296	0.108969	0.513347	0.501746	0.348956	0.124057	0.328865	0.324317	0.180856	0.934042	0.751265	0.147	0.10087	0.300966	0.245774	0.0148551	0.0082473	0.980551	0.242743	0.106066	0.308382	0.230779	0.011376	0.00586918	0.941705	0.51071	0.417596	0.526539	0.241525	0.154553	0.85219	0.246019	0.477853	0.427858	0.31897	0.652623	0.453715	0.249871	0.0652727	0.384293	0.0457258	0.00747594	0.705628	0.396112	0.94575
DDB_G0267914	0.368016	0.532997	0.573719	0.163475	0.00809013	0.205709	0.0745221	0.0431116	0.0441182	0.831987	0.720716	0.121538	0.00383503	0.0378107	0.0301509	0.00709009	0.0147898	0.989584	0.217096	0.00575504	0.115792	0.0357844	0.00903622	0.0105113	0.860597	0.0808885	0.428971	0.181037	0.0783797	0.0867807	0.88969	0.585705	0.512097	0.374791	0.325157	0.364971	0.501247	0.269411	0.283966	0.513586	0.402399	0.326276	0.828326	0.705726	0.97023
DDB_G0267916	0.538239	0.538396	0.0696505	0.0781085	0.101876	0.356652	0.109235	0.0164246	0.273932	0.932496	0.721778	0.52927	0.473399	0.391548	0.0231021	0.00291033	0.0782159	0.969741	0.57918	0.494186	0.53491	0.0447837	0.00488078	0.110568	0.949488	0.704099	0.147246	0.00220428	0.000193508	0.00625726	0.910975	0.188719	0.00500839	0.000388913	0.0130443	0.471483	0.011073	0.000681569	0.0222888	0.0608988	0.00287546	0.1009	0.788366	0.727776	0.886202
DDB_G0267918	0.57688	0.641401	0.626739	0.393988	0.305467	0.0286851	0.00332788	0.00323157	0.131581	0.880463	0.807484	0.559698	0.251083	0.0469381	0.00764463	0.00576488	0.103506	0.993368	0.652799	0.475071	0.0777576	0.00638886	0.00419874	0.148103	0.947738	0.504407	0.0708648	0.0053331	0.00371422	0.12417	0.662465	0.0216895	0.00191469	0.00104567	0.0404677	0.553112	0.0705158	0.0548167	0.423364	0.305303	0.309898	0.2978	0.816605	0.204777	0.737412
DDB_G0267920	0.000187857	0.000652507	0.00113437	0.000322059	0.039789	0.285993	0.328658	0.266966	0.303147	0.663701	0.315128	0.19907	0.000806338	0.000148773	8.19e-05	5.35e-05	0.000579108	0.988354	0.701233	0.0205895	0.00211991	0.000518731	0.00035606	0.00267599	0.932348	0.129079	0.00771689	0.00152365	0.00103819	0.00862944	0.286025	0.00449029	0.000955223	0.000597445	0.00496504	0.48073	0.12891	0.0974804	0.169584	0.515378	0.348669	0.365837	0.829818	0.731888	0.963752
DDB_G0267922	0.750425	0.626041	0.627593	0.485134	0.402414	0.447539	0.375188	0.319967	0.354598	0.933674	0.861929	0.614437	0.499154	0.590927	0.442091	0.38019	0.415321	0.993502	0.743514	0.562844	0.644921	0.444098	0.359703	0.375393	0.949313	0.710873	0.721491	0.502332	0.41431	0.431838	0.923156	0.710686	0.495365	0.410308	0.419479	0.806967	0.574241	0.454623	0.450752	0.661648	0.493476	0.478871	0.860883	0.769497	0.972697
DDB_G0267924	0.746172	0.279944	0.359644	0.0616087	0.306486	0.357716	0.191815	0.105271	0.0230164	0.850761	0.757691	0.30778	0.43766	0.335012	0.0857417	0.0312679	0.00559776	0.989425	0.666311	0.41378	0.0642558	0.00621487	0.00155002	0.000230264	0.890006	0.457496	0.106387	0.0114899	0.002903	0.000437817	0.5634	0.0164393	0.00166295	0.000222472	2.05e-05	0.561218	0.0634149	0.011172	0.00138633	0.444598	0.154973	0.0280678	0.859195	0.599564	0.96117
DDB_G0267928	0.770001	0.0157172	0.000228426	9.88e-06	0.000125287	0.491808	6.03e-05	3.86e-05	0.000282642	0.344885	0.00534241	0.000115945	0.00124112	0.542993	0.000455224	0.000326012	0.00222512	0.87117	0.0142876	0.146229	0.00252338	0.0303457	0.0162434	0.0412468	0.833496	0.721033	4.74e-05	0.47814	0.426548	0.40674	0.638126	5.42e-06	0.171371	0.184032	0.0840285	9.38e-05	0.546364	0.441939	0.448194	1.86e-05	6.56e-06	3.14e-05	0.839761	0.751091	0.962038
DDB_G0267930	0.759726	0.643207	0.382151	0.473716	0.241681	0.030747	0.0765558	0.00444485	0.0351958	0.941357	0.86072	0.627757	0.496342	0.314848	0.313845	0.0412561	0.152827	0.994389	0.760608	0.553732	0.451682	0.442214	0.107845	0.338382	0.93916	0.680315	0.681659	0.480097	0.0831375	0.185089	0.936389	0.377824	0.222906	0.0092701	0.0499978	0.554901	0.251535	0.0084583	0.0290311	0.548546	0.0699252	0.0912462	0.680061	0.638605	0.965869
DDB_G0267932	0.00281134	0.512316	0.089409	0.0113687	0.00161348	0.00482868	0.275046	0.238491	0.251453	0.0499604	0.594126	0.327981	0.400018	0.337984	0.0014917	0.000735146	0.00398773	0.950229	0.174336	0.0194549	0.0565108	0.252779	0.205622	0.218293	0.935111	0.595171	0.656495	0.107601	0.0642084	0.125167	0.903143	0.692732	0.0161366	0.0085004	0.0270529	0.782816	0.00749041	0.00258493	0.00920649	0.0178158	0.00638632	0.0177657	0.777506	0.661321	0.944025
DDB_G0267934	0.55414	0.364647	0.0772555	0.14437	0.0341645	0.00907711	8.98e-07	1.1e-05	1.1e-05	0.916352	0.751493	0.508221	0.35083	0.160825	1.03e-06	6.78e-06	1.11e-05	0.987411	0.685566	0.452388	0.288514	7.63e-06	4.54e-05	4e-05	0.923828	0.698564	0.587911	1.09e-06	6.44e-06	6.78e-06	0.88985	0.437522	4.07e-06	2.78e-05	3.13e-05	0.661202	8.95e-07	4.24e-06	4.42e-06	3.31e-06	1.81e-05	2.4e-05	0.843302	0.0513129	0.733027
DDB_G0267936	0.600273	0.473063	0.443472	0.32197	0.25311	0.00827982	0.00113377	0.00084688	0.0568403	0.873847	0.730525	0.47249	0.349211	0.0317202	0.00365675	0.00251165	0.0932245	0.980726	0.616725	0.418172	0.0534044	0.00352988	0.00190935	0.0989762	0.866275	0.46645	0.0117146	0.0010443	0.000624634	0.037968	0.865493	0.0872417	0.00560579	0.00294321	0.129687	0.149651	0.00759439	0.00317905	0.148318	0.534441	0.26739	0.393926	0.816421	0.552074	0.871958
DDB_G0267938	0.0642893	0.24757	0.54372	0.494281	0.308637	0.418978	0.345657	0.34658	0.352673	0.671251	0.428295	0.0660174	0.0116453	0.130497	0.0486119	0.0289284	0.0619087	0.992014	0.366004	0.0657769	0.516029	0.1668	0.188361	0.330366	0.925073	0.401996	0.733819	0.404502	0.429958	0.463615	0.915555	0.687174	0.498153	0.36985	0.337598	0.6134	0.538582	0.207084	0.190767	0.619057	0.516853	0.499158	0.799238	0.678123	0.976951
DDB_G0267940	0.353378	0.559803	0.522667	0.40745	0.372573	0.437153	0.157664	0.059762	0.385311	0.855401	0.79854	0.221802	0.354234	0.253736	0.400865	0.357469	0.217139	0.993009	0.722373	0.585968	0.637676	0.285356	0.138873	0.326026	0.9074	0.713592	0.649269	0.438999	0.284297	0.379319	0.894399	0.712876	0.160692	0.0497428	0.326325	0.796696	0.470842	0.237742	0.421765	0.35298	0.109055	0.446634	0.843749	0.623011	0.884386
DDB_G0267942	0.75178	0.27947	0.232102	0.057899	0.0303905	0.122575	0.0275963	0.0251945	0.0292799	0.717424	0.52577	0.116254	0.0374479	0.20293	0.0126404	0.0128164	0.0185561	0.993638	0.669731	0.355975	0.659555	0.0430606	0.0719162	0.0509161	0.938606	0.566276	0.730989	0.0551568	0.100985	0.0849148	0.933237	0.707329	0.0578119	0.131195	0.0937439	0.757414	0.171536	0.328898	0.263097	0.13888	0.195231	0.135412	0.800168	0.705635	0.971705
DDB_G0267946	0.092243	0.52973	0.491651	0.361656	0.21616	0.257398	0.314541	0.234992	0.175771	0.529988	0.44324	0.208875	0.00499808	0.00718101	0.0494618	0.0186229	0.014608	0.989689	0.659253	0.225213	0.303982	0.365259	0.211059	0.131897	0.922265	0.297354	0.321248	0.39059	0.225486	0.141909	0.70554	0.375228	0.397779	0.262879	0.164309	0.70147	0.333291	0.300603	0.305938	0.40629	0.324533	0.332165	0.764417	0.539166	0.927846
DDB_G0267948	0.64605	0.514906	0.435259	0.0131852	0.00619476	0.0789787	0.0188885	0.0323691	0.0802512	0.92681	0.861743	0.0554636	0.0101327	0.140558	0.0549362	0.0859351	0.176577	0.992388	0.0128384	0.00331793	0.0422618	0.00807854	0.0140195	0.0367493	0.220761	0.0142538	0.141137	0.0434013	0.0682075	0.14609	0.710781	0.560149	0.495121	0.297974	0.24663	0.755113	0.136084	0.0758883	0.0833584	0.439232	0.329005	0.303019	0.862858	0.762729	0.973365
DDB_G0267950	0.771842	0.656354	0.629744	0.520591	0.42044	0.399955	0.393028	0.373885	0.271443	0.940081	0.868648	0.635752	0.528736	0.603681	0.444849	0.423465	0.439304	0.99441	0.777744	0.609297	0.670399	0.45244	0.425934	0.380889	0.956816	0.749111	0.746182	0.515899	0.459697	0.402394	0.939324	0.732558	0.529796	0.457783	0.324396	0.827451	0.603017	0.499244	0.343958	0.555317	0.520085	0.487885	0.844281	0.515523	0.96264
DDB_G0267952	0.569342	0.160095	0.0868619	0.0174351	0.00105153	0.00207491	0.00856788	0.120893	0.374137	0.555513	0.305128	0.0223471	0.00113632	0.00177546	0.00668989	0.400101	0.176237	0.994471	0.640255	0.094595	0.173181	0.265865	0.149654	0.0279307	0.886538	0.134444	0.183857	0.258447	0.147931	0.017369	0.921956	0.735957	0.53524	0.0159674	0.00906905	0.85433	0.598904	0.00163862	0.000655232	0.682873	0.00235593	0.00119948	0.0831935	0.0282369	0.747042
DDB_G0267954	0.646387	0.497017	0.610052	0.486594	0.341615	0.279325	0.334286	0.248589	0.103292	0.728545	0.810258	0.5299	0.221499	0.176326	0.214991	0.379766	0.216205	0.986316	0.60966	0.604696	0.647204	0.420126	0.0861501	0.0151196	0.945967	0.611975	0.50057	0.421762	0.343082	0.153153	0.885875	0.51788	0.449912	0.334924	0.144817	0.798241	0.567915	0.164226	0.0333504	0.634837	0.0924574	0.0182549	0.623427	0.254878	0.929416
DDB_G0267956	0.716082	0.350102	0.537815	0.514003	0.441909	0.353783	0.370819	0.338774	0.40805	0.842188	0.780307	0.635694	0.46604	0.36201	0.466146	0.378727	0.419583	0.994292	0.535209	0.501295	0.648412	0.266462	0.0511677	0.116026	0.917071	0.747644	0.753799	0.400898	0.148434	0.286671	0.926034	0.538977	0.525228	0.44052	0.466262	0.847527	0.524278	0.317959	0.453024	0.426577	0.128926	0.263313	0.827154	0.742165	0.974911
DDB_G0267958	0.230727	0.0770038	0.00924356	0.000673451	0.000980271	0.000717137	0.386327	0.218433	0.193521	0.764764	0.423055	0.0140664	0.0180982	0.00911394	0.0382848	0.00296778	0.0282209	0.991659	0.399919	0.347708	0.292909	0.024045	0.000816496	0.00350825	0.805146	0.546622	0.372328	0.00468756	0.000146782	0.000916239	0.912804	0.703165	0.00100823	1.72e-05	9.45e-05	0.775506	0.00275599	3.85e-05	0.00021225	0.00199075	2.99e-05	0.000109637	0.76411	0.509657	0.876123
DDB_G0267960	0.359138	0.11856	0.0935272	0.049075	0.0492662	0.342915	0.337458	0.0221853	0.0698734	0.919293	0.81865	0.565946	0.481522	0.497912	0.115482	0.0027688	0.0149557	0.993452	0.76734	0.607262	0.447507	0.0622084	0.000820676	0.00447803	0.949924	0.739442	0.488079	0.0781765	0.0015197	0.00964083	0.932718	0.464523	0.0528192	0.000680386	0.00500328	0.63888	0.121703	0.00182129	0.00929786	0.466849	0.0142769	0.0464438	0.525649	0.540624	0.973109
DDB_G0267962	0.201123	0.00734204	0.00371665	0.000133644	0.000302627	0.000698852	0.00241543	0.0574836	0.0805118	0.840177	0.633337	0.0938152	0.119011	0.24557	0.247016	0.261959	0.294085	0.99345	0.496946	0.531469	0.412947	0.313701	0.0422833	0.0697584	0.881556	0.693956	0.463619	0.308986	0.0328966	0.0630539	0.914045	0.196992	0.0900355	0.00177996	0.00323456	0.382009	0.221549	0.00803755	0.0181045	0.663226	0.0307997	0.0396368	0.437413	0.371661	0.975268
DDB_G0267964	0.737975	0.609894	0.611041	0.0755729	0.120875	0.430356	0.189461	0.0131481	0.00438903	0.930109	0.855207	0.196822	0.218601	0.574848	0.268924	0.0285969	0.0102955	0.992773	0.340299	0.280776	0.625379	0.273929	0.0327886	0.0102909	0.670946	0.37927	0.705225	0.289694	0.0255836	0.00808334	0.86039	0.240641	0.309179	0.305207	0.183105	0.521	0.441724	0.240153	0.108601	0.453461	0.0381126	0.0103289	0.573433	0.23375	0.942637
DDB_G0267966	0.762357	0.62992	0.255103	0.0122838	0.00204686	0.130458	0.000830902	0.00645617	0.15769	0.938127	0.71837	0.0477021	0.00572396	0.38455	0.00144683	0.0104664	0.238401	0.967626	0.0282309	0.00246092	0.285462	0.000561013	0.00352284	0.105137	0.469007	0.0187321	0.74488	0.00121991	0.0102085	0.24425	0.893619	0.254966	0.0979672	0.339304	0.37517	0.0965675	0.339805	0.458509	0.214697	0.0063949	0.0393213	0.430183	0.731224	0.248557	0.943706
DDB_G0267968	0.603474	0.403947	0.616017	0.358455	0.258671	0.240871	0.298199	0.214154	0.0966982	0.928465	0.813838	0.582968	0.230972	0.324358	0.168019	0.382493	0.0828721	0.985299	0.622889	0.138858	0.20036	0.0946787	0.345212	0.122246	0.936849	0.58082	0.574443	0.375022	0.359083	0.0948465	0.871777	0.654156	0.279705	0.400532	0.0325284	0.825346	0.519713	0.227546	0.0126638	0.542676	0.28237	0.00910661	0.614606	0.134421	0.731532
DDB_G0267970	0.669785	0.429181	0.416693	0.408245	0.203435	0.235406	0.281113	0.19593	0.298484	0.894366	0.794733	0.563569	0.367882	0.470303	0.376846	0.281447	0.328198	0.991263	0.670119	0.508939	0.598162	0.375762	0.304713	0.238153	0.92651	0.656746	0.678989	0.428755	0.34269	0.283273	0.875361	0.618774	0.441448	0.335432	0.339239	0.766944	0.489923	0.388935	0.268973	0.571265	0.409685	0.289203	0.799263	0.66915	0.935822
DDB_G0267974	0.633427	0.380214	0.120252	0.00368406	0.000177227	0.224938	9.34e-05	1.2e-05	0.000294446	0.901893	0.68897	0.0766115	0.00420263	0.491601	0.000923274	0.00010899	0.00203454	0.973327	0.061499	0.00166261	0.666769	0.000221385	2.33e-05	0.000405163	0.820746	0.0973915	0.394196	0.00688358	0.000454413	0.00500394	0.86256	0.0294198	0.14526	0.00980143	0.049417	0.00356679	0.206921	0.00358759	0.0134261	0.00032983	1.75e-05	0.000238002	0.381211	0.395876	0.974272
DDB_G0267976	0.266761	0.0791671	0.434797	0.24831	0.121782	0.0294763	0.00234269	0.000387104	0.00495078	0.935971	0.798367	0.62405	0.536714	0.56043	0.0269965	0.00375617	0.0435153	0.983425	0.701743	0.56211	0.685846	0.0457975	0.00522608	0.0569123	0.950901	0.684042	0.566727	0.0672873	0.0107885	0.0832993	0.935956	0.607893	0.0425618	0.00628899	0.0569657	0.728959	0.0406825	0.00412603	0.0374782	0.201288	0.0226765	0.180418	0.866203	0.78645	0.96818
DDB_G0267978	0.572866	0.223519	0.217577	0.196454	0.0727012	0.085781	0.119244	0.195242	0.0438664	0.938173	0.871575	0.608798	0.52833	0.606233	0.465816	0.421193	0.312555	0.99486	0.760922	0.627169	0.696512	0.48238	0.41385	0.38006	0.95236	0.752726	0.754783	0.535424	0.461325	0.430805	0.934569	0.739369	0.50413	0.456519	0.456608	0.850834	0.612932	0.500542	0.471449	0.686351	0.534411	0.515438	0.865625	0.711867	0.949988
DDB_G0267980	0.0628213	0.00410933	0.00294472	0.000381059	4.27e-06	2.99e-05	0.000689798	0.012326	0.0411339	0.917137	0.584639	0.0301779	0.000245371	0.00614178	0.186503	0.368963	0.431235	0.97278	0.0453365	0.000208784	0.00611027	0.352224	0.276698	0.241994	0.73187	0.0108617	0.214654	0.445777	0.235554	0.195373	0.774995	0.60465	0.0301357	0.0292749	0.043305	0.367259	0.000872061	0.000412848	0.000542876	0.0329729	0.00915478	0.0083761	0.58843	0.385848	0.970594
DDB_G0267982	0.686389	0.19936	0.139927	0.115743	0.109296	0.25719	0.397487	0.327367	0.356564	0.786992	0.632833	0.393436	0.456209	0.559018	0.18797	0.413264	0.455432	0.994397	0.776709	0.25655	0.614266	0.0445689	0.162016	0.210627	0.960041	0.540681	0.688614	0.034752	0.208761	0.27648	0.865784	0.696607	0.0382429	0.237457	0.302417	0.775826	0.0592147	0.397472	0.463437	0.238763	0.488371	0.511631	0.623603	0.532488	0.976013
DDB_G0267984	0.745115	0.310525	0.373768	0.1311	0.10896	0.401653	0.0388772	0.328938	0.360036	0.856583	0.780336	0.339878	0.328609	0.592133	0.133979	0.398555	0.365706	0.994552	0.77988	0.595085	0.659903	0.412116	0.139147	0.0604561	0.955297	0.74015	0.737124	0.476986	0.22212	0.119664	0.932946	0.655827	0.501275	0.0947221	0.0449217	0.792717	0.599518	0.176581	0.0904238	0.438208	0.430679	0.249468	0.315176	0.124194	0.962366
DDB_G0267986	0.00691518	0.486703	0.0768377	0.477254	0.301127	0.496437	0.216627	0.184312	0.364784	0.09744	0.135973	0.0164171	0.00684897	0.00407756	0.0056285	0.00928367	0.0210024	0.984915	0.716716	0.550468	0.530948	0.443354	0.350525	0.392381	0.801169	0.464236	0.16341	0.351126	0.278235	0.305573	0.916358	0.714074	0.453301	0.372174	0.431381	0.744487	0.559387	0.43634	0.463179	0.513024	0.35795	0.49726	0.852727	0.771852	0.972881
DDB_G0267988	0.243228	0.369151	0.147847	0.0416796	0.0619907	0.374297	0.0544827	0.0296949	0.0641367	0.865102	0.789157	0.440565	0.522055	0.0619081	0.373655	0.253328	0.399962	0.990853	0.603956	0.468863	0.143686	0.387165	0.304599	0.335907	0.944656	0.698536	0.0672435	0.503199	0.42542	0.451457	0.906132	0.0200872	0.501593	0.431785	0.443937	0.090853	0.574134	0.419455	0.47944	0.0401273	0.00979669	0.0183492	0.848538	0.766217	0.970278
DDB_G0267990	0.193382	0.0238599	0.0660742	0.0617187	0.0133572	0.00133066	0.0016906	0.00074908	0.0188264	0.888689	0.861144	0.633504	0.519991	0.226414	0.165908	0.0826911	0.392258	0.994334	0.672662	0.592652	0.672662	0.465494	0.390416	0.449549	0.952402	0.74232	0.624532	0.403644	0.286766	0.486077	0.933966	0.340657	0.196052	0.0991099	0.408642	0.634122	0.439456	0.239852	0.493813	0.688635	0.551695	0.514902	0.869266	0.772976	0.969964
DDB_G0267992	0.688038	0.392342	0.565565	0.100546	0.121921	0.423048	0.376228	0.356105	0.280188	0.9353	0.48221	0.0209741	0.0198338	0.372071	0.262928	0.416117	0.433571	0.90163	0.00722832	0.00519575	0.386314	0.219672	0.356649	0.446915	0.432049	0.149708	0.725496	0.519074	0.251216	0.164619	0.936606	0.0517469	0.0324237	0.0191743	0.00468811	0.148982	0.0795633	0.0397486	0.00889777	0.681104	0.442812	0.385689	0.805756	0.661644	0.968348
DDB_G0267994	0.751885	0.648403	0.617108	0.430286	0.381196	0.206003	0.0589768	0.155809	0.3613	0.887185	0.601629	0.28549	0.180942	0.0970492	0.0253964	0.0558803	0.19772	0.991269	0.505923	0.359234	0.148552	0.0193847	0.073506	0.3064	0.95613	0.752308	0.670177	0.1208	0.380117	0.498018	0.94117	0.754032	0.374763	0.467452	0.49093	0.84773	0.36834	0.512233	0.522379	0.571926	0.554628	0.5323	0.843317	0.588916	0.976098
DDB_G0267996	0.762338	0.57028	0.63455	0.0810715	0.000274529	0.000977161	0.00912177	0.362311	0.407022	0.735977	0.739278	0.0621238	0.000184995	0.000473255	0.00412741	0.395451	0.432341	0.993257	0.267794	0.000868627	0.00298897	0.0194425	0.281462	0.295737	0.81739	0.00572144	0.013316	0.0581345	0.447238	0.474106	0.587365	0.439255	0.457979	0.103758	0.199578	0.77223	0.156812	0.000699142	0.00283193	0.399818	0.00210118	0.00697914	0.124199	0.164832	0.975709
DDB_G0267998	0.276486	0.557601	0.274487	0.189482	0.00779111	0.0073158	0.000277091	1.33e-05	2.42e-05	0.723825	0.79634	0.581847	0.38501	0.452058	0.029571	0.000473072	0.000763782	0.950484	0.563689	0.0305465	0.0336187	0.00163617	0.000145234	0.000504512	0.912527	0.437584	0.446299	0.00500908	3.63e-05	4.9e-05	0.762009	0.375878	0.0214397	0.000475613	0.000449008	0.820522	0.0586257	0.000121889	7.72e-05	0.0603834	0.000115714	6.57e-05	0.0329705	0.0123807	0.973887
DDB_G0268000	0.00504512	0.0043673	0.00985309	0.0208605	0.120945	0.000344046	0.048382	0.283588	0.300079	0.942793	0.878037	0.644468	0.0758493	0.625047	0.0717147	0.00121188	0.0117415	0.995136	0.788041	0.192237	0.701315	0.134066	0.0016481	0.0125695	0.959948	0.365375	0.759866	0.236013	0.00597888	0.029366	0.896109	0.740546	0.446864	0.0171278	0.0587504	0.15054	0.592619	0.188406	0.232642	0.0952491	0.000424577	0.00315085	0.364559	0.393868	0.973087
DDB_G0268002	0.77315	0.659833	0.582797	0.508158	0.454916	0.133322	0.408588	0.241442	0.328361	0.940622	0.852834	0.632653	0.536933	0.293448	0.468416	0.328949	0.405569	0.992977	0.770503	0.620982	0.370143	0.481611	0.320368	0.373117	0.942961	0.67679	0.584429	0.468785	0.381389	0.421422	0.932888	0.486538	0.518072	0.3752	0.409544	0.48982	0.614995	0.382299	0.42969	0.333032	0.407948	0.429933	0.827931	0.760652	0.971648
DDB_G0268004	0.770933	0.65238	0.647168	0.460171	0.434219	0.460517	0.289753	0.369789	0.144453	0.937893	0.86776	0.595294	0.516666	0.601861	0.37956	0.419055	0.201917	0.994503	0.763793	0.613849	0.661521	0.337841	0.419595	0.194481	0.953309	0.74143	0.723436	0.368464	0.460616	0.2615	0.93616	0.624595	0.242437	0.421896	0.37043	0.736552	0.279426	0.486642	0.389254	0.674543	0.501194	0.11279	0.728107	0.167878	0.881903
DDB_G0268006	0.682191	0.599849	0.494619	0.389997	0.394184	0.235478	0.246293	0.0936459	0.35823	0.860352	0.858986	0.621395	0.448374	0.145441	0.329467	0.190788	0.444359	0.964615	0.552561	0.576076	0.448953	0.138795	0.0312007	0.27056	0.948905	0.533661	0.102155	0.371522	0.247711	0.463946	0.918626	0.12893	0.243853	0.101456	0.455342	0.452829	0.240759	0.0576437	0.406025	0.105973	0.00848119	0.107184	0.832024	0.701323	0.927928
DDB_G0268008	0.622428	0.153162	0.0194218	0.00201316	8.29e-05	0.00719501	0.000748519	1.02e-05	0.000107323	0.884503	0.364948	0.0163007	0.00049043	0.0894733	0.00562053	5.87e-05	0.000403441	0.961688	0.0485048	0.00105018	0.21291	0.0091733	4.82e-05	0.000240042	0.696229	0.0299218	0.698295	0.197797	0.00141595	0.00381563	0.895455	0.43264	0.30431	0.145878	0.168477	0.163008	0.174238	0.349642	0.327082	0.454019	0.00609765	0.01116	0.192169	0.128497	0.966024
DDB_G0268010	0.0121933	0.00133037	0.0150409	0.1816	0.351284	0.437604	0.324747	0.288025	0.308037	0.917567	0.855448	0.0808532	0.000645578	0.00645718	0.0280536	0.0112508	0.0225681	0.986904	0.0331357	0.000169725	0.00238112	0.00949915	0.00239311	0.00491458	0.717342	0.0054288	0.0409989	0.0902951	0.041466	0.0590086	0.403731	0.448418	0.365707	0.321979	0.344237	0.699076	0.327464	0.230756	0.234507	0.620251	0.480294	0.457672	0.847894	0.714915	0.9668
DDB_G0268012	0.0146874	0.0728978	0.00158096	0.000447044	9.92e-06	3.07e-05	6.11e-06	1.41e-05	4.1e-05	0.867525	0.759094	0.197182	0.00100242	0.00286271	0.000271987	0.000819484	0.00341146	0.96842	0.396812	0.00556968	0.028745	0.00184543	0.00444294	0.0119818	0.883944	0.0118954	0.0260719	0.00110806	0.00340381	0.0128505	0.467562	0.29539	0.0166787	0.0585241	0.145988	0.822774	0.483129	0.47944	0.480631	0.540518	0.524388	0.48182	0.804365	0.560334	0.963291
DDB_G0268014	0.599734	0.51702	0.537996	0.457312	0.335665	0.261273	0.121726	0.298041	0.250791	0.882857	0.765899	0.356305	0.24038	0.5164	0.0266346	0.118381	0.0856999	0.99367	0.653014	0.518361	0.637021	0.0234959	0.113027	0.0740752	0.928918	0.677079	0.695171	0.0438629	0.1798	0.133492	0.928626	0.45962	0.140001	0.325165	0.301803	0.608455	0.111348	0.25873	0.219859	0.0266011	0.102896	0.0588923	0.748492	0.72817	0.963202
DDB_G0268016	0.182454	0.217204	0.478362	0.305346	0.00509736	0.00445926	0.00256311	0.00687796	0.227208	0.912079	0.613469	0.44297	0.335892	0.0736567	0.148718	0.0687934	0.360357	0.975623	0.631487	0.438324	0.357968	0.203869	0.246584	0.404659	0.941686	0.0932041	0.0216426	0.0138744	0.0144434	0.415376	0.461547	0.0535558	0.0296869	0.0257323	0.430031	0.470056	0.561274	0.218472	0.159693	0.377764	0.539809	0.0998875	0.671255	0.270028	0.829354
DDB_G0268018	0.74953	0.621678	0.617587	0.483203	0.0561906	0.183079	0.173267	0.141471	0.0696315	0.901251	0.821319	0.501294	0.0312907	0.169345	0.123739	0.11694	0.0461411	0.994547	0.770949	0.184854	0.536893	0.386402	0.0528333	0.0198062	0.953911	0.289166	0.628444	0.440059	0.057663	0.0240084	0.754069	0.664812	0.474018	0.0893124	0.0457066	0.769054	0.53174	0.00448129	0.00310419	0.690155	0.0133514	0.00527586	0.114018	0.0387356	0.959476
DDB_G0268020	0.777101	0.216116	0.0866876	0.0408434	0.0014076	0.00217238	0.00588883	0.00289763	0.00723967	0.671891	0.277296	0.0875768	0.00229772	0.00416509	0.00936727	0.00373393	0.0077797	0.994658	0.503557	0.0227535	0.0541716	0.14952	0.0469053	0.0293331	0.872539	0.0514768	0.0980884	0.321033	0.0902805	0.0423898	0.878349	0.694494	0.500118	0.455801	0.425314	0.822657	0.166418	0.405555	0.507311	0.379148	0.529344	0.531752	0.812651	0.47818	0.971729
DDB_G0268022	0.701714	0.619302	0.454527	0.0105424	0.00123437	0.0720157	0.0271598	0.0115294	0.0128834	0.876178	0.480746	0.00436305	0.000392638	0.0258022	0.00824977	0.00276034	0.00429866	0.987454	0.0351079	0.00201784	0.165111	0.034632	0.0107947	0.00885582	0.572067	0.028923	0.56288	0.220611	0.114862	0.0641968	0.837299	0.377716	0.23144	0.267843	0.434471	0.138451	0.0517771	0.0485708	0.404652	0.634153	0.421271	0.172374	0.865424	0.484048	0.921618
DDB_G0268024	0.752619	0.51001	0.507242	0.393326	0.383049	0.40631	0.276481	0.349571	0.380432	0.87918	0.753045	0.431217	0.467153	0.494487	0.240334	0.367216	0.427428	0.994744	0.745737	0.608821	0.677507	0.261661	0.287546	0.435382	0.943786	0.739485	0.739781	0.297417	0.319363	0.480282	0.89356	0.738507	0.498595	0.410402	0.431965	0.812803	0.331279	0.380079	0.505705	0.598732	0.487243	0.512558	0.835698	0.649112	0.964935
DDB_G0268026	0.292392	0.180636	0.175278	0.0262156	0.0304231	0.0522664	0.000390977	1.56e-05	0.000307351	0.850335	0.870081	0.644439	0.543344	0.6175	0.0469096	0.000915631	0.0140403	0.994415	0.407671	0.335103	0.590035	0.00128163	5.97e-05	0.000348006	0.94802	0.741854	0.757572	0.00541594	0.000155452	0.00109442	0.941945	0.750705	0.0200454	0.000266153	0.00262286	0.851494	0.0301066	0.000667372	0.00457507	0.0116059	7.8e-05	0.000980404	0.835055	0.795	0.979002
DDB_G0268028	0.697238	0.10747	0.27735	0.0217459	0.0167991	0.129313	0.282137	0.00318476	0.000454767	0.638799	0.723309	0.125041	0.0747621	0.338364	0.189104	0.00109175	0.000205221	0.990378	0.728454	0.54243	0.597287	0.0212031	8e-05	2.68e-05	0.90231	0.552901	0.698435	0.0818747	0.000257145	6.39e-05	0.921664	0.615573	0.00981211	1.98e-05	4.83e-06	0.718648	0.019428	3.96e-05	5.69e-06	0.161787	0.000464953	8.54e-05	0.38729	0.0449758	0.781795
DDB_G0268030	0.0921063	0.37771	0.138511	0.00367652	0.00672731	0.203061	0.00564382	0.000930011	0.00119923	0.793909	0.858074	0.305066	0.266748	0.253389	0.293835	0.0546848	0.0759434	0.987259	0.267651	0.208262	0.647824	0.120105	0.0320348	0.0252659	0.762485	0.427858	0.506248	0.260435	0.0509775	0.0590558	0.927065	0.242118	0.494227	0.398074	0.377801	0.48646	0.578696	0.399272	0.321721	0.25068	0.0714166	0.0562954	0.77561	0.680082	0.956983
DDB_G0268034	0.473774	0.565552	0.643473	0.410411	0.379032	0.473826	0.414611	0.362456	0.424935	0.694436	0.641847	0.0458855	0.0665802	0.271238	0.074384	0.0844968	0.237617	0.995007	0.661434	0.626514	0.69952	0.302065	0.424418	0.448614	0.940725	0.752129	0.758558	0.487096	0.472442	0.499079	0.941641	0.713642	0.517654	0.464574	0.472966	0.853593	0.565376	0.521839	0.521892	0.643432	0.556249	0.549405	0.867954	0.791544	0.978485
DDB_G0268036	0.333686	0.0391782	0.054663	0.00310191	0.130779	0.439855	0.386142	0.363711	0.398386	0.916987	0.799058	0.097071	0.535877	0.482305	0.331047	0.19252	0.121738	0.994311	0.21931	0.501344	0.138202	0.0930101	0.0335841	0.0192704	0.799583	0.619893	0.22173	0.143322	0.0525283	0.0498809	0.330543	0.0170029	0.0142061	0.00397484	0.0082205	0.720699	0.491254	0.264424	0.159465	0.67718	0.526971	0.361465	0.863399	0.719192	0.969737
DDB_G0268038	0.761767	0.188595	0.18141	0.133981	0.141458	0.105753	0.152892	3.25e-05	0.000116184	0.937724	0.865163	0.636914	0.54244	0.605644	0.0172886	8.61e-06	4.6e-05	0.99521	0.794472	0.634922	0.702674	0.00106367	1.14e-06	9.07e-06	0.960682	0.759338	0.761722	0.000881891	4.34e-07	6.58e-06	0.942804	0.759259	0.000902955	1.07e-07	1.22e-06	0.856356	0.00204261	4.35e-07	3.84e-06	0.0032228	4.57e-07	6.67e-06	0.00167538	0.000909794	0.532531
DDB_G0268040	0.744517	0.630596	0.592847	0.449142	0.299128	0.425533	0.207303	0.222866	0.389229	0.916208	0.868627	0.640941	0.525036	0.613414	0.375228	0.406646	0.357298	0.987007	0.655824	0.277213	0.537827	0.143453	0.164147	0.42547	0.955092	0.742742	0.74906	0.495029	0.458902	0.327134	0.935967	0.746556	0.392362	0.458498	0.262149	0.840593	0.589283	0.516554	0.190302	0.621995	0.538787	0.341984	0.83479	0.457638	0.88056
DDB_G0268042	0.769888	0.432838	0.64897	0.529541	0.196242	0.143741	0.417464	0.0817321	0.0545122	0.941115	0.877506	0.651254	0.538204	0.590173	0.473001	0.394535	0.370686	0.995023	0.791169	0.633807	0.699401	0.462747	0.431797	0.361862	0.960317	0.753341	0.73306	0.542003	0.455882	0.282887	0.939605	0.716715	0.539367	0.456392	0.285225	0.856657	0.453436	0.523507	0.485633	0.357531	0.560391	0.527895	0.649451	0.398583	0.943334
DDB_G0268044	0.768649	0.339972	0.379683	0.479137	0.454151	0.291	0.0993059	0.195555	0.387804	0.784513	0.68495	0.603222	0.53555	0.42296	0.152366	0.262869	0.444858	0.995046	0.741978	0.331731	0.699568	0.475109	0.410781	0.391859	0.950581	0.514947	0.758944	0.52576	0.463612	0.46989	0.935588	0.732266	0.267392	0.384048	0.450195	0.707288	0.219785	0.329977	0.492865	0.683715	0.547317	0.534412	0.868527	0.744992	0.977279
DDB_G0268046	0.129721	0.0822165	0.0305922	0.000802629	0.000897007	0.00393117	0.00987539	0.211944	0.202239	0.909848	0.814967	0.324787	0.297243	0.479943	0.351511	0.0755274	0.0186358	0.990441	0.359717	0.281232	0.462083	0.300388	0.0790419	0.0127067	0.835937	0.556097	0.631535	0.372166	0.0498646	0.00777831	0.933509	0.66371	0.343044	0.00162113	0.00038099	0.790391	0.43237	0.00425274	0.000670592	0.616718	0.0152214	0.00310587	0.156852	0.0393158	0.864561
DDB_G0268048	0.522223	0.494187	0.576119	0.499956	0.425414	0.438866	0.358739	0.320583	0.0623262	0.926838	0.827836	0.516786	0.413721	0.485884	0.187103	0.34749	0.315614	0.9926	0.730066	0.559232	0.625205	0.245384	0.388196	0.27481	0.950207	0.732633	0.692394	0.462751	0.45196	0.281534	0.933801	0.721718	0.469519	0.443722	0.153072	0.818406	0.548273	0.492293	0.169813	0.536347	0.512314	0.149022	0.785929	0.266624	0.888389
DDB_G0268050	0.521539	0.610836	0.578151	0.430979	0.372368	0.42064	0.333515	0.212497	0.355631	0.802866	0.701327	0.402234	0.195315	0.286246	0.254942	0.280506	0.27148	0.992732	0.727602	0.593872	0.672119	0.425541	0.233155	0.403223	0.93625	0.680723	0.696741	0.457785	0.303155	0.431345	0.911138	0.68545	0.454454	0.302485	0.418228	0.829461	0.542949	0.285885	0.480549	0.635811	0.316597	0.507699	0.795987	0.767605	0.96173
DDB_G0268052	0.669602	0.327078	0.45681	0.403714	0.428547	0.420971	0.0106616	0.000589877	0.0386582	0.86672	0.858379	0.595704	0.412302	0.385431	0.00876227	0.000768986	0.0343168	0.986797	0.383956	0.275379	0.144018	0.0333893	0.00277488	0.0862897	0.933743	0.483436	0.361454	0.00725748	0.000461766	0.0251222	0.847725	0.560265	0.00320416	0.000123877	0.0097362	0.803358	0.0362592	0.00105708	0.0662498	0.0112983	0.000180483	0.016152	0.659521	0.77558	0.929631
DDB_G0268054	0.664182	0.458634	0.0591817	0.00883741	0.00142818	0.00297389	0.0633087	0.0737675	0.0571407	0.901993	0.344395	0.0352516	0.00382815	0.00716525	0.156276	0.161734	0.109959	0.962594	0.1562	0.0151424	0.0300703	0.297456	0.288611	0.17982	0.884451	0.287036	0.302769	0.45883	0.327428	0.417806	0.865176	0.591698	0.186159	0.0990467	0.277911	0.735663	0.0814645	0.031636	0.161135	0.119109	0.0435975	0.185546	0.843287	0.728457	0.953907
DDB_G0268056	0.757577	0.648715	0.602627	0.137872	0.0363643	0.0864528	0.39441	0.364242	0.392845	0.939306	0.669136	0.0722228	0.0110714	0.0461989	0.44077	0.38878	0.308044	0.985968	0.221077	0.0320027	0.10735	0.474374	0.401395	0.382494	0.930739	0.46398	0.580138	0.473064	0.441173	0.485009	0.931644	0.679323	0.15414	0.127415	0.35597	0.755018	0.0848255	0.0493954	0.205292	0.2578	0.112176	0.349234	0.851905	0.767858	0.972062
DDB_G0268058	0.341309	0.502113	0.420174	0.397386	0.397139	0.343842	0.402472	0.198366	0.400509	0.866145	0.794037	0.394353	0.220795	0.4275	0.143005	0.236824	0.241465	0.989902	0.698295	0.488898	0.581328	0.346809	0.313732	0.356125	0.92385	0.599319	0.656061	0.330809	0.337511	0.379164	0.905161	0.660219	0.437446	0.365	0.417019	0.759548	0.576338	0.38241	0.475968	0.581187	0.423689	0.462508	0.794502	0.787382	0.968386
DDB_G0268060	0.136566	0.112541	0.185772	0.21137	0.125992	0.119698	0.029004	0.0356802	0.0150182	0.938153	0.86764	0.572789	0.524033	0.602081	0.465444	0.420392	0.460561	0.994646	0.768783	0.616823	0.685972	0.466323	0.419774	0.440297	0.955141	0.749476	0.751054	0.518886	0.465813	0.473339	0.937845	0.743966	0.437834	0.430852	0.384832	0.847336	0.590054	0.507989	0.470606	0.667444	0.542352	0.479129	0.870714	0.780701	0.975439
DDB_G0268062	0.733267	0.577152	0.498773	0.0622161	0.0668766	0.158423	0.0067402	0.205835	0.389367	0.886527	0.736124	0.177051	0.152102	0.395204	0.0265065	0.32052	0.430254	0.993548	0.339784	0.20532	0.170036	0.00428886	0.0905474	0.32348	0.82646	0.46028	0.247298	0.00577704	0.0967799	0.310406	0.92858	0.17744	0.00605782	0.0260194	0.104523	0.356488	0.0140934	0.0466545	0.151242	0.460912	0.413574	0.325142	0.303585	0.194111	0.959763
DDB_G0268064	0.00493388	1.31e-06	1.11e-06	1.12e-06	3.55e-07	2.85e-08	1.18e-07	9.9e-08	7.84e-06	0.0483108	0.0168617	0.00760756	0.000835821	0.000135615	0.000196986	9.68e-05	0.00169957	0.992385	0.27574	0.01951	0.00424373	0.00186772	0.00123905	0.00170849	0.81704	0.125456	0.0391742	0.0107123	0.00869641	0.00855873	0.895555	0.399591	0.202537	0.17517	0.16989	0.680438	0.478338	0.375319	0.330208	0.619374	0.529832	0.147168	0.860122	0.630995	0.899102
DDB_G0268066	0.203134	0.561568	0.608827	0.491836	0.404742	0.42837	0.25587	0.06855	0.246619	0.732366	0.479271	0.0949419	0.101412	0.3373	0.014083	0.000639578	0.00750187	0.994613	0.748868	0.626336	0.690214	0.393065	0.0512098	0.121245	0.953108	0.749416	0.740166	0.45518	0.100521	0.229482	0.937449	0.677358	0.493737	0.213103	0.318376	0.82726	0.594534	0.199704	0.27485	0.433559	0.0417546	0.161729	0.734095	0.600964	0.929826
DDB_G0268068	0.769814	0.663859	0.628686	0.507377	0.440607	0.492997	0.0893524	0.00898661	0.100695	0.932367	0.582819	0.390172	0.32769	0.574183	0.0284303	0.00214472	0.0364624	0.994452	0.779735	0.626902	0.698368	0.136588	0.0155231	0.135079	0.959405	0.758254	0.748959	0.460504	0.0436442	0.282437	0.940632	0.736023	0.503458	0.117231	0.432055	0.852754	0.448827	0.0328892	0.233761	0.268012	0.0104822	0.117421	0.611915	0.764753	0.978153
DDB_G0268070	0.436282	0.283161	0.506423	0.247321	0.318886	0.297188	0.010484	0.00259223	0.00907774	0.931515	0.816756	0.231483	0.339164	0.5802	0.207567	0.115631	0.221997	0.990991	0.342862	0.394016	0.658534	0.248714	0.12908	0.232852	0.900913	0.719353	0.722094	0.144723	0.0459903	0.107676	0.922804	0.42437	0.0256178	0.00368604	0.014333	0.764942	0.119708	0.0203366	0.0478388	0.289351	0.0807092	0.161652	0.850519	0.732626	0.971389
DDB_G0268072	0.569529	0.663322	0.558036	0.214983	0.208115	0.168067	6.24e-05	1.42e-05	9.56e-05	0.921573	0.86125	0.613869	0.511277	0.588628	0.000304987	4.21e-05	0.000624044	0.993785	0.683215	0.529404	0.547472	0.000158887	1.34e-05	0.000182344	0.949227	0.724076	0.713448	0.000172413	1.08e-05	0.000172634	0.930418	0.72335	5.24e-05	4.05e-06	6.29e-05	0.82083	6.23e-05	3.74e-06	4.35e-05	0.000248313	1.46e-05	0.000138328	0.799287	0.533314	0.724112
DDB_G0268074	0.0585181	0.538488	0.344177	0.0735746	0.0803346	0.224001	0.223077	0.10674	0.131455	0.193227	0.0852503	0.00365529	0.00345064	0.0141083	0.102198	0.061327	0.0320715	0.991841	0.536792	0.438507	0.632513	0.383026	0.304656	0.3823	0.924305	0.685113	0.719667	0.403913	0.403998	0.468176	0.923619	0.640909	0.166821	0.169029	0.370744	0.799037	0.317208	0.31213	0.472123	0.548838	0.436033	0.516925	0.85278	0.731429	0.975258
DDB_G0268076	0.737812	0.554474	0.624124	0.249373	0.1678	0.114414	0.000670761	2.49e-07	4.68e-07	0.903829	0.843709	0.398977	0.254273	0.258661	0.00144979	5.76e-07	1.42e-06	0.992416	0.714917	0.532648	0.50671	0.00125631	9.53e-07	1.48e-06	0.91241	0.586358	0.444138	0.000683627	1.19e-07	4.32e-07	0.928415	0.692673	0.000621096	7.13e-08	1.66e-07	0.800926	0.000519251	1.05e-07	1.84e-07	0.000810733	1.89e-07	2.34e-07	0.217828	0.118623	0.977928
DDB_G0268078	0.732519	0.399451	0.379219	0.427048	0.336895	0.184124	0.233168	0.0712127	0.044844	0.699454	0.545754	0.464256	0.278307	0.164156	0.184307	0.056822	0.0269299	0.992409	0.698523	0.572253	0.657509	0.451112	0.275545	0.261005	0.944187	0.634852	0.660776	0.475312	0.434307	0.250957	0.89717	0.565855	0.453116	0.326778	0.134632	0.795793	0.57324	0.238648	0.25036	0.645014	0.319306	0.410268	0.756703	0.629841	0.855195
DDB_G0268080	0.762161	0.594778	0.610151	0.242823	0.427967	0.471527	0.226315	0.0745265	0.0630919	0.934562	0.863887	0.470201	0.520179	0.586706	0.19953	0.0710307	0.0670019	0.994339	0.709839	0.578832	0.536165	0.0723982	0.0238969	0.0252417	0.938634	0.726944	0.649495	0.119275	0.0455313	0.046768	0.899293	0.463935	0.0409556	0.019923	0.0318669	0.826461	0.293602	0.138776	0.127159	0.564	0.301764	0.235064	0.808051	0.611672	0.976701
DDB_G0268082	0.64512	0.523503	0.483387	0.334845	0.0549786	0.313457	0.304997	0.167265	0.237623	0.897603	0.715078	0.422256	0.0617322	0.407097	0.336978	0.253699	0.313576	0.981879	0.566423	0.0769344	0.45721	0.356963	0.252274	0.288318	0.912848	0.362425	0.609113	0.371347	0.123228	0.201934	0.711976	0.594205	0.362742	0.116898	0.187036	0.482105	0.132967	0.00849726	0.0277219	0.52334	0.167331	0.233036	0.704605	0.640481	0.956258
DDB_G0268084	0.494403	0.453574	0.573291	0.0835673	0.00480234	0.269375	0.204204	0.196492	0.171526	0.914839	0.52891	0.0622986	0.0022459	0.113723	0.0603704	0.371521	0.445316	0.937805	0.050974	0.00128252	0.0833524	0.0387173	0.428165	0.351717	0.840809	0.114495	0.701303	0.469926	0.104043	0.138852	0.887434	0.543232	0.294021	0.00870879	0.038301	0.306469	0.107141	0.000687948	0.00316765	0.664373	0.0517257	0.0722291	0.237249	0.211095	0.96344
DDB_G0268086	0.713614	0.584424	0.585178	0.329077	0.355312	0.293876	0.0405487	0.00712523	0.003161	0.921762	0.839824	0.49098	0.447238	0.458322	0.0777802	0.0114319	0.00762961	0.991626	0.631004	0.508365	0.51164	0.0854849	0.0143648	0.00746622	0.904328	0.663159	0.582056	0.0784623	0.00663831	0.00595596	0.855601	0.577495	0.16402	0.0135463	0.0182225	0.678351	0.107761	0.0135824	0.00570603	0.293014	0.0327465	0.0256199	0.529051	0.566299	0.835199
DDB_G0268088	0.728318	0.364081	0.0719861	0.00138794	0.000502866	0.0333287	0.0307878	0.350256	0.388126	0.875727	0.419529	0.012471	0.00294252	0.159863	0.107216	0.385204	0.387351	0.984777	0.083069	0.01376	0.45875	0.32956	0.248803	0.126544	0.37463	0.0197604	0.624317	0.518057	0.0488974	0.0233656	0.906497	0.356416	0.0742756	0.00238636	0.00302707	0.263385	0.0336376	0.00116249	0.00228002	0.645816	0.0698608	0.0412786	0.361141	0.154304	0.96648
DDB_G0268090	0.0630645	0.0868933	0.0325311	0.000316403	3.34e-05	8.25e-06	0.0274259	0.104218	0.256609	0.933107	0.851899	0.201045	0.00787192	0.00152299	0.366163	0.235305	0.213134	0.995072	0.455284	0.28586	0.10815	0.489091	0.172249	0.203497	0.876462	0.300491	0.0586621	0.541603	0.111852	0.161583	0.28122	0.00401572	0.244002	0.0017865	0.00231035	0.850318	0.272363	0.000269161	0.00238938	0.190919	3.21e-05	0.00045833	0.505274	0.467611	0.976473
DDB_G0268092	0.27002	0.179343	0.179333	0.0388268	0.0123237	0.023419	0.000703995	0.000949994	0.007328	0.927603	0.853823	0.592992	0.428196	0.562275	0.0394228	0.0883928	0.287991	0.993216	0.689305	0.408125	0.574	0.0167529	0.0356716	0.167644	0.941286	0.630314	0.692802	0.0356252	0.0734175	0.279983	0.931753	0.730797	0.0842246	0.192725	0.423532	0.824743	0.179397	0.328517	0.478081	0.147507	0.230552	0.471571	0.760958	0.422455	0.952701
DDB_G0268094	0.0256047	0.00216526	0.00557083	0.000355618	0.000101807	0.00115361	0.0129944	0.0184736	0.0350112	0.894686	0.720133	0.298401	0.0627019	0.554085	0.40719	0.311877	0.351675	0.991156	0.681049	0.248633	0.652171	0.302313	0.177529	0.242254	0.936235	0.603531	0.622935	0.339983	0.285565	0.404719	0.908243	0.534384	0.156916	0.0839077	0.159873	0.368208	0.0856591	0.0347258	0.0914982	0.53006	0.280597	0.301264	0.834424	0.742094	0.974361
DDB_G0268096	0.674097	0.555377	0.61294	0.415687	0.190462	0.475908	0.260074	0.367812	0.0193057	0.92805	0.854172	0.572563	0.153494	0.56458	0.426199	0.284376	0.0436619	0.993302	0.659584	0.0991053	0.658125	0.441774	0.24423	0.0144259	0.939105	0.319461	0.728475	0.476558	0.380015	0.0448265	0.801523	0.642473	0.430837	0.366466	0.0978033	0.380348	0.140792	0.327944	0.215306	0.605768	0.497571	0.0229772	0.709858	0.139066	0.668973
DDB_G0268098	0.00366916	0.00116227	0.00050688	0.000219627	2.49e-05	0.000188268	0.0119555	0.000667912	0.00344038	0.839044	0.819975	0.272641	0.0274143	0.425873	0.290851	0.315397	0.310335	0.968398	0.055242	0.00110221	0.0924622	0.231951	0.36784	0.435252	0.744151	0.0431632	0.616187	0.189016	0.285312	0.266168	0.850995	0.570751	0.0730041	0.0320363	0.0307973	0.262721	0.010752	0.00228506	0.00206064	0.175824	0.119211	0.0936044	0.74716	0.593929	0.968755
DDB_G0268100	0.0714222	0.0614493	0.0286263	0.0095887	0.0333556	0.00813071	0.0418905	0.0142617	0.0241321	0.917854	0.852716	0.596215	0.489851	0.551867	0.416861	0.361386	0.395108	0.99143	0.630471	0.520288	0.471511	0.424483	0.279477	0.401222	0.948353	0.700874	0.696854	0.471717	0.399026	0.405683	0.911707	0.713055	0.430985	0.40369	0.314976	0.800653	0.573562	0.489157	0.366537	0.583036	0.5077	0.303089	0.828755	0.69901	0.932734
DDB_G0268102	0.705682	0.514046	0.393425	0.394923	0.405262	0.379253	0.142955	0.212927	0.266256	0.787828	0.553753	0.351725	0.311735	0.363368	0.076443	0.134275	0.154829	0.993538	0.753218	0.541843	0.655766	0.329735	0.391639	0.392998	0.948885	0.598977	0.701413	0.348087	0.44273	0.418969	0.917779	0.719971	0.4295	0.43598	0.43987	0.806431	0.501863	0.443475	0.470901	0.529058	0.504486	0.48165	0.796822	0.75565	0.971684
DDB_G0268104	0.77071	0.659534	0.653039	0.537107	0.454576	0.294202	0.166014	0.000213853	0.000367674	0.941977	0.876746	0.646836	0.545869	0.582783	0.359536	0.000497815	0.000604508	0.994925	0.777246	0.631957	0.642865	0.389444	0.000510154	0.000686286	0.958507	0.758002	0.591285	0.283439	0.000198979	0.000182429	0.939205	0.440255	0.17797	9.39e-05	0.000115288	0.805852	0.511119	0.000485758	0.000367112	0.690527	0.00824494	0.00284684	0.0596268	0.0134809	0.702967
DDB_G0268106	0.739249	0.61144	0.612647	0.46794	0.194245	0.431827	0.131583	0.301673	0.338226	0.930433	0.856079	0.601266	0.304856	0.576587	0.201941	0.360793	0.397751	0.992864	0.729461	0.366651	0.627316	0.211333	0.340576	0.357515	0.945244	0.484793	0.706457	0.213944	0.39512	0.41326	0.807503	0.695611	0.217444	0.392328	0.402173	0.619861	0.446952	0.293127	0.336504	0.362404	0.471302	0.458956	0.67853	0.635683	0.970137
DDB_G0268108	0.728268	0.106589	0.0506234	0.0237197	0.0245881	0.00979829	0.00565853	0.00690328	0.0337371	0.375711	0.144138	0.0434916	0.0334509	0.0154188	0.00603078	0.00689603	0.0355979	0.988943	0.656708	0.461448	0.526434	0.291282	0.248676	0.307436	0.924466	0.608266	0.642793	0.382941	0.326558	0.380401	0.87876	0.631281	0.385462	0.327926	0.368591	0.701612	0.389692	0.319194	0.378185	0.603233	0.432039	0.430733	0.844912	0.732828	0.965725
DDB_G0268110	0.286222	0.202642	0.171066	0.180085	0.145124	0.327375	0.375472	0.315064	0.202045	0.936805	0.868486	0.554872	0.514306	0.40831	0.112252	0.0939923	0.389246	0.994601	0.705177	0.584671	0.482761	0.103096	0.0847123	0.36878	0.936937	0.713643	0.535451	0.106045	0.0839362	0.427145	0.879671	0.715287	0.166897	0.186884	0.491328	0.701042	0.257302	0.187078	0.420598	0.47716	0.449397	0.510468	0.821816	0.563335	0.935583
DDB_G0268112	0.544907	0.14937	0.500353	0.0289541	0.00240318	0.00778147	0.323541	0.200238	0.290924	0.889786	0.845213	0.340197	0.070782	0.219642	0.404346	0.375068	0.417348	0.983912	0.50211	0.103381	0.383721	0.244363	0.244357	0.275729	0.793241	0.108693	0.228099	0.479035	0.421145	0.449022	0.887417	0.634803	0.144815	0.164483	0.183962	0.655701	0.0444297	0.0418171	0.0508975	0.122603	0.103508	0.108231	0.834657	0.756755	0.969556
DDB_G0268114	0.0153659	0.00067088	0.00146763	5.32e-05	6.29e-05	0.00170319	0.0295642	7.85e-05	0.000108113	0.825865	0.605907	0.0192812	0.0473027	0.615174	0.311737	0.0704294	0.0089916	0.988212	0.0956765	0.206693	0.429952	0.0334475	0.298092	0.0116062	0.793778	0.613211	0.388601	0.0522507	0.3933	0.127768	0.859491	0.0139269	0.00172294	0.0974099	0.446711	0.122041	0.00743147	0.437619	0.249185	0.405889	0.0787719	0.00474212	0.0557462	0.0089514	0.730392
DDB_G0268116	0.262446	0.0598264	0.0378673	0.0239206	0.00966801	0.0252204	0.0183246	0.0308412	0.146816	0.924739	0.819739	0.586406	0.438489	0.57759	0.401101	0.391412	0.411503	0.993717	0.762087	0.523557	0.652202	0.408237	0.39178	0.334446	0.954414	0.698171	0.725355	0.475828	0.409049	0.287246	0.921759	0.728992	0.485849	0.42285	0.307371	0.827768	0.589183	0.415336	0.263313	0.660086	0.50424	0.391855	0.81869	0.62396	0.963693
DDB_G0268118	0.745733	0.46397	0.432672	0.191464	0.0489118	0.117883	0.00539656	0.0663739	0.297877	0.925908	0.84148	0.545932	0.19847	0.404595	0.0278928	0.198167	0.439975	0.994625	0.737813	0.557937	0.678588	0.146033	0.406471	0.448529	0.945228	0.726267	0.746819	0.212332	0.459404	0.491864	0.85901	0.710505	0.118468	0.40034	0.449895	0.843821	0.575665	0.511618	0.45827	0.51909	0.548353	0.512828	0.770718	0.421352	0.97294
DDB_G0268120	0.00557765	0.461652	0.362556	0.234925	0.357497	0.205489	0.116308	0.00038641	0.0139316	0.154388	0.135665	0.033327	0.00176043	0.0279092	0.0289711	0.316765	0.356067	0.98503	0.603176	0.389084	0.489034	0.273535	0.00430464	0.0634405	0.906681	0.457583	0.595605	0.347714	0.0112555	0.123838	0.790816	0.579804	0.354202	0.00762836	0.0845454	0.574535	0.256866	0.000749579	0.0211126	0.512064	0.0122824	0.129331	0.1526	0.377026	0.943562
DDB_G0268122	0.0241527	0.136819	0.526115	0.508977	0.246481	0.108798	0.0272321	0.00575144	0.0699219	0.74394	0.18778	0.0129152	0.00109953	0.000300628	0.000128517	2.73e-05	0.000909407	0.982349	0.2109	0.0152828	0.00374571	0.000687903	0.000113212	0.00333682	0.911382	0.194597	0.054069	0.00682944	0.000929935	0.0223601	0.858256	0.354493	0.0559332	0.0115269	0.116681	0.798435	0.38063	0.155493	0.382384	0.565635	0.273136	0.454067	0.817115	0.738672	0.956617
DDB_G0268124	0.144528	0.462874	0.56757	0.342744	0.304144	0.323317	0.0689383	0.272034	0.260238	0.850365	0.419137	0.114571	0.0948527	0.0942216	0.0321973	0.0653327	0.103746	0.987943	0.468662	0.343469	0.362915	0.0650696	0.218516	0.179545	0.882804	0.58521	0.551044	0.0839344	0.33484	0.287374	0.874589	0.62498	0.298504	0.294714	0.357326	0.720074	0.279171	0.36601	0.362494	0.437327	0.362702	0.407866	0.540922	0.703292	0.95283
DDB_G0268126	0.264682	0.326025	0.455332	0.299742	0.411132	0.435613	0.033378	0.0221632	0.14191	0.924265	0.730344	0.532764	0.193817	0.300642	0.394672	0.410317	0.42493	0.991413	0.749302	0.40933	0.521727	0.334441	0.284873	0.37391	0.948525	0.657861	0.675629	0.277917	0.17944	0.313133	0.88818	0.662426	0.341417	0.236566	0.349895	0.822891	0.150639	0.0792605	0.278837	0.215396	0.102513	0.324073	0.847499	0.591553	0.942137
DDB_G0268128	0.667679	0.539361	0.538041	0.386409	0.307742	0.356428	0.294494	0.232428	0.267718	0.903817	0.807372	0.525955	0.399198	0.500171	0.354292	0.284318	0.320836	0.989236	0.658548	0.45844	0.547323	0.353276	0.265309	0.283389	0.923432	0.614167	0.634944	0.406209	0.316642	0.335851	0.880378	0.62253	0.404616	0.314176	0.324865	0.724509	0.47921	0.352827	0.348795	0.569137	0.381616	0.3739	0.801331	0.700693	0.955506
DDB_G0268130	0.385635	0.581566	0.481309	0.00782414	4.24e-05	0.000512293	1.93e-05	1.26e-06	3.95e-05	0.910824	0.627542	0.0185553	0.000117396	0.00072647	5.64e-05	5.37e-06	0.000151993	0.984431	0.0526693	0.000210008	0.00144835	5.14e-05	3.17e-06	9.78e-05	0.720723	0.00299717	0.0435392	0.000667829	3.68e-05	0.0010324	0.674435	0.630163	0.0872011	0.00773912	0.0740809	0.260725	0.549773	0.215921	0.378405	0.0549062	0.00189749	0.025501	0.739443	0.757009	0.949234
DDB_G0268132	0.668569	0.544218	0.34443	0.303347	0.257221	0.349184	0.165188	0.171079	0.243515	0.754297	0.398709	0.216798	0.18845	0.413373	0.0884815	0.116628	0.199141	0.992039	0.745267	0.57099	0.549601	0.413115	0.332771	0.336015	0.952922	0.71879	0.510447	0.523827	0.398248	0.383985	0.922935	0.507092	0.514521	0.370264	0.352861	0.784993	0.585429	0.504297	0.494719	0.42015	0.497781	0.507895	0.844722	0.705267	0.977263
DDB_G0268134	0.543031	0.617355	0.395878	0.462243	0.420121	0.437062	0.21115	0.223713	0.169898	0.892688	0.72221	0.483973	0.279257	0.288903	0.0382527	0.034384	0.0372717	0.989316	0.762541	0.582161	0.622895	0.149314	0.153087	0.106999	0.937919	0.537717	0.552687	0.0577947	0.0607273	0.0404304	0.923949	0.702593	0.170992	0.18246	0.124398	0.826026	0.365319	0.346491	0.237337	0.430348	0.38343	0.287032	0.846661	0.728353	0.971732
DDB_G0268136	0.757779	0.63831	0.615792	0.435835	0.389247	0.459501	0.0011377	1.72e-06	0.000229707	0.939597	0.865566	0.575526	0.51039	0.614447	0.00180543	3.15e-06	0.000456837	0.993951	0.712977	0.580413	0.686605	0.00240175	1.75e-06	0.000776862	0.938133	0.700099	0.73033	0.00300931	1.46e-06	0.000296347	0.907739	0.65866	0.00370187	8.79e-07	0.00010979	0.813137	0.00432951	1.09e-06	0.00010692	0.00408357	2.06e-06	0.000310169	0.00317627	0.0807655	0.942896
DDB_G0268138	0.770038	0.137104	0.00736634	0.000252542	1.04e-05	4.08e-07	1.63e-05	7.33e-07	9.73e-06	0.700779	0.0921412	0.00186521	3.92e-05	2.05e-06	6.65e-05	2.97e-06	4.53e-05	0.989476	0.219753	0.00268447	9.57e-05	0.00212021	7.32e-05	0.00072215	0.85378	0.00621171	0.000207494	0.00316597	0.000116066	0.000653244	0.306623	0.00336195	0.0161565	0.00118692	0.00288819	0.612276	0.495497	0.276976	0.168668	0.428543	0.497026	0.289709	0.731803	0.640299	0.93
DDB_G0268140	0.082462	0.190481	0.41353	0.499077	0.450093	0.00201416	0.368907	0.150856	0.0440822	0.92105	0.732757	0.228955	0.0509937	0.608733	0.123132	0.156005	0.443235	0.994357	0.608521	0.25189	0.25652	0.286573	0.407563	0.443721	0.948179	0.654567	0.170475	0.484893	0.463529	0.422021	0.932511	0.0499553	0.524444	0.385548	0.192025	0.0195127	0.580718	0.381912	0.0938611	0.0429188	0.032905	0.278276	0.781844	0.448479	0.948474
DDB_G0268142	0.293104	0.649367	0.576734	0.17642	0.000641039	0.412457	0.000328201	0.000633645	0.00676374	0.857277	0.745599	0.0267252	0.000115884	0.289814	7.03e-05	9.65e-05	0.00162224	0.994394	0.437525	0.00401914	0.602635	0.00103383	0.00192191	0.0187503	0.924391	0.0513934	0.41186	0.00964178	0.0208206	0.109008	0.571162	0.0593112	0.0393489	0.0875541	0.240524	0.000313843	0.524321	0.48139	0.476342	7.91e-05	6.22e-05	0.000652207	0.813713	0.668453	0.971183
DDB_G0268144	0.483844	0.0139029	0.00302298	0.00136258	0.00642708	0.036478	0.23629	0.271529	0.0714337	0.559575	0.155161	0.0400128	0.105387	0.445891	0.247146	0.0989038	0.027267	0.994047	0.698913	0.621164	0.636134	0.00535845	0.00612791	0.00606891	0.959211	0.756232	0.388495	0.00165881	0.00233598	0.00308756	0.941298	0.278591	0.000950431	0.00169292	0.00212187	0.739035	0.00977208	0.0127909	0.010435	0.0950595	0.0309145	0.0120462	0.384262	0.0373605	0.927598
DDB_G0268146	0.0238813	0.420208	0.568765	0.278962	0.194816	0.296929	0.321649	0.13629	0.105563	0.625474	0.169259	0.00554665	0.00162405	0.0338899	0.0085567	0.00263147	0.0131996	0.991354	0.294298	0.0927672	0.610111	0.259247	0.0680532	0.0668528	0.85546	0.410358	0.634006	0.363948	0.209187	0.180745	0.930211	0.180784	0.104055	0.422441	0.405397	0.211705	0.129152	0.471902	0.44684	0.602967	0.0649191	0.0504995	0.349231	0.190892	0.970658
DDB_G0268148	0.586248	0.125858	0.0301936	0.000810476	0.00214096	0.14651	0.00382668	0.0304195	0.0247238	0.483402	0.191891	0.00648836	0.00945381	0.257455	0.0106277	0.0330668	0.0598761	0.988309	0.200848	0.259197	0.629507	0.260388	0.359652	0.341272	0.861501	0.648166	0.591741	0.426457	0.225555	0.414484	0.898721	0.155929	0.232565	0.0226322	0.189604	0.46718	0.557371	0.122675	0.422057	0.333222	0.409182	0.353311	0.641509	0.777127	0.94914
DDB_G0268150	0.731425	0.603039	0.387944	0.457585	0.37523	0.421161	0.351695	0.290695	0.32862	0.927817	0.717529	0.592474	0.469807	0.5678	0.421804	0.350133	0.387113	0.982433	0.720502	0.531031	0.616858	0.418116	0.329416	0.346734	0.870205	0.483276	0.517684	0.295532	0.250611	0.315064	0.912478	0.68642	0.47009	0.382343	0.39169	0.784797	0.547519	0.423968	0.421328	0.637166	0.458591	0.447821	0.847131	0.751862	0.968369
DDB_G0268152	0.598273	0.610735	0.627562	0.242671	0.301732	0.0351027	0.328242	0.240794	0.286764	0.932759	0.730435	0.105385	0.159325	0.398035	0.235	0.0989629	0.202187	0.992185	0.337721	0.299334	0.278031	0.333746	0.165866	0.223756	0.871948	0.614666	0.123356	0.442979	0.33089	0.354797	0.807296	0.00608613	0.271633	0.384799	0.263014	0.0754585	0.539486	0.398849	0.445071	0.0833043	0.00897342	0.076583	0.813735	0.753802	0.964948
DDB_G0268154	0.701834	0.617745	0.591054	0.262678	0.0435976	0.20908	0.00511555	0.00112266	0.00611161	0.905688	0.728803	0.167785	0.00893694	0.0751683	0.000847593	0.000163796	0.000956555	0.993797	0.531403	0.0382018	0.258481	0.00235093	0.00036944	0.00190236	0.929536	0.136151	0.441687	0.00330978	0.000444027	0.00224706	0.614546	0.568176	0.00416413	0.000508035	0.00182783	0.813711	0.127781	0.0167339	0.0341303	0.135475	0.0162205	0.0419723	0.871413	0.78831	0.978071
DDB_G0268156	0.622668	0.405043	0.360455	0.0983176	0.135458	0.350325	0.0594816	0.169871	0.197981	0.918148	0.794063	0.417318	0.3929	0.580268	0.241253	0.349221	0.371032	0.992979	0.707679	0.58241	0.659584	0.379617	0.400567	0.276035	0.937833	0.736841	0.682622	0.421355	0.450264	0.232131	0.924878	0.55127	0.507316	0.39218	0.173	0.760007	0.546244	0.48851	0.233165	0.460298	0.496648	0.41784	0.789834	0.482412	0.925343
DDB_G0268158	0.0086749	0.00306114	0.000227208	0.00798483	0.00135202	0.000312993	0.33924	0.0970994	0.288286	0.932578	0.743541	0.621181	0.288941	0.57126	0.0328846	5.04e-05	0.000691539	0.989281	0.73729	0.275103	0.650805	0.019966	2.51e-05	0.000297934	0.831454	0.149163	0.682312	0.00289185	2.61e-06	2.79e-05	0.856498	0.642901	0.121063	0.000168103	0.00187518	0.432388	0.0358765	2.49e-05	0.000304367	0.0229487	1e-05	0.00010047	0.416145	0.487737	0.9371
DDB_G0268160	0.68771	0.643149	0.474806	0.249221	0.142104	0.234622	0.00690989	0.000865058	0.00384326	0.928142	0.84957	0.53678	0.373208	0.463707	0.00582295	0.000315913	0.00136864	0.990897	0.630859	0.354336	0.508984	0.010303	0.000830558	0.00353341	0.939372	0.650575	0.627431	0.00655365	0.000231978	0.000904301	0.926006	0.689443	0.00939395	0.000207085	0.000767298	0.808674	0.010621	0.000181894	0.000556318	0.0347367	0.00060587	0.00193754	0.278725	0.406481	0.963633
DDB_G0268162	0.550043	0.170712	0.154704	0.141727	0.0838979	0.0250426	0.00164392	0.000922386	0.00351166	0.918027	0.830969	0.609763	0.451289	0.353019	0.011825	0.00584972	0.011685	0.994574	0.782182	0.543434	0.507353	0.0063275	0.00254674	0.00433699	0.955584	0.71521	0.686963	0.0139659	0.00607158	0.00932191	0.906937	0.525349	0.00860333	0.00362216	0.00675949	0.815646	0.0840672	0.0341427	0.0428326	0.0956279	0.0301173	0.0274755	0.870996	0.749246	0.974583
DDB_G0268164	0.55374	0.232839	0.136393	0.0817079	0.0422231	0.0911933	0.0572335	0.0415454	0.0364076	0.910597	0.760515	0.51579	0.289013	0.509247	0.299989	0.266378	0.227097	0.993395	0.74164	0.52741	0.664461	0.43192	0.384867	0.373959	0.949294	0.704558	0.731396	0.50777	0.444925	0.457917	0.854779	0.714251	0.468594	0.42678	0.38458	0.802388	0.582172	0.46388	0.489647	0.660428	0.516461	0.487092	0.849176	0.761327	0.970427
DDB_G0268166	0.20066	0.550694	0.534254	0.414753	0.339289	0.338248	0.191052	0.272203	0.289971	0.551059	0.498427	0.235722	0.0988584	0.0618458	0.0158258	0.0476658	0.0536696	0.991436	0.639886	0.543392	0.437505	0.155369	0.285409	0.272597	0.92169	0.685814	0.498551	0.163106	0.316226	0.288331	0.868481	0.613636	0.288167	0.341921	0.293115	0.588099	0.203125	0.361236	0.309155	0.534545	0.37593	0.381786	0.705198	0.658832	0.95341
DDB_G0268168	0.717947	0.627352	0.627501	0.474712	0.257617	0.265888	0.0606696	0.0552983	0.038072	0.91325	0.821647	0.395198	0.315546	0.37646	0.0833511	0.0779793	0.0474274	0.994099	0.688925	0.551561	0.619774	0.183942	0.157344	0.0988588	0.938536	0.666806	0.665507	0.185478	0.15376	0.112729	0.782307	0.435688	0.0739432	0.0538149	0.0416476	0.841817	0.53372	0.45762	0.348914	0.616147	0.495383	0.366501	0.865714	0.725793	0.951984
DDB_G0268170	0.613235	0.509959	0.469736	0.322633	0.304265	0.282603	0.286157	0.239082	0.264494	0.858994	0.831674	0.55414	0.4303	0.521119	0.294987	0.295638	0.347604	0.98201	0.53814	0.419277	0.403509	0.344387	0.24065	0.254419	0.934229	0.645994	0.668534	0.331263	0.337454	0.374392	0.882887	0.66433	0.296853	0.315889	0.345909	0.71999	0.45271	0.370723	0.369581	0.421768	0.373891	0.388701	0.761168	0.648197	0.952604
DDB_G0268172	0.295526	0.486309	0.402203	0.327049	0.263192	0.303167	0.136033	0.214522	0.190671	0.742409	0.163419	0.352582	0.0733224	0.112593	0.00616607	0.126079	0.0389079	0.973621	0.632785	0.380822	0.471711	0.133472	0.254035	0.174528	0.810863	0.523143	0.549574	0.35125	0.182039	0.327544	0.815084	0.512613	0.111978	0.292181	0.169537	0.680493	0.334292	0.285676	0.286097	0.405969	0.30808	0.308666	0.510409	0.727619	0.905807
DDB_G0268174	0.58399	0.440168	0.570625	0.41945	0.339677	0.386545	0.0311341	0.000111936	0.0223702	0.877349	0.74872	0.452822	0.332722	0.431505	0.146113	0.000976777	0.0949473	0.983	0.5766	0.367559	0.464965	0.165057	0.000976305	0.0933562	0.93309	0.647483	0.665301	0.0618062	0.000202249	0.0391135	0.896782	0.653315	0.0590872	0.000141261	0.0333181	0.754091	0.0878972	0.000195598	0.0352559	0.123323	0.000245117	0.0499033	0.220224	0.656764	0.86962
DDB_G0268176	0.516548	0.49364	0.597686	0.445429	0.369229	0.457714	0.302813	0.341009	0.197206	0.928307	0.643991	0.514168	0.440867	0.32147	0.390225	0.1839	0.383775	0.98602	0.695434	0.545346	0.503531	0.439612	0.265124	0.29996	0.903266	0.612342	0.717771	0.457648	0.391125	0.174903	0.919229	0.634681	0.40637	0.383998	0.350391	0.750312	0.525363	0.413766	0.355851	0.587836	0.487894	0.226209	0.806146	0.597985	0.931672
DDB_G0268178	0.625002	0.588884	0.576696	0.356205	0.171711	0.211052	0.232308	0.180465	0.273354	0.890121	0.808425	0.537698	0.463667	0.552673	0.355569	0.365607	0.189935	0.991919	0.675805	0.296242	0.396858	0.337956	0.203123	0.273459	0.940575	0.489536	0.548032	0.44374	0.255503	0.271252	0.785781	0.589056	0.506257	0.178103	0.163182	0.818107	0.383951	0.494091	0.135717	0.5527	0.467559	0.140347	0.655297	0.432636	0.899188
DDB_G0268180	0.563664	0.510268	0.572588	0.0303189	0.00484071	0.059971	0.0831067	0.000270551	0.00159023	0.910875	0.730209	0.0396025	0.0105373	0.330097	0.117376	0.000685279	0.00333446	0.974523	0.0340828	0.00438079	0.462772	0.0416241	0.000109564	0.00061561	0.797542	0.171782	0.0803285	0.367399	0.00418884	0.0157543	0.894326	0.000808333	0.477724	0.05621	0.126133	0.000540098	0.538006	0.260196	0.283345	0.00520123	6.9e-06	3.24e-05	0.492873	0.397408	0.947556
DDB_G0268182	0.765679	0.148497	0.286056	0.0769906	0.00745683	0.015068	0.0100685	0.0234468	0.0183579	0.844545	0.835148	0.370229	0.0715459	0.161963	0.0820665	0.133749	0.100243	0.990572	0.750371	0.336168	0.655588	0.305586	0.385392	0.300719	0.954189	0.666772	0.584743	0.439915	0.452678	0.432957	0.93453	0.725034	0.513868	0.460011	0.470687	0.759977	0.603558	0.477142	0.507884	0.617855	0.523395	0.493101	0.853226	0.780542	0.973926
DDB_G0268184	0.373017	0.01204	0.0766711	0.00261612	7.68e-05	0.000185526	1.59e-05	2.61e-06	7.46e-05	0.778879	0.81837	0.251679	0.0131814	0.0350466	0.00105446	0.000154349	0.00466825	0.98817	0.477174	0.0136113	0.0497985	0.000340257	3.01e-05	0.000802578	0.899866	0.102683	0.196264	0.00259882	0.000215175	0.00704502	0.725135	0.542665	0.00785935	0.000397625	0.0165861	0.814391	0.0461725	0.00115725	0.0348911	0.0387403	0.00105506	0.0335102	0.598472	0.74976	0.944857
DDB_G0268186	0.747872	0.643323	0.636934	0.441003	0.26182	0.457501	0.237632	0.328988	0.0921517	0.926638	0.854082	0.532364	0.298507	0.518814	0.335363	0.381837	0.153427	0.993871	0.728055	0.463025	0.672336	0.236423	0.328927	0.0606825	0.944797	0.625666	0.719569	0.288916	0.3738	0.0935127	0.933289	0.672602	0.128466	0.191798	0.0241566	0.692914	0.0920411	0.117519	0.0111161	0.305602	0.33514	0.0551629	0.843272	0.631713	0.914895
DDB_G0268188	0.662502	0.547655	0.626586	0.0603002	0.109968	0.344304	0.19538	0.254039	0.14172	0.89139	0.653594	0.0189339	0.0282798	0.20618	0.108596	0.110811	0.0412207	0.982928	0.0637782	0.0772214	0.428574	0.301382	0.23068	0.0638132	0.814403	0.528596	0.68321	0.325524	0.396882	0.313798	0.910114	0.292744	0.0627508	0.0902878	0.473372	0.669364	0.33383	0.282119	0.490325	0.620636	0.462021	0.352811	0.841795	0.620846	0.949619
DDB_G0268190	0.639609	0.31457	0.353512	0.0975559	0.00388675	0.00270732	7.24e-05	0.000110643	0.000203894	0.917093	0.821782	0.46086	0.0335584	0.0294453	0.000232769	0.000367103	0.000768391	0.993277	0.741713	0.112066	0.0999237	0.000593808	0.000947192	0.0010001	0.94101	0.24091	0.186981	0.00103902	0.00151107	0.00243781	0.651498	0.234312	0.000986384	0.00143744	0.00193923	0.832604	0.0407283	0.0694115	0.08493	0.0831246	0.117299	0.130226	0.854435	0.711808	0.961847
DDB_G0268192	0.502618	0.0767734	0.0943458	0.0164458	0.00615823	0.385504	0.173905	0.0765771	0.139055	0.240991	0.285019	0.0214046	0.00836224	0.28083	0.0715266	0.0276376	0.105802	0.988986	0.71855	0.482775	0.237469	0.231193	0.279779	0.329052	0.927666	0.620377	0.346063	0.199721	0.192547	0.31271	0.915092	0.187639	0.154589	0.202666	0.277005	0.195	0.130285	0.140623	0.212945	0.578256	0.31113	0.350681	0.837707	0.725686	0.967821
DDB_G0268194	0.753973	0.55374	0.572432	0.422257	0.0975192	0.06877	0.135605	0.00176475	0.0057643	0.940444	0.875641	0.615631	0.329395	0.305091	0.375836	0.00364641	0.00682787	0.994934	0.764932	0.487147	0.451896	0.46053	0.00362785	0.00666671	0.94807	0.591344	0.475487	0.502727	0.00362305	0.0059299	0.916772	0.634559	0.496944	0.0265428	0.0488405	0.847768	0.615118	0.0343364	0.0282344	0.68295	0.0394567	0.0291589	0.107175	0.0608832	0.949656
DDB_G0268196	0.0214607	0.0160661	0.00127177	5.57e-05	2.34e-05	9.74e-05	0.00139305	0.365255	0.193133	0.932666	0.720376	0.0985791	0.0275669	0.0951341	0.396636	0.0020403	0.00355707	0.979813	0.13957	0.0298325	0.12494	0.38117	0.00189063	0.0040881	0.865326	0.366615	0.520399	0.161606	0.00023931	0.000728686	0.903822	0.665429	0.0126457	1.52e-05	6.93e-05	0.763409	0.0087225	9.48e-06	3.6e-05	0.0317926	5.2e-05	0.000222829	0.00615471	0.00413106	0.851515
DDB_G0268198	0.000703163	0.000305629	0.000117869	0.000281938	1.08e-05	0.000125021	4.16e-05	6.35e-05	0.000548397	0.901541	0.681897	0.44499	0.168366	0.559985	0.3831	0.335706	0.400512	0.915984	0.339012	0.0365287	0.534858	0.211824	0.372494	0.37485	0.929266	0.636111	0.502648	0.377335	0.0909182	0.187299	0.842929	0.577926	0.346654	0.136105	0.216577	0.437507	0.392327	0.043423	0.115254	0.573198	0.422563	0.444149	0.719136	0.688781	0.968758
DDB_G0268200	0.658699	0.557898	0.474691	0.389607	0.297913	0.366009	0.00289905	7.29e-05	0.00655092	0.908079	0.771875	0.518769	0.392621	0.500265	0.00652167	0.000185263	0.0153435	0.984157	0.73357	0.47345	0.632848	0.00542896	7.56e-05	0.00527564	0.879792	0.565589	0.537658	0.016603	0.000392373	0.0321462	0.878466	0.700253	0.00267986	3.54e-05	0.00342531	0.727426	0.00978945	0.000121102	0.01122	0.0109146	6.58e-05	0.00566748	0.544631	0.4355	0.866164
DDB_G0268202	0.339614	0.141299	0.336268	0.414649	0.179203	0.194547	0.017122	0.00663575	0.0585677	0.868296	0.856467	0.473156	0.0194311	0.0215104	0.00270281	0.0012042	0.0144931	0.977451	0.538215	0.00478533	0.00478924	0.000327933	0.00010072	0.00125514	0.931632	0.112362	0.0958035	0.00882396	0.0032777	0.0333444	0.544262	0.199434	0.0116147	0.00407426	0.0395879	0.80525	0.30496	0.127212	0.33797	0.294537	0.0926757	0.30686	0.856722	0.767896	0.964018
DDB_G0268204	0.67823	0.30809	0.15594	0.00476696	0.0010214	0.0247487	0.0319677	5.32e-06	5.14e-05	0.797338	0.475961	0.0460312	0.00986883	0.117379	0.125016	4.73e-05	0.000523559	0.992767	0.247543	0.0319206	0.519118	0.0080061	2.51e-06	2.71e-05	0.73816	0.0802619	0.694049	0.00317187	6.35e-07	6.38e-06	0.876975	0.527904	0.000508145	1.45e-07	1.28e-06	0.336236	0.000465191	1.43e-07	7.14e-07	0.00321107	4.07e-07	3.06e-06	0.010042	0.0405108	0.968304
DDB_G0268206	0.098038	0.446945	0.538809	0.367802	0.28943	0.269989	0.301937	0.180213	0.297435	0.734647	0.142942	0.0237914	0.0131635	0.517851	0.0187264	0.00743287	0.0601	0.976385	0.428979	0.237441	0.656329	0.203517	0.0860348	0.236585	0.921141	0.611146	0.482729	0.412485	0.287208	0.35666	0.886524	0.363037	0.40917	0.330955	0.336634	0.492355	0.487842	0.364212	0.362608	0.355351	0.188405	0.31753	0.77699	0.713674	0.949544
DDB_G0268208	0.729287	0.0230464	0.00131415	0.000294221	0.000427045	0.00391115	0.00433098	0.0143098	0.156201	0.110899	0.00353277	0.00044135	0.000538653	0.00448173	0.00374678	0.0116724	0.154896	0.994731	0.776561	0.626663	0.678141	0.455125	0.124658	0.0631155	0.958354	0.75588	0.613887	0.389028	0.0298658	0.0127364	0.941467	0.39054	0.228131	0.00869642	0.00465859	0.657848	0.391518	0.0217081	0.00979327	0.674888	0.28666	0.0682908	0.640312	0.220649	0.89196
DDB_G0268210	0.0567727	0.150729	0.426145	0.414493	0.00111197	0.0976184	0.00634694	0.300394	0.354155	0.869058	0.453809	0.00900191	1.09e-05	0.000450662	3.11e-05	0.000992147	0.00421529	0.991306	0.0523877	4.68e-05	0.00203798	5.03e-05	0.00329508	0.0108083	0.588186	0.000273886	0.0146717	0.000409489	0.0554896	0.0990659	0.276893	0.672241	0.10373	0.307074	0.392385	0.383113	0.0962687	0.00053919	0.00243438	0.397112	0.0793228	0.164376	0.0275939	0.0507862	0.976096
DDB_G0268212	0.744407	0.597399	0.524062	0.44505	0.214894	0.288964	0.355747	0.335731	0.0822482	0.930766	0.838021	0.613933	0.408167	0.528296	0.443069	0.367508	0.112926	0.994222	0.764344	0.541255	0.644196	0.447405	0.366643	0.156925	0.952023	0.708656	0.727898	0.471019	0.348525	0.195729	0.932794	0.73679	0.506806	0.324818	0.105087	0.841641	0.530256	0.187859	0.0451593	0.62966	0.245535	0.0625404	0.761797	0.285843	0.890899
DDB_G0268214	0.692339	0.433847	0.182033	0.355289	0.157854	0.435704	0.000438892	1.13e-06	7.9e-06	0.904319	0.696313	0.602561	0.397552	0.525287	0.000383144	9.78e-07	1.04e-05	0.985437	0.672125	0.496443	0.447217	0.000835814	9.14e-06	8.58e-05	0.899847	0.652101	0.254324	6.44e-05	2.52e-07	2.62e-06	0.898466	0.579376	0.000123368	1.28e-07	5.46e-07	0.524458	0.000226736	3.04e-07	3.2e-06	0.00174931	1.28e-06	7.89e-06	0.000428869	0.00102142	0.977544
DDB_G0268216	0.183226	0.272811	0.304265	0.427448	0.426088	0.115174	0.0315899	0.034365	0.243881	0.914	0.807619	0.307187	0.0591924	0.541477	0.429624	0.380285	0.249291	0.993297	0.667182	0.211597	0.663097	0.382717	0.375048	0.353746	0.9241	0.36965	0.715625	0.414828	0.392412	0.412457	0.906869	0.56374	0.18707	0.202595	0.395986	0.390049	0.0655207	0.0559095	0.263961	0.612466	0.477252	0.432329	0.840042	0.572555	0.923001
DDB_G0268218	0.445756	0.0569102	0.139523	0.0590654	0.00864577	0.0123352	0.000800843	0.000727553	0.0314291	0.865395	0.81869	0.492278	0.26227	0.360144	0.0491525	0.0491841	0.352558	0.992297	0.768586	0.546379	0.667133	0.110959	0.140175	0.431343	0.937783	0.673615	0.670244	0.151819	0.163494	0.461503	0.879266	0.712467	0.0944578	0.115439	0.452799	0.82112	0.447294	0.450144	0.480672	0.338243	0.322209	0.515323	0.871392	0.487826	0.919318
DDB_G0268220	0.627915	0.520505	0.487606	0.263124	0.322823	0.352256	0.375046	0.289879	0.408809	0.936041	0.673036	0.124157	0.154734	0.241903	0.458547	0.413621	0.369547	0.991968	0.260512	0.280867	0.38786	0.466943	0.259915	0.315699	0.861345	0.704935	0.728152	0.441498	0.134625	0.39981	0.932458	0.71303	0.162054	0.0342364	0.298223	0.840388	0.370057	0.0957464	0.429833	0.477354	0.114218	0.45056	0.839449	0.766039	0.956086
DDB_G0268222	0.769176	0.653443	0.660071	0.252855	0.00958691	0.475378	0.00139759	0.00152248	0.025059	0.942322	0.873568	0.222981	0.00339447	0.624063	0.000554885	0.000537657	0.00965708	0.994728	0.308009	0.00371405	0.701195	0.000931827	0.000742899	0.0105936	0.887477	0.0524042	0.745357	0.0039949	0.00352691	0.0497951	0.849749	0.165037	0.237655	0.286759	0.464737	0.00669866	0.0364297	0.0526215	0.407999	0.000838606	0.000315497	0.00576494	0.841567	0.545312	0.955141
DDB_G0268224	0.46013	0.0795565	0.0247861	0.00387863	0.030293	0.408127	0.284066	0.250159	0.213828	0.87427	0.63984	0.218891	0.39529	0.482755	0.0628393	0.154938	0.213401	0.992403	0.431426	0.536024	0.249847	0.00551647	0.0280358	0.050311	0.872768	0.658363	0.159922	0.00272118	0.0119068	0.0272069	0.859411	0.0502797	0.00113483	0.00255411	0.00590937	0.421581	0.0134882	0.0366069	0.0621542	0.325568	0.455944	0.401922	0.468405	0.324602	0.973496
DDB_G0268226	0.159106	0.00242304	0.00221177	0.0683667	0.0663826	0.0145137	0.0151875	0.00225696	0.00225949	0.918516	0.833017	0.650335	0.446336	0.504956	0.467549	0.414335	0.450617	0.995094	0.751948	0.0468801	0.0531266	0.292421	0.430988	0.456571	0.952079	0.105444	0.0955638	0.355915	0.473519	0.499709	0.858201	0.507454	0.53458	0.459717	0.470768	0.847183	0.482066	0.0557008	0.0593558	0.59842	0.0605264	0.0692352	0.787293	0.738697	0.978087
DDB_G0268228	0.512329	0.551	0.48389	0.0337457	0.0523916	0.0145332	0.0824492	0.101304	0.0460602	0.869607	0.645172	0.0674052	0.0586189	0.340182	0.38071	0.383991	0.371773	0.95792	0.0413372	0.0279593	0.0672333	0.137054	0.240714	0.0823632	0.849128	0.562121	0.0916677	0.207023	0.128336	0.0989423	0.928501	0.0112993	0.046492	0.0105441	0.0156168	0.0331642	0.0958169	0.0207469	0.0224673	0.555364	0.259746	0.476111	0.78196	0.720774	0.963892
DDB_G0268230	0.621658	0.460978	0.430132	0.0478219	0.00462883	0.244467	0.0592289	0.0282099	0.108732	0.919576	0.807664	0.323389	0.0789077	0.442645	0.216658	0.159669	0.340203	0.993328	0.517379	0.0949143	0.61693	0.328918	0.218914	0.369581	0.889136	0.199346	0.734041	0.436917	0.312108	0.434607	0.806567	0.455675	0.538382	0.467494	0.465891	0.125581	0.246717	0.227239	0.217963	0.593094	0.308517	0.401431	0.874529	0.778763	0.975046
DDB_G0268232	0.254817	0.0508778	0.0217291	0.0259702	0.00113751	0.000557891	0.000894119	0.00104974	0.0281324	0.923955	0.773083	0.541077	0.139544	0.108373	0.0376458	0.132171	0.432723	0.993664	0.760692	0.336249	0.280484	0.0816048	0.224724	0.417553	0.954055	0.68166	0.582321	0.201028	0.398394	0.418318	0.896264	0.493254	0.234138	0.332433	0.409828	0.847984	0.357587	0.472838	0.191233	0.378284	0.375004	0.109977	0.331242	0.236047	0.897524
DDB_G0268234	0.651612	0.537289	0.498191	0.286642	0.300583	0.361608	0.0684334	0.0571742	0.27813	0.878419	0.681455	0.271937	0.313304	0.52319	0.043001	0.0313267	0.265493	0.988659	0.619214	0.474262	0.532011	0.122524	0.105283	0.311615	0.924552	0.618478	0.570787	0.219692	0.183916	0.360413	0.872062	0.456106	0.289916	0.270049	0.3516	0.694367	0.196033	0.157141	0.386426	0.173032	0.0884825	0.353248	0.817724	0.532337	0.919998
DDB_G0268236	0.411887	0.171008	0.268912	0.410832	0.458308	0.392367	0.346309	0.337728	0.401995	0.851125	0.63484	0.418641	0.304925	0.374932	0.00968505	0.203256	0.417919	0.994252	0.686342	0.263334	0.526868	0.00422039	0.21353	0.233574	0.950915	0.540425	0.707548	0.00985972	0.378535	0.331803	0.93488	0.747234	0.0623441	0.457741	0.46391	0.834002	0.3061	0.509498	0.514413	0.128	0.539919	0.511708	0.383175	0.415672	0.975701
DDB_G0268238	0.590016	0.507059	0.446037	0.394098	0.442515	0.478913	0.378159	0.368053	0.423105	0.92781	0.829733	0.599963	0.422367	0.540755	0.395823	0.356771	0.335703	0.993026	0.759155	0.540158	0.622931	0.432597	0.355318	0.317277	0.949808	0.64511	0.654057	0.444784	0.344924	0.331454	0.921154	0.702018	0.482656	0.402784	0.378828	0.830234	0.585702	0.487942	0.489049	0.663086	0.532446	0.508521	0.858697	0.763555	0.975309
DDB_G0268240	0.724655	0.640434	0.629775	0.377854	0.117391	0.0838399	0.207998	0.00633581	0.00117687	0.933372	0.860956	0.610116	0.358954	0.313181	0.407329	0.0357582	0.00226735	0.993329	0.722345	0.256739	0.208271	0.318752	0.0072853	0.00103801	0.926993	0.566391	0.493253	0.442454	0.0460739	0.00688501	0.840428	0.388766	0.462322	0.0249698	0.000753719	0.807382	0.562512	0.258216	0.00506646	0.552652	0.373643	0.011034	0.465535	0.0163846	0.191786
DDB_G0268244	0.736878	0.423687	0.549912	0.478881	0.460419	0.480328	0.318744	0.332168	0.409435	0.812675	0.727612	0.455251	0.48952	0.37319	0.176781	0.361336	0.455801	0.994445	0.758901	0.355195	0.291968	0.291599	0.37338	0.271486	0.955801	0.65847	0.542394	0.445257	0.447751	0.403122	0.927134	0.661589	0.502229	0.434793	0.413322	0.845718	0.531232	0.454803	0.506547	0.630094	0.318025	0.448863	0.715779	0.585347	0.972596
DDB_G0268246	0.75199	0.552743	0.467137	0.28906	0.292953	0.404534	0.190225	0.0920766	0.342833	0.935447	0.845343	0.5091	0.497229	0.603054	0.139225	0.0572733	0.303132	0.993833	0.719826	0.586666	0.670152	0.0630485	0.0181487	0.148304	0.950685	0.727965	0.722311	0.070586	0.0274185	0.1582	0.923072	0.683525	0.0515327	0.0193087	0.11812	0.820676	0.101365	0.0271468	0.159541	0.179052	0.0442233	0.23522	0.8652	0.763173	0.948562
DDB_G0268248	0.635631	0.472768	0.398907	0.263199	0.132264	0.169781	0.256404	0.0143419	0.246376	0.926824	0.84228	0.578046	0.431597	0.535567	0.226186	0.0106117	0.175355	0.993225	0.738681	0.568932	0.651626	0.186421	0.00512884	0.124699	0.948657	0.725751	0.734485	0.170573	0.0039791	0.113572	0.929188	0.726793	0.167502	0.00302727	0.105464	0.84486	0.174675	0.00207807	0.0620475	0.239301	0.00305173	0.0788583	0.551523	0.698498	0.865288
DDB_G0268250	0.589733	0.489499	0.515781	0.417496	0.289864	0.381734	1.91e-05	7.74e-08	8.68e-07	0.690949	0.763823	0.399464	0.159403	0.451781	9.86e-05	2.17e-07	2.6e-06	0.984286	0.645389	0.499571	0.48563	0.000113266	5.41e-07	5.86e-06	0.920212	0.490866	0.660882	0.000448502	8.96e-07	1.11e-05	0.879691	0.634478	7.72e-05	7.95e-08	5e-07	0.674885	2.39e-05	2.06e-08	1.96e-07	0.000262135	3.65e-07	3.86e-06	0.0493263	0.0621873	0.973702
DDB_G0268252	0.00109754	0.000613429	0.000216304	4.4e-06	2.26e-05	4.37e-05	4.57e-05	2.81e-06	6.93e-05	0.925106	0.792235	0.00295639	0.0379604	0.455974	0.0836089	0.000330106	0.00427301	0.948769	0.000853017	0.00887683	0.17612	0.0144421	8.06e-05	0.000814425	0.163217	0.307092	0.73364	0.313192	0.00190814	0.0198723	0.706035	0.016393	0.0562682	0.274824	0.413745	0.392754	0.514031	0.0469375	0.18272	0.484917	0.00143529	0.0128008	0.0769021	0.258908	0.955328
DDB_G0268254	0.217753	0.622984	0.611173	0.471932	0.0267747	0.0165159	0.000876334	0.0102832	0.0153335	0.514582	0.42364	0.106482	0.289799	0.484845	0.196452	0.378254	0.418883	0.993228	0.747925	0.0734605	0.0455174	0.00111594	0.0124466	0.0177531	0.946204	0.151629	0.0936649	0.00282658	0.0216398	0.029695	0.283036	0.0392381	0.00102313	0.00752962	0.0115677	0.784429	0.0479672	0.114523	0.0873107	0.186384	0.235888	0.191805	0.752969	0.658297	0.976329
DDB_G0268258	0.345202	0.123166	0.0213181	0.0014201	0.0133041	0.0266748	0.0888282	0.00127257	0.025083	0.92851	0.633504	0.104004	0.288655	0.411672	0.0198137	7.56e-05	0.00168437	0.989195	0.329669	0.532735	0.63137	0.0122364	2.28e-05	0.00074173	0.922367	0.734107	0.737603	0.00519013	8.56e-06	0.000217848	0.872844	0.588801	0.00114278	1.15e-06	3.7e-05	0.842931	0.0148987	1.57e-05	0.00032864	0.0363007	3.18e-05	0.000743383	0.453952	0.558244	0.938162
DDB_G0268260	0.0973434	0.0434275	0.00753719	0.000246421	4.75e-05	0.000148253	1.61e-05	4.13e-05	0.000618198	0.884273	0.599356	0.0459341	0.00389708	0.0253955	0.000427492	0.00370083	0.0493316	0.990434	0.258074	0.0295982	0.161872	0.0031284	0.0193335	0.144436	0.85785	0.185072	0.475731	0.011134	0.105917	0.381788	0.852131	0.742244	0.045381	0.454617	0.475964	0.758964	0.352327	0.475208	0.206445	0.130513	0.530094	0.48037	0.348279	0.113608	0.939212
DDB_G0268264	0.778581	0.169134	0.0852936	0.0537507	0.0634153	0.0115672	0.308953	0.0454249	0.19132	0.940057	0.858184	0.614783	0.519878	0.291964	0.475743	0.393251	0.467695	0.995242	0.794884	0.635887	0.6961	0.492616	0.430584	0.447	0.960912	0.760359	0.759559	0.545573	0.47497	0.487381	0.942854	0.755017	0.546142	0.467619	0.479061	0.852501	0.627746	0.524572	0.525939	0.689533	0.560602	0.550257	0.877425	0.79664	0.979182
DDB_G0268266	0.00202732	0.00237353	0.0127772	0.00865477	0.0658359	0.0122496	0.00739741	0.00169683	0.00959741	0.725601	0.260416	0.0644674	0.00635377	0.107109	0.254036	0.247494	0.18648	0.988028	0.520994	0.0490889	0.50747	0.371443	0.376466	0.398044	0.958493	0.353441	0.730762	0.320568	0.244591	0.429183	0.772398	0.722344	0.274573	0.175385	0.354227	0.593558	0.16039	0.0449725	0.148169	0.565001	0.352815	0.502921	0.84851	0.760775	0.970355
DDB_G0268268	0.672155	0.596541	0.601083	0.462468	0.395252	0.458311	0.0204175	0.000673778	0.00256173	0.932107	0.857225	0.626015	0.442556	0.555603	0.00403475	0.00012367	0.000440638	0.993709	0.756847	0.571176	0.651535	0.00960276	0.000347538	0.000725794	0.950771	0.703013	0.71416	0.0116471	0.000331509	0.000896454	0.910655	0.706158	0.00828889	0.000181184	0.000531758	0.797417	0.0300682	0.000557649	0.00148456	0.0381423	0.000659955	0.00136314	0.7344	0.700598	0.957662
DDB_G0268270	0.626088	0.111728	0.251633	0.390387	0.454193	0.403791	0.0057101	2.13e-06	4.84e-05	0.930507	0.870957	0.645823	0.301167	0.613901	0.00484353	2.64e-06	7.52e-05	0.994758	0.740888	0.0506177	0.468358	0.000763106	2.84e-07	9.18e-06	0.957052	0.22689	0.710825	0.00150073	6.27e-07	1.93e-05	0.816918	0.748133	0.00527212	1.17e-06	3.32e-05	0.67528	0.0127727	1.29e-06	2.99e-05	0.00471443	5.05e-07	1.14e-05	0.0542986	0.17615	0.976988
DDB_G0268272	0.747221	0.544038	0.556826	0.400591	0.0023947	0.000246491	5.22e-05	3.8e-06	4.46e-06	0.906725	0.81966	0.51479	0.00517128	0.000667535	0.000102155	7.07e-06	8.05e-06	0.993464	0.606773	0.0429752	0.00719779	0.000887689	7.11e-05	9e-05	0.931823	0.0680222	0.00629448	0.000580677	2.61e-05	2.92e-05	0.127367	0.00192501	0.00010905	3.23e-06	1.8e-06	0.735812	0.0196841	0.000472951	0.000290286	0.0271085	0.000467656	0.000208059	0.823196	0.60252	0.973772
DDB_G0268274	0.408703	0.619205	0.647281	0.132465	0.00711504	0.357212	0.00399843	0.00255982	0.00247063	0.69744	0.386636	0.0143218	0.00035331	0.0193628	0.000289357	0.000125585	0.000307674	0.994612	0.0489583	0.000902018	0.136565	0.000397826	0.000170202	0.000163824	0.42227	0.00705784	0.506685	0.00146512	0.0006642	0.000645688	0.879033	0.315333	0.329342	0.299869	0.160154	0.103842	0.392663	0.417704	0.131875	0.0141419	0.00656828	0.00249143	0.845262	0.72942	0.944165
DDB_G0268278	0.00602173	2.33e-05	1.8e-06	3.87e-07	8.93e-08	1.07e-07	4.26e-08	2.99e-08	4.26e-07	0.849505	0.374822	0.116948	0.0138909	0.0286511	0.00200753	0.00143015	0.0171944	0.990623	0.282318	0.0140178	0.0255189	0.000735438	0.000268699	0.00280017	0.833092	0.0372286	0.0487545	0.000410904	0.000125499	0.00121751	0.835575	0.621533	0.00656411	0.00183572	0.0180621	0.857108	0.142366	0.0331892	0.187363	0.114423	0.0270972	0.136546	0.873325	0.797725	0.978181
DDB_G0268280	0.472956	0.108263	0.451037	0.10661	0.238893	0.315137	0.331248	0.0966997	0.3471	0.483006	0.731958	0.109141	0.219228	0.602427	0.0758013	0.00811562	0.409625	0.981256	0.699205	0.349375	0.253351	0.0104722	0.00126557	0.0342622	0.920152	0.721612	0.689746	0.13367	0.0221979	0.278947	0.91549	0.383923	0.0325929	0.00402432	0.0919212	0.75489	0.182377	0.0241317	0.274569	0.260858	0.0245408	0.424223	0.808006	0.619372	0.810142
DDB_G0268284	0.758283	0.639257	0.625081	0.492531	0.187383	0.367156	1.39e-05	3.38e-07	4.65e-05	0.93644	0.863693	0.619117	0.314732	0.513473	7.88e-05	2.06e-06	0.000267066	0.993814	0.757814	0.317716	0.557213	3.98e-05	6.15e-07	0.000100431	0.94804	0.514234	0.607481	0.000107942	1.54e-06	0.000221587	0.848479	0.65698	3.27e-05	4.97e-07	7.64e-05	0.794748	0.000557194	8.65e-06	0.00107191	0.000199239	5.53e-06	0.000696665	0.715528	0.616285	0.81644
DDB_G0268286	0.704655	0.543858	0.599391	0.461569	0.00118594	0.000852923	4.07e-05	1.33e-05	3.36e-05	0.911304	0.840503	0.55123	0.00348203	0.00304351	0.000106604	3.9e-05	0.000110383	0.989729	0.575075	0.000730271	0.00145481	5.35e-05	1.77e-05	3.77e-05	0.941962	0.0102189	0.00715347	0.000153387	4.08e-05	8.6e-05	0.0824065	0.0125601	0.000128775	2.9e-05	7.11e-05	0.45569	0.000720788	0.000213417	0.000281078	0.0325097	0.0104133	0.0144701	0.861485	0.738793	0.973405
DDB_G0268288	0.415258	0.557856	0.598975	0.454196	0.428146	0.445909	0.240308	0.282873	0.207249	0.893348	0.748212	0.113964	0.147019	0.133096	0.415365	0.33471	0.316404	0.991066	0.455878	0.429486	0.400116	0.426	0.390463	0.39884	0.867282	0.669442	0.646882	0.467508	0.43839	0.316208	0.919119	0.685845	0.14742	0.156636	0.1083	0.8289	0.355446	0.33925	0.2016	0.352431	0.297674	0.161185	0.855192	0.697276	0.957425
DDB_G0268290	0.596856	0.480913	0.379064	0.260366	0.226086	0.138807	0.0574801	0.145717	0.199143	0.860273	0.76009	0.328144	0.246972	0.18265	0.0481906	0.128399	0.19393	0.970957	0.57679	0.404552	0.34194	0.120042	0.209721	0.24141	0.683617	0.254302	0.122604	0.0142457	0.0551554	0.117622	0.871908	0.591395	0.293882	0.304241	0.318079	0.632678	0.306426	0.344112	0.332071	0.558232	0.326286	0.333085	0.703465	0.594735	0.946707
DDB_G0268292	0.713531	0.61914	0.635259	0.480456	0.360778	0.334773	0.373768	0.343431	0.328672	0.92623	0.822376	0.576047	0.462948	0.531895	0.40992	0.336492	0.396362	0.993489	0.738434	0.534601	0.569205	0.441158	0.375293	0.362371	0.952019	0.646797	0.55293	0.512814	0.462282	0.386372	0.909375	0.61611	0.496701	0.435717	0.395396	0.750807	0.545444	0.424313	0.43286	0.565046	0.360205	0.438926	0.8674	0.756395	0.970056
DDB_G0268294	0.760025	0.640052	0.583767	0.436322	0.42483	0.395572	0.389522	0.155364	0.376542	0.936462	0.849049	0.587187	0.51602	0.558272	0.454355	0.229897	0.434248	0.992318	0.719147	0.587536	0.610672	0.460781	0.223738	0.397668	0.933579	0.670478	0.66877	0.467464	0.297625	0.423216	0.907094	0.657589	0.462681	0.2957	0.410822	0.769702	0.592487	0.271278	0.473172	0.623965	0.365815	0.464945	0.743483	0.779103	0.959412
DDB_G0268298	0.678334	0.553697	0.533287	0.370985	0.30816	0.360722	0.284745	0.250682	0.307604	0.930828	0.856891	0.531426	0.482242	0.578177	0.359957	0.362666	0.399824	0.992941	0.670274	0.544724	0.629337	0.362998	0.342478	0.359311	0.920799	0.695707	0.707866	0.398021	0.397078	0.415423	0.878663	0.623393	0.397453	0.33249	0.364409	0.794143	0.473727	0.43724	0.43366	0.567841	0.473724	0.460464	0.812308	0.727697	0.970447
DDB_G0268300	0.720631	0.591613	0.592239	0.445192	0.362828	0.209958	0.340156	0.00109008	0.316764	0.923896	0.84434	0.580502	0.455518	0.368768	0.409043	0.0028454	0.373988	0.991913	0.709445	0.515862	0.425568	0.404851	0.00278785	0.334176	0.939215	0.670311	0.479532	0.46293	0.00218003	0.389599	0.907195	0.468692	0.457888	0.00173125	0.378469	0.578837	0.533258	0.00231915	0.407241	0.427712	0.0339632	0.330716	0.0215387	0.742519	0.51514
DDB_G0268302	0.781669	0.671276	0.66547	0.542677	0.444632	0.40969	0.000826312	4.9e-05	9.02e-05	0.94316	0.878448	0.622619	0.290156	0.270559	0.00260817	0.000134203	0.000295458	0.99524	0.793577	0.615247	0.628209	0.00806817	0.00040234	0.000520499	0.960619	0.745751	0.709784	0.00262355	0.000285319	0.00040257	0.929402	0.476296	0.00254307	1.39e-05	1.8e-05	0.855845	0.0445772	0.00025435	0.000229074	0.321024	0.00121831	0.000678188	0.61525	0.19636	0.970748
DDB_G0268304	0.702313	0.0849841	0.514492	0.110829	0.24439	0.00580031	4.46e-08	7.39e-08	3.21e-06	0.766339	0.843738	0.464713	0.104352	0.00461086	8.9e-08	8.13e-08	3.51e-06	0.970018	0.709687	0.00742862	0.00103989	8.39e-08	1.33e-07	6.87e-06	0.900856	0.212506	0.0149448	1.69e-07	1.65e-07	9.92e-06	0.170587	0.00231682	3.07e-08	2.59e-08	9.71e-07	0.222352	1.24e-07	4.44e-08	2.28e-06	5.04e-07	3.16e-07	1.18e-05	0.652846	0.175173	0.904912
DDB_G0268306	0.693705	0.439574	0.260331	0.114727	0.315849	0.43146	0.107011	0.0746788	0.387113	0.897739	0.768235	0.410426	0.464789	0.540434	0.0320268	0.0161471	0.21106	0.992053	0.694835	0.607677	0.647762	0.0748144	0.0358682	0.226931	0.953387	0.6788	0.56667	0.0191089	0.00751441	0.101542	0.885008	0.477344	0.013433	0.00528542	0.0704324	0.825622	0.138724	0.0600085	0.325323	0.265594	0.117855	0.452108	0.867607	0.675474	0.949498
DDB_G0268310	0.429278	0.103099	0.105528	0.103211	0.000385699	0.000865881	2.09e-06	2.65e-06	9.36e-05	0.869697	0.764781	0.518534	0.0129325	0.0272944	1.7e-05	2.09e-05	0.000884594	0.990552	0.653185	0.0551124	0.0852207	2.61e-05	2.7e-05	0.00117982	0.9202	0.106287	0.107737	2.48e-05	2.24e-05	0.0011062	0.116557	0.0248885	4.54e-06	3.49e-06	0.000214695	0.794075	0.000543326	0.000464108	0.0536356	0.00406888	0.00339527	0.201979	0.759899	0.14907	0.779419
DDB_G0268312	0.355015	0.000892849	0.000102401	3.88e-05	0.000139252	1.16e-05	0.0464406	1.66e-05	0.000293841	0.159684	0.00621926	0.0016582	0.0111801	0.000347308	0.0174603	9e-06	0.00017649	0.975294	0.509683	0.444663	0.279205	0.00260204	1.07e-05	0.000195138	0.90848	0.416259	0.605172	0.000613239	1.78e-06	4.44e-05	0.759257	0.59028	0.000585202	7.97e-07	7.73e-06	0.389687	0.00174654	1.02e-06	1.5e-05	0.000715066	1.31e-06	3.12e-05	0.0936586	0.409458	0.972281
DDB_G0268314	0.115248	0.234015	0.477449	0.0932402	0.320859	0.450516	0.354664	0.290859	0.333268	0.928373	0.638134	0.00374725	0.0123779	0.10624	0.109807	0.0175242	0.060594	0.99174	0.0235159	0.054278	0.340123	0.2648	0.0530494	0.10736	0.391426	0.34092	0.676306	0.488502	0.208548	0.264505	0.746106	0.202011	0.0686661	0.120096	0.226562	0.705359	0.389827	0.434436	0.443977	0.66387	0.426248	0.41659	0.801138	0.712569	0.971861
DDB_G0268316	0.175931	0.1458	0.373376	0.118225	0.0019887	3.19e-05	0.00412449	0.000360043	0.001541	0.818933	0.742478	0.364579	0.332267	0.0025975	0.237242	0.0279915	0.0575036	0.98913	0.764729	0.0722824	0.00017652	0.0260299	0.000948794	0.00275716	0.926205	0.157866	0.000714097	0.0756744	0.00386987	0.0129325	0.354028	0.000134322	0.0241103	0.000792166	0.00248486	0.00417082	0.299636	0.0186466	0.0271869	0.0988717	0.321432	0.42115	0.726312	0.659448	0.975869
DDB_G0268318	0.355893	0.0080859	0.000543179	0.000189114	6.05e-05	0.000247146	1.71e-05	5.39e-06	0.000120624	0.687819	0.0631387	0.00714615	0.00216664	0.0186123	0.000316257	8.08e-05	0.00248257	0.925296	0.0704546	0.0223263	0.252255	0.00140444	0.00027914	0.0104182	0.811238	0.495892	0.702156	0.0420898	0.00939303	0.308211	0.920104	0.30315	0.423142	0.292491	0.321042	0.505081	0.374816	0.155337	0.449364	0.0415434	0.00543713	0.233426	0.829783	0.490228	0.787907
DDB_G0268320	0.723111	0.310795	0.370621	0.421137	0.336448	0.19306	0.0034089	0.00263598	0.00715245	0.587614	0.59146	0.518628	0.371146	0.119099	0.000824107	0.000509758	0.00157915	0.984226	0.479469	0.334857	0.456507	0.00100106	0.000550039	0.000982681	0.931788	0.706621	0.23713	0.000319282	0.00014964	0.000317635	0.929169	0.251778	0.0006246	0.000247623	0.000663861	0.382561	0.000844216	0.000302465	0.000592513	0.0317415	0.0151552	0.0212165	0.867094	0.784465	0.975928
DDB_G0268322	0.481381	0.595643	0.628383	0.45681	0.359299	0.204534	0.0211051	0.261281	0.365265	0.873911	0.62484	0.33051	0.445144	0.52635	0.151129	0.27542	0.221864	0.991842	0.70614	0.546502	0.527192	0.0811784	0.335675	0.352759	0.943403	0.651581	0.403398	0.0283747	0.319186	0.44445	0.894763	0.488948	0.0505354	0.341254	0.402318	0.726235	0.148124	0.43281	0.395002	0.448955	0.419594	0.261955	0.455712	0.237576	0.955879
DDB_G0268324	0.65473	0.204729	0.31654	0.0673817	0.0916506	0.122786	0.258656	0.246898	0.230722	0.849567	0.734342	0.348828	0.295975	0.3998	0.356154	0.334552	0.335272	0.992807	0.781233	0.593534	0.670919	0.271361	0.154667	0.359823	0.937855	0.687024	0.701771	0.407112	0.268981	0.422297	0.929032	0.72468	0.263344	0.150017	0.38118	0.8075	0.432668	0.257996	0.429358	0.524258	0.285896	0.459277	0.818208	0.740836	0.962464
DDB_G0268326	0.681304	0.493036	0.511093	0.288776	0.291596	0.343899	0.283556	0.202481	0.305761	0.912742	0.825158	0.513881	0.432243	0.534336	0.392358	0.313421	0.395666	0.993461	0.772604	0.560052	0.641076	0.443048	0.404693	0.417104	0.946597	0.680566	0.695486	0.477671	0.415149	0.446873	0.917155	0.696834	0.483878	0.446991	0.459878	0.782916	0.5474	0.451962	0.464255	0.63848	0.4913	0.492813	0.860907	0.776073	0.976488
DDB_G0268328	0.0758625	0.193071	0.533102	0.254215	0.0684232	0.347297	0.21405	0.11076	0.418432	0.794329	0.526455	0.0689928	0.0340256	0.0849262	0.214058	0.19863	0.138988	0.992893	0.202035	0.0631583	0.212797	0.434756	0.273354	0.298731	0.812057	0.270879	0.566954	0.514988	0.380474	0.482272	0.916457	0.732985	0.255033	0.225315	0.261683	0.737214	0.2426	0.225477	0.179637	0.505824	0.377161	0.427216	0.85393	0.759311	0.962961
DDB_G0268330	0.05507	0.62292	0.541991	0.317908	0.131203	0.398097	0.0529805	0.0119809	0.162157	0.3665	0.173606	0.0755188	0.00367854	0.0924031	0.00147664	0.000196116	0.00442161	0.993254	0.699658	0.305557	0.6753	0.110405	0.0197625	0.190793	0.95319	0.655442	0.735502	0.290118	0.102645	0.365946	0.918806	0.728508	0.396146	0.168246	0.343846	0.660215	0.559992	0.379355	0.453645	0.305801	0.0573836	0.292301	0.81881	0.668026	0.92426
DDB_G0268332	0.589959	0.377396	0.289159	0.521044	0.0848128	0.000691344	0.000217605	0.000107677	0.000682105	0.929852	0.530802	0.173072	0.00691625	0.000112969	4.29e-05	1.84e-05	0.0003015	0.992078	0.229869	0.00427398	5.33e-05	1.04e-05	3.57e-06	3.9e-05	0.49597	0.00131743	8.4e-06	2e-06	6.04e-07	5.87e-06	0.601424	0.00181296	0.000189542	4.87e-05	0.000270438	0.465876	0.0313481	0.0113564	0.0237344	0.0745858	0.086984	0.0561964	0.747945	0.720885	0.964999
DDB_G0268334	0.329818	0.195566	0.089498	0.0238918	0.0671518	0.322647	0.333721	0.309643	0.326697	0.90775	0.773556	0.522643	0.488235	0.364011	0.0362613	0.066202	0.0852063	0.993924	0.585713	0.559075	0.46229	0.0198878	0.0491708	0.041455	0.913868	0.66609	0.361	0.0113337	0.0250015	0.0232893	0.90946	0.18589	0.00513093	0.00910111	0.00983743	0.559473	0.0333528	0.0585488	0.0497755	0.272415	0.392076	0.298794	0.785985	0.723753	0.975515
DDB_G0268336	0.0359243	0.240751	0.0614588	0.00215372	7.44e-05	0.00223244	0.000256084	8.02e-05	0.000326993	0.814955	0.781485	0.364427	0.00609016	0.210232	0.015684	0.0180674	0.00328068	0.99108	0.250145	0.00359031	0.133849	0.00598425	0.00234724	0.00246264	0.691539	0.00512593	0.151766	0.00639758	0.00403885	0.00150143	0.494052	0.664365	0.196357	0.207046	0.0284107	0.541754	0.508084	0.199082	0.310397	0.470963	0.308444	0.124762	0.812757	0.514878	0.699044
DDB_G0268338	0.639434	0.547167	0.486447	0.379638	0.297973	0.322586	0.292269	0.0235387	0.156072	0.886815	0.665002	0.454956	0.373677	0.34799	0.334023	0.0644186	0.266806	0.990687	0.685602	0.457297	0.583209	0.356251	0.0337693	0.150044	0.936528	0.543228	0.734352	0.346529	0.0167147	0.0808421	0.872909	0.671252	0.396037	0.024803	0.143923	0.677964	0.480335	0.0734319	0.223114	0.521823	0.0285036	0.105235	0.413939	0.572809	0.888335
DDB_G0268340	0.656885	0.528391	0.525449	0.375772	0.299189	0.346895	0.284971	0.223895	0.257979	0.899704	0.799132	0.515076	0.387903	0.488977	0.343596	0.274826	0.311816	0.988627	0.64911	0.446865	0.536737	0.343653	0.25742	0.275055	0.919556	0.602763	0.625517	0.395287	0.30735	0.326782	0.874379	0.611267	0.394341	0.304603	0.314677	0.715494	0.468726	0.342027	0.338822	0.557952	0.371032	0.362806	0.793491	0.691554	0.953206
DDB_G0268342	0.769082	0.653275	0.649783	0.522664	0.446141	0.485074	0.403385	0.360618	0.40168	0.939449	0.871846	0.639366	0.531017	0.61381	0.464578	0.414201	0.452101	0.99456	0.777615	0.612851	0.685744	0.476168	0.411459	0.427362	0.956604	0.743457	0.748938	0.530118	0.458232	0.47636	0.937069	0.744944	0.528167	0.452751	0.468233	0.842302	0.608799	0.502227	0.50147	0.685416	0.54021	0.527822	0.872364	0.787906	0.977099
DDB_G0268344	0.332889	0.00396205	0.00465084	0.000358622	0.000771323	0.00101003	0.00331289	0.000529589	0.000855947	0.122392	0.109337	0.00159842	0.00422455	0.00707069	0.00998416	0.000549393	0.000410115	0.994513	0.263657	0.535808	0.641972	0.398732	0.023848	0.00310917	0.537128	0.578293	0.662391	0.395506	0.0211655	0.00415158	0.860153	0.45403	0.320873	0.333624	0.0826577	0.839269	0.591123	0.149388	0.0212842	0.661931	0.101215	0.0135738	0.560968	0.146524	0.923683
DDB_G0268346	0.0967882	0.0553303	0.000317392	0.000365666	1.56e-05	8.2e-05	0.000481781	0.0144228	0.0203242	0.918805	0.342707	0.412649	0.0507046	0.220536	0.291461	0.253822	0.166885	0.875672	0.342734	0.0148856	0.094809	0.127045	0.387911	0.237304	0.657898	0.0166927	0.0801025	0.0807099	0.0338815	0.0112037	0.903592	0.744278	0.528686	0.0305787	0.0202522	0.828587	0.506135	0.00140062	0.00115511	0.675707	0.0104476	0.00591356	0.218128	0.0971992	0.951942
DDB_G0268348	0.498583	0.433713	0.319934	0.0104162	0.00737011	0.0192059	0.00331789	0.00674377	0.0126471	0.932974	0.741283	0.0100565	0.00435704	0.0453117	0.00208436	0.00297228	0.0063611	0.991503	0.0485956	0.0152359	0.102223	0.00458968	0.00651144	0.0109171	0.516259	0.113238	0.427073	0.027845	0.0386665	0.0591029	0.925764	0.335595	0.461782	0.378457	0.3651	0.417242	0.547241	0.429001	0.418154	0.206283	0.179886	0.234206	0.839386	0.756183	0.973417
DDB_G0268350	0.726131	0.398263	0.419342	0.248082	0.103647	0.0964506	0.0184876	0.0211443	0.0192455	0.825781	0.705051	0.342907	0.0640112	0.0539425	0.00588845	0.00611746	0.00604061	0.993278	0.760041	0.251508	0.215405	0.0132424	0.0126372	0.00635971	0.948754	0.421961	0.32249	0.0228412	0.02413	0.0160296	0.772179	0.329671	0.0203246	0.0210661	0.0135888	0.820745	0.304797	0.291687	0.193479	0.447248	0.392899	0.279892	0.842372	0.726298	0.960862
DDB_G0268352	0.0159595	0.017797	0.305451	0.224141	0.0652927	0.290672	0.159937	0.00635974	0.00922153	0.871576	0.467324	0.0845877	0.00337586	0.078869	0.00431934	0.000356116	0.00274472	0.975929	0.191165	0.00667844	0.215746	0.00495798	0.00028933	0.00185863	0.884371	0.167063	0.711756	0.114979	0.00788333	0.0217438	0.904962	0.555663	0.389095	0.131952	0.189461	0.331797	0.517089	0.322689	0.300301	0.261808	0.0125285	0.0247414	0.595653	0.457439	0.97325
DDB_G0268354	0.571821	0.118468	0.0674629	0.000818374	0.00111622	0.00181652	0.030524	0.00391201	0.0054542	0.898645	0.747937	0.0552464	0.0525934	0.0893986	0.277193	0.102403	0.100832	0.994464	0.409589	0.327167	0.477975	0.450683	0.373085	0.291774	0.825067	0.571642	0.640714	0.517981	0.421099	0.363752	0.774136	0.565057	0.205957	0.308815	0.40072	0.844506	0.541651	0.159974	0.194719	0.628252	0.24031	0.270279	0.677694	0.549421	0.974474
DDB_G0268358	0.2842	0.339203	0.279252	0.304243	0.408606	0.457586	0.264717	0.244205	0.196431	0.914379	0.847028	0.6145	0.284271	0.246441	0.407283	0.295809	0.440143	0.994061	0.745597	0.415754	0.470976	0.428789	0.388385	0.430689	0.946422	0.509767	0.483681	0.458012	0.39854	0.468707	0.908494	0.5823	0.512135	0.426645	0.464819	0.800336	0.561349	0.43596	0.384976	0.564046	0.451316	0.350807	0.840182	0.760713	0.970263
DDB_G0268360	0.778492	0.662703	0.659365	0.539674	0.468218	0.496476	0.416081	0.304801	0.296495	0.941701	0.877447	0.649945	0.548717	0.617017	0.476702	0.176869	0.116989	0.995192	0.792076	0.634277	0.702603	0.490142	0.307452	0.15577	0.959715	0.760321	0.760862	0.544551	0.284614	0.121979	0.942168	0.759471	0.541918	0.458078	0.372156	0.853641	0.626999	0.320232	0.165391	0.695679	0.526895	0.337786	0.707864	0.427912	0.977469
DDB_G0268362	0.548685	0.123443	0.114868	0.0121286	0.000970574	0.000287439	0.00106724	0.00200642	0.0663052	0.889802	0.744393	0.237256	0.0277815	0.0114454	0.0167216	0.0353946	0.364601	0.992135	0.553614	0.101807	0.0406594	0.0431986	0.0792632	0.420148	0.932228	0.349934	0.184853	0.139577	0.221276	0.45252	0.892328	0.480864	0.35017	0.410168	0.34323	0.794904	0.56165	0.478189	0.13705	0.601091	0.414677	0.0559986	0.835171	0.327489	0.89186
DDB_G0268364	0.685058	0.324	0.550685	0.435104	0.362775	0.457416	0.105707	0.180023	0.106909	0.871928	0.84331	0.440997	0.406295	0.517939	0.299089	0.347235	0.287689	0.989722	0.423711	0.429047	0.359255	0.300574	0.377344	0.400523	0.897371	0.661235	0.664647	0.359316	0.414823	0.332499	0.9329	0.692091	0.0937124	0.179531	0.0748767	0.794993	0.238737	0.33993	0.165848	0.276899	0.316954	0.177101	0.828093	0.766786	0.966306
DDB_G0268366	0.678299	0.650638	0.627197	0.512656	0.380593	0.396685	0.0316977	0.125464	0.225887	0.902055	0.806874	0.511574	0.456578	0.58574	0.160335	0.318074	0.427729	0.99303	0.766842	0.514651	0.552296	0.0342128	0.125527	0.205676	0.94999	0.701178	0.653691	0.0817578	0.228069	0.285648	0.912448	0.615528	0.0516695	0.175027	0.229497	0.789455	0.199495	0.363281	0.356899	0.269902	0.409741	0.487802	0.751419	0.521413	0.956353
DDB_G0268368	0.685525	0.436189	0.25915	0.0319113	0.00289233	0.0116162	0.000597501	0.000351862	0.000645204	0.909181	0.733332	0.209965	0.0279359	0.115586	0.00379264	0.00217889	0.00308887	0.992687	0.525975	0.0902475	0.284723	0.007222	0.004269	0.00424043	0.922436	0.327681	0.538045	0.0199319	0.0134833	0.0105731	0.896488	0.678217	0.0614853	0.0491788	0.0257471	0.478238	0.221108	0.154317	0.0569316	0.0159882	0.00701585	0.00246973	0.864424	0.750605	0.96658
DDB_G0268370	0.592434	0.464819	0.448896	0.20964	0.15133	0.194176	0.247498	0.183619	0.197465	0.870375	0.750115	0.317929	0.210033	0.302182	0.303516	0.233909	0.22855	0.984781	0.425007	0.227161	0.319573	0.315331	0.231137	0.189836	0.765869	0.305027	0.334601	0.35992	0.29029	0.213088	0.877715	0.617935	0.167351	0.0865915	0.319859	0.720283	0.225599	0.103072	0.344498	0.296663	0.124856	0.368904	0.761238	0.552213	0.892555
DDB_G0268374	0.539234	0.0851428	0.0256818	0.000984081	2.42e-06	8.44e-06	4.72e-08	9.05e-07	2.43e-06	0.825316	0.493346	0.02654	3.09e-05	0.000158914	4.32e-07	5.47e-06	1.91e-05	0.991762	0.375126	0.000703392	0.00443876	5.96e-06	0.000119204	0.000362865	0.806725	0.00145259	0.00800316	3.2e-06	5.96e-05	0.000155818	0.465163	0.423323	0.000162535	0.00266377	0.00670254	0.766483	0.000195612	0.0018107	0.00679682	0.000195223	0.00147592	0.00456585	0.82679	0.595995	0.97469
DDB_G0268376	0.0652779	0.216907	0.0593265	0.0672659	0.254507	0.127887	0.0819441	0.115539	0.03446	0.874101	0.833404	0.516929	0.108378	0.374236	0.272158	0.154737	0.374968	0.988142	0.687813	0.347947	0.581371	0.391108	0.278694	0.303221	0.930252	0.29525	0.558552	0.36281	0.215777	0.397012	0.766709	0.629872	0.426461	0.295392	0.36393	0.670936	0.398004	0.341903	0.165543	0.616931	0.417036	0.346643	0.812864	0.680406	0.93236
DDB_G0268382	0.621514	0.49869	0.502653	0.339005	0.234513	0.307365	0.274931	0.173942	0.253736	0.897685	0.768696	0.513786	0.258282	0.403627	0.312031	0.154203	0.292957	0.986685	0.64259	0.331648	0.469972	0.32078	0.160847	0.264585	0.90343	0.533265	0.589605	0.37351	0.242139	0.320036	0.774638	0.511832	0.358495	0.165973	0.291547	0.703638	0.415654	0.348796	0.320196	0.523557	0.34421	0.358026	0.72938	0.680514	0.939507
DDB_G0268384	0.67474	0.521196	0.230884	0.0353937	0.000275171	0.000987385	0.00889487	0.0433326	0.310623	0.85356	0.750997	0.3043	0.00600157	0.0266183	0.0892254	0.253637	0.449461	0.969212	0.118238	0.00038566	0.00152617	0.00783119	0.0384926	0.230028	0.86107	0.00957573	0.0437151	0.100023	0.276177	0.393348	0.459103	0.415604	0.418819	0.427947	0.290478	0.717675	0.336903	0.0493465	0.0128924	0.614927	0.179294	0.0463574	0.786153	0.434442	0.964319
DDB_G0268386	0.577542	0.391585	0.387869	0.10818	0.0809919	0.177776	0.169384	0.237485	0.363625	0.927273	0.835949	0.503887	0.389932	0.550171	0.404907	0.380944	0.393709	0.992755	0.699852	0.50736	0.643056	0.436902	0.371804	0.34684	0.938661	0.707602	0.73433	0.505161	0.38083	0.370246	0.930755	0.712492	0.475445	0.266412	0.205407	0.827657	0.561499	0.283796	0.227329	0.662185	0.414236	0.351058	0.795144	0.654966	0.969148
DDB_G0268388	0.426876	0.441483	0.525353	0.449843	0.121363	0.179047	0.127349	0.00753089	0.00980803	0.811935	0.788228	0.27132	0.00869301	0.0163754	0.00949545	0.0002869	0.000736517	0.993931	0.737265	0.0299906	0.0573005	0.0245113	0.00037424	0.000488853	0.931457	0.1046	0.13581	0.048879	0.00124739	0.00186856	0.613268	0.325367	0.141406	0.00324089	0.00284583	0.839158	0.606222	0.068411	0.0223908	0.675918	0.0798069	0.0297796	0.486164	0.17224	0.946812
DDB_G0268390	0.766694	0.651595	0.636963	0.515382	0.438692	0.479277	0.389291	0.35698	0.404826	0.941015	0.870515	0.645738	0.538785	0.619156	0.462309	0.421638	0.461463	0.994462	0.784868	0.6234	0.694447	0.47368	0.422411	0.443507	0.955095	0.738212	0.745046	0.517225	0.45542	0.478725	0.939693	0.751608	0.520384	0.463488	0.482538	0.849127	0.602282	0.512386	0.513771	0.681875	0.549885	0.538937	0.871267	0.788445	0.977946
DDB_G0268394	0.259606	0.0394506	0.139118	0.0250366	0.00521763	0.0126301	0.0883562	0.25652	0.191838	0.903805	0.828461	0.458944	0.324723	0.526095	0.437512	0.177271	0.266743	0.99081	0.711759	0.577639	0.654963	0.336807	0.0579711	0.136122	0.933455	0.545559	0.623972	0.440876	0.224716	0.351322	0.921862	0.547535	0.27149	0.0862914	0.193023	0.762874	0.30013	0.0332645	0.0875579	0.554891	0.0664609	0.142027	0.649984	0.597475	0.96918
DDB_G0268396	0.228743	0.568214	0.657653	0.516414	0.429082	0.00791223	0.396156	0.358874	0.417721	0.843578	0.438386	0.0973576	0.174552	0.503987	0.147219	0.0214617	0.0304135	0.993929	0.723037	0.629954	0.0475366	0.477877	0.28932	0.168677	0.957816	0.751189	0.0287909	0.536736	0.466602	0.480162	0.939664	0.00618869	0.535533	0.470416	0.454327	0.0390592	0.620751	0.505621	0.396619	0.0213383	0.00139892	0.00327535	0.868838	0.739156	0.975513
DDB_G0268398	0.585151	0.441614	0.571766	0.312588	0.0992634	0.106023	0.000123754	1.53e-05	0.000117841	0.877808	0.750153	0.473654	0.287796	0.343876	0.000600271	5.83e-05	0.000424719	0.983123	0.602392	0.351666	0.408747	0.000952469	6.27e-05	0.000489754	0.896705	0.330508	0.314872	0.00027077	1.57e-05	0.000138351	0.796198	0.437613	0.000571895	2.68e-05	0.000194917	0.676572	0.0035782	0.000117577	0.000560881	0.0216971	0.000953592	0.00462409	0.639025	0.645512	0.968514
DDB_G0268400	0.687545	0.548672	0.500773	0.379121	0.333533	0.382102	0.204963	0.0012998	0.00568575	0.906363	0.793284	0.518251	0.432739	0.50003	0.235198	0.00145751	0.00768939	0.981855	0.709112	0.521882	0.579476	0.332702	0.00171604	0.00681533	0.858015	0.531342	0.523156	0.147597	0.000537897	0.00270798	0.908786	0.641615	0.411006	0.00144295	0.00755912	0.738164	0.428465	0.000940826	0.00475516	0.553655	0.00571965	0.0200034	0.0865517	0.212362	0.926628
DDB_G0268402	0.451762	0.3748	0.616851	0.281127	0.0179977	0.474153	0.393074	0.352746	0.389963	0.921265	0.687398	0.107218	0.00258626	0.292624	0.160073	0.236381	0.159309	0.988952	0.1114	0.00193504	0.346498	0.19017	0.268024	0.124447	0.681169	0.0158904	0.713321	0.526909	0.450815	0.455186	0.85495	0.511405	0.163869	0.148613	0.198724	0.134213	0.0176398	0.00901924	0.0254147	0.656894	0.506647	0.498675	0.856559	0.789784	0.967948
DDB_G0268404	0.733915	0.430676	0.375176	0.222113	0.147503	0.180466	0.137072	0.302364	0.249222	0.863315	0.70645	0.382983	0.260242	0.3514	0.220926	0.348	0.302143	0.993482	0.7473	0.582729	0.649888	0.376651	0.352386	0.352238	0.947005	0.7195	0.720813	0.431581	0.360049	0.375902	0.933318	0.689651	0.329857	0.339862	0.420404	0.813618	0.462126	0.354976	0.398333	0.618174	0.360718	0.353061	0.675554	0.52663	0.964049
DDB_G0268406	0.294672	0.639758	0.475498	0.160623	0.048558	0.0812086	0.000817178	4.11e-05	0.00122219	0.727027	0.71945	0.518298	0.418149	0.52724	0.0328271	0.00161893	0.0542142	0.988677	0.488412	0.161567	0.266096	0.00261048	0.00010739	0.00258602	0.876062	0.444024	0.530114	0.00598276	0.000217157	0.0075692	0.88132	0.571695	0.065522	0.00288556	0.0647188	0.73633	0.0742863	0.00238017	0.0717026	0.0367559	0.000831531	0.0431711	0.71855	0.688611	0.863496
DDB_G0268408	0.771878	0.657675	0.653482	0.527085	0.451633	0.462961	0.406717	0.366026	0.31687	0.940261	0.873148	0.642425	0.53482	0.60443	0.467095	0.418165	0.394269	0.994696	0.78152	0.618236	0.671956	0.479705	0.417355	0.361964	0.957563	0.747808	0.733306	0.533636	0.463238	0.393448	0.938445	0.725458	0.532156	0.45854	0.384428	0.82264	0.61321	0.506981	0.416973	0.673852	0.52553	0.460965	0.873742	0.753433	0.971019
DDB_G0268410	0.321315	0.313313	0.52521	0.261038	0.344644	0.304188	0.136216	0.364917	0.404602	0.869675	0.775275	0.455428	0.316831	0.480346	0.420193	0.0622266	0.114483	0.99218	0.786749	0.418433	0.436307	0.452739	0.147455	0.155091	0.948574	0.731214	0.708288	0.463601	0.31444	0.346754	0.894224	0.567894	0.501076	0.217817	0.234992	0.82259	0.472419	0.33414	0.361003	0.558652	0.248217	0.313428	0.527695	0.478828	0.976546
DDB_G0268412	0.62262	0.603595	0.593418	0.121237	0.00178189	0.00203304	0.000466086	0.00533973	0.0347044	0.785302	0.678204	0.10096	0.0014491	0.00139231	0.000392534	0.00229929	0.018576	0.991974	0.319259	0.00471575	0.00450598	0.00058265	0.00627482	0.0331317	0.853298	0.0347593	0.0308165	0.00332818	0.0346379	0.117227	0.806254	0.473701	0.102694	0.249664	0.2408	0.80993	0.504734	0.12312	0.0619407	0.53778	0.20802	0.0829656	0.202187	0.0594736	0.963472
DDB_G0268420	0.0983165	0.0119622	0.0468907	0.398802	0.0162516	0.0373883	5.28e-05	7.87e-05	0.000312328	0.911999	0.862092	0.213974	0.000237517	0.000803871	7.28e-06	1.2e-05	6.9e-05	0.99386	0.109671	0.000259308	0.0010349	5.42e-06	9.89e-06	7.38e-05	0.710847	0.000971915	0.00228842	2.02e-05	2.48e-05	0.00015	0.0635926	0.0276921	3e-05	3.03e-05	0.000143519	0.802802	0.00367144	0.00414685	0.0052319	0.0174372	0.0214983	0.0220144	0.852542	0.764395	0.9704
DDB_G0268422	0.70702	0.429385	0.546269	0.489577	0.280733	0.261895	0.014936	0.104334	0.359841	0.776838	0.796391	0.589617	0.273841	0.328318	0.0159867	0.100857	0.378378	0.972545	0.489835	0.568142	0.535904	0.0514615	0.200344	0.320361	0.883132	0.574084	0.644579	0.0844691	0.278106	0.311802	0.780288	0.384453	0.0115995	0.0831961	0.460963	0.792009	0.176158	0.388119	0.343056	0.320054	0.473679	0.274585	0.697858	0.109534	0.867105
DDB_G0268424	0.395921	0.640023	0.631696	0.456215	0.445451	0.308376	0.36191	0.001085	0.000990497	0.625055	0.433465	0.108622	0.230508	0.589023	0.155885	9.41e-05	0.000179539	0.993813	0.716832	0.600467	0.415827	0.429563	0.00138493	0.00120216	0.949573	0.729163	0.435434	0.476343	0.0022527	0.00164178	0.903798	0.244539	0.419381	0.00323569	0.00154532	0.679343	0.559159	0.00138301	0.000979085	0.475283	0.000344749	0.000452276	0.0435578	0.0221502	0.911302
DDB_G0268426	0.750063	0.592892	0.601118	0.460668	0.0613165	0.0446948	0.000389394	0.000692923	0.0210338	0.934295	0.78262	0.509441	0.0577896	0.052568	0.00028381	0.0004229	0.0144114	0.988194	0.731738	0.0917382	0.0786931	0.000201775	0.000360046	0.00993949	0.940371	0.356687	0.287609	0.0018208	0.0036473	0.0827829	0.743893	0.32344	0.00139037	0.00227693	0.0646223	0.836589	0.0194564	0.0234597	0.380809	0.0245539	0.0271666	0.407437	0.787459	0.342354	0.88496
DDB_G0268428	0.777655	0.495497	0.651736	0.535637	0.408184	0.0768888	0.0962395	0.0656597	0.373191	0.907706	0.873302	0.648911	0.518748	0.200402	0.174712	0.123901	0.439723	0.990798	0.635308	0.54435	0.513416	0.358331	0.31114	0.391574	0.95719	0.723243	0.344411	0.22902	0.187303	0.453792	0.926119	0.254569	0.166972	0.113131	0.439606	0.555947	0.379726	0.315151	0.477047	0.607379	0.429945	0.363657	0.831715	0.719804	0.966565
DDB_G0268430	0.711523	0.504703	0.335754	0.218984	0.191676	0.454802	0.241338	0.0728605	0.0930427	0.92414	0.765662	0.410291	0.382209	0.560208	0.18331	0.039467	0.0510293	0.992598	0.549449	0.519968	0.539992	0.0655276	0.00693013	0.0109906	0.888474	0.7127	0.437932	0.0302547	0.00290807	0.00585207	0.914321	0.470096	0.0302973	0.00500286	0.0190856	0.5968	0.0477598	0.00476119	0.00968442	0.416889	0.105967	0.117853	0.73856	0.421131	0.947218
DDB_G0268432	0.755786	0.61585	0.538855	0.49574	0.0266257	0.00444476	0.00417686	0.00893392	0.0289536	0.930452	0.814863	0.621303	0.070142	0.0210441	0.0123624	0.0228291	0.0604591	0.991768	0.736664	0.127059	0.0344665	0.01981	0.028621	0.0903535	0.944752	0.413769	0.167352	0.0709718	0.100654	0.214505	0.579668	0.0356454	0.0145607	0.0306108	0.0645258	0.630564	0.168406	0.469722	0.246834	0.502264	0.507539	0.410481	0.663574	0.74136	0.954481
DDB_G0268434	0.69767	0.453826	0.296991	0.0393158	0.126273	0.467016	0.0221101	7.29e-06	2.49e-05	0.579089	0.269989	0.0163588	0.0449353	0.587205	0.0254463	4.65e-06	2.52e-05	0.99121	0.503641	0.547941	0.37077	0.0120993	1.76e-05	4.19e-05	0.853561	0.61539	0.258593	0.002152	1.27e-06	2.77e-06	0.895326	0.0495497	0.000813061	7.71e-09	3.54e-07	0.35746	0.00929692	4.42e-07	6.71e-06	0.0784357	4.44e-06	3.34e-05	0.134377	0.162114	0.978941
DDB_G0268438	0.22555	0.28721	0.413248	0.413764	0.0397122	0.0186582	0.00473033	0.0424888	0.050544	0.921257	0.763617	0.109588	0.000877326	0.000352218	0.000131211	0.000724522	0.00175289	0.991625	0.288391	0.00227785	0.000854693	0.000226337	0.00119935	0.00222833	0.824169	0.0191954	0.00616712	0.00117674	0.00710969	0.0122529	0.675192	0.205266	0.0403086	0.142935	0.132048	0.710359	0.348284	0.351448	0.335462	0.477225	0.355228	0.365777	0.632193	0.611725	0.946388
DDB_G0268440	0.714304	0.585557	0.586027	0.438502	0.35606	0.402649	0.335669	0.273603	0.311	0.92198	0.84021	0.574293	0.448185	0.54784	0.40275	0.329693	0.367656	0.991654	0.703958	0.509034	0.597367	0.399176	0.309668	0.32801	0.937523	0.66413	0.680722	0.456462	0.364632	0.38373	0.90436	0.668113	0.452052	0.363582	0.371999	0.76911	0.527435	0.402898	0.401223	0.618528	0.435414	0.426457	0.834624	0.738138	0.965137
DDB_G0268442	0.72168	0.336202	0.568248	0.25715	0.429216	0.313581	0.128254	0.105623	0.238795	0.852026	0.738094	0.482422	0.477853	0.259178	0.0450169	0.0466185	0.180718	0.97735	0.78602	0.3888	0.120804	0.00623217	0.00902479	0.0692706	0.880452	0.711441	0.684103	0.125782	0.218671	0.434029	0.866886	0.205941	0.0116604	0.01656	0.0947828	0.687273	0.149129	0.153377	0.349033	0.423761	0.500199	0.509028	0.709021	0.488362	0.966185
DDB_G0268444	0.682803	0.453069	0.208895	0.101597	0.124373	0.359389	0.0669234	0.00638375	0.00426455	0.920235	0.718468	0.360077	0.352195	0.368697	0.257398	0.0345775	0.0179455	0.990383	0.662657	0.555407	0.393992	0.342066	0.0788761	0.0342922	0.937797	0.689834	0.221868	0.484434	0.183844	0.0827255	0.926168	0.255098	0.328309	0.33334	0.192951	0.497096	0.432489	0.295381	0.155459	0.101673	0.0185352	0.0160687	0.39115	0.101164	0.958503
DDB_G0268446	0.719415	0.490054	0.565525	0.405373	0.402842	0.427861	0.366603	0.0844821	0.245829	0.909415	0.82726	0.578819	0.511893	0.554389	0.373247	0.124029	0.29254	0.992477	0.764851	0.345875	0.323655	0.314245	0.283918	0.39795	0.94915	0.565474	0.515152	0.441833	0.287839	0.426007	0.853307	0.469849	0.399405	0.31305	0.42289	0.82675	0.479005	0.0671843	0.196576	0.549471	0.04558	0.17805	0.538464	0.647277	0.969177
DDB_G0268448	0.75788	0.616047	0.488101	0.0974866	0.000550897	0.000869625	0.00098287	0.0004678	0.00977268	0.922105	0.725851	0.15322	0.000751541	0.00134387	0.00116068	0.000510767	0.0119261	0.993352	0.505502	0.00745612	0.012783	0.00738811	0.00200225	0.0296318	0.915982	0.0357074	0.0624345	0.0208774	0.0113598	0.114156	0.757939	0.477263	0.24087	0.154663	0.255993	0.740653	0.578345	0.340486	0.116165	0.586069	0.494241	0.270577	0.774991	0.38415	0.905362
DDB_G0268450	0.626652	0.251164	0.435985	0.169817	0.267934	0.269648	0.0940686	0.182421	0.164625	0.899991	0.853434	0.489153	0.359137	0.104269	0.0151295	0.0593705	0.0451089	0.991634	0.738854	0.34226	0.0231755	0.002099	0.009837	0.00477359	0.929125	0.599612	0.128044	0.0111797	0.048549	0.0288916	0.893441	0.0444429	0.00334943	0.0162819	0.00592689	0.25761	0.0209405	0.0840721	0.0264879	0.500555	0.449101	0.353748	0.752253	0.786586	0.949488
DDB_G0268452	0.464093	0.169233	0.0576698	0.0458662	0.0310119	0.1211	0.0633525	0.198428	0.0915965	0.939207	0.794888	0.608379	0.426836	0.590403	0.409828	0.408975	0.461913	0.991887	0.776839	0.4794	0.627557	0.404122	0.363639	0.453883	0.959725	0.720134	0.635229	0.473498	0.209825	0.463119	0.930711	0.685542	0.507433	0.290132	0.479101	0.820127	0.599809	0.298981	0.435579	0.670821	0.480161	0.489883	0.780791	0.751686	0.970606
DDB_G0268454	0.578441	0.044871	0.30463	0.0145201	0.00481765	0.17815	0.162464	0.158923	0.26941	0.724827	0.773619	0.111318	0.0361772	0.555148	0.0327983	0.0190199	0.0378986	0.978117	0.316995	0.12615	0.550486	0.000363366	0.000216585	0.00157305	0.928394	0.553447	0.742898	0.00792588	0.0049513	0.0403565	0.939541	0.430218	0.000347437	0.000164841	0.00204492	0.429633	0.000194103	7.77e-05	0.000859813	0.0142034	0.00511219	0.023033	0.825504	0.381831	0.913691
DDB_G0268456	0.443564	0.575936	0.480292	0.319376	0.196171	0.328157	0.281454	0.0622246	0.0519136	0.811388	0.512812	0.395761	0.353246	0.261673	0.0514188	0.00316261	0.00468868	0.989928	0.68468	0.432234	0.588919	0.232502	0.0264509	0.0219372	0.941273	0.589046	0.718192	0.207177	0.0204305	0.0178539	0.927679	0.694638	0.114521	0.00599783	0.00533777	0.740116	0.0977822	0.00354502	0.00339801	0.302705	0.01943	0.0147047	0.701215	0.480304	0.944651
DDB_G0268458	0.627822	0.541006	0.492139	0.392165	0.163739	0.204608	0.000962208	0.000379577	0.00021844	0.896144	0.785335	0.495472	0.35269	0.450333	0.00414003	0.00121572	0.000605802	0.988052	0.663789	0.342583	0.434201	0.00331836	0.00123703	0.000639425	0.911019	0.534385	0.558788	0.00668003	0.00162291	0.000769568	0.781638	0.463094	0.00230312	0.000487096	0.000222775	0.735478	0.0151545	0.00210998	0.000603932	0.0190149	0.00272555	0.000680226	0.743766	0.511709	0.959447
DDB_G0268460	0.443764	0.6145	0.573953	0.473672	0.345083	0.46153	0.125008	0.00533283	0.0528952	0.838937	0.750076	0.341793	0.310368	0.247485	0.348602	0.158537	0.340789	0.991897	0.733108	0.521973	0.643151	0.224202	0.0162802	0.100328	0.936491	0.660636	0.664198	0.285721	0.0323625	0.173412	0.90405	0.720775	0.213644	0.0107578	0.0793054	0.750543	0.371554	0.0303725	0.130268	0.236507	0.0074683	0.0945977	0.593615	0.456344	0.947249
DDB_G0268462	0.314054	0.136059	0.0574543	0.00283287	0.00818386	0.0909406	0.00510186	0.00415493	0.055645	0.932782	0.827638	0.31258	0.298577	0.581052	0.0019136	0.00142789	0.0145587	0.994098	0.495989	0.554491	0.651474	0.00225557	0.00142748	0.00959692	0.888202	0.707813	0.668803	0.00106274	0.0004888	0.00551397	0.727812	0.349012	4.67e-05	1.57e-05	0.000208121	0.534333	0.00156339	0.000525315	0.00413926	0.00187465	0.000757394	0.00627292	0.859918	0.432742	0.859039
DDB_G0268464	0.741239	0.613971	0.614759	0.470533	0.388311	0.434977	0.362299	0.305013	0.340863	0.931048	0.857423	0.60444	0.483171	0.579276	0.43289	0.363796	0.401199	0.992992	0.731608	0.545966	0.630627	0.430335	0.343794	0.361099	0.946021	0.696788	0.708999	0.489079	0.39815	0.416873	0.917683	0.698188	0.482318	0.395503	0.405301	0.795216	0.560634	0.439128	0.435112	0.649109	0.475629	0.461874	0.854602	0.760528	0.970626
DDB_G0268466	0.242318	0.317258	0.248643	0.218906	0.340509	0.10609	0.00349092	0.260424	0.154072	0.868551	0.767572	0.425638	0.110133	0.451169	0.210315	0.0950968	0.273153	0.985842	0.607047	0.25863	0.474828	0.114245	0.159953	0.257279	0.899611	0.344852	0.589298	0.159882	0.166733	0.307047	0.774495	0.514451	0.0844603	0.215496	0.288397	0.414544	0.0119208	0.387519	0.219935	0.345526	0.176497	0.313359	0.0945357	0.436556	0.925298
DDB_G0268470	0.588312	0.329789	0.342065	0.22266	0.044545	0.195141	0.0767019	0.1107	0.210445	0.792636	0.667426	0.370678	0.0914995	0.33806	0.126173	0.151066	0.257506	0.979064	0.543826	0.280229	0.427036	0.238964	0.189933	0.190178	0.874942	0.37631	0.515435	0.25638	0.226394	0.240394	0.712095	0.504397	0.251793	0.218661	0.229357	0.507986	0.421195	0.209256	0.142935	0.393139	0.274388	0.26647	0.676855	0.477902	0.913752
DDB_G0268472	0.713835	0.251553	0.27305	0.0245027	4.63e-05	4.26e-05	0.000113266	0.00452665	0.0356275	0.887017	0.814174	0.25159	0.000427011	0.000466994	0.000871224	0.0469802	0.187225	0.994355	0.138456	4.94e-05	4.29e-05	5.41e-05	0.00635005	0.0752513	0.659195	0.000172371	0.000127347	0.000230781	0.0232582	0.189797	0.107878	0.0217446	0.0253386	0.428216	0.342614	0.829694	0.236096	0.00489916	0.000681008	0.385313	0.00545756	0.000533789	0.123606	0.00809045	0.91689
DDB_G0268476	0.606731	0.480741	0.476877	0.331096	0.256494	0.299703	0.247678	0.190478	0.219432	0.877509	0.761044	0.468571	0.343936	0.44023	0.302741	0.23714	0.268867	0.985451	0.604733	0.398325	0.487967	0.301631	0.220834	0.238284	0.901314	0.55375	0.578849	0.348771	0.266098	0.28699	0.848604	0.564542	0.351946	0.263076	0.273099	0.671052	0.424085	0.301075	0.294668	0.507901	0.325375	0.320106	0.756739	0.647715	0.94151
DDB_G0268478	0.771434	0.660159	0.620912	0.287497	0.245807	0.495647	0.019517	0.0963006	0.416344	0.941973	0.840687	0.313754	0.217738	0.621016	0.0108595	0.0676624	0.470717	0.991935	0.443108	0.26296	0.695712	0.0139751	0.0732927	0.454138	0.953182	0.73464	0.671043	0.0429456	0.285185	0.442579	0.942019	0.399489	0.19651	0.463906	0.197584	0.517983	0.301608	0.513574	0.214849	0.0402498	0.130815	0.542564	0.800387	0.118465	0.832788
DDB_G0268480	0.274723	0.0367168	0.011711	0.00294341	0.0562395	0.104275	0.0946077	0.0856248	0.179161	0.856444	0.601334	0.203647	0.490963	0.557823	0.422607	0.366827	0.208985	0.993464	0.714537	0.462744	0.395006	0.29463	0.169301	0.0442925	0.950463	0.429007	0.295358	0.20172	0.0995961	0.0325956	0.603666	0.164107	0.110689	0.0421341	0.0155098	0.814354	0.574491	0.45882	0.195261	0.649079	0.512235	0.283983	0.848913	0.586066	0.93245
DDB_G0268482	0.713447	0.634516	0.635583	0.515917	0.440824	0.454156	0.38027	0.281881	0.405319	0.934889	0.856654	0.574368	0.468748	0.581359	0.446789	0.388039	0.435136	0.993816	0.757256	0.596158	0.65745	0.472208	0.393374	0.429903	0.952768	0.730123	0.731622	0.508816	0.401159	0.470867	0.935583	0.723993	0.50492	0.384949	0.471298	0.818913	0.594271	0.440302	0.507731	0.664401	0.479447	0.519464	0.86728	0.787399	0.975954
DDB_G0268484	0.675663	0.429725	0.460778	0.384148	0.288437	0.406212	0.304834	0.110404	0.328568	0.913809	0.82744	0.534802	0.436731	0.400907	0.179515	0.297804	0.324505	0.991771	0.681847	0.519234	0.405892	0.100654	0.309612	0.294144	0.94077	0.682158	0.539653	0.158907	0.329681	0.36214	0.912596	0.648372	0.241169	0.223708	0.395642	0.665574	0.249957	0.342272	0.395263	0.578342	0.124126	0.435299	0.298368	0.657512	0.926926
DDB_G0268486	0.33699	0.309444	0.339261	0.166485	0.0479003	0.0560343	1.51e-05	2.07e-06	2.04e-06	0.859849	0.556557	0.121853	0.0117597	0.610637	5.88e-05	9.14e-06	1.09e-05	0.994592	0.715238	0.213755	0.36328	0.00554047	0.000575505	0.000418701	0.949193	0.504111	0.276339	0.00146192	0.00012583	9.8e-05	0.902442	0.112605	0.000382177	2.97e-05	2.58e-05	0.032082	7.89e-05	3.77e-06	3.27e-06	1.93e-05	7.88e-06	2.49e-06	0.863662	0.39623	0.803684
DDB_G0268488	0.7721	0.65836	0.653896	0.527868	0.330937	0.489742	0.0134145	0.0301395	0.0809817	0.940348	0.873405	0.642994	0.455933	0.617168	0.0269705	0.0534188	0.136101	0.994709	0.782074	0.532909	0.691231	0.033014	0.0543163	0.134493	0.957667	0.648771	0.752193	0.0263006	0.0500855	0.124702	0.899728	0.749069	0.0252276	0.0462716	0.116419	0.765933	0.10963	0.144793	0.269614	0.0627691	0.0724689	0.159631	0.857258	0.45203	0.91841
DDB_G0268490	0.71551	0.602272	0.55167	0.45249	0.387768	0.384042	0.000449224	0.000180748	4.24e-05	0.941484	0.87553	0.640427	0.437025	0.621046	0.000719477	0.000347559	9.66e-05	0.994911	0.779226	0.515769	0.696536	0.00137233	0.000291068	9.18e-05	0.956273	0.611469	0.756231	0.000877321	0.000119767	5.07e-05	0.906824	0.744404	0.000598748	0.000142067	2.85e-05	0.738528	0.00146521	0.000275038	4.26e-05	0.00254114	0.000516952	5.49e-05	0.856396	0.532713	0.819873
DDB_G0268492	0.655611	0.466209	0.512448	0.439033	0.389836	0.375207	0.261665	0.343825	0.40267	0.929984	0.849611	0.584729	0.48203	0.594726	0.431891	0.351246	0.426827	0.99355	0.734719	0.55931	0.665647	0.451498	0.31435	0.365864	0.949126	0.714757	0.724907	0.502687	0.383112	0.409847	0.931801	0.700032	0.485598	0.416308	0.402463	0.799784	0.551577	0.472328	0.451556	0.653647	0.459261	0.479643	0.801907	0.713355	0.971244
DDB_G0268494	0.359262	0.421396	0.326211	0.204832	0.396753	0.0832379	0.162275	0.206888	0.342379	0.910245	0.826644	0.557779	0.187581	0.023657	0.0766903	0.0204893	0.236244	0.991444	0.717693	0.259762	0.0212703	0.0593145	0.0241915	0.248459	0.935709	0.409753	0.0477359	0.101485	0.028712	0.284622	0.68371	0.0184056	0.0496349	0.0155208	0.244236	0.467613	0.449562	0.352707	0.424089	0.61881	0.467745	0.146167	0.815927	0.642879	0.92699
DDB_G0268496	0.000662794	4.36e-05	6.51e-06	3.98e-06	5.68e-07	1.03e-05	0.000379248	0.00033777	0.00151673	0.873995	0.317151	0.0303385	0.00257608	0.292377	0.377299	0.261595	0.162788	0.946894	0.0784848	0.00399455	0.548959	0.144267	0.0520171	0.0143207	0.820813	0.129732	0.637771	0.0233379	0.00544494	0.00210633	0.896123	0.265231	0.00702929	0.00161805	0.00071927	0.0879757	0.00166918	0.000289549	0.000121283	0.166922	0.0366572	0.0104489	0.834674	0.647759	0.958294
DDB_G0268498	0.762534	0.623902	0.642241	0.146711	0.403841	0.201586	0.298364	0.165675	0.182224	0.910057	0.865029	0.311572	0.494438	0.212202	0.384783	0.238277	0.247554	0.990332	0.190143	0.44514	0.241472	0.210279	0.104774	0.160617	0.870103	0.734729	0.243128	0.487634	0.358384	0.296434	0.837733	0.00888817	0.439862	0.281142	0.127404	0.175137	0.580579	0.45713	0.397866	0.0638377	0.00657976	0.0145866	0.829483	0.620694	0.956121
DDB_G0268500	0.0856201	0.003872	0.00015634	2.32e-05	9.92e-05	0.00143185	0.0139908	0.0336296	0.0305253	0.86119	0.243792	0.0161854	0.0418994	0.472691	0.432152	0.187984	0.308388	0.98223	0.265085	0.383285	0.644386	0.344895	0.020936	0.0765417	0.896663	0.683334	0.34512	0.0594508	0.000857366	0.00714713	0.921964	0.0674468	0.010724	0.000117269	0.00123844	0.376656	0.0855895	0.00111868	0.00830186	0.55692	0.0480517	0.136849	0.624916	0.625497	0.973235
DDB_G0268502	0.177651	0.00348415	0.00110119	0.000690875	0.00878276	0.375314	0.18672	0.172734	0.377059	0.590391	0.224917	0.118724	0.458686	0.0703374	0.0939225	0.020092	0.31335	0.989827	0.742676	0.106745	0.0012157	0.00161841	0.000200339	0.0272815	0.949474	0.068406	0.000664228	0.000823799	0.000113348	0.0155421	0.343432	0.00079975	0.00109787	0.000108751	0.0194467	0.0542926	0.0512296	0.00511472	0.151166	0.607304	0.502927	0.367163	0.82401	0.677977	0.912483
DDB_G0268504	0.527997	0.0707285	0.0162237	0.0135973	0.0063239	0.0277154	0.00325843	0.00887109	0.346549	0.491614	0.0957532	0.0236171	0.0139837	0.0868891	0.0063301	0.0236398	0.410744	0.989461	0.565027	0.499621	0.676074	0.296202	0.399137	0.21218	0.954363	0.743373	0.696399	0.510783	0.384879	0.123705	0.936617	0.604745	0.497226	0.267323	0.126467	0.789361	0.59404	0.414932	0.119468	0.561065	0.524541	0.254441	0.751875	0.230224	0.855665
DDB_G0268506	0.680515	0.347257	0.297732	0.00658058	0.00227964	0.0166467	0.0123069	0.0022923	0.00790088	0.892552	0.659683	0.0154142	0.00333873	0.0302163	0.0153185	0.00290595	0.00988712	0.907117	0.0033072	0.000572949	0.00501009	0.00196207	0.000246941	0.000677122	0.745257	0.157726	0.482331	0.223676	0.0695825	0.108437	0.921418	0.704142	0.476135	0.383798	0.342222	0.732392	0.486397	0.396462	0.31975	0.664875	0.413132	0.361526	0.830955	0.722613	0.97219
DDB_G0268508	0.512408	0.391207	0.385211	0.254818	0.19289	0.230469	0.186211	0.0889112	0.1684	0.821145	0.682211	0.383781	0.264439	0.354923	0.23269	0.122114	0.206635	0.977074	0.521711	0.312834	0.403014	0.233191	0.11532	0.182357	0.862737	0.46662	0.491257	0.273298	0.130167	0.223039	0.794258	0.480147	0.277286	0.128235	0.213191	0.587737	0.344134	0.148452	0.228529	0.419995	0.17123	0.250542	0.559301	0.569417	0.886757
DDB_G0268512	0.401689	0.542504	0.0912791	0.000262817	0.00268781	0.000832991	0.00247854	0.153013	0.0215451	0.73618	0.770976	0.0428771	0.145257	0.0327489	0.156406	0.33811	0.102728	0.937245	0.00439488	0.0202135	0.000927281	0.00291836	0.102425	0.00539692	0.751301	0.65106	0.00250023	0.0230759	0.0885619	0.00920939	0.842151	1.78e-05	0.000537984	0.000881811	6.71e-05	0.000738086	0.00954939	0.0138941	0.00100528	0.350967	0.0337171	0.0625929	0.404557	0.203672	0.903997
DDB_G0268516	0.710396	0.628779	0.578113	0.172997	0.293199	0.454371	0.378065	0.354256	0.232096	0.88116	0.731064	0.164982	0.246743	0.446231	0.434666	0.355672	0.172776	0.992293	0.481022	0.471002	0.670946	0.400014	0.39673	0.313321	0.924348	0.724218	0.727249	0.390423	0.40419	0.340828	0.906542	0.550479	0.130128	0.155861	0.23409	0.797916	0.376226	0.375263	0.295947	0.587672	0.505548	0.422844	0.851423	0.547304	0.943978
DDB_G0268518	0.191996	0.00293931	0.00290258	0.000152033	3.26e-06	4.96e-05	0.000413664	0.123792	0.200047	0.538717	0.345836	0.00778437	6.61e-05	0.00212841	0.0443031	0.222133	0.401062	0.992144	0.292244	0.00192607	0.119649	0.37915	0.00215925	0.0309256	0.823975	0.0123137	0.341799	0.314879	0.00313721	0.0432825	0.588336	0.700531	0.0302648	0.000139666	0.00355173	0.241274	0.00039783	2.74e-06	6.17e-05	0.0366991	6.79e-05	0.00142191	0.00916501	0.0468469	0.967087
DDB_G0268520	0.241711	0.0720761	0.130154	0.038908	0.0197472	0.0863916	0.00489951	0.0211656	0.0633179	0.931346	0.854352	0.621088	0.450211	0.602113	0.290973	0.40687	0.448469	0.993508	0.773196	0.586771	0.615109	0.388432	0.385582	0.383125	0.951262	0.709573	0.697336	0.378831	0.41361	0.434385	0.924703	0.691682	0.474624	0.44896	0.436116	0.687116	0.527693	0.400695	0.378075	0.339559	0.525872	0.528853	0.733042	0.520309	0.976366
DDB_G0268522	0.717301	0.635897	0.586983	0.424434	0.376958	0.453033	0.341525	0.324827	0.235518	0.927131	0.866664	0.625291	0.501227	0.567943	0.44868	0.311324	0.151826	0.992643	0.729803	0.592006	0.675407	0.437437	0.389378	0.157401	0.95439	0.70574	0.698744	0.516922	0.323414	0.171352	0.929517	0.690802	0.512675	0.325338	0.112916	0.821883	0.575558	0.445697	0.0906753	0.624034	0.506362	0.18239	0.775671	0.382075	0.831093
DDB_G0268524	0.683614	0.554517	0.555274	0.403553	0.324664	0.371877	0.308251	0.245846	0.282123	0.910151	0.819147	0.542621	0.416333	0.516929	0.370027	0.298486	0.336887	0.990115	0.674563	0.475985	0.56426	0.368627	0.279056	0.297677	0.928604	0.631064	0.65088	0.423081	0.331809	0.351875	0.888949	0.637662	0.420504	0.330385	0.34138	0.740008	0.49477	0.369235	0.36614	0.585904	0.39884	0.391631	0.812693	0.712511	0.958948
DDB_G0268526	0.584977	0.519117	0.0867747	0.0841492	0.233206	0.123915	0.37163	0.178887	0.0747948	0.89572	0.471591	0.345205	0.514115	0.0241919	0.240728	0.0646587	0.0130182	0.975682	0.590452	0.481093	0.0529207	0.290458	0.0405661	0.0232062	0.943651	0.285703	0.00237914	0.0427805	0.00185402	0.00155135	0.776483	0.00363798	0.0621413	0.00347016	0.00161709	0.0461185	0.296003	0.0501308	0.00813341	0.358527	0.173183	0.464044	0.741644	0.42737	0.743701
DDB_G0268528	0.554673	0.0070785	0.36513	0.341228	0.263322	0.00179261	0.040809	0.0979595	0.244064	0.288712	0.784656	0.485569	0.359868	0.0316778	0.164595	0.261656	0.324782	0.853446	0.0442521	0.016068	0.630118	0.258104	0.0508311	0.0326912	0.898956	0.551072	0.104564	0.26784	0.305956	0.322058	0.869743	0.0223625	0.142368	0.219294	0.319385	0.0427315	0.195323	0.259317	0.342875	0.414855	0.0650419	0.0399117	0.716874	0.50348	0.942587
DDB_G0268534	0.206992	0.00470687	0.0027131	0.000830281	2.38e-05	0.000411809	0.0122938	0.00104645	0.00381226	0.769875	0.435554	0.0529993	0.00152063	0.100062	0.457054	0.122943	0.124686	0.993653	0.310297	0.0115733	0.653858	0.393366	0.420669	0.398372	0.842827	0.100784	0.741908	0.240997	0.45752	0.484375	0.842185	0.29287	0.0458075	0.143355	0.3583	0.0673381	0.00364587	0.0162784	0.0887357	0.254621	0.521629	0.51601	0.703737	0.49663	0.971855
DDB_G0268536	0.448823	0.237335	0.054804	0.0221264	0.219951	0.399303	0.32621	0.338674	0.286369	0.915396	0.695336	0.234999	0.454686	0.517676	0.328506	0.138693	0.256746	0.990322	0.546077	0.576185	0.472975	0.321018	0.0723374	0.115163	0.907283	0.547183	0.248681	0.158757	0.0175977	0.0435188	0.824993	0.147959	0.145335	0.0101414	0.0264347	0.753609	0.576832	0.226167	0.214621	0.616539	0.423528	0.443909	0.776837	0.603018	0.954218
DDB_G0268538	0.765736	0.334822	0.094437	0.0259397	0.00201764	0.0039579	0.0214233	0.00402172	0.002205	0.93835	0.669543	0.213336	0.0208502	0.0516598	0.157649	0.00129317	0.000971489	0.994829	0.664754	0.117394	0.211212	0.453891	0.00041925	0.000744187	0.959082	0.330263	0.419747	0.542257	9e-05	0.000147167	0.910933	0.744216	0.544976	2.26e-05	8.19e-05	0.858253	0.485446	1.13e-05	3.8e-05	0.651929	1.5e-05	6.43e-05	0.000588776	0.00044396	0.901128
DDB_G0268540	0.666034	0.572288	0.535539	0.387366	0.315908	0.389185	0.31598	0.0601681	0.0657483	0.877209	0.71528	0.409479	0.298437	0.471966	0.355729	0.168427	0.156969	0.994434	0.773974	0.608027	0.644701	0.382974	0.0324561	0.0289854	0.955793	0.740428	0.709366	0.402193	0.0301181	0.0236214	0.935826	0.699614	0.403869	0.0262796	0.021412	0.798046	0.482725	0.0321123	0.0248079	0.606031	0.078293	0.0733724	0.530263	0.383907	0.960318
DDB_G0268542	0.449217	0.53835	0.529704	0.376467	0.314676	0.170825	0.0518592	0.00012222	0.000101371	0.799348	0.703146	0.258575	0.303953	0.47098	0.247538	0.000232559	0.000225284	0.988893	0.647392	0.468587	0.33259	0.076044	0.000167429	0.000175081	0.912776	0.634608	0.49682	0.140017	0.000272798	0.000214128	0.86439	0.36426	0.0749963	0.000201998	0.000111346	0.582219	0.182289	0.000202129	9.27e-05	0.584329	0.00400051	0.00261822	0.0314582	0.0246924	0.976205
DDB_G0268544	0.766751	0.601993	0.647026	0.472716	0.442299	0.480894	0.400188	0.0128828	0.00180849	0.931146	0.870473	0.614468	0.527813	0.611157	0.462433	0.0234713	0.00443467	0.992519	0.720052	0.540454	0.626073	0.427283	0.0349293	0.0063438	0.947176	0.740364	0.746244	0.526946	0.0151048	0.00329597	0.920588	0.706452	0.492019	0.0201299	0.00383168	0.838879	0.60521	0.0287794	0.00261181	0.683384	0.0354184	0.00465762	0.203093	0.0212716	0.941
DDB_G0268546	0.566142	0.00308019	0.000716037	0.000683872	0.000180344	0.000517069	0.000158766	0.00215639	0.114455	0.156131	0.0281632	0.00936669	0.00145241	0.00632698	0.0012788	0.0284865	0.39789	0.986344	0.571667	0.283776	0.578565	0.291662	0.337919	0.0591559	0.611375	0.123012	0.312731	0.155843	0.271651	0.019021	0.938752	0.741715	0.423647	0.114119	0.0413884	0.834046	0.505155	0.0723402	0.0173239	0.630992	0.215137	0.0466173	0.435351	0.0479729	0.851315
DDB_G0268548	0.633518	0.275094	0.556868	0.446938	0.0507873	0.122927	0.0472969	0.0121725	0.00906687	0.858427	0.84501	0.415657	0.0320443	0.0805681	0.0434207	0.0126747	0.0115589	0.987955	0.207652	0.00233603	0.00588655	0.00323427	0.000579646	0.000427588	0.872375	0.0628882	0.116031	0.0335216	0.00719352	0.00610534	0.784939	0.553326	0.25679	0.0944117	0.0531933	0.788012	0.476327	0.218858	0.166229	0.375505	0.0996921	0.0685674	0.846145	0.634933	0.947749
DDB_G0268550	0.766904	0.594127	0.201204	0.0619395	4.59e-05	3.78e-05	0.000100254	2.8e-05	0.0075538	0.933952	0.652093	0.195922	0.000216255	0.000150593	0.000212258	5.97e-05	0.0166879	0.985318	0.392875	0.00036886	0.00029054	0.00034718	8.9e-05	0.0188834	0.901937	0.00451279	0.00180084	0.00201335	0.000403141	0.0692774	0.178517	0.0184549	0.0137867	0.00380445	0.259281	0.831473	0.273047	0.171155	0.234283	0.395958	0.259986	0.200549	0.848858	0.612835	0.905474
DDB_G0268552	0.195698	0.00243957	0.0145175	0.00122698	0.000263114	0.000290481	0.00697882	0.149525	0.340357	0.738093	0.717628	0.282789	0.0622702	0.118033	0.365074	0.182626	0.209521	0.991267	0.771104	0.428103	0.60426	0.326693	0.00515644	0.0112893	0.917785	0.569625	0.595754	0.397094	0.0350555	0.0696979	0.827329	0.678344	0.376261	0.00541156	0.0106738	0.822422	0.170057	0.00167242	0.00545127	0.290472	0.00211948	0.0052387	0.321768	0.260548	0.97123
DDB_G0268554	0.733939	0.559381	0.541412	0.335102	0.204641	0.152156	0.223014	0.294489	0.166838	0.91956	0.83404	0.530889	0.297313	0.260727	0.290301	0.333711	0.167425	0.993891	0.761983	0.522653	0.454033	0.411305	0.36769	0.0583132	0.953557	0.663853	0.517264	0.451813	0.396149	0.0809557	0.921001	0.509329	0.463667	0.38063	0.0375681	0.773758	0.577889	0.404463	0.0355482	0.629058	0.366889	0.0352796	0.830868	0.250366	0.839577
DDB_G0268556	0.162103	0.0204759	0.00368694	0.00133153	0.00127672	0.019158	0.00151354	0.000725047	0.00793957	0.706336	0.153657	0.0251838	0.0356108	0.533718	0.0426884	0.00953423	0.0529623	0.984506	0.454592	0.509129	0.545875	0.406403	0.198782	0.352447	0.942389	0.712213	0.224634	0.45223	0.443505	0.47245	0.881507	0.117826	0.30965	0.446691	0.472316	0.401271	0.582551	0.452233	0.481449	0.278766	0.0581355	0.181285	0.780996	0.715689	0.976143
DDB_G0268558	0.157528	0.101806	0.0355537	0.00100555	9.82e-05	0.00126097	0.00355803	0.16523	0.3467	0.921455	0.813922	0.106262	0.00802026	0.246005	0.251507	0.11155	0.0174813	0.979821	0.0582285	0.00230937	0.0940517	0.115183	0.143815	0.00764375	0.77524	0.0825797	0.570395	0.443265	0.0420889	0.00778941	0.891731	0.451325	0.21372	0.000932559	0.000711676	0.241948	0.0752146	0.000132405	0.00010737	0.653352	0.00318555	0.000600459	0.0661232	0.00920774	0.672725
DDB_G0268560	0.741761	0.441745	0.59163	0.455391	0.350906	0.0889268	0.17072	0.275279	0.341722	0.847212	0.805872	0.595225	0.408007	0.105529	0.143715	0.21832	0.318653	0.994224	0.545063	0.613818	0.0664429	0.255883	0.19239	0.325087	0.924013	0.735127	0.22339	0.343206	0.330257	0.424637	0.902032	0.0688602	0.100891	0.156002	0.240869	0.140699	0.278917	0.250316	0.34713	0.3908	0.333082	0.238648	0.855904	0.780577	0.974254
DDB_G0268562	0.672227	0.552135	0.421626	0.367091	0.278201	0.331508	0.179712	0.00184793	0.0606738	0.907574	0.741531	0.517874	0.354788	0.456686	0.254813	0.00437461	0.0975503	0.978483	0.631969	0.50041	0.590529	0.196681	0.00182965	0.0576537	0.911563	0.290096	0.3241	0.419876	0.0271557	0.24891	0.792883	0.487473	0.34974	0.00623558	0.139818	0.825574	0.137484	0.000627387	0.0202464	0.187899	0.000960438	0.0256797	0.266025	0.644579	0.930038
DDB_G0268564	0.0428846	0.108528	0.00323977	0.000794769	9.37e-05	0.00105394	0.00454585	0.0548252	0.11009	0.908774	0.413393	0.00612504	0.000138892	0.00691417	0.169472	0.255239	0.254717	0.941989	0.0488679	0.00106839	0.0377768	0.217995	0.285647	0.26496	0.450121	0.00298258	0.188394	0.507227	0.015579	0.0147405	0.750861	0.687894	0.0449981	0.00103301	0.00205742	0.328341	0.00281991	6.51e-05	0.000159962	0.161147	0.00219892	0.00303016	0.269351	0.170137	0.972699
DDB_G0268566	0.31364	0.613441	0.628079	0.505496	0.424064	0.420261	0.382793	0.286549	0.37409	0.733304	0.560401	0.223707	0.1121	0.2742	0.106814	0.177739	0.182143	0.993863	0.769215	0.603727	0.679323	0.473598	0.405606	0.432431	0.953472	0.728726	0.732275	0.513655	0.431295	0.466456	0.938802	0.734567	0.536484	0.436112	0.476206	0.829181	0.6186	0.480022	0.509256	0.680846	0.537982	0.52638	0.864095	0.785802	0.975586
DDB_G0268568	0.778972	0.666852	0.660856	0.538025	0.464632	0.498884	0.414978	0.376835	0.422926	0.942113	0.876666	0.650419	0.543994	0.623616	0.473291	0.426993	0.467654	0.995021	0.789714	0.630544	0.699233	0.48812	0.428612	0.45265	0.959607	0.756564	0.758732	0.541058	0.472897	0.496371	0.941406	0.756759	0.540716	0.469371	0.490613	0.85376	0.622651	0.51937	0.521929	0.696697	0.556038	0.547059	0.876539	0.795179	0.978574
DDB_G0268570	0.172635	0.0817449	0.110127	0.0955538	0.379284	0.462415	0.0266563	0.00760338	0.0411681	0.930797	0.863966	0.630557	0.353925	0.078233	0.00103529	0.000232039	0.0028951	0.993423	0.760797	0.351824	0.0727976	0.000618313	0.000105977	0.0014552	0.956408	0.597453	0.151354	0.00228484	0.000386186	0.00465889	0.895712	0.202419	0.00260079	0.000376587	0.00479934	0.775319	0.0410953	0.00710748	0.0398262	0.188439	0.0426935	0.126007	0.836935	0.751488	0.964649
DDB_G0268572	0.76483	0.529013	0.631128	0.136187	0.121293	0.0423855	0.00129512	0.00290948	0.00174638	0.889289	0.863247	0.219438	0.159872	0.0793639	0.00203415	0.00421211	0.00287594	0.992392	0.673005	0.502714	0.400532	0.0152427	0.029354	0.0147608	0.877222	0.413569	0.239778	0.00285899	0.00488817	0.0041902	0.890153	0.586328	0.0123668	0.0175871	0.0206941	0.777122	0.0793602	0.100081	0.0818507	0.109468	0.121297	0.129108	0.857766	0.515926	0.914954
DDB_G0268574	0.760918	0.56481	0.52602	0.37075	0.368143	0.439541	0.341626	0.301034	0.394395	0.940265	0.871031	0.636537	0.54121	0.619757	0.443494	0.29076	0.461381	0.994382	0.775142	0.63128	0.696971	0.448011	0.182466	0.444744	0.959112	0.750988	0.731124	0.28122	0.0739933	0.367651	0.939314	0.721646	0.246234	0.0691191	0.345742	0.85209	0.553485	0.223019	0.50367	0.683409	0.395708	0.544922	0.87161	0.794365	0.976389
DDB_G0268576	0.312532	0.106061	0.0859899	0.0308106	0.00397501	0.00894453	0.000242079	0.00032352	0.0015048	0.915017	0.826825	0.549657	0.289656	0.451614	0.0354962	0.0483602	0.120845	0.993322	0.750213	0.339021	0.586628	0.0182488	0.0274614	0.0813957	0.949531	0.57699	0.697081	0.0450574	0.0652575	0.168938	0.881058	0.721211	0.0664585	0.0864714	0.196444	0.774487	0.379865	0.40206	0.420744	0.167458	0.159273	0.310465	0.861684	0.668608	0.957528
DDB_G0268578	0.671393	0.278233	0.551157	0.361114	0.260969	0.412022	0.364335	0.33483	0.357446	0.789665	0.756637	0.255271	0.137261	0.499279	0.312089	0.365363	0.442484	0.987794	0.105112	0.0222355	0.484358	0.0764548	0.065905	0.179751	0.829421	0.301661	0.722934	0.301372	0.256237	0.367119	0.932517	0.41218	0.342481	0.20033	0.123665	0.422907	0.478132	0.261219	0.123442	0.49068	0.368024	0.447489	0.854847	0.700945	0.972759
DDB_G0268580	0.717489	0.588476	0.366411	0.442008	0.359722	0.406507	0.248159	0.276562	0.31421	0.923056	0.700382	0.577381	0.452363	0.550828	0.323784	0.333343	0.371526	0.980278	0.707004	0.513011	0.601272	0.328509	0.313114	0.331403	0.858751	0.459933	0.497875	0.344463	0.234933	0.29869	0.905903	0.671681	0.363039	0.366362	0.375739	0.771706	0.436995	0.407107	0.404601	0.527415	0.439619	0.429833	0.786599	0.701731	0.96572
DDB_G0268582	0.630967	0.502007	0.500143	0.351849	0.274181	0.321303	0.264834	0.204221	0.236138	0.888165	0.777699	0.491292	0.363322	0.463173	0.321549	0.25376	0.286	0.986987	0.624701	0.419148	0.511238	0.321256	0.237432	0.253398	0.910282	0.576936	0.600372	0.370055	0.284805	0.304834	0.86138	0.585341	0.371283	0.281269	0.29324	0.691904	0.445352	0.318479	0.313904	0.531581	0.34628	0.338435	0.773742	0.66787	0.947094
DDB_G0268584	0.738301	0.461591	0.433471	0.449563	0.325524	0.465975	0.000289935	5.98e-06	1.22e-06	0.935675	0.864431	0.632564	0.521119	0.602804	0.00122049	2.31e-05	6.39e-06	0.994731	0.764099	0.609803	0.576207	0.0018359	1.99e-05	7.03e-06	0.952542	0.735634	0.654862	0.000648375	6.31e-06	2.24e-06	0.933635	0.724656	0.000255447	2.69e-06	3.45e-07	0.797177	0.001375	9.66e-06	6.03e-07	0.000843511	5.31e-06	3.08e-07	0.784091	0.285697	0.902666
DDB_G0268586	0.723808	0.339374	0.184629	0.0506872	0.0465206	0.34947	0.00184122	0.000473372	0.00378672	0.645716	0.338595	0.058969	0.0412496	0.360072	0.00107857	0.000253195	0.00229464	0.992518	0.662616	0.529183	0.651413	0.0512252	0.0127264	0.06499	0.94557	0.703231	0.615243	0.0859061	0.024919	0.127701	0.932155	0.457397	0.201319	0.0833738	0.258611	0.64508	0.283227	0.109029	0.289994	0.0583385	0.00881014	0.0495855	0.86607	0.766707	0.965204
DDB_G0268588	0.352366	0.322233	0.524923	0.411043	0.230171	0.396988	0.193407	0.0273994	0.00468688	0.892703	0.791812	0.292618	0.127872	0.32568	0.180647	0.0133468	0.00971733	0.989008	0.400148	0.123532	0.356585	0.109788	0.00474574	0.00222185	0.932125	0.548362	0.702539	0.382316	0.0622477	0.0219892	0.927072	0.729428	0.482022	0.179603	0.0508799	0.80805	0.58689	0.318089	0.104142	0.647439	0.199271	0.0589431	0.731313	0.422675	0.904799
DDB_G0268590	0.238818	0.0556036	0.149787	0.0409681	0.139452	0.0589096	0.287339	0.0118194	0.107437	0.781904	0.695105	0.627128	0.359259	0.472329	0.0135256	5.85e-05	0.00135861	0.991174	0.544191	0.427345	0.600254	0.00705863	1.16e-05	0.000223335	0.869555	0.71025	0.691956	0.032369	5.82e-05	0.00119451	0.81617	0.642551	0.00684311	1.38e-05	0.000289922	0.781052	0.10521	0.000190267	0.00314118	0.0438008	4.19e-05	0.000711191	0.405381	0.39729	0.808401
DDB_G0268592	0.74108	0.51837	0.576196	0.0626608	0.0625673	0.469959	0.00344464	0.00041773	0.00514058	0.76516	0.764235	0.267168	0.234066	0.522329	0.00222716	0.000256589	0.00270355	0.98667	0.0116756	0.00763579	0.656211	0.00159485	0.000136737	0.00127831	0.213222	0.0659498	0.729692	0.000602753	4.77e-05	0.000513761	0.934736	0.0503608	8.31e-05	6.27e-06	9.32e-05	0.142716	0.000159008	1.24e-05	0.00014677	0.00518379	0.000230657	0.00189676	0.864412	0.789984	0.978334
DDB_G0268594	0.595979	0.255818	0.0117873	0.00230778	0.000256421	0.00606844	2.64e-05	3.23e-06	0.000129689	0.813652	0.193353	0.0107176	0.000483533	0.026358	2.01e-05	1.25e-06	6.84e-05	0.975964	0.224306	0.0152125	0.278671	0.000369676	1.97e-05	0.00138925	0.719043	0.0292332	0.546417	0.000103265	3.26e-06	0.000391336	0.816591	0.651843	0.00261057	8.3e-05	0.0202303	0.357071	0.0145041	0.000455495	0.118905	0.00140698	3.52e-05	0.00522949	0.810357	0.444172	0.616614
DDB_G0268596	0.689604	0.559972	0.561667	0.408669	0.329575	0.377075	0.312614	0.251378	0.286426	0.912179	0.823364	0.548742	0.421958	0.523018	0.375279	0.304303	0.342171	0.990418	0.679625	0.481988	0.569883	0.37324	0.284515	0.30264	0.930407	0.637962	0.65635	0.429153	0.337114	0.357806	0.892099	0.64294	0.426611	0.335883	0.346243	0.745385	0.500058	0.37622	0.372547	0.59149	0.40626	0.39781	0.816891	0.717083	0.960235
DDB_G0268598	0.703918	0.574793	0.575888	0.318776	0.344699	0.393133	0.326471	0.26413	0.300683	0.917906	0.833118	0.479673	0.437416	0.538457	0.392262	0.319435	0.35694	0.991177	0.618543	0.498185	0.585789	0.389595	0.300578	0.318008	0.899274	0.652914	0.671142	0.446437	0.354166	0.373974	0.847694	0.567725	0.359516	0.284748	0.31796	0.758995	0.516552	0.392556	0.390104	0.6079	0.42401	0.414601	0.827769	0.729861	0.963268
DDB_G0268600	0.762867	0.663376	0.658958	0.363157	0.0153723	0.00273656	0.376039	5.99e-05	7.02e-05	0.94331	0.87835	0.559578	0.542404	0.601955	0.0329709	0.000191974	0.000469182	0.995238	0.791741	0.612945	0.496932	0.107329	0.000705113	0.00122841	0.960454	0.619937	0.387432	0.0698742	0.000298324	0.000409918	0.559537	0.0229382	0.0229568	1e-06	5.7e-07	0.856287	0.00196079	1.41e-08	6.06e-08	0.0131234	1.45e-09	2.3e-10	0.00538674	0.00136436	0.927515
DDB_G0268602	0.501142	0.0865744	0.0828738	0.0215835	0.0155942	0.0018408	0.0005176	0.000597113	0.0154508	0.879527	0.78754	0.338194	0.273694	0.0461465	0.00631269	0.00978817	0.0635555	0.991672	0.68729	0.51951	0.272569	0.0294507	0.0543605	0.149375	0.927509	0.660389	0.239638	0.0226856	0.0397112	0.134241	0.913332	0.490494	0.0930324	0.141467	0.276227	0.521839	0.081328	0.115616	0.239347	0.55375	0.48136	0.426862	0.842522	0.664449	0.958078
DDB_G0268604	0.715619	0.586497	0.587276	0.439563	0.35755	0.296087	0.336794	0.274665	0.31234	0.922376	0.841115	0.575265	0.449976	0.461619	0.404065	0.330913	0.369249	0.991706	0.705053	0.510272	0.513701	0.400358	0.310688	0.329272	0.937891	0.665405	0.584796	0.457694	0.366008	0.385155	0.905068	0.570862	0.45344	0.364318	0.373302	0.680547	0.528806	0.404568	0.402557	0.527203	0.358788	0.376489	0.835319	0.73889	0.965333
DDB_G0268608	0.743939	0.51114	0.617938	0.473976	0.392333	0.438236	0.36617	0.309172	0.344644	0.901238	0.85878	0.607084	0.486945	0.582139	0.435185	0.368769	0.404571	0.988055	0.64122	0.441116	0.533491	0.344331	0.271093	0.316376	0.946979	0.700846	0.712579	0.493329	0.402797	0.420729	0.919187	0.701826	0.485724	0.399233	0.409306	0.798305	0.564264	0.44315	0.439249	0.652908	0.480383	0.466335	0.856258	0.76287	0.971141
DDB_G0268610	0.715919	0.586871	0.587569	0.439899	0.357869	0.404583	0.3371	0.274944	0.312554	0.922445	0.841298	0.5756	0.450633	0.549358	0.404392	0.331337	0.369696	0.991723	0.705395	0.510746	0.598954	0.400947	0.311197	0.329546	0.937991	0.665782	0.682002	0.458058	0.366324	0.38546	0.905243	0.669723	0.453763	0.364685	0.37377	0.770262	0.529105	0.405036	0.402916	0.620146	0.437575	0.428023	0.835615	0.73906	0.96539
DDB_G0268612	0.768063	0.6528	0.646319	0.517899	0.442169	0.481418	0.391876	0.342097	0.40729	0.941162	0.875079	0.646583	0.539763	0.620087	0.463505	0.410004	0.462896	0.994867	0.78569	0.624931	0.695372	0.475394	0.40638	0.44517	0.958591	0.752388	0.755234	0.525723	0.447964	0.489863	0.939961	0.752606	0.523171	0.441994	0.484131	0.849985	0.604417	0.491611	0.515432	0.68346	0.531775	0.540269	0.867911	0.789333	0.977183
DDB_G0268614	0.184615	0.0684161	0.0223119	0.00963349	0.0132337	0.0437737	0.295547	0.217152	0.189569	0.927374	0.821242	0.519192	0.500311	0.605768	0.00691662	0.00216517	0.00728992	0.994073	0.761256	0.464761	0.631235	0.00404954	0.000856368	0.00156591	0.95655	0.654713	0.680659	0.00193634	0.000422127	0.000956823	0.805146	0.587722	0.00148069	0.00028318	0.000478031	0.842798	0.00361202	0.000612531	0.00114972	0.0111876	0.00188489	0.00339675	0.843332	0.605597	0.922401
DDB_G0268616	0.649391	0.422717	0.500825	0.206331	0.196883	0.196551	0.32459	0.337429	0.34384	0.891821	0.833706	0.549449	0.459097	0.48415	0.178515	0.241487	0.298866	0.992484	0.666787	0.582019	0.679925	0.130774	0.167377	0.312526	0.939576	0.714479	0.700667	0.205946	0.266229	0.352538	0.931999	0.681546	0.0761652	0.109779	0.175271	0.83335	0.148961	0.17021	0.253438	0.18725	0.184104	0.278497	0.833839	0.738065	0.969401
DDB_G0268618	0.767608	0.515209	0.32498	0.11538	0.00419686	0.0113418	0.000396592	0.00129784	0.0554763	0.933199	0.800789	0.338435	0.0148231	0.042516	0.000636667	0.00341699	0.129534	0.994689	0.73601	0.11441	0.255319	0.00496509	0.0201566	0.351926	0.958567	0.292742	0.426597	0.00759904	0.0481164	0.479164	0.748462	0.569019	0.00848593	0.0886436	0.493	0.855494	0.333522	0.522521	0.397659	0.303905	0.554487	0.518973	0.731135	0.176963	0.910118
DDB_G0268620	0.0429853	0.0151351	0.249741	0.52604	0.195101	0.0295756	0.0138444	0.000934599	0.0751964	0.938798	0.788036	0.122882	0.000848795	0.000340941	0.000181797	2.08e-05	0.00377665	0.987524	0.116885	0.000663967	0.000389078	0.000113724	1.26e-05	0.00221863	0.889741	0.0259136	0.00586923	0.00165516	0.000136298	0.023853	0.839022	0.274456	0.080621	0.0072388	0.295551	0.638178	0.271678	0.0202555	0.329647	0.668622	0.283983	0.524301	0.751723	0.747647	0.930875
DDB_G0268622	0.246704	0.148884	0.0568073	0.0155225	0.00538089	0.00145988	1.22e-07	1.48e-07	8.22e-06	0.938345	0.825748	0.424211	0.156673	0.044481	1.24e-06	5.42e-07	3.05e-05	0.992498	0.623898	0.243534	0.0879303	2.29e-06	1.55e-06	7.27e-05	0.95471	0.630981	0.309819	1.91e-06	1.57e-06	0.00010352	0.929793	0.455243	1.72e-06	7.35e-07	0.000103594	0.784059	4.56e-06	3.29e-06	0.000395523	4.76e-05	1.58e-05	0.00135298	0.627517	0.118307	0.793883
DDB_G0268624	0.269872	0.192174	0.214796	0.0479606	0.045546	0.426093	0.362639	0.0241432	0.106381	0.901843	0.838353	0.576567	0.48114	0.281247	0.0690172	0.329799	0.33224	0.989753	0.699011	0.542137	0.357231	0.0719016	0.337813	0.416654	0.93098	0.681629	0.485967	0.113362	0.344868	0.354687	0.926259	0.247765	0.0342931	0.435233	0.372469	0.426368	0.0666479	0.466663	0.403069	0.606968	0.116903	0.269832	0.165495	0.357289	0.961426
DDB_G0268626	0.758505	0.210279	0.530359	0.156274	0.044049	0.309006	0.36766	0.0756492	0.281611	0.692911	0.830362	0.352348	0.125429	0.51316	0.41176	0.144326	0.37384	0.987034	0.707158	0.531513	0.591636	0.137923	0.380158	0.315756	0.933165	0.496428	0.733551	0.407643	0.30632	0.439998	0.919271	0.686148	0.182367	0.402736	0.40463	0.709777	0.140296	0.463618	0.381353	0.503553	0.425344	0.496165	0.543868	0.631569	0.966411
DDB_G0268628	0.719707	0.470221	0.253915	0.0181531	0.000445553	0.0304087	0.396936	0.31863	0.398974	0.912968	0.722498	0.141622	0.00500661	0.197961	0.428179	0.242742	0.410252	0.989724	0.330323	0.00799973	0.37068	0.351669	0.0663022	0.337092	0.895774	0.130387	0.631783	0.189093	0.0304992	0.190012	0.815036	0.465277	0.024244	0.0024459	0.0301557	0.146526	0.00153374	8.31e-05	0.0011233	0.102836	0.00462838	0.0640172	0.715077	0.789901	0.926154
DDB_G0268630	0.779839	0.325058	0.00309378	0.000109114	3.15e-06	5.17e-06	3.7e-05	3.54e-05	0.00213012	0.830528	0.0308444	0.000943266	1.17e-05	2.16e-05	0.000108135	7.37e-05	0.00444773	0.976714	0.11635	0.000682199	0.00151305	0.00511741	0.00403362	0.0946143	0.686887	0.000831765	0.000598614	0.00416186	0.00726736	0.0718219	0.153625	0.0187028	0.0942711	0.269661	0.422614	0.648496	0.529788	0.120534	0.125724	0.470765	0.0470984	0.0973345	0.723977	0.653659	0.971292
DDB_G0268632	0.661346	0.593837	0.574729	0.173554	0.238688	0.189636	0.222827	0.00236111	0.00134952	0.82425	0.778635	0.394776	0.530502	0.185258	0.411851	0.00210401	0.000707205	0.994806	0.69823	0.371017	0.683575	0.0677247	0.000158746	5.7e-05	0.953895	0.653356	0.736315	0.110831	0.00016725	6.01e-05	0.854864	0.668685	0.0367353	2.33e-05	6.02e-06	0.397747	0.367048	0.00050524	0.000107827	0.0346816	1.48e-05	3.91e-06	0.226463	0.0270851	0.845479
DDB_G0268634	0.211918	0.0451165	0.0256365	0.00597637	0.00200309	0.01286	0.0615276	0.0262772	0.0790645	0.930122	0.828104	0.458127	0.243685	0.577037	0.442474	0.394306	0.430211	0.99371	0.685141	0.35143	0.67914	0.433453	0.388575	0.377315	0.951573	0.657251	0.734197	0.445163	0.349241	0.321048	0.933812	0.676334	0.322448	0.197137	0.178687	0.623469	0.296499	0.126168	0.12152	0.622377	0.485194	0.421304	0.833789	0.739542	0.974131
DDB_G0268636	0.745512	0.634666	0.620378	0.493834	0.074029	0.0193501	0.00248253	0.0127238	0.0755482	0.931322	0.854838	0.597437	0.101141	0.0338019	0.00369037	0.0134457	0.0795726	0.993785	0.734056	0.0863219	0.021073	0.00179195	0.00770773	0.0599144	0.941318	0.147939	0.0304604	0.00208353	0.00831947	0.0571367	0.678179	0.111286	0.0080502	0.0328054	0.145575	0.787654	0.191862	0.364445	0.439895	0.382928	0.475041	0.432179	0.774493	0.55463	0.969743
DDB_G0268638	0.668828	0.563361	0.615276	0.347321	0.0574724	0.0482686	0.0223156	0.0266306	0.0120318	0.800141	0.82207	0.267876	0.0642859	0.0787984	0.0237357	0.0316228	0.0200243	0.991714	0.732075	0.258913	0.244568	0.0751723	0.0691183	0.0238497	0.889209	0.322716	0.276473	0.063804	0.0769639	0.0343401	0.541562	0.150818	0.0418984	0.0334477	0.0107416	0.827085	0.58044	0.476555	0.382817	0.62976	0.526214	0.451452	0.814869	0.719443	0.962445
DDB_G0268640	0.563792	0.542595	0.637314	0.248994	0.297182	0.429711	0.00212578	1.2e-07	6.22e-06	0.70365	0.717032	0.157129	0.147864	0.393414	0.0248751	8e-07	4.22e-05	0.990993	0.745948	0.595387	0.629132	0.00389486	2.73e-07	1.71e-05	0.878329	0.614076	0.703549	0.00532397	1.53e-07	1.04e-05	0.92856	0.611404	0.00268486	4.9e-08	2.48e-06	0.781331	0.00485996	8.01e-08	4.78e-06	0.0208268	4.35e-07	1.89e-05	0.00728951	0.116101	0.976368
DDB_G0268642	0.697885	0.567316	0.594909	0.254969	0.393309	0.380786	0.125727	0.00526456	0.0257819	0.928353	0.766705	0.19925	0.32815	0.536629	0.181246	0.0093074	0.0308664	0.988016	0.280368	0.366196	0.50359	0.0971216	0.00149527	0.00779532	0.907033	0.702385	0.485023	0.0871107	0.00183297	0.0109052	0.897979	0.187236	0.0189257	0.000185245	0.00284055	0.610659	0.141537	0.0020545	0.015047	0.566718	0.0534001	0.138745	0.592794	0.641616	0.853379
DDB_G0268644	0.432074	0.495769	0.594732	0.475662	0.139309	0.278049	1.16e-05	4.35e-07	7.89e-07	0.39014	0.509913	0.360384	0.505058	0.552021	8.94e-06	1.38e-07	3.13e-07	0.989748	0.583333	0.0399578	0.143797	1.25e-05	2.36e-07	4.45e-07	0.945117	0.236969	0.414441	8.47e-06	6.12e-08	3.17e-07	0.698037	0.502191	4.25e-06	1.58e-08	6.63e-08	0.791064	9.36e-06	2.45e-08	1.73e-07	4.19e-05	6.11e-08	4.31e-07	0.870441	0.771795	0.978241
DDB_G0268646	0.778918	0.655277	0.662804	0.541761	0.466783	0.44325	0.414428	0.00647231	0.0126764	0.92761	0.875149	0.646977	0.540885	0.573693	0.4692	0.0132653	0.0334662	0.994566	0.78609	0.632926	0.689268	0.489252	0.0109511	0.0078144	0.960381	0.758642	0.66482	0.54015	0.00589611	0.010356	0.94238	0.689146	0.540679	0.00704288	0.0129185	0.849277	0.624934	0.0204449	0.0225441	0.692331	0.129909	0.0883373	0.24875	0.18782	0.964821
DDB_G0268650	0.547592	0.63364	0.608295	0.413242	0.106825	0.253783	0.0198583	0.0192806	0.102656	0.840772	0.755206	0.182639	0.0266593	0.0916487	0.00249046	0.00176562	0.0170805	0.992739	0.684431	0.212382	0.454246	0.0308682	0.0209586	0.12565	0.872702	0.167491	0.335807	0.0133923	0.010306	0.0656628	0.870466	0.693398	0.169551	0.15727	0.358246	0.840456	0.527521	0.388608	0.508875	0.493729	0.339634	0.526454	0.822585	0.731378	0.964213
DDB_G0268652	0.773919	0.181629	0.203283	0.183433	0.292583	0.411876	0.340968	0.337479	0.354844	0.790229	0.667701	0.447057	0.48782	0.602238	0.413087	0.406017	0.457237	0.994128	0.772661	0.574429	0.568251	0.100299	0.133884	0.383754	0.948476	0.728265	0.669374	0.162956	0.214504	0.419294	0.921346	0.645064	0.121698	0.167394	0.449852	0.841248	0.429431	0.447217	0.49582	0.593054	0.523471	0.527563	0.864163	0.625596	0.96299
DDB_G0268656	0.705155	0.537566	0.137096	0.0680186	0.00110986	0.00132289	7.05e-06	1.26e-07	3.57e-07	0.898471	0.433276	0.211421	0.00518001	0.00745047	4.96e-05	6.79e-07	3.15e-06	0.974032	0.483472	0.0161646	0.0274094	8.57e-05	1.8e-06	3.02e-06	0.93343	0.219002	0.140059	4.47e-05	5.12e-07	1.34e-06	0.724919	0.324404	0.000159339	2.12e-06	2.66e-06	0.704617	9.22e-05	6.92e-07	1.14e-06	0.000867841	6.85e-06	8.81e-06	0.824217	0.600629	0.938
DDB_G0268660	0.749807	0.354671	0.425396	0.0730345	0.177332	0.145635	0.36157	0.299272	0.324767	0.71205	0.656996	0.0742453	0.15025	0.129828	0.317046	0.3659	0.436065	0.993487	0.644671	0.556952	0.571009	0.167428	0.0651147	0.0755599	0.809045	0.651134	0.492794	0.203256	0.107928	0.150424	0.888541	0.733186	0.121628	0.0268965	0.0168896	0.786743	0.380421	0.142088	0.096184	0.411148	0.102437	0.0634868	0.846245	0.680334	0.972193
DDB_G0268662	0.736526	0.460732	0.448959	0.090102	0.202299	0.132175	0.161705	0.103167	0.170028	0.926776	0.857706	0.390315	0.478753	0.414814	0.0858985	0.0426981	0.0870217	0.993637	0.566157	0.56118	0.667579	0.0215606	0.00759966	0.0185617	0.923032	0.721997	0.618639	0.0319829	0.0125241	0.0293362	0.88471	0.280137	0.00406882	0.00117283	0.00285643	0.72699	0.0288542	0.00873442	0.019235	0.0188338	0.00411946	0.00628331	0.869084	0.778172	0.976178
DDB_G0268664	0.523962	0.296317	0.28681	0.212549	0.0877665	0.0139147	0.359962	0.004128	0.00628819	0.939993	0.873895	0.634352	0.537914	0.361293	0.46268	0.0465783	0.0287308	0.99471	0.786055	0.629747	0.221969	0.457668	0.0118302	0.00516269	0.953727	0.752547	0.4981	0.507343	0.0444171	0.0196679	0.939457	0.159341	0.512521	0.00784017	0.00379328	0.457186	0.551421	0.021221	0.00795637	0.207479	0.268339	0.109348	0.173488	0.0776138	0.96633
DDB_G0268666	0.758786	0.592783	0.641465	0.51542	0.444718	0.451299	0.197352	0.210898	0.40505	0.9252	0.865354	0.621058	0.521943	0.59643	0.250404	0.257695	0.451153	0.988205	0.665794	0.422183	0.603874	0.0942742	0.0944705	0.392951	0.953017	0.747788	0.739953	0.413268	0.397858	0.484058	0.932547	0.670323	0.238552	0.213666	0.455849	0.829632	0.544682	0.476975	0.504631	0.534493	0.453078	0.531934	0.868763	0.670343	0.963198
DDB_G0268668	0.726233	0.632032	0.617619	0.502816	0.419665	0.465015	0.181179	0.346482	0.357201	0.928063	0.845847	0.606336	0.493909	0.585004	0.228579	0.392424	0.385066	0.993577	0.76363	0.590742	0.670645	0.250546	0.410962	0.399776	0.949752	0.709364	0.726434	0.276334	0.447666	0.43139	0.927564	0.724727	0.292425	0.446433	0.428585	0.828681	0.506832	0.493971	0.40936	0.486042	0.530917	0.458361	0.700494	0.416009	0.968524
DDB_G0268670	0.66562	0.537751	0.536178	0.384601	0.305947	0.354798	0.292882	0.231292	0.266021	0.903164	0.806192	0.524167	0.397057	0.498525	0.353064	0.282152	0.319102	0.989157	0.657044	0.456494	0.545624	0.351946	0.26463	0.282181	0.922808	0.612434	0.633062	0.403966	0.315275	0.334352	0.879305	0.62088	0.402638	0.312456	0.322635	0.723047	0.477308	0.351087	0.347189	0.567303	0.379549	0.372243	0.799876	0.698755	0.955062
DDB_G0268672	0.637011	0.509031	0.507803	0.357363	0.280543	0.327616	0.269093	0.0120762	0.000220764	0.89097	0.782649	0.497003	0.369012	0.469049	0.326237	0.0235675	0.000516571	0.987426	0.631101	0.426016	0.51648	0.326928	0.0272181	0.000473674	0.912424	0.583423	0.606824	0.37566	0.0208944	0.000315036	0.864291	0.591899	0.37695	0.0193312	0.00021403	0.697864	0.450915	0.0233383	0.000257017	0.536655	0.0300044	0.000298147	0.182122	0.00205851	0.721259
DDB_G0268674	0.665657	0.537797	0.536224	0.384658	0.306007	0.354854	0.292938	0.231352	0.26608	0.903176	0.806215	0.524213	0.397112	0.498573	0.353117	0.282211	0.319158	0.989159	0.657086	0.456552	0.545674	0.352002	0.264691	0.282241	0.92282	0.612479	0.633103	0.40402	0.315334	0.33441	0.879324	0.620923	0.402691	0.312515	0.322693	0.723088	0.47736	0.351148	0.347249	0.567348	0.37961	0.372302	0.7999	0.698787	0.955069
DDB_G0268676	0.639522	0.511396	0.510489	0.359485	0.282371	0.329656	0.271123	0.210591	0.123133	0.891913	0.784571	0.499636	0.3715	0.471655	0.328223	0.261413	0.170674	0.987576	0.633168	0.428418	0.518727	0.328801	0.244421	0.155295	0.913239	0.58615	0.609346	0.378199	0.292539	0.174477	0.865371	0.594404	0.379294	0.288636	0.165156	0.700134	0.452486	0.325196	0.177482	0.539153	0.354512	0.204758	0.780408	0.509739	0.90088
DDB_G0268678	0.409474	0.142445	0.171785	0.10718	0.0603401	0.0350294	0.349657	0.195992	0.167228	0.903334	0.801103	0.572299	0.466797	0.516047	0.073614	0.014713	0.0141203	0.993436	0.758561	0.585653	0.530362	0.0277212	0.00602469	0.00378241	0.951124	0.704396	0.536232	0.0524361	0.012476	0.00900043	0.929084	0.599274	0.0506259	0.0106008	0.00803281	0.765205	0.0480713	0.00676963	0.00474048	0.0302681	0.00253365	0.00124876	0.788475	0.660224	0.959803
DDB_G0268680	0.0321426	0.059338	0.407771	0.303554	0.0034543	8.98e-06	0.0054686	0.0103303	0.00602063	0.871112	0.352708	0.0436811	0.482368	0.015364	0.43445	0.399192	0.421894	0.977381	0.306252	0.511787	0.000523493	0.151101	0.370124	0.323535	0.937363	0.180446	0.000114236	0.0576008	0.137751	0.0716082	0.204184	1.59e-05	0.0113281	0.0338585	0.0170045	0.0030804	0.321018	0.470707	0.502321	0.152194	0.00157559	0.00183461	0.763459	0.58275	0.966935
DDB_G0268684	0.586766	0.624565	0.522812	0.461974	0.418752	0.460602	0.298254	0.255829	0.189245	0.91288	0.834339	0.495523	0.451757	0.526477	0.389056	0.245184	0.161047	0.990368	0.694468	0.590502	0.664433	0.447968	0.277001	0.147636	0.93944	0.703611	0.695515	0.375428	0.385986	0.27635	0.923164	0.706265	0.316984	0.423711	0.374289	0.827895	0.515969	0.43108	0.289312	0.595556	0.454732	0.29043	0.625874	0.324877	0.962033
DDB_G0268686	0.2855	0.134444	0.165518	0.230441	0.0969406	0.00427357	0.00281023	0.000892459	0.00428694	0.929312	0.840195	0.47799	0.483382	0.380937	0.183842	0.117128	0.207173	0.992963	0.586077	0.569345	0.484677	0.240813	0.134703	0.1979	0.923937	0.716538	0.511093	0.179507	0.10766	0.204216	0.911515	0.189531	0.0368117	0.0164404	0.0484731	0.539639	0.174936	0.0882172	0.160452	0.387517	0.413519	0.497989	0.789075	0.6212	0.970034
DDB_G0268688	0.674811	0.546099	0.54605	0.394429	0.314264	0.36332	0.209322	0.00249959	0.00266074	0.906374	0.812098	0.532898	0.405543	0.507521	0.279505	0.00564292	0.00635246	0.989611	0.665275	0.46543	0.55443	0.279356	0.00625826	0.00625689	0.925576	0.621997	0.641305	0.308714	0.00459925	0.00490484	0.883555	0.628828	0.31473	0.00385249	0.00371115	0.731053	0.384433	0.00488284	0.00466059	0.469841	0.00642024	0.005503	0.164262	0.0940616	0.953237
DDB_G0268690	0.674847	0.546143	0.546094	0.394484	0.314323	0.363375	0.10633	0.143688	0.0101547	0.906386	0.812119	0.532942	0.405597	0.507566	0.16558	0.197835	0.0231362	0.989612	0.665315	0.465486	0.554478	0.170228	0.189113	0.0229797	0.925586	0.622041	0.641344	0.175302	0.213372	0.0179813	0.883573	0.62887	0.174403	0.211907	0.0139497	0.731091	0.233718	0.245173	0.0159935	0.306696	0.271096	0.0234272	0.715978	0.494627	0.755215
DDB_G0268692	0.677671	0.446752	0.611829	0.403982	0.387867	0.051804	0.0866337	0.159242	0.293829	0.896215	0.786709	0.546774	0.381979	0.246963	0.221059	0.269148	0.365254	0.973793	0.640669	0.292509	0.421046	0.323274	0.283798	0.317558	0.919568	0.737669	0.0949664	0.0742643	0.16443	0.338318	0.878741	0.297901	0.239599	0.295762	0.373614	0.157211	0.113146	0.199004	0.35748	0.589345	0.293175	0.254594	0.782222	0.649242	0.960368
DDB_G0268694	0.391911	0.550912	0.453969	0.383011	0.330767	0.361497	0.291823	0.264699	0.287497	0.758566	0.754836	0.438827	0.171408	0.187688	0.299149	0.119009	0.141102	0.977688	0.673843	0.463418	0.589952	0.363592	0.309101	0.357875	0.899749	0.559248	0.427454	0.344589	0.220713	0.186658	0.871002	0.595695	0.465406	0.327639	0.330504	0.725395	0.467609	0.387737	0.358234	0.534183	0.441903	0.478399	0.806329	0.703633	0.969786
DDB_G0268696	0.663649	0.457269	0.544118	0.00240737	0.000447553	0.00199917	0.00424146	0.00449727	0.026521	0.360643	0.792944	0.00794543	0.000757439	0.00401264	0.00721551	0.00853832	0.0317814	0.918643	0.0015307	0.000160925	0.000570504	0.000653956	0.000476799	0.00448428	0.631933	0.0542109	0.172609	0.124161	0.123646	0.246035	0.913351	0.708728	0.471667	0.307615	0.409211	0.756127	0.451196	0.167299	0.258178	0.646154	0.399474	0.465573	0.811532	0.748842	0.972369
DDB_G0268698	0.728418	0.643004	0.607661	0.413972	0.449236	0.0505671	0.00170999	0.0185321	0.198368	0.930365	0.671702	0.324622	0.478496	0.274873	0.0081768	0.0843314	0.420893	0.991005	0.561803	0.610151	0.086747	0.00145128	0.0158784	0.203974	0.950491	0.732229	0.0230404	0.000509854	0.003617	0.0652044	0.892297	0.0203492	0.000583526	0.00341597	0.0549074	0.152984	0.00244545	0.0181545	0.219707	0.0965761	0.538348	0.397534	0.437599	0.108903	0.911656
DDB_G0268702	0.659052	0.471053	0.505396	0.356876	0.233688	0.396887	0.291488	0.35834	0.378514	0.897149	0.799304	0.551765	0.53208	0.553895	0.0559419	0.314959	0.456704	0.995081	0.791606	0.513246	0.695785	0.0597397	0.38663	0.413903	0.960218	0.697918	0.755587	0.0746019	0.437034	0.469196	0.908298	0.752904	0.0834018	0.441734	0.455596	0.788724	0.043747	0.334077	0.50536	0.194689	0.528442	0.521798	0.663293	0.349868	0.971444
DDB_G0268704	0.735913	0.61364	0.564475	0.47704	0.208752	0.0880535	0.0212042	0.0135727	0.0575712	0.934484	0.862626	0.628326	0.40317	0.32669	0.0826819	0.0515301	0.159443	0.994352	0.773443	0.313952	0.222984	0.0316202	0.0161515	0.0613648	0.956163	0.547991	0.425833	0.0775485	0.0428807	0.138783	0.863645	0.429937	0.0841071	0.047842	0.145093	0.801304	0.407851	0.309357	0.440862	0.612976	0.442004	0.513444	0.862395	0.771513	0.972007
DDB_G0268706	0.73413	0.643468	0.629201	0.51115	0.347379	0.3831	0.213987	0.165166	0.321938	0.919251	0.857951	0.496545	0.266227	0.356526	0.161056	0.106184	0.230134	0.993339	0.777688	0.51628	0.61026	0.286828	0.197084	0.399308	0.938346	0.569004	0.581259	0.257562	0.170194	0.319201	0.912329	0.720969	0.334977	0.289197	0.477897	0.842891	0.598969	0.505271	0.497465	0.664345	0.54459	0.534012	0.870577	0.753564	0.976555
DDB_G0268708	0.687611	0.521492	0.538403	0.489907	0.410805	0.391344	0.0698584	0.0164069	0.159891	0.918525	0.832882	0.563804	0.483297	0.576379	0.223392	0.0987268	0.361422	0.993689	0.708565	0.511551	0.633416	0.171983	0.0643782	0.36657	0.940971	0.654895	0.698126	0.188092	0.0690836	0.377096	0.91634	0.668987	0.119165	0.0302903	0.233951	0.811566	0.264178	0.0706581	0.324945	0.428618	0.147104	0.454207	0.819248	0.708063	0.944594
DDB_G0268710	0.631928	0.287585	0.210865	0.380442	0.4087	0.190678	0.217757	0.134464	0.229406	0.916433	0.797021	0.611331	0.281953	0.0650852	0.0747719	0.0327304	0.0970849	0.994055	0.71977	0.133891	0.0101785	0.0147273	0.00438252	0.0186369	0.91665	0.161666	0.0111086	0.0129941	0.00417503	0.0180025	0.824738	0.0974838	0.0874417	0.0317405	0.0876292	0.532848	0.398468	0.174695	0.215382	0.682106	0.52259	0.418878	0.858819	0.742896	0.971488
DDB_G0268712	0.00237876	0.00158047	0.293182	0.0885863	0.263126	0.311393	0.119892	0.272595	0.386698	0.691652	0.160502	0.0319188	0.0031273	0.00263772	0.00378687	0.00126284	0.00568435	0.84466	0.162993	0.00736002	0.00834858	0.012939	0.00192823	0.00531839	0.92648	0.574746	0.538947	0.324076	0.234864	0.286926	0.80985	0.496065	0.38759	0.195217	0.214109	0.7386	0.442013	0.383128	0.408857	0.542075	0.423849	0.440531	0.769843	0.660997	0.971874
DDB_G0268714	0.0261784	0.00309922	0.00150136	0.00017908	0.000245896	0.00192246	0.0429928	0.0226738	0.0341579	0.919667	0.808626	0.389959	0.366807	0.56128	0.27619	0.33691	0.341799	0.992843	0.559355	0.446924	0.659031	0.199362	0.239043	0.242838	0.915712	0.642589	0.690928	0.160931	0.191471	0.200578	0.924922	0.448506	0.0424369	0.0614879	0.0594469	0.634768	0.107063	0.125795	0.105852	0.42069	0.373953	0.360179	0.850261	0.765507	0.972624
DDB_G0268716	0.632747	0.614368	0.600705	0.498556	0.38668	0.346551	0.371439	0.274889	0.0838476	0.922767	0.859959	0.487103	0.19918	0.184087	0.410795	0.100916	0.0367205	0.992745	0.741834	0.370043	0.3564	0.452782	0.171701	0.0330727	0.926297	0.511072	0.351448	0.495956	0.173014	0.104597	0.899689	0.647806	0.485179	0.355348	0.0610834	0.764971	0.429973	0.456282	0.160755	0.402907	0.538092	0.0411974	0.674177	0.251119	0.738845
DDB_G0268718	0.00014356	5.14e-05	6.2e-05	1.03e-05	5.16e-06	9.54e-06	0.000424554	4.89e-05	0.000340341	0.923583	0.711296	0.429879	0.159949	0.495491	0.0251227	0.139815	0.397057	0.990271	0.689754	0.393035	0.620167	0.0069358	0.0362988	0.206832	0.937596	0.643213	0.683765	0.0071572	0.0169216	0.129778	0.901149	0.678913	0.00428348	0.0115882	0.114986	0.731781	0.00226765	0.00477729	0.0523236	0.0107539	0.0273054	0.198322	0.720399	0.394695	0.965941
DDB_G0268720	0.521159	0.565182	0.422108	0.526861	0.456827	0.493591	0.40005	0.0992805	0.318724	0.937368	0.874898	0.617411	0.265706	0.335624	0.354665	0.420258	0.463919	0.994895	0.778166	0.358615	0.505419	0.477267	0.198443	0.344409	0.949827	0.398357	0.467236	0.458876	0.345146	0.429905	0.935832	0.743233	0.529056	0.319938	0.468397	0.850957	0.507667	0.164384	0.420159	0.634642	0.17157	0.443429	0.533602	0.645424	0.977819
DDB_G0268724	0.739156	0.614467	0.602251	0.45795	0.377161	0.425252	0.356681	0.306912	0.358767	0.937559	0.868454	0.630409	0.521081	0.607131	0.457386	0.402908	0.439933	0.994218	0.767379	0.596526	0.673878	0.466199	0.394775	0.406044	0.954268	0.733996	0.740997	0.521737	0.445997	0.46063	0.933133	0.734345	0.517235	0.440042	0.449251	0.830955	0.598451	0.488186	0.483162	0.678357	0.52716	0.510546	0.868602	0.782403	0.975871
DDB_G0268726	0.663954	0.535944	0.534024	0.382784	0.206201	0.163828	0.0792526	0.0102362	0.264023	0.902576	0.804997	0.522411	0.307965	0.312863	0.131417	0.0211646	0.318036	0.989069	0.655359	0.362693	0.368976	0.135589	0.0216417	0.28103	0.922322	0.496962	0.413451	0.136942	0.0190202	0.332789	0.815841	0.40484	0.130852	0.0154245	0.321101	0.623088	0.301034	0.0655072	0.298564	0.450865	0.153128	0.275917	0.71801	0.511382	0.769064
DDB_G0268730	0.596418	0.460424	0.424646	0.247093	0.234925	0.282803	0.238606	0.187334	0.246922	0.856834	0.663952	0.284881	0.41503	0.515605	0.369051	0.207079	0.336026	0.983362	0.556536	0.346434	0.443791	0.266396	0.220702	0.248331	0.898089	0.421082	0.457901	0.25119	0.263792	0.267494	0.679359	0.349242	0.1854	0.237183	0.215308	0.739071	0.493505	0.255053	0.364777	0.584911	0.282139	0.390676	0.721793	0.71169	0.943043
DDB_G0268732	0.637056	0.509082	0.507854	0.357423	0.280607	0.327676	0.0918818	0.0161429	0.242233	0.890986	0.782678	0.497054	0.369072	0.469101	0.145075	0.0321588	0.291945	0.987429	0.631149	0.426079	0.516537	0.150345	0.034236	0.258671	0.912439	0.583476	0.606871	0.157262	0.0290197	0.310589	0.864316	0.59195	0.151525	0.0248585	0.297975	0.697913	0.20833	0.0311283	0.319048	0.272937	0.0395018	0.344353	0.694018	0.526476	0.807694
DDB_G0268734	0.665695	0.286365	0.414024	0.278673	0.206698	0.35491	0.0469741	0.139068	0.266139	0.767814	0.730929	0.434443	0.308653	0.49862	0.0866859	0.191721	0.319214	0.979123	0.539556	0.336086	0.325728	0.276028	0.204678	0.193114	0.890173	0.527109	0.535386	0.194866	0.252223	0.294231	0.834	0.522838	0.190864	0.248253	0.282479	0.625963	0.254331	0.286162	0.299634	0.16939	0.263896	0.372361	0.639267	0.452131	0.936855
DDB_G0268738	0.0240165	0.445718	0.394318	0.0385831	0.00181084	0.200256	0.00975129	0.0154018	0.0782928	0.471676	0.0204913	0.00367798	0.000286569	0.0035832	0.00108098	0.00124485	0.00757036	0.930987	0.0619082	0.00259076	0.132339	0.00633623	0.00725731	0.0363425	0.838248	0.132873	0.639487	0.158309	0.151311	0.258546	0.780559	0.47686	0.336818	0.270373	0.287384	0.276768	0.420267	0.274136	0.223718	0.316258	0.225361	0.304559	0.760852	0.632428	0.940359
DDB_G0268740	0.470306	0.604738	0.238283	0.208616	0.0161271	0.0152304	0.0143348	0.0166202	0.0344903	0.79227	0.361294	0.0867582	0.0136522	0.0222587	0.0133079	0.0143283	0.0395218	0.955243	0.49019	0.0419592	0.0432363	0.0188005	0.0199373	0.0394857	0.920104	0.564266	0.531442	0.294482	0.275145	0.325782	0.786808	0.362591	0.189573	0.189162	0.221434	0.790017	0.556721	0.443615	0.469337	0.667472	0.500033	0.521423	0.863135	0.785887	0.976248
DDB_G0268742	0.717624	0.622952	0.592383	0.376525	0.409918	0.442805	0.135544	0.182485	0.325237	0.916916	0.795655	0.401958	0.449741	0.562569	0.245054	0.295524	0.37575	0.991947	0.647658	0.582516	0.62524	0.138929	0.179859	0.345308	0.939758	0.693436	0.678799	0.146786	0.161404	0.277066	0.892464	0.537369	0.0569399	0.0617393	0.156572	0.789078	0.200559	0.214063	0.390475	0.411228	0.363912	0.40154	0.811511	0.517048	0.942957
DDB_G0268744	0.699355	0.620043	0.464454	0.147649	0.0924087	0.437288	0.144804	0.0693345	0.109086	0.909117	0.857694	0.359309	0.22981	0.589517	0.08827	0.0338435	0.0680979	0.975952	0.276864	0.11068	0.626626	0.193215	0.0791526	0.12062	0.903791	0.572922	0.654825	0.0304708	0.0121572	0.0178964	0.927216	0.339602	0.00940666	0.00595463	0.00698226	0.415558	0.00944786	0.00449649	0.00560272	0.215504	0.0621984	0.0882732	0.676984	0.780648	0.946506
DDB_G0268746	0.731206	0.59322	0.537134	0.353634	0.0614198	0.075681	0.012679	0.0227633	0.0837408	0.875624	0.685504	0.334891	0.0414221	0.0640617	0.00727286	0.0114599	0.0562986	0.992971	0.757084	0.155311	0.217675	0.0153567	0.0348022	0.119498	0.952601	0.469994	0.50346	0.0698197	0.129391	0.285135	0.81944	0.476376	0.0503995	0.10634	0.234021	0.850933	0.325193	0.483616	0.525976	0.458586	0.535298	0.537999	0.840026	0.635074	0.976901
DDB_G0268748	0.68385	0.649169	0.642442	0.497553	0.378981	0.459713	0.0674263	5.04e-05	0.00117319	0.908167	0.77075	0.549283	0.465192	0.534582	0.18697	0.000288146	0.0051136	0.994779	0.771432	0.55481	0.678351	0.0987629	9.81e-05	0.00199077	0.954229	0.6724	0.739331	0.0891888	6.67e-05	0.00150452	0.916691	0.722056	0.116731	6.56e-05	0.00137793	0.795416	0.212997	0.00011266	0.00197002	0.228026	0.000127859	0.00251874	0.0621496	0.303786	0.949675
DDB_G0268750	0.641003	0.516619	0.493166	0.347508	0.271869	0.322403	0.262195	0.221896	0.212168	0.922614	0.841753	0.57627	0.451195	0.549823	0.322467	0.331813	0.22339	0.991745	0.70583	0.511267	0.599782	0.327279	0.311818	0.201656	0.938112	0.666192	0.682653	0.35774	0.367063	0.226055	0.905383	0.670456	0.36173	0.36521	0.21559	0.770597	0.435461	0.405762	0.234581	0.525601	0.438343	0.263388	0.78562	0.642023	0.931081
DDB_G0268752	0.486457	0.460117	0.586432	0.330511	0.106958	0.145781	0.335976	0.0216389	0.163001	0.874165	0.67237	0.449411	0.357672	0.46328	0.233748	0.169568	0.288352	0.984447	0.613675	0.360313	0.456225	0.300263	0.108166	0.243356	0.904823	0.345802	0.387218	0.456736	0.0403163	0.224864	0.801963	0.493712	0.370816	0.0977234	0.26547	0.689812	0.262964	0.273495	0.316484	0.341523	0.293401	0.334264	0.309792	0.592947	0.922329
DDB_G0268754	0.574029	0.427884	0.413106	0.494525	0.110709	0.0356547	3.1e-05	1.05e-05	0.000136717	0.904283	0.851912	0.375879	0.0177179	0.00417606	5.09e-06	1.1e-06	1.63e-05	0.994491	0.484646	0.016931	0.00476205	4.62e-06	7.5e-07	7.28e-06	0.821282	0.0307466	0.0055847	2.81e-06	4.89e-07	5.06e-06	0.759584	0.217358	8.27e-05	1.63e-05	0.000172438	0.832724	0.00346947	0.000650271	0.00542632	0.00192429	0.000222691	0.00163812	0.869585	0.782159	0.977796
DDB_G0268756	0.325246	0.588736	0.527349	0.449049	0.307861	0.407293	0.322806	0.073717	0.0595713	0.670447	0.635835	0.297542	0.0751244	0.262274	0.223126	0.358762	0.384875	0.985383	0.710471	0.404619	0.600646	0.402513	0.0849416	0.0603204	0.920751	0.632927	0.644501	0.369054	0.220502	0.20336	0.84876	0.674754	0.455648	0.152271	0.111628	0.689863	0.331589	0.0781273	0.0678864	0.60764	0.190593	0.133524	0.633864	0.422565	0.961953
DDB_G0268758	0.775029	0.664904	0.660098	0.537181	0.38529	0.313332	0.398495	0.0532996	0.0448805	0.938567	0.874827	0.643618	0.525778	0.510873	0.461773	0.17366	0.143488	0.995015	0.791539	0.473017	0.412626	0.459984	0.0308191	0.0197258	0.959935	0.650724	0.491565	0.513731	0.0570796	0.0454663	0.921338	0.57652	0.528982	0.0722818	0.0504577	0.8507	0.614596	0.433002	0.290878	0.684783	0.299909	0.173947	0.615617	0.379249	0.976312
DDB_G0268760	0.505465	0.55348	0.645582	0.462916	0.0328361	0.0645795	0.0154097	0.0411857	0.00424777	0.939886	0.816614	0.16919	0.00205779	0.00442375	0.000753244	0.00160587	0.000347355	0.993897	0.356487	0.00526251	0.0108151	0.0012438	0.00191248	0.000356453	0.918687	0.0782923	0.12894	0.0130455	0.0269813	0.00334999	0.803271	0.605029	0.167199	0.263732	0.0470142	0.831397	0.561725	0.379411	0.295207	0.614026	0.462352	0.205552	0.808095	0.52686	0.710429
DDB_G0268762	0.000263343	9.98e-05	4.87e-05	1.35e-05	3.75e-06	4.45e-06	1.84e-05	9.96e-06	0.000428111	0.763649	0.656482	0.5769	0.282461	0.527494	0.323842	0.278028	0.167087	0.993799	0.288529	0.0231249	0.179401	0.320185	0.255605	0.402897	0.762722	0.0733445	0.374318	0.49904	0.427943	0.427644	0.863344	0.718549	0.360475	0.270308	0.080688	0.586462	0.120027	0.0675343	0.0172604	0.623034	0.427838	0.0795248	0.871142	0.567863	0.90914
DDB_G0268764	0.169341	0.404239	0.114964	0.000399267	0.000432821	0.144178	0.218447	0.0425984	0.301615	0.660298	0.789211	0.132644	0.0850802	0.55786	0.122106	0.0678094	0.102669	0.977032	0.00347377	0.00221053	0.459935	0.463456	0.320423	0.41354	0.191775	0.0329646	0.696712	0.2494	0.187663	0.159186	0.926845	0.0562195	0.00128949	0.000218227	0.00071356	0.1371	0.00251085	0.000357945	0.00155171	0.454228	0.212462	0.259459	0.806694	0.772021	0.919894
DDB_G0268772	0.727091	0.212258	0.400449	0.31931	0.241342	0.44405	0.0808409	0.0158819	0.363529	0.658045	0.680124	0.437392	0.310231	0.553437	0.126966	0.0280738	0.405479	0.991252	0.661271	0.512494	0.28282	0.00336393	0.00024794	0.0433595	0.941029	0.716737	0.573176	0.0121265	0.00116581	0.157495	0.917709	0.587413	0.0238967	0.00264597	0.179612	0.685803	0.0228921	0.00194423	0.177405	0.131879	0.0130528	0.429381	0.833503	0.511464	0.739201
DDB_G0268774	0.551798	0.222337	0.30216	0.0113026	0.00832743	0.352709	0.233352	0.0428912	0.355189	0.85894	0.810607	0.0581799	0.044266	0.606109	0.0615988	0.00480368	0.151626	0.993158	0.38372	0.258347	0.357599	0.00857341	0.000595396	0.0409018	0.711386	0.325206	0.563054	0.0251914	0.00173105	0.0942997	0.925248	0.0471324	0.00119095	8.74e-05	0.00669309	0.0885869	0.0015485	0.000100737	0.00654369	0.170785	0.0084531	0.242061	0.686405	0.741455	0.879438
DDB_G0268776	0.212378	0.00533678	0.00196534	3.72e-05	1.25e-05	0.000284414	0.00878832	0.0129265	0.0744949	0.817177	0.421491	0.00622978	0.0012526	0.0654065	0.305301	0.337223	0.408997	0.989458	0.117154	0.0206188	0.428113	0.439833	0.350369	0.183937	0.760457	0.177989	0.701634	0.388244	0.254568	0.10977	0.92205	0.425699	0.0360198	0.0133051	0.00640387	0.412676	0.0250395	0.00635604	0.00243893	0.405005	0.184272	0.0596562	0.848996	0.645955	0.964459
DDB_G0268778	0.701534	0.238311	0.212936	0.134588	0.204002	0.25092	0.121311	0.0577937	0.137976	0.871665	0.728711	0.453357	0.468925	0.538862	0.282301	0.184436	0.281017	0.993597	0.776468	0.592414	0.508867	0.37086	0.306939	0.354523	0.958426	0.718814	0.691016	0.251562	0.178718	0.219589	0.930097	0.635451	0.340978	0.253544	0.27817	0.797482	0.481608	0.340918	0.385567	0.33084	0.141585	0.192836	0.856534	0.773181	0.974524
DDB_G0268780	0.744184	0.617485	0.618352	0.474366	0.392529	0.438416	0.366843	0.309434	0.344895	0.931881	0.858865	0.607311	0.487237	0.58241	0.43566	0.369059	0.405025	0.99314	0.734923	0.550955	0.634481	0.433858	0.348657	0.365056	0.947036	0.701315	0.712809	0.493694	0.402942	0.421006	0.919347	0.70221	0.4861	0.399666	0.409591	0.798629	0.564783	0.443661	0.439664	0.653382	0.480694	0.466827	0.856509	0.763112	0.971188
DDB_G0268782	0.729707	0.474299	0.401911	0.421697	0.408841	0.432377	0.34671	0.308909	0.371768	0.878674	0.749225	0.567607	0.489727	0.574778	0.39897	0.361139	0.394875	0.982383	0.672929	0.387019	0.520287	0.412639	0.339674	0.219964	0.945066	0.59256	0.650768	0.369996	0.356226	0.215637	0.912189	0.696806	0.466205	0.419571	0.304991	0.809757	0.524843	0.440536	0.415592	0.624789	0.486765	0.422331	0.848006	0.714772	0.954451
DDB_G0268784	0.75159	0.642975	0.619684	0.498115	0.393357	0.436474	0.00341907	3.62e-06	4.56e-06	0.933901	0.859768	0.612	0.498033	0.586207	0.0172695	2.4e-05	3.92e-05	0.993241	0.762211	0.548432	0.627454	0.00431391	4.66e-06	5.59e-06	0.947238	0.709599	0.721467	0.0183555	8.14e-06	8.72e-06	0.919263	0.70292	0.0106226	7.34e-06	9.5e-06	0.812036	0.0240859	6.51e-06	4.07e-06	0.0376143	1.1e-05	8.56e-06	0.000213459	6.21e-05	0.944732
DDB_G0268786	0.68672	0.400783	0.280201	0.0160673	0.0215182	0.155179	0.317895	0.0492632	0.0397467	0.880785	0.716534	0.117719	0.106218	0.359784	0.393517	0.139419	0.121291	0.991844	0.397273	0.303898	0.644449	0.416661	0.307053	0.223822	0.88335	0.611515	0.671573	0.398239	0.409711	0.372089	0.922758	0.361475	0.104903	0.354434	0.425497	0.570444	0.217229	0.436197	0.45537	0.564137	0.419377	0.319565	0.687981	0.479383	0.969527
DDB_G0268788	0.646807	0.580875	0.593596	0.467012	0.0819537	0.397342	0.16983	0.23707	0.037458	0.883417	0.821897	0.416854	0.148248	0.402205	0.137829	0.167419	0.0959282	0.992202	0.68736	0.0603265	0.456929	0.0957235	0.159747	0.0162192	0.937122	0.249586	0.615693	0.188246	0.254701	0.0548796	0.618125	0.682476	0.300014	0.359937	0.0426992	0.555006	0.50082	0.293264	0.327709	0.57394	0.469552	0.111591	0.837915	0.554699	0.852796
DDB_G0268790	0.779184	0.649112	0.652263	0.523642	0.442991	0.424363	0.410503	0.379265	0.426951	0.941124	0.877693	0.653255	0.546013	0.621914	0.439272	0.419857	0.463346	0.99487	0.787405	0.625918	0.634945	0.450168	0.423304	0.332275	0.96067	0.760128	0.761454	0.325918	0.353349	0.34151	0.942941	0.759875	0.360954	0.391149	0.32234	0.857578	0.35515	0.381024	0.252193	0.278351	0.258705	0.234986	0.877406	0.794609	0.978756
DDB_G0268792	0.567465	0.5527	0.26259	0.0171783	0.00158746	0.0121642	0.0034806	0.00428059	0.0639541	0.920672	0.7916	0.0851295	0.00302801	0.110354	0.0206189	0.0298221	0.129989	0.982674	0.112198	0.00457865	0.0627048	0.00815133	0.00923207	0.0812884	0.757035	0.0279367	0.451893	0.107797	0.122602	0.312528	0.800803	0.564942	0.340287	0.226916	0.42536	0.135095	0.0558824	0.0160782	0.133053	0.616646	0.514415	0.488761	0.865391	0.685191	0.960717
DDB_G0268794	0.25062	0.131986	0.0438161	0.0046403	0.00284413	0.000440842	0.0171566	0.0114256	0.0531422	0.934834	0.852519	0.454602	0.250398	0.0816345	0.30779	0.39201	0.44942	0.993086	0.560922	0.29349	0.0968937	0.304724	0.389048	0.431038	0.9489	0.596066	0.236851	0.383792	0.44329	0.461461	0.78636	0.114901	0.214405	0.422169	0.314318	0.783389	0.56225	0.19441	0.267117	0.496804	0.0312614	0.0878892	0.615708	0.654419	0.972977
DDB_G0268796	0.0232839	0.000290972	0.000103644	2.34e-05	2.52e-05	3.08e-05	6.92e-05	3.22e-05	0.00217368	0.768429	0.426941	0.0904646	0.0486104	0.141582	0.0691093	0.103359	0.333434	0.991162	0.425223	0.168889	0.530201	0.185147	0.373921	0.145967	0.911155	0.455304	0.70611	0.35865	0.403614	0.0671002	0.897857	0.625832	0.453255	0.163206	0.0143835	0.629018	0.521786	0.115397	0.0158965	0.559165	0.421756	0.0514304	0.60766	0.135705	0.852306
DDB_G0268798	0.00793179	0.00627915	0.00708973	0.00117418	0.00106805	0.00131014	0.00277122	0.026809	0.106088	0.933737	0.828229	0.616413	0.481733	0.593886	0.388469	0.0677114	0.0295231	0.991208	0.741592	0.540538	0.643183	0.394165	0.0787654	0.0321979	0.927519	0.661305	0.658113	0.455363	0.154986	0.0747906	0.911281	0.711901	0.423496	0.0646397	0.0232047	0.785604	0.530935	0.129379	0.0444162	0.59599	0.0957687	0.0332307	0.629317	0.316858	0.953536
DDB_G0268800	0.0158093	0.00261361	0.000616761	0.000105298	0.00086808	0.000623672	7.59e-05	0.000388496	0.0416837	0.903066	0.681708	0.317264	0.446811	0.482855	0.214925	0.319054	0.0931672	0.992192	0.685708	0.603143	0.670536	0.290839	0.402359	0.0254351	0.943926	0.711802	0.722262	0.28036	0.412111	0.0130152	0.90725	0.681826	0.300151	0.379519	0.00572899	0.834561	0.37524	0.492853	0.0389501	0.439744	0.526138	0.0305772	0.743198	0.0198252	0.510015
DDB_G0268802	0.613184	0.304918	0.188575	0.100406	0.0749006	0.309447	0.3313	0.253924	0.12505	0.911324	0.586551	0.299601	0.245293	0.545054	0.406213	0.147328	0.0471917	0.927123	0.287427	0.203459	0.597447	0.272877	0.0580632	0.00745702	0.954323	0.713821	0.20424	0.343017	0.032796	0.0200788	0.926748	0.202283	0.350906	0.0316103	0.0209616	0.369537	0.425552	0.0314541	0.0138182	0.517214	0.225856	0.0381127	0.68339	0.37715	0.913538
DDB_G0268806	0.719971	0.644018	0.375644	0.48333	0.400599	0.349926	0.339851	0.346236	0.393985	0.925789	0.774341	0.581738	0.466085	0.540956	0.411025	0.344369	0.421067	0.97349	0.765236	0.593229	0.534753	0.419566	0.416862	0.434341	0.865105	0.480377	0.643533	0.363169	0.185287	0.31938	0.923369	0.629663	0.46656	0.437994	0.458287	0.737836	0.544642	0.484354	0.491279	0.610454	0.378081	0.449335	0.850165	0.774109	0.977528
DDB_G0268808	0.0458431	0.140727	0.0639384	0.0538498	0.0269837	0.0406536	0.378488	0.146161	0.133034	0.893823	0.838385	0.544961	0.470907	0.512445	0.00811423	0.000648052	0.0012718	0.992291	0.752037	0.539904	0.65541	0.0511072	0.00389377	0.00414037	0.937704	0.716038	0.686933	0.0340988	0.00236138	0.00401902	0.899649	0.723826	0.0366971	0.0021384	0.00275654	0.777569	0.0447253	0.00319573	0.00389059	0.0629212	0.00275394	0.00285884	0.713308	0.570511	0.962804
DDB_G0268810	0.217599	0.00163418	0.000335245	4.64e-05	6e-06	0.000636238	5.15e-05	1.4e-06	2.3e-05	0.712172	0.204585	0.00579501	0.000467166	0.166704	0.0034443	5.9e-05	0.000779166	0.974929	0.0207597	0.000838472	0.500912	0.00471696	3.79e-05	0.000368557	0.311103	0.00870413	0.697647	0.022608	0.000147847	0.0011844	0.907462	0.14783	0.504959	0.118028	0.223828	0.0459739	0.533342	0.206074	0.340157	0.120238	0.000589922	0.00445951	0.468237	0.524619	0.97242
DDB_G0268812	0.772506	0.658797	0.654254	0.528315	0.453043	0.490139	0.0343674	0.00849253	0.409836	0.940396	0.873609	0.643391	0.535805	0.617289	0.06934	0.0193587	0.458016	0.994724	0.782289	0.619551	0.691601	0.0770744	0.0190585	0.436766	0.95774	0.748705	0.752472	0.066966	0.0177934	0.484018	0.938757	0.749312	0.0660938	0.0161044	0.477615	0.846569	0.097858	0.0190501	0.509637	0.137174	0.0255094	0.534957	0.804108	0.497669	0.80218
DDB_G0268814	0.482967	0.21018	0.28869	0.140181	0.14671	0.202546	0.000551688	0.00018217	0.0105113	0.87993	0.72435	0.386236	0.33018	0.455645	0.0248504	0.0112369	0.226106	0.993548	0.764547	0.555288	0.633115	0.00631009	0.00187207	0.126672	0.958459	0.748359	0.748756	0.00347304	0.00106701	0.074028	0.939752	0.747643	0.0021258	0.000627636	0.0422465	0.844493	0.0032828	0.000774414	0.0571862	0.00527111	0.00115653	0.0763472	0.830222	0.493752	0.88363
DDB_G0268816	0.258559	0.197863	0.421764	0.380327	0.426625	0.0509765	0.2888	0.280002	0.227962	0.816427	0.561826	0.0355983	0.0484222	0.604711	0.119343	0.0168164	0.017462	0.990661	0.104857	0.0879218	0.4002	0.266263	0.0289301	0.00898961	0.786643	0.434125	0.309056	0.501937	0.184277	0.0730561	0.891143	0.0206113	0.314996	0.447162	0.36959	0.132224	0.40313	0.429195	0.381298	0.174641	0.0104649	0.00735874	0.741025	0.391968	0.943919
DDB_G0268818	0.69022	0.557771	0.494833	0.435202	0.406349	0.462078	0.269499	0.287697	0.0170234	0.908946	0.838306	0.604012	0.50202	0.452557	0.409228	0.245871	0.0191194	0.990961	0.745878	0.532953	0.456648	0.399029	0.131844	0.00189132	0.951053	0.704342	0.465728	0.503042	0.168823	0.00637589	0.928593	0.53614	0.500956	0.200543	0.00741766	0.736699	0.54424	0.334203	0.0155896	0.375156	0.451513	0.0253533	0.574442	0.0258716	0.751533
DDB_G0268820	0.19215	0.0404992	0.11249	0.12109	0.0778951	0.112077	0.037151	0.0420521	0.169507	0.920954	0.859058	0.605781	0.502694	0.580439	0.421044	0.392608	0.331097	0.992427	0.722844	0.564993	0.611828	0.438681	0.367541	0.245686	0.949284	0.723267	0.720886	0.482379	0.443807	0.362786	0.931981	0.730592	0.488348	0.434088	0.414402	0.833217	0.57845	0.490004	0.452936	0.645631	0.522935	0.483812	0.842583	0.675844	0.961903
DDB_G0268822	0.74414	0.511243	0.607561	0.510143	0.376451	0.399905	0.318638	0.206206	0.196172	0.847052	0.831828	0.617006	0.458823	0.51807	0.369411	0.297576	0.218273	0.992943	0.675317	0.166866	0.205673	0.111515	0.0352173	0.0418732	0.949864	0.485986	0.486594	0.264254	0.12925	0.144694	0.902169	0.652838	0.414391	0.238757	0.223336	0.832349	0.590656	0.481307	0.381026	0.662382	0.488933	0.427014	0.837547	0.673042	0.923729
DDB_G0268824	0.0190007	0.00168901	0.00207259	8.87e-05	8.74e-06	3.09e-05	0.000595293	3.06e-05	0.000145107	0.855769	0.66859	0.0571138	0.00555672	0.0222244	0.22206	0.0242739	0.0232964	0.992029	0.360708	0.0497086	0.171945	0.432868	0.126263	0.0774807	0.865802	0.229885	0.411661	0.47501	0.229254	0.183025	0.894778	0.680548	0.213263	0.323372	0.374808	0.781382	0.103976	0.300805	0.428739	0.265174	0.38204	0.447299	0.689063	0.444894	0.960781
DDB_G0268826	0.624147	0.279564	0.401692	0.173714	0.0596278	0.04668	0.0167802	0.00883982	0.0153169	0.906044	0.84258	0.52255	0.33544	0.365365	0.140818	0.0973186	0.13978	0.992295	0.742772	0.546172	0.600842	0.230158	0.172044	0.215007	0.927103	0.642706	0.613388	0.258594	0.185647	0.200293	0.867289	0.550784	0.165231	0.11876	0.201215	0.821137	0.521258	0.41564	0.39542	0.589264	0.441852	0.43648	0.844222	0.645291	0.948139
DDB_G0268828	0.780457	0.65773	0.543057	0.393768	0.000544739	0.000327835	9.8e-06	0.000163833	0.0209708	0.871267	0.470402	0.404983	0.000827234	0.000357172	1.24e-05	5.17e-05	0.010447	0.994935	0.65267	0.0030615	0.00195859	1.65e-05	0.000220597	0.0190763	0.931701	0.00262623	0.00118459	1.15e-05	0.000305315	0.0255586	0.622871	0.191837	0.00211287	0.0496558	0.434693	0.814005	0.0489646	0.457843	0.2519	0.298882	0.17904	0.104818	0.0133501	0.00698811	0.927243
DDB_G0268830	0.533207	0.53125	0.407197	0.0497805	0.0301635	0.161453	0.00712721	4.74e-05	3.65e-05	0.852294	0.735171	0.296424	0.183707	0.403304	0.0473202	0.000226399	0.000149593	0.98227	0.259223	0.105303	0.36428	0.0198489	0.000102075	8.36e-05	0.786547	0.322342	0.523977	0.0491493	0.000165289	9.48e-05	0.882759	0.495838	0.216837	0.00048825	0.000185824	0.591338	0.291022	0.000633443	0.000196039	0.16896	0.000351366	9.59e-05	0.223504	0.0600359	0.962307
DDB_G0268832	0.664296	0.458139	0.542968	0.200015	0.0186684	0.0554504	3.81e-05	7.9e-05	0.000586723	0.871599	0.84325	0.311068	0.0207514	0.0630422	9.23e-06	1.86e-05	0.00011158	0.986803	0.178611	0.00545512	0.0213492	5.1e-06	9.81e-06	7.6e-05	0.792881	0.041545	0.102874	9.94e-06	1.34e-05	8.91e-05	0.738177	0.518574	9.07e-05	0.000158979	0.000886628	0.789666	0.00106175	0.00244671	0.00828971	0.00151304	0.00235086	0.00980393	0.768765	0.712715	0.974043
DDB_G0268834	0.448921	0.429861	0.412965	0.29828	0.252711	0.259684	0.0144107	0.0867713	0.184242	0.636246	0.710256	0.199788	0.216479	0.382168	0.00237614	0.0137803	0.297926	0.970269	0.625899	0.36612	0.362642	0.0682973	0.198714	0.144369	0.828385	0.49977	0.540165	0.0116314	0.0568858	0.277261	0.827535	0.424465	0.0903388	0.237115	0.160929	0.619551	0.0444789	0.144561	0.237635	0.0216172	0.0773408	0.305258	0.607756	0.0685848	0.752466
DDB_G0268836	0.662425	0.206416	0.581033	0.423423	0.339233	0.0991829	0.00172389	0.00288975	0.125174	0.727788	0.804626	0.541163	0.380311	0.280161	0.00959009	0.0111954	0.160579	0.953091	0.376328	0.0562645	0.0252921	0.000605243	0.000346891	0.00601452	0.93362	0.616155	0.252398	0.00335913	0.00408605	0.141145	0.875835	0.266145	0.00397543	0.00444339	0.129283	0.530547	0.00911383	0.0121556	0.296015	0.200529	0.222383	0.424935	0.747121	0.253077	0.851714
DDB_G0268838	0.441759	0.406138	0.463975	0.323295	0.305707	0.345458	0.253609	0.240853	0.243271	0.911879	0.795578	0.515932	0.241227	0.248789	0.348548	0.14686	0.331479	0.989798	0.676591	0.361083	0.379361	0.380653	0.193821	0.318176	0.929951	0.572367	0.526288	0.434431	0.27353	0.36781	0.85812	0.513251	0.431232	0.270697	0.352806	0.708334	0.444492	0.354738	0.321467	0.467583	0.366321	0.308597	0.750809	0.701857	0.94178
DDB_G0268840	0.744384	0.511652	0.62631	0.483119	0.368816	0.289161	0.347711	0.17057	0.0967548	0.899573	0.842295	0.582028	0.429099	0.428401	0.332621	0.202861	0.0898146	0.989953	0.691704	0.506735	0.570874	0.253454	0.117428	0.0231835	0.946865	0.679875	0.624058	0.439481	0.19061	0.0739195	0.918429	0.656224	0.450565	0.145458	0.0488815	0.78492	0.500534	0.109101	0.0273641	0.491048	0.0624983	0.0113507	0.409078	0.15956	0.905659
DDB_G0268842	0.608907	0.487376	0.396249	0.263347	0.25024	0.247629	0.20452	0.177686	0.247529	0.888493	0.775027	0.487736	0.367703	0.465941	0.32777	0.274171	0.334949	0.985627	0.607977	0.418563	0.499291	0.313883	0.247473	0.288677	0.940358	0.572867	0.689835	0.467332	0.375814	0.394143	0.860573	0.679008	0.462502	0.374689	0.383315	0.697669	0.453213	0.342211	0.36318	0.628622	0.448409	0.437656	0.841138	0.746074	0.966983
DDB_G0268844	0.246403	0.316632	0.575811	0.0125644	0.0386818	0.166802	0.340359	0.307281	0.354253	0.917243	0.574821	0.000629605	0.00174878	0.00509422	0.0354658	0.103239	0.0779556	0.978274	0.00961694	0.015049	0.029331	0.0827296	0.197559	0.198241	0.101204	0.0695643	0.20729	0.346404	0.411736	0.330232	0.871601	0.163044	0.0148633	0.0047738	0.0431534	0.557923	0.104439	0.0295552	0.151317	0.486665	0.101444	0.336159	0.772986	0.725099	0.959331
DDB_G0268846	0.750808	0.561149	0.500458	0.49302	0.312613	0.448637	0.341424	0.00204734	0.000577235	0.893004	0.722402	0.612254	0.35052	0.559799	0.385868	0.00200423	0.000593036	0.994417	0.769782	0.609202	0.650591	0.162072	0.000566207	0.000181366	0.952139	0.738407	0.679495	0.14119	0.000294879	0.000112646	0.918652	0.71845	0.292007	0.00067158	0.000196158	0.801743	0.221285	0.000596453	0.000193438	0.481131	0.00274823	0.000589868	0.063465	0.00741296	0.923892
DDB_G0268848	0.554207	0.205821	0.040101	0.172201	0.189245	0.00705455	0.000902283	0.0020151	0.00140837	0.535528	0.318926	0.224522	0.281371	0.166176	0.0221169	0.0432629	0.0359493	0.943448	0.764242	0.0103194	0.000863696	7.68e-05	0.000117183	0.000180877	0.781738	0.0100015	0.00174525	0.000197213	0.00028331	0.000888661	0.182309	0.00252741	0.000173167	0.000263374	0.00035748	0.241499	0.0135989	0.0183985	0.00531983	0.62537	0.505181	0.189348	0.873883	0.425956	0.901292
DDB_G0268850	0.75644	0.00525672	0.000799789	0.00158435	9.47e-05	0.00136471	0.000114352	0.00330496	0.132718	0.0640183	0.0045634	0.00523128	0.00018164	0.00339624	0.000208491	0.00524508	0.175083	0.969761	0.0715156	0.00453011	0.177591	0.00810969	0.279236	0.173839	0.523924	0.0449524	0.493635	0.0828726	0.315096	0.064047	0.933555	0.65401	0.319557	0.119627	0.103208	0.585455	0.415214	0.0314178	0.016861	0.533664	0.402571	0.170253	0.356522	0.0605989	0.933846
DDB_G0268852	0.65202	0.00040024	0.00201853	0.000648213	6.18e-05	0.000501646	4.06e-05	0.00172161	0.0234215	0.0364473	0.0662592	0.0100764	0.000777467	0.00790856	0.000348086	0.017011	0.116361	0.971261	0.214286	0.0516501	0.542698	0.00715428	0.130696	0.0763339	0.929172	0.516792	0.70934	0.137161	0.430092	0.365198	0.906982	0.485522	0.381171	0.350054	0.240938	0.499826	0.574099	0.200093	0.0836604	0.115441	0.453371	0.316713	0.341049	0.117515	0.968052
DDB_G0268854	0.475853	0.161762	0.0508242	0.00448713	3.01e-06	1.02e-05	3.91e-07	4.72e-07	3.24e-06	0.927138	0.718567	0.224341	0.000199148	0.000814383	2.45e-05	2.25e-05	0.000165097	0.993718	0.662697	0.00198038	0.0126078	0.000279772	0.000274154	0.00140012	0.939617	0.00347032	0.0132713	0.000125663	0.000100223	0.000535406	0.142976	0.133822	0.0003874	0.000281026	0.00134823	0.829275	0.000929531	0.000892007	0.00355398	0.00888414	0.00702795	0.0249153	0.873009	0.768361	0.978327
DDB_G0268856	0.593159	0.595391	0.400009	0.205068	0.0117141	0.0312239	4.43e-05	1.68e-05	8.62e-05	0.716955	0.339809	0.0719084	0.00190226	0.00550636	5.45e-06	1.27e-06	7.54e-06	0.991398	0.666072	0.087845	0.238695	0.000191033	6.42e-05	0.000296048	0.927852	0.25898	0.358604	5.07e-05	1.03e-05	4.21e-05	0.831655	0.642279	0.000206172	2.81e-05	8.34e-05	0.80966	5.99e-05	5.31e-06	1.6e-05	0.000307095	2.88e-05	6.33e-05	0.657276	0.735955	0.977186
DDB_G0268858	0.734799	0.0654872	0.0676176	0.0296275	0.172938	0.405473	0.0436001	0.0181079	0.166708	0.470431	0.310538	0.107586	0.290869	0.551714	0.0627503	0.0270473	0.201714	0.992158	0.750076	0.38133	0.176799	0.00167813	0.000214401	0.0049078	0.945217	0.500072	0.24799	0.00260867	0.000384442	0.0102616	0.82224	0.207292	0.00135827	0.000177699	0.00481418	0.69104	0.0164042	0.00257553	0.0463543	0.0946808	0.0191387	0.188476	0.825374	0.687857	0.94225
DDB_G0268860	0.37483	0.160193	0.267945	0.351972	0.197525	0.233764	0.0541245	0.0109291	0.00720469	0.923041	0.854902	0.584693	0.483255	0.534706	0.350436	0.30098	0.259085	0.993682	0.704365	0.569158	0.625344	0.458385	0.373675	0.212989	0.949994	0.728818	0.72711	0.473974	0.333127	0.198724	0.933162	0.73177	0.402101	0.188664	0.10515	0.832454	0.532247	0.273066	0.127231	0.593732	0.248704	0.10844	0.80742	0.483957	0.958264
DDB_G0268862	0.00177602	0.00173952	0.00143002	0.000437723	0.00455509	0.000219609	0.331558	0.0682083	0.0612071	0.92977	0.832033	0.598956	0.253894	0.588132	0.000343318	0.00187629	0.0270334	0.993263	0.754585	0.419537	0.661636	0.000733813	0.00311701	0.0457694	0.948273	0.633379	0.701027	0.00145553	0.00787187	0.0885493	0.846354	0.719482	0.000679892	0.00351443	0.0473763	0.591962	0.0123527	0.0682939	0.309417	0.000552654	0.00214254	0.0302106	0.564615	0.282762	0.958739
DDB_G0268864	0.458415	0.0687853	0.0187022	0.00222249	0.00137965	0.00723883	0.00350639	0.00257418	0.00121449	0.809829	0.509768	0.0813785	0.0281231	0.148541	0.0515375	0.0315338	0.0160221	0.994294	0.700335	0.496992	0.683292	0.441334	0.384771	0.285619	0.952177	0.678292	0.747535	0.507072	0.429779	0.395481	0.926316	0.736856	0.509734	0.429156	0.462044	0.837501	0.610391	0.516058	0.511005	0.682362	0.545848	0.490421	0.870062	0.775964	0.974759
DDB_G0268866	0.558364	0.488886	0.614046	0.267788	0.361357	0.263483	0.0467244	0.0631995	0.261186	0.837458	0.7954	0.536736	0.432838	0.493336	0.303278	0.338214	0.309935	0.989218	0.725066	0.543976	0.654307	0.0939856	0.0899523	0.416924	0.915549	0.709285	0.631659	0.14627	0.176843	0.366213	0.915472	0.735275	0.291172	0.258133	0.435628	0.803625	0.270046	0.24188	0.432907	0.360784	0.249435	0.513828	0.851235	0.498961	0.909884
DDB_G0268868	0.0158594	0.00075554	0.000677748	5.5e-05	5.3e-05	4.84e-05	0.0227735	0.031153	0.0337971	0.787057	0.605715	0.099516	0.0242477	0.0489326	0.255331	0.100679	0.223655	0.993425	0.495204	0.0542189	0.210986	0.0239299	0.00386065	0.0113778	0.926266	0.277254	0.487533	0.033122	0.005887	0.0189549	0.862764	0.687354	0.0048805	0.000695307	0.00210891	0.784527	0.00411308	0.000573351	0.00178419	0.00599491	0.000823226	0.00212159	0.843704	0.762608	0.968382
DDB_G0268870	0.767968	0.647035	0.637636	0.487592	0.452701	0.497424	0.412645	0.366075	0.423952	0.942816	0.877624	0.650948	0.545473	0.623795	0.47491	0.429685	0.350739	0.99513	0.792678	0.630308	0.697671	0.488808	0.433013	0.263771	0.960416	0.752208	0.756075	0.540041	0.477047	0.246103	0.936696	0.752067	0.537506	0.472423	0.184891	0.854696	0.625593	0.519674	0.404244	0.697084	0.556355	0.524264	0.875697	0.78431	0.942048
DDB_G0268872	0.753994	0.318952	0.399349	0.168469	0.246885	0.482184	0.331919	0.22135	0.324349	0.7589	0.662045	0.271408	0.305064	0.589878	0.326976	0.30944	0.407197	0.991392	0.666231	0.560286	0.257392	0.208308	0.0411086	0.139531	0.954201	0.719231	0.476219	0.434969	0.050708	0.143161	0.918857	0.302154	0.330115	0.0215212	0.0678088	0.592851	0.482623	0.079894	0.183648	0.633007	0.27882	0.342369	0.480415	0.461881	0.975741
DDB_G0268874	0.520701	0.0834781	0.00177362	0.00826849	0.00195687	0.0051924	7.61e-05	4.19e-05	0.000366956	0.848069	0.137817	0.238789	0.0723131	0.171725	0.00109072	0.000565785	0.00952609	0.934891	0.692924	0.335185	0.516367	0.00396597	0.00184169	0.0246202	0.884211	0.708918	0.646615	0.0290336	0.00612804	0.256117	0.929562	0.701579	0.00810645	0.00231956	0.0631776	0.809834	0.0212093	0.00454988	0.143084	0.0463087	0.00981295	0.17576	0.768568	0.526244	0.778207
DDB_G0268876	0.712725	0.443315	0.625143	0.44301	0.192105	0.231616	0.0337152	0.00025921	0.018223	0.850943	0.812568	0.457952	0.22103	0.293118	0.0531754	0.000668964	0.0317526	0.983153	0.302588	0.0290569	0.0408356	0.00283685	1.5e-05	0.000838683	0.944542	0.387048	0.446389	0.0368834	0.000251065	0.0131984	0.859597	0.657338	0.0717382	0.000418437	0.0227094	0.814189	0.388809	0.00572705	0.140028	0.324989	0.00211491	0.076524	0.415344	0.724401	0.944142
DDB_G0268878	0.55856	0.000185001	4.54e-06	1.15e-07	2.21e-06	2.39e-06	1.03e-05	6.12e-06	6.81e-05	0.224213	0.0119416	0.000715911	0.0047351	0.00504354	0.00480075	0.00245714	0.0098628	0.98781	0.463494	0.521018	0.634016	0.440893	0.35583	0.283571	0.94066	0.680001	0.694884	0.349082	0.283281	0.4245	0.851326	0.587	0.236383	0.183032	0.448736	0.807559	0.419399	0.292167	0.359621	0.605354	0.438241	0.443381	0.848272	0.667208	0.953598
DDB_G0268880	0.717866	0.493914	0.446738	0.392331	0.41802	0.409592	0.0601587	0.080934	0.297159	0.932284	0.68891	0.636624	0.40608	0.357252	0.0262768	0.0377751	0.203604	0.990219	0.783655	0.35072	0.263384	0.0116127	0.00908193	0.0735195	0.915495	0.492655	0.376625	0.0310333	0.021665	0.129308	0.838237	0.344737	0.0150365	0.0149304	0.106282	0.796168	0.167109	0.173202	0.409511	0.36918	0.340242	0.483643	0.788585	0.546238	0.957081
DDB_G0268882	0.608546	0.47034	0.497767	0.342492	0.0775411	0.122223	9.87e-05	3.09e-06	0.000310462	0.806572	0.768828	0.420946	0.234683	0.318562	0.00015803	4.5e-06	0.000680379	0.984135	0.671934	0.0447359	0.112693	9.91e-05	1.51e-06	0.00016108	0.904699	0.263768	0.287083	9.96e-05	1.4e-06	0.000185809	0.433027	0.190208	5.32e-05	8.88e-07	0.000110957	0.744244	0.000472418	4.06e-06	0.00195851	0.00288875	3.23e-05	0.00897148	0.775115	0.217378	0.153761
DDB_G0268884	0.622955	0.430201	0.51726	0.144292	0.000391025	3.49e-05	6.64e-08	8.04e-10	3.29e-08	0.708849	0.822643	0.507046	0.00538401	0.000486005	1.28e-06	1.9e-08	3.67e-07	0.979313	0.320057	0.0014277	0.000230655	6.35e-07	2.77e-08	1.04e-06	0.925783	0.0186859	0.00143648	2.18e-06	7.62e-08	1.31e-06	0.496253	0.0211984	1e-05	2.98e-09	4.13e-07	0.696249	3.96e-05	5.26e-07	7.28e-06	0.000209515	1.06e-06	3.85e-05	0.875707	0.797125	0.979164
DDB_G0268886	0.770914	0.548186	0.477106	0.519948	0.44325	0.276836	0.00312337	0.00145524	0.0054611	0.908036	0.67717	0.634966	0.53109	0.50834	0.0123046	0.00572659	0.022209	0.994226	0.573859	0.325076	0.168128	0.00131993	0.000519683	0.00201135	0.829542	0.313382	0.109218	0.000369089	0.000124842	0.000331915	0.938551	0.653169	0.00929241	0.00336236	0.0117135	0.814756	0.0319028	0.0102882	0.0280833	0.153363	0.0697964	0.127554	0.863844	0.783827	0.977132
DDB_G0268888	0.0823309	0.00296695	0.0908331	0.0590123	0.000764769	0.000180118	0.0334061	0.305541	0.271791	0.740955	0.745839	0.549532	0.303745	0.257713	0.434536	0.0260959	0.171284	0.971384	0.41848	0.338859	0.047405	0.0994118	0.00105201	0.0173757	0.94638	0.303993	0.0781823	0.344024	0.0445399	0.296622	0.711261	0.135964	0.444642	0.0606392	0.319741	0.575499	0.249344	0.00146303	0.0252483	0.225232	0.000367075	0.00632499	0.397699	0.57565	0.943812
DDB_G0268890	0.564174	0.304464	0.393946	0.00813307	2.34e-05	0.000245842	0.00196089	0.000101056	0.00350689	0.1858	0.189837	0.00125176	4.09e-06	3.78e-05	0.00027592	1.49e-05	0.000413017	0.980978	0.0301003	1.96e-05	0.000360306	0.00157438	4.46e-05	0.00113747	0.707745	0.000882655	0.0178447	0.0292447	0.00132286	0.0419688	0.284836	0.515576	0.368064	0.105694	0.350061	0.0690983	0.279256	0.351268	0.0184604	0.340869	0.121539	0.51194	0.764281	0.561673	0.794296
DDB_G0268892	0.062943	0.622571	0.661209	0.0367734	0.00857151	0.137578	0.404709	0.179266	0.325915	0.898066	0.473112	0.000148702	2.85e-05	0.625942	0.00531217	0.000133183	0.00287116	0.995066	0.025137	0.00397005	0.698537	0.307123	0.0272451	0.127827	0.368736	0.0193351	0.670777	0.524199	0.138533	0.329766	0.940213	0.000276409	0.255106	0.232238	0.378623	0.000715579	0.192838	0.134957	0.224321	0.168101	0.00206482	0.0279735	0.861778	0.787838	0.977995
DDB_G0268894	0.594657	0.469387	0.48865	0.316434	0.128244	0.066499	0.000925201	7.56e-05	0.000170605	0.827779	0.748094	0.484666	0.123736	0.065278	0.000504735	4.32e-05	9.84e-05	0.984864	0.510842	0.371391	0.311022	0.00464957	0.000251457	0.000446846	0.892326	0.377848	0.218538	0.00206268	0.000103063	0.00019556	0.553901	0.0819147	0.000424114	1.82e-05	3.39e-05	0.667776	0.00886757	0.000224503	0.000339447	0.0776572	0.00226618	0.00294357	0.662588	0.603734	0.954165
DDB_G0268896	0.313225	0.442792	0.112775	0.138717	0.163884	0.164275	0.0673348	0.00294128	0.147968	0.822207	0.757329	0.584765	0.419388	0.572286	0.312968	0.161668	0.291408	0.968574	0.545208	0.420572	0.477322	0.22663	0.0182094	0.244522	0.905796	0.502324	0.541632	0.441307	0.136969	0.31422	0.89415	0.697991	0.376318	0.174097	0.309132	0.783762	0.399723	0.0798305	0.337665	0.484353	0.176412	0.354744	0.492564	0.665716	0.8158
DDB_G0268898	0.00807808	0.00419082	0.000441298	0.000255675	0.000306878	0.000154319	0.00162769	0.000121262	0.00862752	0.852827	0.78573	0.579918	0.487612	0.528549	0.442517	0.303405	0.438759	0.976318	0.373919	0.174785	0.281866	0.323037	0.0911453	0.159314	0.929896	0.492965	0.734839	0.433647	0.438957	0.223671	0.921434	0.702155	0.459524	0.407438	0.372573	0.723373	0.54311	0.361002	0.489887	0.601897	0.52159	0.324742	0.804761	0.765902	0.936453
DDB_G0268900	0.337253	0.0449323	0.0448712	0.0113357	0.00287779	0.0111039	0.0133721	0.00364508	0.0126911	0.870532	0.76461	0.409276	0.193738	0.409455	0.296318	0.148797	0.204076	0.988874	0.570953	0.293133	0.532594	0.387368	0.201565	0.217758	0.906036	0.496045	0.631245	0.412066	0.276306	0.30168	0.886643	0.608266	0.316852	0.342142	0.380976	0.681309	0.316011	0.406435	0.451154	0.551019	0.377529	0.383456	0.724259	0.609005	0.971545
DDB_G0268902	0.347647	0.555506	0.623225	0.496909	0.0850574	0.416833	0.367852	0.227273	0.105855	0.894058	0.566971	0.172542	0.00719054	0.0596815	0.110734	0.0414748	0.0157766	0.990891	0.612346	0.0678416	0.339548	0.311459	0.168752	0.063487	0.951586	0.237672	0.668736	0.472413	0.258102	0.118807	0.670442	0.720191	0.499518	0.279427	0.138385	0.633906	0.294845	0.345395	0.468998	0.647073	0.404108	0.268414	0.819029	0.550751	0.955927
DDB_G0268904	0.123673	0.0974466	0.560229	0.0451945	0.0119204	0.374565	0.0387497	0.253635	0.143817	0.933816	0.23919	0.00148195	0.00055183	0.00999814	0.294805	0.00409615	0.0094319	0.928679	0.00795126	0.00273287	0.0261102	0.459144	0.00589242	0.0211259	0.777134	0.24105	0.61992	0.171784	0.281944	0.324839	0.904892	0.228768	0.00878259	0.0579899	0.383821	0.172036	0.0147356	0.0215641	0.240688	0.0407411	0.516108	0.334984	0.0913738	0.202405	0.919
DDB_G0268906	0.656924	0.616832	0.617363	0.473238	0.391894	0.437785	0.365398	0.203165	0.343891	0.908558	0.802798	0.520223	0.397827	0.501666	0.358641	0.281094	0.363292	0.993103	0.734108	0.549859	0.633582	0.433048	0.261595	0.363943	0.946818	0.700015	0.711911	0.492598	0.293037	0.419989	0.918959	0.701248	0.485138	0.290816	0.408594	0.797808	0.563631	0.328453	0.438416	0.652404	0.362893	0.46517	0.79064	0.762486	0.961385
DDB_G0268908	0.0715481	0.36626	0.347957	0.167438	0.0268046	0.0147886	0.0460872	0.0175384	0.0717279	0.692632	0.49705	0.319919	0.368596	0.458702	0.35194	0.224514	0.260661	0.991214	0.690886	0.351588	0.367897	0.267524	0.205824	0.294557	0.933783	0.500975	0.443686	0.296091	0.25229	0.350102	0.859117	0.516066	0.371457	0.286194	0.357489	0.797613	0.526142	0.439786	0.413062	0.588204	0.479224	0.430633	0.805664	0.704036	0.965505
DDB_G0268910	0.641306	0.569877	0.555527	0.284212	0.387422	0.436429	0.0937996	0.0774088	0.112054	0.907981	0.844589	0.594232	0.399908	0.497439	0.352261	0.300301	0.0537949	0.991201	0.642726	0.527943	0.60872	0.214632	0.171016	0.0992699	0.93905	0.657287	0.673122	0.347651	0.294653	0.0752814	0.834227	0.53255	0.481726	0.405829	0.0269443	0.790577	0.248206	0.166905	0.149366	0.296966	0.178193	0.171353	0.86389	0.0552388	0.31052
DDB_G0268914	0.731157	0.263334	0.443665	0.191622	0.0623043	0.315075	0.337916	0.34869	0.206737	0.807931	0.81821	0.435952	0.195157	0.553399	0.330032	0.392976	0.298279	0.992372	0.345029	0.0764336	0.358796	0.131695	0.158373	0.456058	0.936356	0.570131	0.716102	0.215554	0.341458	0.418272	0.935517	0.726443	0.0825846	0.187952	0.167135	0.748647	0.0478634	0.101715	0.0758624	0.306	0.399935	0.282744	0.838788	0.58141	0.948229
DDB_G0268916	0.757799	0.630841	0.633276	0.507729	0.0990036	0.0985307	0.311809	0.352453	0.251212	0.936883	0.85162	0.620474	0.0848905	0.101302	0.26126	0.3636	0.204346	0.983921	0.679589	0.0366669	0.0336712	0.161656	0.340787	0.0780562	0.954523	0.423615	0.319506	0.415346	0.368587	0.379113	0.694748	0.237277	0.364405	0.359353	0.338787	0.73769	0.381255	0.104575	0.444342	0.549033	0.13387	0.469141	0.841384	0.755073	0.929651
DDB_G0268918	0.361372	0.38502	0.347121	0.0500175	0.0365117	0.389236	0.285818	0.304008	0.29098	0.858832	0.84207	0.586726	0.506624	0.449495	0.136627	0.167218	0.0669545	0.974088	0.317795	0.398049	0.605413	0.422126	0.272377	0.145301	0.927959	0.523625	0.629619	0.160557	0.261217	0.112212	0.906712	0.338545	0.0485315	0.0695502	0.0181422	0.550884	0.143949	0.103716	0.0254981	0.560418	0.467187	0.256727	0.824141	0.685226	0.952201
DDB_G0268920	0.387622	0.310255	0.000707623	0.00090692	0.000642407	0.00134892	0.00765906	0.0169092	0.0241553	0.915589	0.0915892	0.052525	0.0283112	0.100914	0.152692	0.230982	0.175287	0.806833	0.268935	0.13914	0.194135	0.322088	0.379432	0.403176	0.956571	0.738429	0.366864	0.281435	0.0925807	0.209831	0.938304	0.362703	0.347891	0.142096	0.314617	0.500343	0.440272	0.186452	0.372156	0.508016	0.290532	0.246236	0.827372	0.753477	0.968355
DDB_G0268922	0.325787	0.618655	0.263178	0.0694146	0.302336	0.464052	0.331093	0.302629	0.387988	0.695261	0.851045	0.607408	0.364287	0.195884	0.0311519	0.11813	0.14969	0.967556	0.273199	0.526921	0.67201	0.279096	0.410555	0.371228	0.947779	0.671674	0.370216	0.0442017	0.189604	0.186016	0.826627	0.19862	0.0171563	0.0820734	0.0858188	0.742637	0.203656	0.42446	0.339975	0.578811	0.510798	0.49653	0.665111	0.712277	0.957745
DDB_G0268924	0.50788	0.415841	0.603378	0.0393978	0.00998553	0.0199562	0.0878849	0.0135115	0.017786	0.935955	0.838416	0.402579	0.143578	0.315957	0.382603	0.14913	0.179225	0.992988	0.448399	0.116161	0.265229	0.339388	0.0914455	0.0927867	0.770484	0.158427	0.254186	0.310754	0.0852938	0.0974672	0.921877	0.729977	0.485682	0.417966	0.403379	0.819713	0.489825	0.448958	0.368062	0.63399	0.505996	0.466916	0.834574	0.693683	0.971016
DDB_G0268926	0.289244	0.629273	0.630648	0.490401	0.407573	0.452947	0.379286	0.136669	0.358963	0.717073	0.484957	0.218254	0.130705	0.203924	0.1266	0.244684	0.208582	0.99365	0.747694	0.568481	0.650408	0.448054	0.198171	0.380597	0.950312	0.715537	0.725778	0.506488	0.211244	0.436604	0.924951	0.715463	0.499798	0.210147	0.424127	0.811434	0.5795	0.245996	0.455458	0.665097	0.275012	0.484319	0.716676	0.772209	0.953465
DDB_G0268928	0.0115775	0.00938614	0.0514978	0.0985956	0.0487349	0.0083549	0.000240558	0.000521553	0.00178926	0.918114	0.7766	0.412917	0.316493	0.446457	0.030234	0.101867	0.196773	0.994463	0.724466	0.56269	0.692488	0.218554	0.375342	0.435771	0.958218	0.754172	0.755371	0.226577	0.400094	0.468094	0.94165	0.748785	0.17084	0.317066	0.41646	0.849575	0.263744	0.395343	0.458751	0.490619	0.535888	0.539657	0.864242	0.77765	0.977861
DDB_G0268930	0.780139	0.668764	0.662507	0.540443	0.467289	0.50082	0.416449	0.373644	0.42574	0.942595	0.877358	0.652089	0.546554	0.625017	0.474744	0.424536	0.469347	0.995104	0.791623	0.632633	0.70067	0.490182	0.426781	0.455418	0.960012	0.758041	0.76025	0.542366	0.469336	0.498607	0.94207	0.758525	0.542611	0.465701	0.492761	0.855786	0.624604	0.515257	0.524626	0.698196	0.552862	0.550186	0.875737	0.796218	0.978499
DDB_G0268932	0.606835	0.54187	0.518194	0.256624	0.319758	0.29667	0.303305	0.10375	0.298428	0.893955	0.793622	0.525177	0.357305	0.510603	0.316059	0.25413	0.337691	0.989705	0.575139	0.474856	0.532488	0.374398	0.162841	0.326247	0.89419	0.614031	0.629995	0.419671	0.210393	0.377717	0.801357	0.617447	0.28592	0.333794	0.301372	0.688055	0.506321	0.189732	0.393009	0.529797	0.339295	0.392584	0.622898	0.729109	0.932521
DDB_G0268934	0.285067	0.0309689	0.044559	0.0117705	0.0352355	0.435477	0.13037	0.00363084	0.00635046	0.88945	0.798144	0.399255	0.458229	0.0785157	0.00902687	0.000415502	0.000843543	0.993948	0.64779	0.547695	0.00921102	0.00101314	7.09e-05	7.84e-05	0.886997	0.71051	0.0181966	0.00139308	5.66e-05	8.33e-05	0.8573	0.0118347	0.00123945	6.23e-05	0.000120526	0.0788576	0.0051402	0.00016971	0.000219853	0.50536	0.0145094	0.0196043	0.348517	0.331458	0.968821
DDB_G0268938	0.50319	0.222534	0.100579	0.101948	0.0058708	0.00662531	0.0157659	0.00678563	0.188921	0.937249	0.83564	0.613047	0.124618	0.142437	0.164464	0.0815537	0.463796	0.994607	0.786385	0.434462	0.359806	0.337037	0.218317	0.451333	0.959283	0.71377	0.510088	0.42975	0.316404	0.478525	0.933583	0.630951	0.500836	0.395795	0.480462	0.828399	0.611602	0.495484	0.226879	0.69529	0.555827	0.229667	0.874277	0.65875	0.927743
DDB_G0268942	0.636167	0.507839	0.506475	0.356327	0.279216	0.326108	0.267988	0.20794	0.240825	0.890327	0.781981	0.495881	0.367941	0.467684	0.325212	0.258001	0.290392	0.987349	0.629839	0.424744	0.51535	0.325694	0.242123	0.257659	0.912055	0.582312	0.605693	0.374325	0.289035	0.309188	0.863769	0.590737	0.375628	0.285189	0.296796	0.696838	0.449732	0.321915	0.317832	0.535422	0.350518	0.342754	0.777537	0.672287	0.948298
DDB_G0268944	0.597893	0.472237	0.466899	0.322699	0.2489	0.291851	0.242065	0.18576	0.214593	0.873014	0.754316	0.459467	0.336728	0.43091	0.295229	0.230025	0.263364	0.984801	0.596648	0.388942	0.479147	0.293685	0.215329	0.233049	0.8977	0.545182	0.570171	0.340934	0.260622	0.280501	0.843734	0.554288	0.343606	0.255477	0.26666	0.661878	0.416782	0.294153	0.287126	0.499013	0.317811	0.312052	0.749347	0.641118	0.938928
DDB_G0268946	0.668124	0.585067	0.514393	0.115452	0.35247	0.395623	0.16019	0.169998	0.322987	0.89234	0.861801	0.552464	0.503168	0.58584	0.236649	0.388919	0.437834	0.986719	0.360213	0.466597	0.561373	0.352057	0.173621	0.315021	0.93587	0.700598	0.70813	0.304473	0.42256	0.455017	0.837949	0.54216	0.259345	0.453854	0.444502	0.80533	0.274497	0.427737	0.466955	0.436297	0.452785	0.491578	0.683762	0.665873	0.976141
DDB_G0268948	0.575914	0.00675754	8.26e-05	2.95e-05	0.000406456	0.00416179	7.39e-05	5.02e-06	2.27e-05	0.617365	0.0211262	0.0063195	0.0536686	0.306704	0.00644312	0.000142185	0.000502907	0.980116	0.520275	0.617807	0.68653	0.335827	0.0099833	0.00780486	0.94713	0.263905	0.199067	0.528313	0.0629665	0.0205888	0.690703	0.194279	0.504367	0.00798777	0.00327992	0.838432	0.252235	0.00174099	0.00118505	0.232319	0.00181914	0.00143606	0.305658	0.0872733	0.94587
DDB_G0268950	0.725267	0.40933	0.0878225	0.279757	0.353813	0.265683	0.309115	0.186768	0.385774	0.819252	0.299946	0.421732	0.449035	0.54647	0.268288	0.131386	0.417962	0.986033	0.711968	0.471056	0.298106	0.0532589	0.0120568	0.199676	0.878654	0.299187	0.0911973	0.00744981	0.00145999	0.0566723	0.900855	0.433197	0.0750519	0.0166601	0.26115	0.713628	0.237241	0.069116	0.421863	0.285775	0.0735915	0.42671	0.84403	0.675399	0.913661
DDB_G0268958	0.686455	0.555033	0.509833	0.183273	0.219461	0.342102	0.115724	0.0821067	0.223112	0.895563	0.752593	0.400019	0.368834	0.490681	0.228181	0.178674	0.311019	0.9898	0.461558	0.403329	0.567339	0.137254	0.0741478	0.285438	0.830444	0.588222	0.670344	0.129198	0.0648361	0.372928	0.909736	0.531693	0.40568	0.272893	0.392583	0.755874	0.382156	0.221556	0.442697	0.32112	0.140918	0.443765	0.833301	0.584625	0.892752
DDB_G0268960	0.523132	0.348849	0.508566	0.374144	0.383548	0.390677	0.0730893	0.0138677	0.0609402	0.371135	0.515967	0.346232	0.350395	0.391214	0.249819	0.0154361	0.0730701	0.989405	0.601887	0.289373	0.375487	0.00285484	0.000297515	0.00161385	0.942725	0.637079	0.649005	0.0204369	0.00161986	0.00979699	0.910302	0.694178	0.0278043	0.00165528	0.00911733	0.793557	0.116295	0.00732899	0.0331749	0.102254	0.00470106	0.02148	0.487581	0.601466	0.967895
DDB_G0268962	0.0251843	0.00626342	0.118997	0.261113	0.109162	0.33772	0.188249	0.186075	0.282861	0.877649	0.66346	0.146828	0.000722906	0.0104835	0.00159377	0.00147388	0.0223879	0.976079	0.178754	0.000315589	0.0041405	0.000443131	0.000379107	0.00571142	0.888916	0.011793	0.122479	0.0121428	0.0120785	0.0918861	0.295535	0.388556	0.0723974	0.0741682	0.213615	0.566077	0.44432	0.299995	0.221147	0.483094	0.34568	0.367885	0.784034	0.629744	0.943765
DDB_G0268964	0.428132	0.617257	0.462351	0.495011	0.405593	0.396584	0.0684793	0.0872091	0.154265	0.790976	0.825656	0.183087	0.246057	0.399604	0.383001	0.324403	0.420064	0.986876	0.719119	0.600335	0.649612	0.131498	0.158854	0.217356	0.818294	0.59053	0.660247	0.363828	0.339545	0.437401	0.893679	0.531032	0.0452532	0.0508437	0.0991028	0.831305	0.230719	0.2552	0.289585	0.375854	0.379121	0.388078	0.83399	0.741882	0.969543
DDB_G0268966	0.0103825	0.00653162	0.012937	0.142891	0.214542	0.0770041	0.113098	0.159624	0.377811	0.942673	0.876448	0.417782	0.0623241	0.310951	0.103785	0.00716525	0.0151905	0.99501	0.585105	0.0733909	0.318371	0.0767636	0.0043226	0.00973968	0.935064	0.236405	0.536297	0.180884	0.0139985	0.0292468	0.930362	0.753082	0.521968	0.268817	0.285352	0.828838	0.612469	0.502814	0.478782	0.687081	0.298346	0.285292	0.853943	0.702107	0.977174
DDB_G0268968	0.346877	0.0256891	0.210555	0.191147	0.0419035	0.00482092	0.00760228	0.00203263	0.007692	0.930021	0.875159	0.637926	0.542838	0.487901	0.432412	0.357071	0.411547	0.993695	0.70685	0.58027	0.272999	0.362188	0.355625	0.444232	0.956999	0.751989	0.584062	0.462348	0.333298	0.400787	0.922246	0.297022	0.25098	0.144056	0.23707	0.844388	0.617444	0.50531	0.48149	0.680614	0.411968	0.291942	0.873437	0.779709	0.977354
DDB_G0268970	0.759346	0.0121965	0.0167884	0.000743109	6.75e-06	2.88e-05	2.03e-05	7.25e-06	5.98e-05	0.198842	0.114956	0.00249104	8.35e-06	4.9e-05	4.11e-05	8.01e-06	5.09e-05	0.98398	0.0202679	1.25e-05	0.00011515	4.43e-05	4.11e-06	1.49e-05	0.575076	0.000296513	0.00368466	0.000959895	5.44e-05	0.000168943	0.238826	0.442968	0.148316	0.00996394	0.00763091	0.224867	0.144533	0.453363	0.109909	0.668867	0.0254432	0.00481039	0.192475	0.0197411	0.903415
DDB_G0268974	0.437099	0.532432	0.427705	0.338814	0.152851	0.310703	0.223202	0.142864	0.218287	0.874774	0.305646	0.161319	0.027874	0.231728	0.0613346	0.0314746	0.0864693	0.971101	0.536716	0.176138	0.498749	0.198022	0.106626	0.174183	0.901749	0.602233	0.455651	0.388692	0.326616	0.369559	0.810852	0.540128	0.365352	0.254545	0.311672	0.402322	0.466756	0.431176	0.427833	0.402583	0.180394	0.254517	0.807443	0.7216	0.96942
DDB_G0268978	0.58017	0.456085	0.450031	0.308572	0.236024	0.278385	0.228981	0.175214	0.205711	0.864165	0.740201	0.443339	0.321	0.415751	0.282425	0.218969	0.252109	0.983512	0.582287	0.373105	0.46394	0.280136	0.203462	0.222694	0.891355	0.528865	0.553595	0.326705	0.248387	0.268421	0.834642	0.537821	0.330566	0.243865	0.254645	0.645958	0.4013	0.280364	0.27316	0.483157	0.303464	0.299643	0.736304	0.627315	0.934303
DDB_G0268980	0.127447	0.367867	0.0565918	0.0294566	0.276036	0.361331	0.244362	0.147304	0.0857752	0.800028	0.834587	0.567145	0.130331	0.138347	0.131541	0.144926	0.359544	0.970134	0.472058	0.405296	0.45559	0.307	0.237238	0.225411	0.935197	0.238939	0.184284	0.135849	0.153616	0.376058	0.584668	0.182662	0.134557	0.155086	0.36377	0.718099	0.46256	0.306502	0.200443	0.539356	0.305303	0.18919	0.757718	0.545811	0.929435
DDB_G0268982	0.712753	0.630043	0.577769	0.278166	0.036919	0.147679	0.218321	0.0442606	0.0168602	0.932449	0.772321	0.233286	0.028437	0.157417	0.155363	0.0269144	0.0152751	0.98807	0.359098	0.0287121	0.183475	0.162974	0.0199155	0.00851045	0.891866	0.308637	0.586878	0.383509	0.155563	0.0874869	0.828311	0.542854	0.511517	0.327525	0.126935	0.701184	0.366832	0.426078	0.35404	0.525011	0.38757	0.282671	0.78029	0.420245	0.942982
DDB_G0268984	0.651162	0.524673	0.49569	0.278311	0.287753	0.318047	0.0611408	0.0537622	0.0158425	0.897698	0.784429	0.440688	0.375492	0.47429	0.0971023	0.0852705	0.0271371	0.985958	0.512737	0.473667	0.490284	0.0520162	0.0476275	0.0106054	0.909705	0.533463	0.623757	0.128912	0.121213	0.0283628	0.748731	0.597419	0.217899	0.221328	0.0483508	0.643516	0.0629849	0.0447882	0.00821698	0.248003	0.182841	0.0372655	0.806489	0.658379	0.914418
DDB_G0268986	0.742708	0.50841	0.616787	0.472542	0.296266	0.437108	0.196016	0.307333	0.0918185	0.900134	0.858135	0.605847	0.407793	0.580916	0.278881	0.36634	0.14011	0.987876	0.639146	0.444483	0.531001	0.327104	0.268823	0.196943	0.946602	0.608219	0.71111	0.299087	0.400482	0.13726	0.877993	0.700281	0.305532	0.39759	0.131169	0.726633	0.442129	0.372489	0.22092	0.465377	0.478553	0.171039	0.756484	0.634886	0.891609
DDB_G0268988	0.757293	0.632245	0.621258	0.33362	0.134534	0.447363	0.340917	0.364772	0.348648	0.937446	0.846461	0.370902	0.133257	0.610177	0.363567	0.408572	0.450205	0.992442	0.492837	0.146134	0.67618	0.362944	0.39775	0.428678	0.938409	0.535894	0.611607	0.510051	0.408671	0.359871	0.927928	0.290596	0.487392	0.20309	0.147231	0.200407	0.468832	0.101145	0.0668479	0.402664	0.536771	0.538468	0.775702	0.604009	0.966584
DDB_G0268990	0.644483	0.646234	0.438086	0.00240224	0.0313449	0.298028	0.22214	0.0314101	0.135818	0.89977	0.853096	0.0452559	0.23043	0.194442	0.236385	0.193186	0.347814	0.979759	0.00810635	0.0417593	0.389573	0.205137	0.0291277	0.125777	0.440111	0.50195	0.200048	0.263593	0.290165	0.408941	0.615816	0.00186807	0.023291	0.0653651	0.122269	0.0300614	0.11448	0.494529	0.40455	0.435264	0.00853748	0.0699638	0.365692	0.61613	0.962123
DDB_G0268992	0.390758	0.106501	0.0128302	0.00685393	0.00448235	0.0105205	0.0693974	0.0038057	0.0275864	0.909584	0.55461	0.248256	0.198943	0.349699	0.0224122	0.00102513	0.00516505	0.983092	0.46388	0.405567	0.546275	0.00892013	0.000293991	0.000945733	0.919433	0.67368	0.674851	0.00191626	6e-05	0.000215366	0.875856	0.598788	0.00473293	0.000131055	0.000360594	0.771872	0.00279149	6.13e-05	0.000171253	0.00951994	0.000189606	0.000424415	0.768074	0.608898	0.867493
DDB_G0268994	0.641868	0.59154	0.585621	0.432557	0.170554	0.091826	0.0598197	0.0337211	0.0200349	0.93385	0.857645	0.561325	0.480162	0.474032	0.269433	0.214287	0.171691	0.994025	0.715703	0.551238	0.502284	0.259179	0.172729	0.0979793	0.928095	0.676726	0.550494	0.337947	0.210464	0.14031	0.818211	0.375769	0.12667	0.0897385	0.054466	0.823557	0.543676	0.451145	0.307385	0.620006	0.516931	0.426305	0.831973	0.617783	0.964731
DDB_G0268996	0.0237471	0.000272735	0.00261061	0.000120352	0.000162739	0.000350458	0.000656913	5.63e-05	0.000226401	0.744414	0.79517	0.275797	0.26801	0.370458	0.30292	0.10294	0.0943717	0.987313	0.759451	0.603403	0.559586	0.418023	0.395148	0.314964	0.919727	0.679686	0.713423	0.497161	0.291291	0.248158	0.93165	0.677071	0.460203	0.445402	0.422844	0.802222	0.571044	0.469808	0.367385	0.651213	0.415227	0.36305	0.813608	0.636336	0.970562
DDB_G0269000	0.351731	0.482514	0.59998	0.426145	0.451933	0.458949	0.033322	0.0125523	0.173025	0.919882	0.681013	0.574667	0.0993259	0.0886553	0.0018019	0.000604184	0.0181215	0.987756	0.768803	0.299687	0.308789	0.0104601	0.00249867	0.0651799	0.940496	0.600489	0.435991	0.00661665	0.0022282	0.0494098	0.832161	0.451763	0.0171773	0.00507065	0.109381	0.841992	0.0848946	0.0222607	0.244989	0.192534	0.051619	0.374608	0.870682	0.747193	0.958003
DDB_G0269004	0.682769	0.594886	0.431405	0.0197326	0.00281058	0.00694778	0.00521243	0.00512303	0.0302744	0.840458	0.656629	0.0391943	0.00661835	0.0123501	0.00889378	0.00924821	0.0502167	0.99348	0.306387	0.0430776	0.0975558	0.0349638	0.022621	0.0963475	0.884398	0.330385	0.370439	0.17989	0.162918	0.320691	0.913564	0.725082	0.467446	0.384148	0.4677	0.842557	0.622319	0.522104	0.525375	0.685796	0.546171	0.5451	0.87719	0.796672	0.979005
DDB_G0269006	0.695528	0.564107	0.419759	0.395472	0.402032	0.201512	0.178052	0.26538	0.321518	0.928784	0.814592	0.602063	0.510931	0.152095	0.0872134	0.134604	0.184585	0.993761	0.696031	0.589884	0.15642	0.0710148	0.12546	0.150446	0.91947	0.648356	0.0743805	0.0322717	0.0655221	0.0710223	0.91969	0.10383	0.0516239	0.0901657	0.122202	0.362672	0.170231	0.223173	0.241431	0.633433	0.483041	0.497503	0.82966	0.761918	0.973915
DDB_G0269008	0.658267	0.266308	0.333518	0.28019	0.399209	0.194027	0.00302587	1.74e-07	1.1e-09	0.404608	0.419725	0.232385	0.294351	0.167056	0.00202654	9.97e-08	7.75e-08	0.989624	0.668245	0.413053	0.550191	0.000356247	5.48e-07	2.48e-07	0.940842	0.519882	0.706964	0.000289314	1.02e-07	6.95e-08	0.858337	0.69337	0.000448838	1.1e-10	4.17e-13	0.610821	0.0153176	8.49e-08	8.82e-09	0.000378037	4.92e-10	2.79e-10	4.47e-05	2.73e-06	0.975429
DDB_G0269010	0.499824	0.407882	0.215724	0.298698	0.311489	0.247278	0.0210458	0.0231944	0.0720225	0.909785	0.827368	0.5554	0.282824	0.112674	0.123618	0.145793	0.305104	0.989481	0.685743	0.360005	0.175215	0.137454	0.145326	0.259933	0.917228	0.330997	0.0580568	0.163556	0.214645	0.395333	0.842727	0.241312	0.0974628	0.110302	0.253563	0.592051	0.0701961	0.0506753	0.117005	0.0347917	0.0161736	0.0245109	0.83836	0.588325	0.948718
DDB_G0269012	0.549093	0.349518	0.44315	0.344317	0.254905	0.301566	0.0642302	0.0156925	0.152977	0.886848	0.521614	0.369255	0.336085	0.331253	0.0161865	0.0035243	0.0798876	0.912868	0.388311	0.323984	0.257174	0.00847723	0.000917409	0.0309815	0.896516	0.400129	0.572678	0.23389	0.129955	0.338204	0.836753	0.609841	0.0812544	0.0343054	0.236101	0.63902	0.0434095	0.00899169	0.14286	0.132937	0.0533456	0.28913	0.752706	0.566757	0.92904
DDB_G0269014	0.572498	0.622093	0.59498	0.348255	0.158945	0.298995	0.154645	0.224016	0.364494	0.777263	0.545881	0.141706	0.0389983	0.11187	0.0292429	0.409557	0.41119	0.993125	0.697315	0.354414	0.59355	0.272416	0.171495	0.354471	0.932628	0.476055	0.634659	0.385489	0.149512	0.313435	0.913901	0.719262	0.46855	0.0688509	0.233604	0.821358	0.442707	0.0403009	0.194796	0.58967	0.0866998	0.27199	0.187314	0.355995	0.973143
DDB_G0269016	0.481823	0.158823	0.177144	0.123749	0.0204606	0.0128956	0.318797	0.00234456	0.0010222	0.940517	0.875571	0.649386	0.508881	0.37305	0.466765	0.0609041	0.00535256	0.995014	0.790899	0.624901	0.461599	0.41078	0.0604401	0.00312246	0.95966	0.751609	0.663297	0.524906	0.118717	0.00775609	0.936802	0.501155	0.508137	0.0631567	0.00313491	0.828916	0.552669	0.24143	0.00883412	0.622619	0.535741	0.0773535	0.635847	0.155732	0.852698
DDB_G0269018	0.140976	0.00239828	0.000923226	0.000668327	0.00133465	0.00271217	2.39e-06	8.8e-06	7.4e-06	0.761218	0.337621	0.220439	0.281662	0.486821	7.15e-05	0.000165004	0.000170463	0.986306	0.741204	0.59829	0.50133	0.000174407	0.000416125	0.000365002	0.942683	0.527583	0.249095	0.000957434	0.00128461	0.00082571	0.915324	0.40624	0.00034013	0.00043821	0.000257439	0.759456	0.000215406	0.000325971	0.000154105	9.75e-05	9.76e-05	4.93e-05	0.66991	0.40923	0.975147
DDB_G0269020	0.77337	0.660241	0.655437	0.509211	0.455341	0.491649	0.408907	0.368969	0.177271	0.94068	0.874098	0.633709	0.537223	0.618253	0.468581	0.420214	0.257189	0.994775	0.771239	0.621588	0.692881	0.482016	0.420579	0.242708	0.954193	0.749982	0.75372	0.535607	0.465606	0.241843	0.93333	0.735715	0.518907	0.445789	0.301557	0.847616	0.615303	0.509884	0.257596	0.690577	0.548175	0.290286	0.874569	0.629793	0.94798
DDB_G0269022	0.771768	0.578167	0.404528	0.0403045	0.0199588	0.0537222	0.394916	0.020199	0.023626	0.858805	0.560639	0.0489948	0.0141528	0.0411368	0.448344	0.0140863	0.0153092	0.994557	0.460586	0.204047	0.461184	0.474945	0.00204815	0.00401925	0.921341	0.447649	0.692598	0.490885	0.00111228	0.00274929	0.912666	0.754585	0.124319	0.000109444	0.000238168	0.844912	0.10282	0.000209427	0.0006863	0.286594	0.000274722	0.000700805	0.0516849	0.0438501	0.970421
DDB_G0269024	0.572989	0.307004	0.37502	0.117348	0.0926615	0.266847	0.0412661	0.0556879	0.110327	0.931545	0.853135	0.583184	0.471346	0.579687	0.267206	0.321115	0.41919	0.992272	0.783584	0.564074	0.616167	0.242522	0.314686	0.436464	0.937136	0.706061	0.716752	0.394628	0.405004	0.445707	0.935013	0.648711	0.338714	0.394919	0.487593	0.781862	0.523144	0.483287	0.494877	0.468979	0.429209	0.465663	0.830902	0.684772	0.968595
DDB_G0269026	0.114231	0.130287	0.613949	0.378661	0.374618	0.305589	0.0964035	0.00521714	0.00557991	0.751658	0.36244	0.0803937	0.115635	0.225349	0.343979	0.361484	0.432511	0.963699	0.0938082	0.175461	0.500253	0.398683	0.132522	0.106638	0.846121	0.682592	0.692976	0.256528	0.0257522	0.023137	0.84725	0.295766	0.0926009	0.0047304	0.00578851	0.726354	0.343225	0.02906	0.0292777	0.553369	0.0780882	0.0630129	0.743361	0.592715	0.974864
DDB_G0269028	0.746916	0.621774	0.62307	0.479307	0.397236	0.442716	0.370628	0.314129	0.348898	0.93273	0.860507	0.610692	0.492808	0.586839	0.438243	0.373729	0.410118	0.993316	0.73878	0.557149	0.63969	0.438548	0.353211	0.370231	0.948219	0.706141	0.717051	0.497842	0.407817	0.425505	0.921138	0.705944	0.490539	0.404975	0.41351	0.802181	0.569157	0.448638	0.444023	0.657588	0.486852	0.472361	0.858843	0.766079	0.971919
DDB_G0269030	0.540718	0.402479	0.428178	0.292386	0.23355	0.277645	0.222765	0.181665	0.231472	0.866073	0.61104	0.316431	0.301934	0.398231	0.195649	0.224771	0.230332	0.96376	0.428338	0.333215	0.429187	0.17325	0.199665	0.192227	0.922976	0.499392	0.524386	0.404555	0.210606	0.334814	0.817521	0.513109	0.403334	0.209443	0.323281	0.647232	0.387175	0.28748	0.300701	0.465913	0.310406	0.325543	0.705896	0.699202	0.937837
DDB_G0269032	0.434747	0.200951	0.327788	0.218749	0.421259	0.387323	0.0695354	0.0253888	0.0879905	0.90563	0.873762	0.64288	0.268973	0.534171	0.289873	0.237077	0.456417	0.990493	0.468283	0.23512	0.493259	0.442126	0.386915	0.392571	0.953549	0.4515	0.685112	0.357315	0.277978	0.473582	0.747561	0.664503	0.172356	0.0962834	0.274926	0.798413	0.238209	0.0805305	0.180485	0.424295	0.199691	0.354557	0.837225	0.706823	0.963169
DDB_G0269034	0.746806	0.554818	0.442505	0.286499	0.381447	0.456817	0.359571	0.000819324	0.000738726	0.936387	0.834422	0.566217	0.500948	0.595788	0.45776	0.00314834	0.00169042	0.993288	0.738904	0.56957	0.662869	0.471798	0.00367568	0.00180214	0.953533	0.72207	0.710748	0.491089	0.0248367	0.0107519	0.927305	0.687594	0.46749	0.0347211	0.015175	0.836517	0.568865	0.0132942	0.0068892	0.665984	0.00575177	0.00274764	0.0368904	0.0110316	0.910185
DDB_G0269038	0.781897	0.670007	0.664717	0.53971	0.431436	0.44833	0.197987	0.0330553	0.0384619	0.943429	0.879052	0.653172	0.5394	0.610361	0.364919	0.0503069	0.0521778	0.995224	0.792644	0.630072	0.681694	0.401437	0.0592215	0.0502708	0.960192	0.750446	0.60317	0.331716	0.0499087	0.0419308	0.941664	0.757595	0.528834	0.17424	0.184676	0.858024	0.624634	0.112348	0.0606147	0.698991	0.199944	0.123231	0.642778	0.359608	0.978131
DDB_G0269040	0.00960133	0.0335084	0.0498302	0.240225	0.113684	0.00449582	9.09e-05	1.23e-05	3.4e-05	0.898712	0.832272	0.22416	0.0629186	0.00030828	2.56e-05	6.01e-06	2.35e-05	0.994137	0.604955	0.185049	0.00243366	9.78e-05	1.85e-05	5.75e-05	0.930024	0.425357	0.00391896	0.000267981	3.67e-05	0.000127644	0.933445	0.0852405	0.00234394	0.000221866	0.000602585	0.594527	0.0622534	0.0126072	0.0123916	0.202809	0.0267863	0.0285755	0.831508	0.675288	0.943225
DDB_G0269042	0.515227	0.288615	0.365691	0.114001	0.0127717	0.448286	0.226936	0.134716	0.358621	0.918182	0.841934	0.581266	0.268529	0.401491	0.232558	0.277436	0.378863	0.993579	0.644626	0.336903	0.406465	0.288869	0.389803	0.214334	0.923521	0.455568	0.564725	0.346716	0.404094	0.323953	0.861017	0.320426	0.140297	0.165476	0.300079	0.180226	0.0817373	0.117152	0.114064	0.577871	0.357627	0.420274	0.852714	0.578704	0.915977
DDB_G0269044	0.234998	0.602656	0.125941	0.00742931	0.309649	0.413857	0.0928377	0.213602	0.355287	0.674268	0.832493	0.455369	0.245064	0.244872	0.00880601	0.0188734	0.108978	0.941028	0.0555287	0.505675	0.633882	0.0820326	0.192935	0.371676	0.902956	0.421863	0.317255	0.00990069	0.0194109	0.107423	0.412358	0.0504419	0.00211718	0.00292388	0.0132982	0.773405	0.0917488	0.162021	0.375763	0.125498	0.231785	0.454485	0.780732	0.422124	0.943966
DDB_G0269046	0.768592	0.219376	0.538539	0.529393	0.0403693	0.0342281	1.72e-05	2.67e-05	0.000207021	0.697845	0.836387	0.645372	0.118723	0.125405	7.61e-05	9.08e-05	0.000762244	0.994004	0.539407	0.00209938	0.00234642	1.31e-06	2.02e-06	1.77e-05	0.952643	0.0253913	0.0194343	9.83e-06	1.21e-05	0.000120853	0.569052	0.203911	7.24e-05	6.81e-05	0.000578774	0.843038	0.00321248	0.00356925	0.0143059	0.00713935	0.00716321	0.0255603	0.780201	0.646176	0.972046
DDB_G0269048	0.550449	0.00791391	0.00755628	0.00507067	0.0688668	0.469132	0.386652	0.0594021	0.089458	0.642864	0.562416	0.355145	0.489809	0.14278	0.166237	0.388225	0.351572	0.993594	0.543388	0.342744	0.00223569	0.00354579	0.175815	0.227525	0.886564	0.567758	0.00404057	0.00595295	0.271521	0.335448	0.786553	0.00367517	0.00521371	0.189874	0.17826	0.158996	0.129557	0.497942	0.487526	0.666674	0.0387371	0.0542874	0.345406	0.300073	0.972263
DDB_G0269050	0.775662	0.64216	0.597161	0.0143989	0.00128149	6.01e-05	4.38e-05	8.33e-05	0.000851841	0.930987	0.813248	0.0272505	0.00189401	0.000109938	6.6e-05	9.92e-05	0.00106428	0.994769	0.191895	0.0114833	0.000438736	0.000162908	0.000327807	0.00222509	0.712281	0.0370199	0.000826287	0.000283335	0.000472451	0.00291375	0.759011	0.0192089	0.00242164	0.00438964	0.01354	0.51395	0.0935842	0.143324	0.14727	0.525493	0.455121	0.379932	0.825892	0.744088	0.969955
DDB_G0269052	0.596308	0.47959	0.43684	0.423929	0.21623	0.225658	0.148465	0.0791889	0.0302187	0.930371	0.858391	0.617722	0.515602	0.588165	0.430933	0.334657	0.201578	0.993806	0.76042	0.599216	0.670069	0.443923	0.364893	0.205608	0.950124	0.737691	0.737755	0.507499	0.41779	0.268156	0.928725	0.712825	0.475532	0.358821	0.180252	0.841356	0.600839	0.49121	0.35275	0.673239	0.524617	0.37643	0.846202	0.648328	0.958666
DDB_G0269054	0.762298	0.65266	0.533748	0.0643456	0.327183	0.491013	0.0602435	0.132265	0.220449	0.92109	0.80249	0.174488	0.44019	0.606605	0.155298	0.260379	0.388631	0.99222	0.256059	0.456437	0.65692	0.0202829	0.0689652	0.126096	0.872506	0.709416	0.64248	0.0308135	0.0980199	0.220647	0.783104	0.164771	0.00217365	0.0111513	0.0348914	0.737287	0.0581545	0.194177	0.344798	0.160933	0.264055	0.374018	0.728289	0.524075	0.97252
DDB_G0269056	0.489903	0.371468	0.401546	0.224997	0.165407	0.207249	0.203253	0.138752	0.182094	0.86419	0.660331	0.4434	0.321067	0.415813	0.217924	0.219034	0.252173	0.97447	0.582349	0.373179	0.464008	0.218344	0.20353	0.22276	0.839858	0.426995	0.458675	0.294412	0.197348	0.235612	0.834679	0.537885	0.244524	0.243933	0.254712	0.646025	0.311442	0.280434	0.273231	0.386416	0.303538	0.299714	0.668348	0.579753	0.93432
DDB_G0269060	0.233776	0.0370322	0.169115	0.253082	0.321554	0.279527	0.324956	0.120401	0.15782	0.919184	0.844223	0.509684	0.240457	0.184267	0.218125	0.180882	0.386115	0.99195	0.536942	0.166673	0.101838	0.0779601	0.0558765	0.253206	0.935609	0.515018	0.375529	0.224363	0.165006	0.424134	0.919648	0.63818	0.373085	0.21064	0.435761	0.80991	0.460821	0.227316	0.427355	0.374633	0.120573	0.32807	0.865647	0.70658	0.941406
DDB_G0269062	0.444761	0.23753	0.497395	0.420218	0.424739	0.260168	0.367564	0.291022	0.31389	0.937657	0.841601	0.512056	0.43516	0.607223	0.220593	0.0388402	0.0716868	0.991424	0.605673	0.408795	0.665844	0.159579	0.0130421	0.0240585	0.951111	0.710302	0.730966	0.417464	0.101316	0.158763	0.923807	0.685724	0.48564	0.179746	0.216788	0.789149	0.559273	0.239702	0.238008	0.456934	0.0677062	0.0937362	0.769257	0.665795	0.977159
DDB_G0269064	0.750085	0.625602	0.627136	0.484673	0.401985	0.447231	0.374668	0.319505	0.353908	0.933589	0.861672	0.613964	0.498474	0.590567	0.441665	0.379625	0.414746	0.99348	0.743012	0.561994	0.644417	0.443267	0.358941	0.374702	0.949198	0.710354	0.720837	0.501819	0.413656	0.431075	0.92295	0.71014	0.494715	0.409651	0.418738	0.806312	0.573634	0.453994	0.449812	0.661053	0.49271	0.478226	0.860634	0.769017	0.972606
DDB_G0269066	0.753558	0.629981	0.631337	0.491222	0.408278	0.453638	0.379754	0.325488	0.360084	0.934507	0.863465	0.617629	0.50372	0.594048	0.446368	0.385437	0.420936	0.993668	0.748363	0.56942	0.651261	0.448703	0.366044	0.381717	0.950509	0.716113	0.726527	0.507266	0.421465	0.437356	0.925219	0.716065	0.500477	0.416262	0.424995	0.811942	0.580336	0.461558	0.456427	0.665901	0.500738	0.485119	0.862789	0.772714	0.973427
DDB_G0269068	0.767399	0.651454	0.647901	0.519759	0.391503	0.481942	0.367948	0.294921	0.397617	0.938928	0.870915	0.636798	0.501028	0.611921	0.444468	0.372722	0.448883	0.994469	0.774973	0.568632	0.682933	0.44935	0.35424	0.421441	0.95602	0.702741	0.747127	0.497041	0.393399	0.47249	0.91998	0.742434	0.490457	0.390952	0.463952	0.802926	0.555223	0.430211	0.470648	0.660029	0.476261	0.524003	0.852489	0.778531	0.974153
DDB_G0269072	0.102222	0.590952	0.0295008	0.0332251	0.000264357	0.00121101	0.00292608	0.00103165	0.0146416	0.580662	0.0272082	0.0137381	0.000950392	0.00511963	0.00955453	0.00201725	0.012054	0.814803	0.208835	0.00353711	0.0172105	0.0193463	0.00504018	0.0318835	0.925555	0.321467	0.482888	0.318636	0.241115	0.349713	0.536081	0.36747	0.262183	0.177245	0.307614	0.679233	0.386697	0.297896	0.22001	0.53645	0.356007	0.30407	0.778742	0.650108	0.94355
DDB_G0269074	0.236833	0.525692	0.204011	0.00520401	0.000122103	0.00205197	0.00213618	0.00232154	0.00569285	0.551659	0.0696989	0.00510247	0.00064727	0.0049326	0.00419078	0.00244945	0.0121681	0.979859	0.128359	0.00242801	0.0391103	0.0188377	0.0163355	0.026273	0.794755	0.0089627	0.196685	0.0804199	0.0956761	0.0981416	0.537919	0.579964	0.366062	0.313761	0.284013	0.501117	0.275605	0.135261	0.250506	0.544764	0.36251	0.351747	0.774025	0.671983	0.944891
DDB_G0269076	0.612023	0.484446	0.481083	0.334651	0.260248	0.302783	0.2505	0.193364	0.222289	0.879508	0.76444	0.47299	0.348337	0.444813	0.306132	0.240355	0.271914	0.985761	0.608249	0.402307	0.493013	0.305032	0.224396	0.241019	0.903102	0.558716	0.583114	0.352175	0.27022	0.289543	0.851386	0.568626	0.355235	0.266998	0.277329	0.675055	0.427921	0.3047	0.297961	0.512347	0.32956	0.324006	0.760041	0.651657	0.942761
DDB_G0269078	0.659989	0.543813	0.563177	0.262082	0.303843	0.0256988	0.000138176	1.94e-06	4.25e-06	0.851487	0.815897	0.268672	0.469101	0.211039	0.00104487	1.07e-05	2.85e-05	0.988723	0.649067	0.321455	0.0340938	0.000186204	3.55e-06	6.7e-06	0.87208	0.608546	0.147656	0.000810705	1.08e-05	2.95e-05	0.617078	0.00944318	3.69e-05	3.11e-07	2.95e-07	0.391314	0.00127811	3.23e-06	6.57e-06	0.0169259	1.13e-05	1.41e-05	0.00419276	0.00196159	0.973401
DDB_G0269080	0.692244	0.532573	0.368164	0.237234	0.212427	0.354459	0.0904541	0.00732563	0.0503049	0.905306	0.585172	0.288881	0.241919	0.518377	0.0749669	0.00493148	0.0359813	0.981125	0.555635	0.391841	0.545374	0.160063	0.0191638	0.0893438	0.920477	0.595818	0.502426	0.356159	0.118027	0.254763	0.870802	0.4856	0.361789	0.115042	0.242796	0.643653	0.392462	0.0878175	0.206522	0.277729	0.0208194	0.102197	0.725102	0.683294	0.957042
DDB_G0269082	0.762494	0.644884	0.642413	0.510453	0.43179	0.473376	0.252236	0.161664	0.123381	0.937518	0.86827	0.630112	0.520518	0.606667	0.340079	0.238529	0.183229	0.994204	0.766961	0.595589	0.673473	0.35438	0.233805	0.171568	0.954209	0.733484	0.740572	0.370114	0.245134	0.178818	0.932952	0.733967	0.373201	0.24169	0.170385	0.830572	0.45215	0.284215	0.18597	0.546441	0.315809	0.216031	0.807893	0.669536	0.954384
DDB_G0269084	0.429382	0.245234	0.502965	0.434469	0.38004	0.258646	0.297702	0.0815188	0.171591	0.932101	0.683835	0.26531	0.0955034	0.568338	0.159221	0.0103363	0.0361093	0.964001	0.303808	0.0757896	0.636299	0.115809	0.00462061	0.0145017	0.937876	0.387262	0.520884	0.521138	0.150663	0.219378	0.884938	0.422559	0.483752	0.203798	0.273818	0.453585	0.34708	0.17831	0.284035	0.349866	0.0228278	0.0589938	0.676725	0.624953	0.96598
DDB_G0269086	0.0320545	0.0558088	0.0415785	0.0004837	0.000178115	0.00116942	0.00795988	0.0483241	0.0676198	0.919142	0.853265	0.246183	0.136578	0.493577	0.428618	0.252402	0.411146	0.992769	0.162005	0.0462844	0.307974	0.429835	0.370174	0.419702	0.73947	0.23202	0.55707	0.47929	0.384123	0.466087	0.920046	0.507526	0.0919855	0.0212808	0.0828283	0.626338	0.109007	0.0171052	0.0644099	0.459272	0.111395	0.24893	0.771906	0.755287	0.974185
DDB_G0269088	0.00632782	0.145991	0.368085	0.346385	0.229134	0.00818021	0.0543632	0.216664	0.344996	0.346114	0.0791639	0.0127736	0.0132353	0.171019	0.148652	0.0038233	0.0141363	0.989432	0.580802	0.444902	0.480314	0.333224	0.235297	0.13073	0.948715	0.69659	0.284713	0.271412	0.417189	0.292842	0.919111	0.157764	0.198191	0.43677	0.341324	0.34506	0.364669	0.449825	0.355326	0.496384	0.0660897	0.0462285	0.566011	0.506337	0.950016
DDB_G0269090	0.734322	0.623934	0.61637	0.451192	0.305407	0.481862	0.360742	0.369307	0.416789	0.933509	0.86513	0.602494	0.498594	0.583053	0.450271	0.364923	0.441105	0.993489	0.742051	0.545511	0.650011	0.444491	0.370916	0.419479	0.945983	0.704072	0.720229	0.513845	0.416263	0.468625	0.915203	0.693947	0.484256	0.38878	0.448134	0.749981	0.565228	0.36299	0.454619	0.658654	0.547817	0.540017	0.859533	0.784155	0.978466
DDB_G0269092	0.00570044	0.0118066	0.0545225	0.0840845	0.051655	0.0182119	2.37e-06	2.8e-10	5.36e-10	0.918414	0.698191	0.276933	0.0584111	0.196605	0.0152152	3.28e-06	3.19e-05	0.993861	0.712533	0.320185	0.59836	0.00300617	7.1e-06	8.88e-05	0.952152	0.626136	0.719005	0.00125833	2.6e-06	2.68e-05	0.912715	0.709619	0.000694672	6.22e-09	1.72e-09	0.794524	0.000109848	1.2e-08	1.76e-08	0.000416435	7.16e-09	4.24e-08	9.65e-05	0.000135144	0.97892
DDB_G0269096	0.0430861	0.017565	0.000529977	0.000180926	0.0063611	0.0125951	0.30467	0.178634	0.142037	0.937113	0.724209	0.348436	0.505215	0.423143	0.0182344	0.00397761	0.00499062	0.987446	0.529865	0.600696	0.513016	0.0151293	0.00393823	0.00385821	0.949938	0.470915	0.175026	0.000770105	0.000100503	0.000170515	0.65115	0.0784715	0.000370674	5.26e-05	8.14e-05	0.781255	0.0281107	0.00256614	0.0023362	0.0618614	0.00303921	0.00208746	0.401037	0.266327	0.955091
DDB_G0269100	0.774047	0.595715	0.458159	0.208932	0.349878	0.294853	0.253071	0.360037	0.424444	0.800535	0.504156	0.168662	0.198549	0.220268	0.155232	0.402863	0.460684	0.99495	0.79046	0.63413	0.696342	0.489738	0.185005	0.442439	0.959085	0.755665	0.758597	0.537645	0.180594	0.458043	0.942376	0.750504	0.542866	0.0769326	0.355589	0.848425	0.624574	0.167535	0.487366	0.688585	0.235642	0.487635	0.534	0.740382	0.977656
DDB_G0269102	0.490245	0.109942	0.285586	0.373852	0.460377	0.312395	0.128979	0.0600778	0.00665713	0.940967	0.874524	0.651338	0.305341	0.624838	0.0901875	0.0574544	0.0161285	0.994987	0.785271	0.159736	0.695275	0.0404862	0.0255977	0.0100523	0.960221	0.548672	0.758635	0.19371	0.16904	0.0782024	0.917701	0.758506	0.273069	0.233202	0.0822044	0.683358	0.592951	0.456773	0.0944396	0.228456	0.0875536	0.0184678	0.87261	0.638052	0.965362
DDB_G0269104	0.615139	0.432434	0.630858	0.52413	0.456106	0.459161	0.404435	0.234277	0.120607	0.938993	0.871825	0.5972	0.347648	0.604929	0.2914	0.0240529	0.0222536	0.993132	0.729011	0.364296	0.692267	0.205631	0.00941946	0.00652867	0.952934	0.662984	0.738145	0.489901	0.0813094	0.0775912	0.939781	0.752207	0.516167	0.142445	0.0639958	0.81676	0.600357	0.278743	0.0859	0.574375	0.0675185	0.0241665	0.766545	0.499047	0.927494
DDB_G0269106	0.616133	0.00120804	0.000963137	0.000147624	4.22e-05	0.00283537	0.139149	0.180149	0.396892	0.310111	0.167807	0.0179947	0.00525023	0.0830633	0.472298	0.330754	0.305451	0.994271	0.572895	0.360467	0.134281	0.0866834	0.00551495	0.00153752	0.894804	0.544302	0.189944	0.104175	0.00667815	0.00172123	0.93244	0.0217996	0.0428118	0.00128837	0.000413336	0.0194115	0.0290429	0.00062438	0.00015469	0.213664	0.0874823	0.0118444	0.789401	0.53637	0.969257
DDB_G0269108	0.34261	0.616538	0.587752	0.464748	0.191605	0.438326	0.00243897	2.13e-05	5.25e-06	0.678771	0.518099	0.229317	0.0492709	0.13318	0.11056	0.00112487	0.000186213	0.993771	0.695998	0.223359	0.609209	0.00363751	2.57e-05	4.01e-06	0.919235	0.230312	0.645619	0.00384709	1.85e-05	2.69e-06	0.846032	0.695811	0.00489621	2.64e-05	4.66e-06	0.665395	0.0037404	2.34e-05	2.78e-06	0.00442813	1.92e-05	1.65e-06	0.380992	0.0185084	0.693907
DDB_G0269110	0.779255	0.646062	0.659718	0.53982	0.462146	0.460475	0.416634	0.378876	0.425382	0.94222	0.876557	0.650586	0.54713	0.624391	0.474453	0.4305	0.470592	0.995051	0.786627	0.634072	0.697839	0.485211	0.431887	0.457042	0.960295	0.759357	0.745233	0.54273	0.475925	0.50137	0.94213	0.710972	0.543957	0.472298	0.494923	0.849376	0.624664	0.523545	0.526504	0.684681	0.559058	0.533721	0.876756	0.79651	0.978802
DDB_G0269112	0.649763	0.610466	0.606153	0.44196	0.434263	0.36376	0.153517	0.227755	0.236076	0.9191	0.753719	0.321078	0.439511	0.564689	0.367145	0.372434	0.41563	0.99202	0.614098	0.5675	0.645769	0.34127	0.300232	0.308011	0.943326	0.685266	0.647985	0.248428	0.201856	0.229063	0.872887	0.476699	0.120499	0.0949707	0.101276	0.767031	0.349784	0.39869	0.380645	0.609199	0.41627	0.407491	0.747553	0.679901	0.976277
DDB_G0269114	0.569405	0.486759	0.63822	0.455345	0.43466	0.0806186	0.279115	0.301885	0.308091	0.848163	0.68987	0.293658	0.379907	0.464826	0.426287	0.311214	0.427085	0.992489	0.25029	0.311714	0.30634	0.413637	0.423527	0.372174	0.874817	0.67534	0.221453	0.387009	0.437384	0.34287	0.915757	0.0561346	0.159784	0.130437	0.144404	0.310478	0.43225	0.367165	0.367498	0.565906	0.25493	0.43347	0.848286	0.771927	0.972611
DDB_G0269116	0.672552	0.157158	0.00894889	0.000230882	1.23e-07	6.9e-08	2.33e-06	4.53e-08	7.01e-08	0.592139	0.0847168	0.00190168	1.78e-06	4.81e-07	1.19e-05	2.44e-06	5.87e-06	0.994951	0.772355	0.0116276	0.00655945	0.0283702	0.0275429	0.0451361	0.95692	0.00280225	0.000844979	0.0317916	0.0105172	0.0128341	0.35893	0.0205586	0.424856	0.0358105	0.0334413	0.857475	0.451252	0.509846	0.362437	0.329216	0.556988	0.504706	0.461439	0.279216	0.979127
DDB_G0269118	0.779167	0.668843	0.66221	0.53195	0.46518	0.493116	0.414291	0.368631	0.209103	0.942609	0.876835	0.641455	0.537296	0.492374	0.445314	0.253452	0.0803102	0.995179	0.792511	0.635653	0.689468	0.486463	0.390322	0.0785807	0.960106	0.759917	0.752213	0.539351	0.447324	0.100304	0.94301	0.74797	0.53392	0.423802	0.0441849	0.85309	0.617108	0.495524	0.0706242	0.696624	0.559935	0.154132	0.876727	0.620948	0.942035
DDB_G0269120	0.775807	0.483083	0.498455	0.109968	0.052715	0.42286	0.0679294	0.00948086	0.00505095	0.825061	0.699711	0.120831	0.0534238	0.496918	0.0652645	0.00835637	0.00521707	0.994871	0.672317	0.382852	0.695567	0.388686	0.0277886	0.00436125	0.94793	0.629771	0.751814	0.484392	0.0569827	0.0101405	0.942721	0.451062	0.542137	0.0918185	0.0101714	0.433514	0.624214	0.199471	0.0173665	0.371563	0.0218169	0.00307414	0.51301	0.0651766	0.913354
DDB_G0269122	0.592042	0.562069	0.437824	0.0949379	0.000708127	0.000507542	0.00144815	0.000172486	0.0112182	0.942047	0.875711	0.626467	0.00638512	0.00405585	0.00658325	0.000884125	0.046412	0.995108	0.782556	0.0448934	0.0330932	0.0427156	0.00424543	0.107421	0.959695	0.145633	0.0813533	0.0757874	0.00892357	0.210257	0.440078	0.0775695	0.0467507	0.0105019	0.248539	0.838754	0.56482	0.508763	0.517238	0.687157	0.553852	0.366139	0.861871	0.700377	0.930706
DDB_G0269124	0.692307	0.0818235	0.116209	0.0106701	0.0968764	0.162936	2.01e-05	7.07e-07	3.29e-06	0.40356	0.417957	0.0382952	0.209247	0.360431	1.38e-05	2.4e-07	1.23e-06	0.99046	0.721147	0.328665	0.369066	1.86e-05	7.58e-07	2.87e-06	0.919186	0.655805	0.616501	1.4e-05	1.12e-07	8.22e-07	0.710421	0.297649	6.19e-07	1.43e-08	1.38e-07	0.804583	7e-06	1.91e-07	1.19e-06	2.7e-05	3.03e-07	9.47e-07	0.842129	0.729031	0.977998
DDB_G0269126	0.745027	0.594091	0.46011	0.126506	0.0118409	0.00531485	0.043974	0.000945355	0.000338309	0.893303	0.646501	0.160273	0.0151753	0.00775626	0.0439132	0.00104832	0.00042275	0.992735	0.422519	0.0375939	0.0157364	0.0716057	0.00125943	0.000339676	0.907084	0.189702	0.0666063	0.172471	0.00416812	0.000706645	0.855798	0.337838	0.430392	0.0332102	0.0031787	0.760617	0.551108	0.169344	0.0139736	0.578769	0.454684	0.0892391	0.635023	0.149387	0.883159
DDB_G0269128	0.743269	0.60639	0.411833	0.0568487	0.00126487	0.00026539	3.88e-05	7.22e-06	1.16e-05	0.927395	0.715632	0.143577	0.00467142	0.00091485	0.000120193	2.05e-05	4.49e-05	0.986331	0.296343	0.0050447	0.00123429	8.27e-05	8.33e-06	1.51e-05	0.880567	0.0774641	0.00891646	0.000391588	3.59e-05	6.04e-05	0.576865	0.0232286	0.000377017	2.6e-05	3.3e-05	0.44749	0.00220589	0.000137828	0.000123661	0.0270625	0.00189328	0.00126474	0.823934	0.660753	0.967224
DDB_G0269130	0.762827	0.63739	0.570901	0.202938	0.0345557	0.0508396	0.00643534	0.163448	0.253796	0.920769	0.733904	0.194212	0.0250596	0.0447409	0.00388593	0.114886	0.200834	0.993893	0.586681	0.148317	0.22321	0.0186892	0.315526	0.369981	0.946278	0.406614	0.496519	0.0430696	0.443204	0.482431	0.916177	0.737183	0.119375	0.450581	0.462626	0.845848	0.453938	0.38533	0.242471	0.29281	0.445723	0.357779	0.405793	0.209037	0.970221
DDB_G0269132	0.743202	0.514502	0.403004	0.388488	0.444287	0.442315	0.0681125	0.000960949	0.0014907	0.91287	0.801127	0.581702	0.509927	0.524561	0.0293519	0.000252068	0.000327682	0.992644	0.728534	0.485438	0.364643	0.011867	0.000104357	0.000148366	0.945333	0.540553	0.333271	0.00599272	3.65e-05	4.55e-05	0.898061	0.440164	0.0107677	5.48e-05	2.6e-05	0.778118	0.0921143	0.000586282	0.000382187	0.20346	0.000928641	0.000443228	0.430426	0.182472	0.973632
DDB_G0269134	0.755745	0.663537	0.655107	0.537217	0.470461	0.491966	0.0919349	0.00897605	0.0176355	0.93364	0.773336	0.639395	0.545905	0.625226	0.386606	0.0335929	0.0695433	0.99514	0.792745	0.632603	0.69165	0.113747	0.00294722	0.00976173	0.960131	0.75808	0.720667	0.0427394	0.000702449	0.00342191	0.942808	0.755665	0.108407	0.0024623	0.0139001	0.85767	0.313049	0.0184478	0.048021	0.658165	0.111785	0.144706	0.798125	0.701512	0.973723
DDB_G0269136	0.747807	0.663913	0.595333	0.144995	0.224975	0.331031	0.38186	0.0422702	0.136199	0.939469	0.872881	0.63444	0.498273	0.621315	0.471843	0.362076	0.451277	0.994912	0.594389	0.31959	0.625934	0.476941	0.0949602	0.242189	0.927013	0.398044	0.703603	0.528977	0.141248	0.332673	0.913776	0.751187	0.511633	0.462819	0.489858	0.846698	0.556683	0.456058	0.406684	0.68856	0.538897	0.535247	0.773993	0.760446	0.976966
DDB_G0269138	0.751125	0.656492	0.660396	0.540113	0.470292	0.502365	0.418251	0.381905	0.428937	0.934623	0.868021	0.465284	0.519615	0.612683	0.412401	0.39901	0.442734	0.995178	0.788418	0.621497	0.679035	0.416425	0.422322	0.31739	0.959624	0.757031	0.757959	0.529272	0.471613	0.479004	0.942	0.755782	0.5337	0.469914	0.460379	0.857521	0.626401	0.524267	0.526202	0.699593	0.561023	0.552643	0.877602	0.79745	0.979025
DDB_G0269140	0.245196	0.0261597	0.348708	0.459991	0.437074	0.195661	0.0294359	0.00296545	0.0227475	0.882437	0.858489	0.598922	0.35374	0.611004	0.367764	0.240481	0.424194	0.989671	0.347192	0.138482	0.612125	0.487554	0.429238	0.456785	0.947753	0.711776	0.755919	0.50641	0.211954	0.410133	0.937783	0.716416	0.19758	0.0403846	0.168971	0.807834	0.237681	0.0313453	0.138089	0.66706	0.281137	0.488844	0.871962	0.794185	0.978864
DDB_G0269142	0.771471	0.660567	0.308903	0.00191976	0.00512129	0.226737	0.400508	0.370367	0.402805	0.940666	0.558847	0.00382934	0.00653283	0.285913	0.457594	0.420035	0.457401	0.948632	0.00717617	0.00857251	0.299346	0.460194	0.416054	0.425382	0.25162	0.247496	0.751235	0.414724	0.166877	0.0453857	0.818896	0.0326663	0.00793779	0.000797306	0.000399256	0.288916	0.0456719	0.00442854	0.00130049	0.591932	0.250003	0.0704711	0.866589	0.672854	0.971208
DDB_G0269144	0.780527	0.666958	0.661723	0.542567	0.468007	0.502206	0.417325	0.381071	0.423774	0.942945	0.878086	0.654725	0.549295	0.62636	0.476493	0.430364	0.467901	0.995234	0.791892	0.636296	0.701816	0.492006	0.430494	0.446192	0.959896	0.760629	0.759981	0.544915	0.474846	0.493472	0.942753	0.759798	0.543448	0.469998	0.462833	0.856414	0.627298	0.523128	0.511157	0.699136	0.560462	0.549441	0.877651	0.795553	0.978773
DDB_G0269146	0.581883	0.524722	0.331183	0.0291544	0.105431	0.104946	0.140741	0.00472565	0.0639085	0.896663	0.735345	0.439945	0.420058	0.58737	0.444891	0.0660569	0.352506	0.994193	0.327047	0.152141	0.317467	0.243886	0.00338965	0.0825789	0.765984	0.146311	0.309565	0.238282	0.00226506	0.0800504	0.622667	0.552784	0.373896	0.018207	0.314797	0.818459	0.526746	0.364851	0.421134	0.664568	0.208104	0.500765	0.464856	0.722422	0.911496
DDB_G0269148	0.775861	0.652352	0.655739	0.52969	0.387817	0.435205	0.200019	0.376108	0.408452	0.937301	0.872984	0.641598	0.475959	0.581291	0.236319	0.427395	0.460274	0.994954	0.788965	0.626455	0.696124	0.273206	0.412453	0.273397	0.959487	0.749375	0.753463	0.385093	0.467969	0.417666	0.940015	0.751568	0.411686	0.462359	0.378674	0.855307	0.603112	0.466923	0.190457	0.674198	0.503338	0.210073	0.698929	0.30179	0.97489
DDB_G0269150	0.733531	0.569715	0.488924	0.372684	0.27463	0.401902	0.317735	0.345647	0.198175	0.887752	0.711503	0.457484	0.348899	0.497297	0.333463	0.379955	0.208112	0.993147	0.409026	0.159543	0.422456	0.444666	0.36026	0.268328	0.777551	0.223314	0.468988	0.498402	0.350615	0.416125	0.924061	0.737357	0.213035	0.295146	0.123998	0.78655	0.209034	0.295858	0.0666848	0.454855	0.456909	0.218406	0.831405	0.690174	0.922498
DDB_G0269152	0.57476	0.392039	0.105902	0.0157168	0.00375135	0.00987051	0.0101944	0.118259	0.32241	0.928875	0.705968	0.186851	0.0400213	0.148973	0.0464298	0.412014	0.447806	0.988629	0.423928	0.117217	0.299449	0.114995	0.398398	0.425603	0.944491	0.430912	0.6794	0.219615	0.361226	0.281276	0.919831	0.751768	0.364108	0.125779	0.11195	0.824841	0.567842	0.0477969	0.0644638	0.554938	0.137095	0.13277	0.31441	0.337136	0.970347
DDB_G0269154	0.768988	0.404897	0.281905	0.0667447	0.0359981	0.103006	0.0282336	0.193802	0.172568	0.934451	0.82839	0.337551	0.217109	0.439537	0.142425	0.415003	0.432765	0.995033	0.778843	0.622827	0.697695	0.460949	0.427942	0.442012	0.958999	0.754448	0.758616	0.525871	0.470868	0.488485	0.934619	0.750966	0.440103	0.45597	0.47556	0.854211	0.624394	0.411883	0.35591	0.688985	0.537359	0.51167	0.694308	0.56174	0.977884
DDB_G0269156	0.768309	0.399748	0.651291	0.347134	0.0184662	0.131245	0.00935147	0.00183198	0.008047	0.83632	0.873834	0.644128	0.124838	0.531146	0.0480764	0.00400099	0.0172896	0.99387	0.350602	0.00218997	0.549058	0.000606682	4.62e-05	0.000167536	0.947662	0.0602296	0.68116	0.0109523	0.000699411	0.00383371	0.757275	0.523723	0.109745	0.00893439	0.0277398	0.0215823	0.579953	0.158714	0.240092	0.0033667	8.91e-05	0.000374991	0.759793	0.72432	0.970886
DDB_G0269158	0.693578	0.574911	0.599114	0.510608	0.21904	0.26958	0.0739952	0.147812	0.134615	0.935599	0.727151	0.600331	0.450774	0.57551	0.237703	0.359308	0.375653	0.985226	0.749394	0.603856	0.677824	0.132023	0.262339	0.247686	0.949597	0.414667	0.40866	0.0301932	0.065628	0.0576956	0.870578	0.611633	0.111502	0.210921	0.180965	0.851786	0.110879	0.213288	0.201523	0.222749	0.310768	0.33837	0.838042	0.747079	0.973298
DDB_G0269160	0.765236	0.459006	0.572041	0.223517	0.451462	0.289227	0.212096	0.0629661	0.0144963	0.889866	0.859239	0.498171	0.532409	0.239632	0.171987	0.038633	0.0126173	0.994419	0.364777	0.566819	0.251927	0.0192132	0.00231686	0.000385315	0.901711	0.737103	0.275268	0.0525756	0.00653026	0.00151689	0.786681	0.0241753	0.0328312	0.00498026	0.000970668	0.617287	0.182905	0.0256357	0.00512924	0.0372687	0.00256615	0.00036214	0.856735	0.458827	0.919946
DDB_G0269162	0.713198	0.295302	0.241821	0.0906973	0.0627259	0.0376932	0.0203785	0.0359036	0.0262971	0.581445	0.369907	0.0971426	0.0487987	0.0329673	0.0131078	0.020467	0.0201925	0.994817	0.540889	0.296331	0.182682	0.0250102	0.0504541	0.018999	0.947904	0.690455	0.410463	0.0753354	0.120173	0.0644477	0.94279	0.737662	0.207175	0.327754	0.189176	0.836746	0.267205	0.354618	0.193402	0.492696	0.471531	0.420428	0.850274	0.780206	0.967654
DDB_G0269164	0.120836	0.0490501	0.213866	0.233305	0.0290564	0.00280545	0.0401927	0.0837776	0.134362	0.942692	0.871481	0.620412	0.544644	0.318483	0.414911	0.416562	0.454652	0.994118	0.681593	0.632368	0.210079	0.352667	0.398629	0.412588	0.958177	0.748868	0.236434	0.438129	0.470206	0.496057	0.924944	0.155536	0.385799	0.464282	0.486598	0.476144	0.549615	0.500346	0.498324	0.637102	0.105813	0.0955298	0.799924	0.66433	0.977205
DDB_G0269166	0.757192	0.115075	0.221999	0.274461	0.0835324	0.0299739	0.356387	0.345548	0.406664	0.520882	0.541389	0.38131	0.101073	0.0441697	0.427476	0.391504	0.447848	0.994468	0.663426	0.266698	0.120594	0.144063	0.0146312	0.103284	0.935346	0.403131	0.168203	0.318969	0.0592339	0.273937	0.921585	0.502707	0.385406	0.110368	0.419109	0.835101	0.210706	0.0245328	0.235996	0.0991606	0.00774391	0.117135	0.78329	0.76965	0.964692
DDB_G0269168	0.778457	0.661947	0.651346	0.132313	0.000165199	0.00720594	7.84e-05	0.00115275	0.00770135	0.936137	0.839232	0.200147	0.000233285	0.00922656	8.67e-05	0.00119271	0.00781002	0.994968	0.573988	0.00248299	0.0858485	0.000464098	0.00727597	0.0343821	0.887047	0.00463984	0.146427	0.000607977	0.0100836	0.0503128	0.650976	0.669322	0.0644382	0.33515	0.373458	0.341263	0.594073	0.215379	0.101498	0.0636845	0.529006	0.539981	0.379242	0.146206	0.974081
DDB_G0269170	0.77359	0.667251	0.657598	0.483876	0.299916	0.336131	0.400325	0.0352685	0.0278455	0.938562	0.829505	0.5591	0.447523	0.574568	0.337033	0.165809	0.138263	0.995049	0.774672	0.550995	0.609473	0.487595	0.0548037	0.0466376	0.955573	0.637682	0.618196	0.542658	0.0277735	0.021377	0.941767	0.754368	0.540789	0.166471	0.12473	0.856935	0.59089	0.400853	0.331078	0.605014	0.531813	0.467362	0.29201	0.154939	0.97866
DDB_G0269172	0.727141	0.355662	0.446101	0.262455	0.0635751	0.160048	0.161769	0.296322	0.289017	0.795757	0.705105	0.32659	0.0710162	0.241816	0.264463	0.370653	0.386971	0.994088	0.632881	0.133984	0.653588	0.0298817	0.0919871	0.232787	0.948967	0.470497	0.733573	0.0525291	0.140674	0.281082	0.911727	0.731137	0.0253941	0.0817202	0.158397	0.671572	0.00665281	0.0178876	0.0351463	0.0306535	0.0745201	0.14111	0.812415	0.581043	0.964524
DDB_G0269174	0.713918	0.597113	0.46565	0.421596	0.134321	0.30163	0.0416922	0.00570033	0.0556875	0.94147	0.874978	0.644864	0.510429	0.61744	0.112017	0.0139667	0.101481	0.994949	0.786921	0.588471	0.693102	0.102678	0.0165573	0.104897	0.958655	0.747992	0.758095	0.115452	0.0137559	0.0896772	0.939619	0.756232	0.294506	0.0639724	0.253969	0.853318	0.400052	0.0719171	0.231447	0.360694	0.0504599	0.203885	0.874488	0.795618	0.978531
DDB_G0269176	0.538168	0.31824	0.151628	0.239459	0.198952	0.227528	0.033182	0.0642823	0.188596	0.923561	0.805642	0.612096	0.508027	0.595595	0.315594	0.375831	0.439388	0.993403	0.775592	0.611599	0.63468	0.311337	0.345474	0.433603	0.94936	0.70334	0.666055	0.529934	0.448092	0.461835	0.935664	0.72109	0.381795	0.406351	0.467987	0.815953	0.42433	0.440067	0.497934	0.498418	0.489149	0.508208	0.850179	0.70044	0.969612
DDB_G0269178	0.495412	0.445006	0.53786	0.229199	0.299067	0.119138	0.00097767	1.06e-05	4.75e-06	0.902932	0.680569	0.531113	0.302283	0.539346	0.0278393	0.000248153	0.000189849	0.982949	0.672394	0.392052	0.502938	0.0141294	0.000123091	5.07e-05	0.854214	0.604344	0.332545	0.00212617	1.29e-05	5.74e-06	0.792582	0.549012	0.00712384	2.88e-05	1.4e-05	0.502273	0.00722723	2.77e-05	7.5e-06	0.200096	0.00119818	0.00040331	0.636504	0.33268	0.92117
DDB_G0269180	0.65336	0.00368561	0.00303174	0.000291557	0.000142553	0.000682388	0.0604989	0.000427938	0.00310855	0.138353	0.0678494	0.00456546	0.00151713	0.00783977	0.225189	0.00502103	0.0279002	0.990837	0.402667	0.26772	0.534806	0.00213445	9.89e-05	0.000544629	0.922898	0.639716	0.724434	0.00279476	0.000138375	0.00058358	0.928162	0.692499	0.000830603	3.5e-05	0.000136702	0.810903	0.000692512	1.95e-05	7.64e-05	0.00308274	7.73e-05	0.000242856	0.424635	0.586663	0.974888
DDB_G0269182	0.126236	0.253979	0.196026	0.065027	0.00185391	0.00695843	0.16	0.360376	0.363287	0.896775	0.823741	0.627967	0.386488	0.571968	0.23823	0.0654292	0.19684	0.994119	0.678632	0.138388	0.397697	0.458638	0.190685	0.309502	0.938571	0.316811	0.564381	0.486682	0.187375	0.333542	0.882247	0.701496	0.277	0.112801	0.329926	0.785726	0.0621928	0.00602559	0.0363924	0.229959	0.0223769	0.0918313	0.682205	0.619983	0.975596
DDB_G0269184	0.373502	0.0447486	0.0201607	0.00302788	0.00179469	0.0305437	0.00132339	0.000105807	0.000583539	0.934076	0.794166	0.291141	0.21294	0.603743	0.0796796	0.00652354	0.0283281	0.994555	0.699367	0.538249	0.642547	0.144199	0.0127413	0.042083	0.957215	0.751689	0.515364	0.355305	0.0552507	0.162218	0.941968	0.244405	0.34894	0.0477564	0.161914	0.342865	0.45577	0.0573252	0.204061	0.0548356	0.00141862	0.00601464	0.867116	0.791428	0.976973
DDB_G0269186	0.62238	0.410267	0.164077	0.00488508	0.000266241	0.380628	0.411961	0.0118327	0.0379748	0.919016	0.805366	0.114191	0.00640609	0.604243	0.411071	0.0101204	0.0380989	0.979148	0.0456991	0.00149488	0.611381	0.413067	0.000827724	0.00253121	0.703628	0.045583	0.650991	0.187477	0.000917926	0.00430238	0.905464	0.144612	0.0112834	0.000281742	0.00147469	0.0269638	0.00145083	2.3e-05	0.000121757	0.62369	0.0101106	0.0311806	0.0671954	0.124671	0.977888
DDB_G0269188	0.620012	0.422648	0.461686	0.412772	0.278264	0.393795	0.2835	0.338276	0.400418	0.87628	0.734035	0.528004	0.44543	0.404788	0.0741905	0.151199	0.261165	0.994303	0.767081	0.597426	0.626971	0.0580867	0.155971	0.216887	0.954327	0.724407	0.726364	0.0997693	0.239061	0.30025	0.932671	0.72763	0.133901	0.299381	0.363023	0.780492	0.106909	0.221017	0.2721	0.308679	0.433341	0.453928	0.806831	0.724293	0.973641
DDB_G0269190	0.374589	0.0320772	0.0580292	0.00714971	0.00207277	0.00434424	0.0610121	0.0039587	0.0135467	0.919327	0.861567	0.385516	0.105456	0.290311	0.455186	0.22817	0.290273	0.994978	0.541701	0.0535715	0.256193	0.412021	0.235168	0.232918	0.911981	0.182615	0.451277	0.508507	0.358707	0.368871	0.801302	0.737444	0.41382	0.463405	0.488468	0.760799	0.268066	0.249796	0.3186	0.510532	0.52848	0.529515	0.805848	0.712013	0.976856
DDB_G0269192	0.771007	0.45231	0.514045	0.0533564	0.00723104	0.230971	0.404024	0.366895	0.3595	0.934651	0.871773	0.158611	0.0286898	0.536466	0.472174	0.281858	0.200969	0.994845	0.52574	0.149364	0.686681	0.462371	0.0995311	0.100211	0.820139	0.194309	0.744922	0.525946	0.137395	0.121251	0.930531	0.597713	0.119445	0.0170254	0.0382658	0.486325	0.0559973	0.00540135	0.0133754	0.607341	0.13478	0.130674	0.778412	0.595938	0.976875
DDB_G0269194	0.550922	0.62729	0.517654	0.503685	0.441606	0.448768	0.209701	0.256174	0.309978	0.788529	0.588445	0.460976	0.23915	0.180859	0.0298191	0.0403889	0.0596081	0.991617	0.758476	0.572734	0.612496	0.203306	0.293198	0.285318	0.932763	0.533727	0.482172	0.106498	0.193192	0.158693	0.924564	0.658268	0.2106	0.271925	0.286243	0.841289	0.511941	0.446342	0.47804	0.637776	0.511038	0.52378	0.79735	0.768226	0.972004
DDB_G0269196	0.349183	0.621551	0.604567	0.458859	0.271226	0.176954	0.098045	0.0130291	0.0126324	0.916325	0.82762	0.371648	0.546157	0.623705	0.33447	0.114267	0.0530037	0.995169	0.791573	0.626812	0.591677	0.13866	0.0245123	0.0129686	0.960336	0.752805	0.626242	0.129127	0.0214142	0.00978388	0.913506	0.398471	0.0552162	0.00664922	0.00401529	0.853664	0.488934	0.130277	0.0494494	0.665347	0.268734	0.114567	0.867694	0.713645	0.975833
DDB_G0269198	0.733651	0.585933	0.560764	0.385506	0.345138	0.4666	0.352141	0.350061	0.211019	0.857635	0.692893	0.353516	0.291795	0.564361	0.444426	0.38674	0.175762	0.993632	0.758199	0.598951	0.610073	0.250817	0.310462	0.360487	0.952872	0.733104	0.656964	0.256749	0.313425	0.446786	0.932659	0.604081	0.216002	0.267973	0.436914	0.764355	0.327777	0.349582	0.443155	0.629259	0.52282	0.320646	0.857926	0.434336	0.916064
[truncated: 11,369 more rows]
