# Supplementary material for: Leaps and lulls in the developmental transcriptome of Dictyostelium discoideum
Source: BMC Genomics. 2015 Apr 13;16(1):294. doi: 10.1186/s12864-015-1491-7 (PMC4403905; doi:10.1186/s12864-015-1491-7)
Supplement: Additional file 7: — Lists the differentially expressed genes (DDB_G identities) tabulated for each reference time point during the k-hop analysis. This workbook contains four data worksheets. The name of each sheet describes the experiment “filter” or “suspension”, followed by “UP” or “DOWN”, indicating the direction of change in differential gene expression. In each sheet, the columns correspond to reference time points, and either the list of “gradual” or “rapid” DE genes, as tabulated in the k-hop analysis (Figure 2 in the main text). [file 12864_2015_1491_MOESM7_ESM.xls]

## Sheet: README
Additional Data File 7
This workbook contains four data worksheets.
The name of each sheet describes the experiment "filter" or "suspension," followed by "UP" or "DOWN," indicating the direction of change in differential gene expression.
In each sheet, the columns correspond to reference time points, and either the list of "gradual" or "rapid" DE genes, as tabulated in the k-hop analysis (Figure 2 in the main text).

## Sheet: filter_UP
UP_Hr01	UP_Hr02	UP_Hr03_gradual	UP_Hr03_rapid	UP_Hr04_gradual	UP_Hr04_rapid	UP_Hr05_gradual	UP_Hr05_rapid	UP_Hr06_gradual	UP_Hr06_rapid	UP_Hr07_gradual	UP_Hr07_rapid	UP_Hr08_gradual	UP_Hr08_rapid	UP_Hr09_gradual	UP_Hr09_rapid	UP_Hr10_gradual	UP_Hr10_rapid	UP_Hr11_gradual	UP_Hr11_rapid	UP_Hr12_gradual	UP_Hr12_rapid	UP_Hr14_gradual	UP_Hr14_rapid	UP_Hr16_gradual	UP_Hr16_rapid	UP_Hr18_gradual	UP_Hr18_rapid	UP_Hr20_gradual	UP_Hr20_rapidUP_Hr	UP_Hr22_gradual	UP_Hr22_rapid	UP_Hr24_gradual	UP_Hr24_rapid
DDB_G0295801	DDB_G0295801	DDB_G0295701	DDB_G0291392	DDB_G0295785	DDB_G0293560	DDB_G0293560		DDB_G0293118		DDB_G0295819		DDB_G0295813	DDB_G0293802	DDB_G0293832	DDB_G0293288	DDB_G0293840	DDB_G0277581	DDB_G0295685	DDB_G0287047	DDB_G0295685	DDB_G0294609	DDB_G0295827	DDB_G0293676	DDB_G0295719		DDB_G0293574	DDB_G0295797	DDB_G0295797		DDB_G0295821		DDB_G0294573	DDB_G0292462
DDB_G0295799	DDB_G0295701	DDB_G0293364	DDB_G0290381	DDB_G0293364	DDB_G0289415	DDB_G0293154		DDB_G0292014		DDB_G0295813		DDB_G0295689	DDB_G0293616	DDB_G0293814	DDB_G0284453	DDB_G0293816	DDB_G0267898	DDB_G0294561	DDB_G0273423	DDB_G0294561	DDB_G0293984	DDB_G0295809	DDB_G0293360	DDB_G0293888		DDB_G0291786	DDB_G0295747	DDB_G0295747		DDB_G0295727		DDB_G0293890	DDB_G0288397
DDB_G0293928	DDB_G0295689	DDB_G0293276	DDB_G0290065	DDB_G0293066	DDB_G0287891	DDB_G0293118		DDB_G0291998		DDB_G0295785		DDB_G0293816	DDB_G0293182	DDB_G0293802	DDB_G0284373	DDB_G0293802		DDB_G0293886	DDB_G0273023	DDB_G0293822	DDB_G0293886	DDB_G0295719	DDB_G0286689	DDB_G0293676		DDB_G0291408	DDB_G0293854	DDB_G0294635		DDB_G0293670		DDB_G0293806	DDB_G0287549
DDB_G0293730	DDB_G0293730	DDB_G0291714	DDB_G0290041	DDB_G0292814	DDB_G0287513	DDB_G0292776		DDB_G0291632		DDB_G0295725		DDB_G0293610	DDB_G0292968	DDB_G0293754	DDB_G0283373	DDB_G0293610		DDB_G0293840	DDB_G0272706	DDB_G0293746	DDB_G0293702	DDB_G0295685	DDB_G0286225	DDB_G0293360		DDB_G0291089	DDB_G0293442	DDB_G0294499		DDB_G0293364		DDB_G0293650	DDB_G0285273
DDB_G0293626	DDB_G0293626	DDB_G0291253	DDB_G0289689	DDB_G0290959	DDB_G0287147	DDB_G0292466		DDB_G0290961		DDB_G0294585		DDB_G0293162	DDB_G0292816	DDB_G0293610	DDB_G0279949	DDB_G0293542		DDB_G0293746	DDB_G0272658	DDB_G0293656	DDB_G0293676	DDB_G0294621	DDB_G0286193	DDB_G0293358		DDB_G0290689	DDB_G0293298	DDB_G0294473		DDB_G0293340		DDB_G0293422	DDB_G0284677
DDB_G0293536	DDB_G0293364	DDB_G0290405	DDB_G0289681	DDB_G0290637	DDB_G0286941	DDB_G0290031		DDB_G0290931		DDB_G0293978		DDB_G0293122	DDB_G0292696	DDB_G0293542	DDB_G0279017	DDB_G0293196		DDB_G0293666	DDB_G0271824	DDB_G0293650	DDB_G0293666	DDB_G0294609	DDB_G0284283	DDB_G0293356		DDB_G0290317	DDB_G0293292	DDB_G0293998		DDB_G0293060		DDB_G0293260	DDB_G0282443
DDB_G0293364	DDB_G0293360	DDB_G0290259	DDB_G0288815	DDB_G0290405	DDB_G0285679	DDB_G0289415		DDB_G0290879		DDB_G0293942		DDB_G0293026	DDB_G0292628	DDB_G0293182	DDB_G0278217	DDB_G0293182		DDB_G0293288	DDB_G0271818	DDB_G0293440	DDB_G0293638	DDB_G0293984	DDB_G0283517	DDB_G0292912		DDB_G0290137	DDB_G0293186	DDB_G0293854		DDB_G0292834		DDB_G0293060	DDB_G0282193
DDB_G0293276	DDB_G0293276	DDB_G0289553	DDB_G0287695	DDB_G0290259	DDB_G0285465	DDB_G0289205		DDB_G0290855		DDB_G0293826		DDB_G0292890	DDB_G0289997	DDB_G0293010	DDB_G0274617	DDB_G0293164		DDB_G0293276	DDB_G0271718	DDB_G0293362	DDB_G0293620	DDB_G0293888	DDB_G0283515	DDB_G0292732		DDB_G0290013	DDB_G0293164	DDB_G0293808		DDB_G0292826		DDB_G0292834	DDB_G0280915
DDB_G0293048	DDB_G0293066	DDB_G0289491	DDB_G0286387	DDB_G0289553	DDB_G0284817	DDB_G0288951		DDB_G0289415		DDB_G0293820		DDB_G0292790	DDB_G0289889	DDB_G0292996	DDB_G0273145	DDB_G0293156		DDB_G0293196	DDB_G0271714	DDB_G0293360	DDB_G0293396	DDB_G0293886	DDB_G0283509	DDB_G0292476		DDB_G0289465	DDB_G0293068	DDB_G0293594		DDB_G0292822		DDB_G0292826	DDB_G0271756
DDB_G0292860	DDB_G0292860	DDB_G0288221	DDB_G0282647	DDB_G0289491	DDB_G0282623	DDB_G0288869		DDB_G0288869		DDB_G0293816		DDB_G0291902	DDB_G0288713	DDB_G0292968	DDB_G0270284	DDB_G0293010		DDB_G0293112		DDB_G0293358	DDB_G0293374	DDB_G0293800	DDB_G0283507	DDB_G0292218		DDB_G0289111	DDB_G0292634	DDB_G0293506		DDB_G0292736		DDB_G0292824
DDB_G0292058	DDB_G0292814	DDB_G0288159	DDB_G0280629	DDB_G0289205	DDB_G0281841	DDB_G0288551		DDB_G0288419		DDB_G0293708		DDB_G0291524	DDB_G0286025	DDB_G0292890		DDB_G0292996		DDB_G0292828		DDB_G0293112	DDB_G0293346	DDB_G0293702	DDB_G0283501	DDB_G0291760		DDB_G0288709	DDB_G0292494	DDB_G0293442		DDB_G0292500		DDB_G0292822
DDB_G0292028	DDB_G0292028	DDB_G0286897	DDB_G0280215	DDB_G0289051	DDB_G0281711	DDB_G0288145		DDB_G0288145		DDB_G0293676		DDB_G0291075	DDB_G0282715	DDB_G0292816		DDB_G0292890		DDB_G0292782		DDB_G0293048	DDB_G0293286	DDB_G0293666	DDB_G0283493	DDB_G0291640		DDB_G0286979	DDB_G0292364	DDB_G0293268		DDB_G0292498		DDB_G0292254
DDB_G0291716	DDB_G0292014	DDB_G0286247	DDB_G0280055	DDB_G0289007	DDB_G0279821	DDB_G0288103		DDB_G0288043		DDB_G0293610		DDB_G0290965	DDB_G0282107	DDB_G0292696		DDB_G0292816		DDB_G0292520		DDB_G0292772	DDB_G0293198	DDB_G0293656	DDB_G0283465	DDB_G0291103		DDB_G0286383	DDB_G0292222	DDB_G0293262		DDB_G0292496		DDB_G0291812
DDB_G0291640	DDB_G0291824	DDB_G0286093	DDB_G0279485	DDB_G0288967	DDB_G0276411	DDB_G0287891		DDB_G0288013		DDB_G0293542		DDB_G0290961	DDB_G0281485	DDB_G0292628		DDB_G0292696		DDB_G0292378		DDB_G0292760	DDB_G0292958	DDB_G0293650	DDB_G0283421	DDB_G0290855		DDB_G0286367	DDB_G0292220	DDB_G0293210		DDB_G0292426		DDB_G0291189
DDB_G0291233	DDB_G0291716	DDB_G0286015	DDB_G0277687	DDB_G0288537	DDB_G0276121	DDB_G0287833		DDB_G0287659		DDB_G0293360		DDB_G0290803	DDB_G0281417	DDB_G0292562		DDB_G0292054		DDB_G0292226		DDB_G0292110	DDB_G0292880	DDB_G0293638	DDB_G0283395	DDB_G0290847		DDB_G0284427	DDB_G0292204	DDB_G0293186		DDB_G0292246		DDB_G0290025
DDB_G0290907	DDB_G0291714	DDB_G0285923	DDB_G0276393	DDB_G0288159	DDB_G0271240	DDB_G0287775		DDB_G0286969		DDB_G0293210		DDB_G0290527	DDB_G0281173	DDB_G0291818		DDB_G0291392		DDB_G0292110		DDB_G0292030	DDB_G0292792	DDB_G0293620	DDB_G0281191	DDB_G0290845		DDB_G0284303	DDB_G0291712	DDB_G0293068		DDB_G0292054		DDB_G0290023
DDB_G0290837	DDB_G0291640	DDB_G0285615	DDB_G0276035	DDB_G0287833	DDB_G0270482	DDB_G0287513		DDB_G0285845		DDB_G0293162		DDB_G0290191	DDB_G0281143	DDB_G0291514		DDB_G0291314		DDB_G0292094		DDB_G0291818	DDB_G0292782	DDB_G0293616	DDB_G0281013	DDB_G0288967		DDB_G0283395	DDB_G0291628	DDB_G0292892		DDB_G0291712		DDB_G0289527
DDB_G0290753	DDB_G0291476	DDB_G0285203	DDB_G0275689	DDB_G0287695	DDB_G0269642	DDB_G0287351		DDB_G0285679		DDB_G0293102		DDB_G0290167	DDB_G0280751	DDB_G0291171		DDB_G0291171		DDB_G0291818		DDB_G0291714	DDB_G0292676	DDB_G0293564	DDB_G0280871	DDB_G0288911		DDB_G0282869	DDB_G0291598	DDB_G0292868		DDB_G0290781		DDB_G0289359
DDB_G0290563	DDB_G0291392	DDB_G0284691	DDB_G0273273	DDB_G0287229	DDB_G0267416	DDB_G0287147		DDB_G0285465		DDB_G0293026		DDB_G0290005	DDB_G0280049	DDB_G0290633		DDB_G0290859		DDB_G0291766		DDB_G0291622	DDB_G0292526	DDB_G0293440	DDB_G0280847	DDB_G0288493		DDB_G0282647	DDB_G0291576	DDB_G0292810		DDB_G0290695		DDB_G0289245
DDB_G0290439	DDB_G0291253	DDB_G0284619	DDB_G0271936	DDB_G0286387		DDB_G0286941		DDB_G0285225		DDB_G0292790		DDB_G0289929	DDB_G0279783	DDB_G0290625		DDB_G0290667		DDB_G0291714		DDB_G0290719	DDB_G0292520	DDB_G0293396	DDB_G0277741	DDB_G0287701		DDB_G0281057	DDB_G0291392	DDB_G0292776		DDB_G0290659		DDB_G0289095
DDB_G0290259	DDB_G0291205	DDB_G0284505	DDB_G0269204	DDB_G0286093		DDB_G0286387		DDB_G0285167		DDB_G0292626		DDB_G0289925	DDB_G0279719	DDB_G0290191		DDB_G0290625		DDB_G0291157		DDB_G0290675	DDB_G0292470	DDB_G0293394	DDB_G0277739	DDB_G0287205		DDB_G0279065	DDB_G0291348	DDB_G0292636		DDB_G0290521		DDB_G0289065
DDB_G0289883	DDB_G0291177	DDB_G0284255	DDB_G0268848	DDB_G0286015		DDB_G0285679		DDB_G0284759		DDB_G0292560		DDB_G0289825	DDB_G0279705	DDB_G0289997		DDB_G0290191		DDB_G0290667		DDB_G0290647	DDB_G0292444	DDB_G0293374	DDB_G0271888	DDB_G0286689		DDB_G0278401	DDB_G0291314	DDB_G0292634		DDB_G0290419		DDB_G0288841
DDB_G0289815	DDB_G0291001	DDB_G0284177	DDB_G0268590	DDB_G0285939		DDB_G0285615		DDB_G0284325		DDB_G0292436		DDB_G0289625	DDB_G0276793	DDB_G0289929		DDB_G0290041		DDB_G0290657		DDB_G0290589	DDB_G0292292	DDB_G0293362	DDB_G0269674	DDB_G0286605		DDB_G0277721	DDB_G0291291	DDB_G0292496		DDB_G0290309		DDB_G0288829
DDB_G0289813	DDB_G0290993	DDB_G0284119		DDB_G0285637		DDB_G0285465		DDB_G0283839		DDB_G0292248		DDB_G0289605	DDB_G0274735	DDB_G0289925		DDB_G0289997		DDB_G0290589		DDB_G0290531	DDB_G0292202	DDB_G0293358	DDB_G0268458	DDB_G0286225		DDB_G0276393	DDB_G0291177	DDB_G0292494		DDB_G0290151		DDB_G0288489
DDB_G0289553	DDB_G0290753	DDB_G0283791		DDB_G0285615		DDB_G0283345		DDB_G0283791		DDB_G0292014		DDB_G0289555	DDB_G0272742	DDB_G0289725		DDB_G0289913		DDB_G0290535		DDB_G0290467	DDB_G0292190	DDB_G0293356		DDB_G0286193		DDB_G0275987	DDB_G0291145	DDB_G0292222		DDB_G0290071		DDB_G0288429
DDB_G0289491	DDB_G0290665	DDB_G0283689		DDB_G0284779		DDB_G0282803		DDB_G0283613		DDB_G0291998		DDB_G0289367	DDB_G0270474	DDB_G0289605		DDB_G0289779		DDB_G0290153		DDB_G0290325	DDB_G0292004	DDB_G0293346		DDB_G0285697		DDB_G0275783	DDB_G0291101	DDB_G0292220		DDB_G0289927		DDB_G0288323
DDB_G0289381	DDB_G0290563	DDB_G0283653		DDB_G0284619		DDB_G0282647		DDB_G0283467		DDB_G0291938		DDB_G0289145	DDB_G0270154	DDB_G0289561		DDB_G0289605		DDB_G0290107		DDB_G0290291	DDB_G0291952	DDB_G0293296		DDB_G0285219		DDB_G0275083	DDB_G0291001	DDB_G0292204		DDB_G0289075		DDB_G0288167
DDB_G0289283	DDB_G0290405	DDB_G0283547		DDB_G0284255		DDB_G0281711		DDB_G0283345		DDB_G0291818		DDB_G0289121	DDB_G0267934	DDB_G0289517		DDB_G0289517		DDB_G0289779		DDB_G0290153	DDB_G0291894	DDB_G0293286		DDB_G0284287		DDB_G0274221	DDB_G0290627	DDB_G0292190		DDB_G0288829		DDB_G0288019
DDB_G0289145	DDB_G0290381	DDB_G0283345		DDB_G0284177		DDB_G0281545		DDB_G0283305		DDB_G0291716		DDB_G0289119		DDB_G0289367		DDB_G0289447		DDB_G0289497		DDB_G0290107	DDB_G0291868	DDB_G0293198		DDB_G0284283		DDB_G0272963	DDB_G0290557	DDB_G0292054		DDB_G0288781		DDB_G0287687
DDB_G0289143	DDB_G0290367	DDB_G0283289		DDB_G0283689		DDB_G0281371		DDB_G0283125		DDB_G0291632		DDB_G0289057		DDB_G0289039		DDB_G0289267		DDB_G0289447		DDB_G0290071	DDB_G0291838	DDB_G0293048		DDB_G0283991		DDB_G0272672	DDB_G0290549	DDB_G0291786		DDB_G0288709		DDB_G0287583
DDB_G0289117	DDB_G0290293	DDB_G0283287		DDB_G0283653		DDB_G0280407		DDB_G0283083		DDB_G0291544		DDB_G0289039		DDB_G0288877		DDB_G0289121		DDB_G0289347		DDB_G0289767	DDB_G0291806	DDB_G0292958		DDB_G0283519		DDB_G0271640	DDB_G0290533	DDB_G0291712		DDB_G0288667		DDB_G0287561
DDB_G0289073	DDB_G0290291	DDB_G0282629		DDB_G0283547		DDB_G0280163		DDB_G0282583		DDB_G0291524		DDB_G0288877		DDB_G0288713		DDB_G0289075		DDB_G0288955		DDB_G0289517	DDB_G0291752	DDB_G0292946		DDB_G0283517		DDB_G0271196	DDB_G0290397	DDB_G0291710		DDB_G0288513		DDB_G0287501
DDB_G0289051	DDB_G0290285	DDB_G0282283		DDB_G0283345		DDB_G0279821		DDB_G0280957		DDB_G0291253		DDB_G0288791		DDB_G0288711		DDB_G0289039		DDB_G0288523		DDB_G0289447	DDB_G0291618	DDB_G0292912		DDB_G0283515		DDB_G0270162	DDB_G0290285	DDB_G0291598		DDB_G0288371		DDB_G0287293
DDB_G0288651	DDB_G0290259	DDB_G0280149		DDB_G0282647		DDB_G0279321		DDB_G0280817		DDB_G0291181		DDB_G0288631		DDB_G0288631		DDB_G0288877		DDB_G0288489		DDB_G0289443	DDB_G0291568	DDB_G0292880		DDB_G0283511		DDB_G0267546	DDB_G0290041	DDB_G0291410		DDB_G0288323		DDB_G0286887
DDB_G0288571	DDB_G0290041	DDB_G0280141		DDB_G0282629		DDB_G0279041		DDB_G0280689		DDB_G0291123		DDB_G0288457		DDB_G0288433		DDB_G0288871		DDB_G0288363		DDB_G0289347	DDB_G0291516	DDB_G0292792		DDB_G0283509		DDB_G0267378	DDB_G0289919	DDB_G0291408		DDB_G0288211		DDB_G0286873
DDB_G0288357	DDB_G0289901	DDB_G0280117		DDB_G0282261		DDB_G0278651		DDB_G0280557		DDB_G0291041		DDB_G0287971		DDB_G0288033		DDB_G0288781		DDB_G0288167		DDB_G0289271	DDB_G0291476	DDB_G0292782		DDB_G0283507			DDB_G0289729	DDB_G0291392		DDB_G0287687		DDB_G0286675
DDB_G0288221	DDB_G0289883	DDB_G0279957		DDB_G0280869		DDB_G0278179		DDB_G0280531		DDB_G0290965		DDB_G0287341		DDB_G0287581		DDB_G0288713		DDB_G0288095		DDB_G0289167	DDB_G0291133	DDB_G0292676		DDB_G0283505			DDB_G0289519	DDB_G0291348		DDB_G0287417		DDB_G0286631
DDB_G0288159	DDB_G0289813	DDB_G0279577		DDB_G0280431		DDB_G0277439		DDB_G0280289		DDB_G0290961		DDB_G0287199		DDB_G0287319		DDB_G0288433		DDB_G0287151		DDB_G0289143	DDB_G0291117	DDB_G0292528		DDB_G0283503			DDB_G0289353	DDB_G0291314		DDB_G0287395		DDB_G0286203
DDB_G0287229	DDB_G0289689	DDB_G0278975		DDB_G0280117		DDB_G0276411		DDB_G0280163		DDB_G0290957		DDB_G0287185		DDB_G0287199		DDB_G0288331		DDB_G0287085		DDB_G0288975	DDB_G0291059	DDB_G0292520		DDB_G0283501			DDB_G0289329	DDB_G0291291		DDB_G0287393		DDB_G0285737
DDB_G0286781	DDB_G0289553	DDB_G0278699		DDB_G0280055		DDB_G0275141		DDB_G0280053		DDB_G0290931		DDB_G0287113		DDB_G0286825		DDB_G0288167		DDB_G0286851		DDB_G0288911	DDB_G0290925	DDB_G0292476		DDB_G0283493			DDB_G0289195	DDB_G0291177		DDB_G0287037		DDB_G0285645
DDB_G0286643	DDB_G0289491	DDB_G0278655		DDB_G0279957		DDB_G0274321		DDB_G0280047		DDB_G0290925		DDB_G0286169		DDB_G0286821		DDB_G0288033		DDB_G0286825		DDB_G0288791	DDB_G0290919	DDB_G0292470		DDB_G0283465			DDB_G0288967	DDB_G0291169		DDB_G0286577		DDB_G0285569
DDB_G0286093	DDB_G0289283	DDB_G0277439		DDB_G0279673		DDB_G0274255		DDB_G0279041		DDB_G0290879		DDB_G0286121		DDB_G0286381		DDB_G0287581		DDB_G0286685		DDB_G0288515	DDB_G0290855	DDB_G0292444		DDB_G0283421			DDB_G0288723	DDB_G0291145		DDB_G0286571		DDB_G0285567
DDB_G0286015	DDB_G0289275	DDB_G0277083		DDB_G0279577		DDB_G0273371		DDB_G0278787		DDB_G0290803		DDB_G0285965		DDB_G0286321		DDB_G0287491		DDB_G0286589		DDB_G0288363	DDB_G0290853	DDB_G0292412		DDB_G0283395			DDB_G0288541	DDB_G0291111		DDB_G0286569		DDB_G0285443
DDB_G0285965	DDB_G0289143	DDB_G0276261		DDB_G0278699		DDB_G0271696		DDB_G0278179		DDB_G0290637		DDB_G0285939		DDB_G0286245		DDB_G0287085		DDB_G0286443		DDB_G0287863	DDB_G0290847	DDB_G0292340		DDB_G0282323			DDB_G0288535	DDB_G0291101		DDB_G0286563		DDB_G0285441
DDB_G0285939	DDB_G0289051	DDB_G0275023		DDB_G0278655		DDB_G0271240		DDB_G0277873		DDB_G0290559		DDB_G0285917		DDB_G0286025		DDB_G0286905		DDB_G0286419		DDB_G0287719	DDB_G0290845	DDB_G0292292		DDB_G0282319			DDB_G0288369	DDB_G0291089		DDB_G0285797		DDB_G0285289
DDB_G0285923	DDB_G0288967	DDB_G0274935		DDB_G0278651		DDB_G0270482		DDB_G0277829		DDB_G0290527		DDB_G0285555		DDB_G0285983		DDB_G0286851		DDB_G0286321		DDB_G0287681	DDB_G0290551	DDB_G0292250		DDB_G0282315			DDB_G0288331	DDB_G0291001		DDB_G0285301		DDB_G0285053
DDB_G0285917	DDB_G0288751	DDB_G0274727		DDB_G0278177		DDB_G0269688		DDB_G0277087		DDB_G0290461		DDB_G0285023		DDB_G0285781		DDB_G0286825		DDB_G0286227		DDB_G0287549	DDB_G0290373	DDB_G0292218		DDB_G0282307			DDB_G0288303	DDB_G0290801		DDB_G0285139		DDB_G0284801
DDB_G0285911	DDB_G0288571	DDB_G0274523		DDB_G0277687		DDB_G0269642		DDB_G0275745		DDB_G0290313		DDB_G0284965		DDB_G0285555		DDB_G0286821		DDB_G0285941		DDB_G0287547	DDB_G0290301	DDB_G0292202		DDB_G0281295			DDB_G0288153	DDB_G0290691		DDB_G0284651		DDB_G0284261
DDB_G0285791	DDB_G0288537	DDB_G0274191		DDB_G0277439		DDB_G0269312		DDB_G0275171		DDB_G0290245		DDB_G0284781		DDB_G0285023		DDB_G0286589		DDB_G0285651		DDB_G0287319	DDB_G0290283	DDB_G0292190		DDB_G0281197			DDB_G0287701	DDB_G0290689		DDB_G0284239		DDB_G0284239
DDB_G0285769	DDB_G0288245	DDB_G0273465		DDB_G0277083		DDB_G0268920		DDB_G0274505		DDB_G0290167		DDB_G0284659		DDB_G0284885		DDB_G0286577		DDB_G0285533		DDB_G0287047	DDB_G0290245	DDB_G0292168		DDB_G0281195			DDB_G0287653	DDB_G0290627		DDB_G0284077		DDB_G0284207
DDB_G0285203	DDB_G0288233	DDB_G0273405		DDB_G0276681		DDB_G0268898		DDB_G0274321		DDB_G0289997		DDB_G0284529		DDB_G0284843		DDB_G0286419		DDB_G0284929		DDB_G0286943	DDB_G0290079	DDB_G0292134		DDB_G0281191			DDB_G0287423	DDB_G0290557		DDB_G0283837		DDB_G0284011
DDB_G0285043	DDB_G0288221	DDB_G0273389		DDB_G0275703				DDB_G0274165		DDB_G0289925		DDB_G0284527		DDB_G0284781		DDB_G0286321		DDB_G0284927		DDB_G0286865	DDB_G0289953	DDB_G0292030		DDB_G0281189			DDB_G0287389	DDB_G0290549		DDB_G0283651		DDB_G0283947
DDB_G0284791	DDB_G0288159	DDB_G0273277		DDB_G0275689				DDB_G0274099		DDB_G0289915		DDB_G0284441		DDB_G0283579		DDB_G0286285		DDB_G0284885		DDB_G0286787	DDB_G0289901	DDB_G0292004		DDB_G0281147			DDB_G0287367	DDB_G0290533		DDB_G0283585		DDB_G0282995
DDB_G0284763	DDB_G0288091	DDB_G0273257		DDB_G0275023				DDB_G0272827		DDB_G0289787		DDB_G0284327		DDB_G0283575		DDB_G0286055		DDB_G0284843		DDB_G0286685	DDB_G0289861	DDB_G0291952		DDB_G0281083			DDB_G0287163	DDB_G0290505		DDB_G0283399		DDB_G0282455
DDB_G0284119	DDB_G0287933	DDB_G0273235		DDB_G0274727				DDB_G0272294		DDB_G0289693		DDB_G0284095		DDB_G0283281		DDB_G0286025		DDB_G0284623		DDB_G0286649	DDB_G0289761	DDB_G0291894		DDB_G0281017			DDB_G0287093	DDB_G0290423		DDB_G0282883		DDB_G0282441
DDB_G0283809	DDB_G0287581	DDB_G0273221		DDB_G0274291				DDB_G0271876		DDB_G0289555		DDB_G0284025		DDB_G0283149		DDB_G0285983		DDB_G0284479		DDB_G0286593	DDB_G0289673	DDB_G0291868		DDB_G0281013			DDB_G0287091	DDB_G0290285		DDB_G0282605		DDB_G0282439
DDB_G0283783	DDB_G0287529	DDB_G0273129		DDB_G0274191				DDB_G0271860		DDB_G0289329		DDB_G0283645		DDB_G0282769		DDB_G0285781		DDB_G0284453		DDB_G0286589	DDB_G0289655	DDB_G0291838		DDB_G0281001			DDB_G0287089	DDB_G0290205		DDB_G0282589		DDB_G0282127
DDB_G0283689	DDB_G0287229	DDB_G0273033		DDB_G0273475				DDB_G0270522		DDB_G0289145		DDB_G0283595		DDB_G0282715		DDB_G0284885		DDB_G0284377		DDB_G0286441	DDB_G0289537	DDB_G0291806		DDB_G0280999			DDB_G0287087	DDB_G0290041		DDB_G0282475		DDB_G0282013
DDB_G0283653	DDB_G0287193	DDB_G0272052		DDB_G0273465				DDB_G0269476		DDB_G0289121		DDB_G0283469		DDB_G0282179		DDB_G0284843		DDB_G0284373		DDB_G0286227	DDB_G0289429	DDB_G0291760		DDB_G0280873			DDB_G0286905	DDB_G0289919		DDB_G0282467		DDB_G0281897
DDB_G0283549	DDB_G0287087	DDB_G0271916		DDB_G0273389				DDB_G0268920		DDB_G0289073		DDB_G0283301		DDB_G0282107		DDB_G0284453		DDB_G0284295		DDB_G0286037	DDB_G0289421	DDB_G0291752		DDB_G0280871			DDB_G0286663	DDB_G0289743		DDB_G0282403		DDB_G0281607
DDB_G0283289	DDB_G0287085	DDB_G0271340		DDB_G0273277				DDB_G0268278		DDB_G0289069		DDB_G0283281		DDB_G0282041		DDB_G0284295		DDB_G0283809		DDB_G0285961	DDB_G0289365	DDB_G0291618		DDB_G0280847			DDB_G0286605	DDB_G0289741		DDB_G0282293		DDB_G0281139
DDB_G0283287	DDB_G0287047	DDB_G0271236		DDB_G0273235				DDB_G0267398		DDB_G0289043		DDB_G0282769		DDB_G0281929		DDB_G0283935		DDB_G0283713		DDB_G0285863	DDB_G0289209	DDB_G0291602		DDB_G0280537			DDB_G0286499	DDB_G0289739		DDB_G0282127		DDB_G0280581
DDB_G0282791	DDB_G0286905	DDB_G0270606		DDB_G0273221						DDB_G0288919		DDB_G0282381		DDB_G0281917		DDB_G0283811		DDB_G0283555		DDB_G0285781	DDB_G0289021	DDB_G0291568		DDB_G0280433			DDB_G0286475	DDB_G0289669		DDB_G0281643		DDB_G0280097
DDB_G0282745	DDB_G0286897	DDB_G0269836		DDB_G0273129						DDB_G0288877		DDB_G0282247		DDB_G0281485		DDB_G0283809		DDB_G0283453		DDB_G0285779	DDB_G0288873	DDB_G0291562		DDB_G0279943			DDB_G0286351	DDB_G0289363		DDB_G0281289		DDB_G0279023
DDB_G0282583	DDB_G0286891	DDB_G0269620		DDB_G0271936						DDB_G0288871		DDB_G0281993		DDB_G0281407		DDB_G0283675		DDB_G0283373		DDB_G0285383	DDB_G0288819	DDB_G0291476		DDB_G0279915			DDB_G0286309	DDB_G0289353		DDB_G0281155		DDB_G0278553
DDB_G0282435	DDB_G0286781	DDB_G0269528		DDB_G0271672						DDB_G0288791		DDB_G0281917		DDB_G0281173		DDB_G0283575		DDB_G0283301		DDB_G0285283	DDB_G0288681	DDB_G0291354		DDB_G0278561			DDB_G0286287	DDB_G0289195		DDB_G0280561		DDB_G0278231
DDB_G0282365	DDB_G0286577	DDB_G0269404		DDB_G0271340						DDB_G0288745		DDB_G0281583		DDB_G0281169		DDB_G0283373		DDB_G0282723		DDB_G0284775	DDB_G0288623	DDB_G0291243		DDB_G0278017			DDB_G0286285	DDB_G0289111		DDB_G0280357		DDB_G0278115
DDB_G0282325	DDB_G0286499	DDB_G0269364		DDB_G0270606						DDB_G0288713		DDB_G0281515		DDB_G0281157		DDB_G0283135		DDB_G0282585		DDB_G0284499	DDB_G0288361	DDB_G0291169		DDB_G0277853			DDB_G0286083	DDB_G0289101		DDB_G0280245		DDB_G0277921
DDB_G0282283	DDB_G0286387	DDB_G0269092		DDB_G0269204						DDB_G0288631		DDB_G0281407		DDB_G0281143		DDB_G0282715		DDB_G0282551		DDB_G0284373	DDB_G0288231	DDB_G0291165		DDB_G0277773			DDB_G0286061	DDB_G0289075		DDB_G0279987		DDB_G0277883
DDB_G0282257	DDB_G0286309	DDB_G0268884		DDB_G0269182						DDB_G0288419		DDB_G0281401		DDB_G0280863		DDB_G0282187		DDB_G0282475		DDB_G0284351	DDB_G0288223	DDB_G0291117		DDB_G0277741			DDB_G0286055	DDB_G0289065		DDB_G0279757		DDB_G0277709
DDB_G0282175	DDB_G0286285	DDB_G0268838		DDB_G0268528						DDB_G0288377		DDB_G0281387		DDB_G0280857		DDB_G0282107		DDB_G0282187		DDB_G0284135	DDB_G0288179	DDB_G0291103		DDB_G0277739			DDB_G0286053	DDB_G0288963		DDB_G0279557		DDB_G0277215
DDB_G0282171	DDB_G0286247	DDB_G0268822		DDB_G0268502						DDB_G0288245		DDB_G0281087		DDB_G0280855		DDB_G0281997		DDB_G0282065		DDB_G0283935	DDB_G0288129	DDB_G0291059		DDB_G0277317			DDB_G0286023	DDB_G0288853		DDB_G0279529		DDB_G0277129
DDB_G0281827	DDB_G0286217	DDB_G0268528		DDB_G0268000						DDB_G0288147		DDB_G0280957		DDB_G0280751		DDB_G0281485		DDB_G0281997		DDB_G0283675	DDB_G0288125	DDB_G0290925		DDB_G0277233			DDB_G0285877	DDB_G0288781		DDB_G0279035		DDB_G0276687
DDB_G0281673	DDB_G0286163	DDB_G0268226		DDB_G0267432						DDB_G0288043		DDB_G0280941		DDB_G0280707		DDB_G0281389		DDB_G0281169		DDB_G0283373	DDB_G0288059	DDB_G0290919		DDB_G0276067			DDB_G0285861	DDB_G0288723		DDB_G0278745		DDB_G0276285
DDB_G0280689	DDB_G0286093	DDB_G0268000								DDB_G0288033		DDB_G0280865		DDB_G0280693		DDB_G0281173		DDB_G0280991		DDB_G0282833	DDB_G0287955	DDB_G0290897		DDB_G0275741			DDB_G0285551	DDB_G0288709		DDB_G0278739		DDB_G0276143
DDB_G0280531	DDB_G0286055	DDB_G0267564								DDB_G0288013		DDB_G0280863		DDB_G0280675		DDB_G0281169		DDB_G0280961		DDB_G0282811	DDB_G0287899	DDB_G0290855		DDB_G0274585			DDB_G0285549	DDB_G0288541		DDB_G0278537		DDB_G0275521
DDB_G0280211	DDB_G0286053									DDB_G0287971		DDB_G0280817		DDB_G0280605		DDB_G0281143		DDB_G0280941		DDB_G0282715	DDB_G0287837	DDB_G0290847		DDB_G0274507			DDB_G0285409	DDB_G0288513		DDB_G0278519		DDB_G0275433
DDB_G0280117	DDB_G0286023									DDB_G0287659		DDB_G0280691		DDB_G0280601		DDB_G0280991		DDB_G0280911		DDB_G0282551	DDB_G0287815	DDB_G0290845		DDB_G0273367			DDB_G0285259	DDB_G0288389		DDB_G0278279		DDB_G0274883
DDB_G0280103	DDB_G0286021									DDB_G0287569		DDB_G0280643		DDB_G0280547		DDB_G0280941		DDB_G0280437		DDB_G0282325	DDB_G0287701	DDB_G0290799		DDB_G0273225			DDB_G0284935	DDB_G0288369		DDB_G0278231		DDB_G0274433
DDB_G0279577	DDB_G0286015									DDB_G0287317		DDB_G0280605		DDB_G0280049		DDB_G0280911		DDB_G0280319		DDB_G0282139	DDB_G0287607	DDB_G0290679		DDB_G0272795			DDB_G0284909	DDB_G0288331		DDB_G0277903		DDB_G0274343
DDB_G0279337	DDB_G0285939									DDB_G0287295		DDB_G0280603		DDB_G0279799		DDB_G0280863		DDB_G0280141		DDB_G0281493	DDB_G0287231	DDB_G0290675		DDB_G0272530			DDB_G0284907	DDB_G0288303		DDB_G0277833		DDB_G0274337
DDB_G0279191	DDB_G0285923									DDB_G0287199		DDB_G0280601		DDB_G0279783		DDB_G0280751		DDB_G0279951		DDB_G0281391	DDB_G0287151	DDB_G0290533		DDB_G0272510			DDB_G0284683	DDB_G0288211		DDB_G0277593		DDB_G0274335
DDB_G0278897	DDB_G0285917									DDB_G0287113		DDB_G0280547		DDB_G0279719		DDB_G0280693		DDB_G0279949		DDB_G0281339	DDB_G0287115	DDB_G0290467		DDB_G0271888			DDB_G0284635	DDB_G0288153		DDB_G0277591		DDB_G0274317
DDB_G0278699	DDB_G0285911									DDB_G0287061		DDB_G0280461		DDB_G0279713		DDB_G0280605		DDB_G0279741		DDB_G0281295	DDB_G0287103	DDB_G0290461		DDB_G0270614			DDB_G0284393	DDB_G0288145		DDB_G0277581		DDB_G0273389
DDB_G0278655	DDB_G0285769									DDB_G0286943		DDB_G0280307		DDB_G0279705		DDB_G0280601		DDB_G0278627		DDB_G0280951	DDB_G0286781	DDB_G0290291		DDB_G0270584			DDB_G0284233	DDB_G0287829		DDB_G0277309		DDB_G0273211
DDB_G0278629	DDB_G0285637									DDB_G0286923		DDB_G0279799		DDB_G0279473		DDB_G0280565		DDB_G0278577		DDB_G0280911	DDB_G0286745	DDB_G0290283		DDB_G0270162			DDB_G0284055	DDB_G0287695		DDB_G0276503		DDB_G0273155
DDB_G0278603	DDB_G0285615									DDB_G0286847		DDB_G0279751		DDB_G0279363		DDB_G0280561		DDB_G0278345		DDB_G0280871	DDB_G0286647	DDB_G0290253		DDB_G0269674			DDB_G0283961	DDB_G0287653		DDB_G0276469		DDB_G0273111
DDB_G0278197	DDB_G0285203									DDB_G0286573		DDB_G0279671		DDB_G0279243		DDB_G0280437		DDB_G0278217		DDB_G0280597	DDB_G0286623	DDB_G0290245		DDB_G0269672			DDB_G0283959	DDB_G0287389		DDB_G0276407		DDB_G0272500
DDB_G0277667	DDB_G0285045									DDB_G0286381		DDB_G0279617		DDB_G0279121		DDB_G0280215		DDB_G0278065		DDB_G0280537	DDB_G0286615	DDB_G0290079		DDB_G0269108			DDB_G0283729	DDB_G0287367		DDB_G0276393		DDB_G0272298
DDB_G0277427	DDB_G0285043									DDB_G0286243		DDB_G0279363		DDB_G0279051		DDB_G0280049		DDB_G0277613		DDB_G0280415	DDB_G0286591	DDB_G0290033		DDB_G0268458			DDB_G0283675	DDB_G0287257		DDB_G0276235		DDB_G0272214
DDB_G0277305	DDB_G0284999									DDB_G0286169		DDB_G0279289		DDB_G0278083		DDB_G0280019		DDB_G0277481		DDB_G0280199	DDB_G0286573	DDB_G0289969		DDB_G0268400			DDB_G0283493	DDB_G0287119		DDB_G0276157		DDB_G0271990
DDB_G0276261	DDB_G0284907									DDB_G0286129		DDB_G0279203		DDB_G0277829		DDB_G0279951		DDB_G0277413		DDB_G0280019	DDB_G0286539	DDB_G0289953		DDB_G0268174			DDB_G0283383	DDB_G0287095		DDB_G0276143		DDB_G0271780
DDB_G0275609	DDB_G0284791									DDB_G0286121		DDB_G0279121		DDB_G0277627		DDB_G0279817		DDB_G0277321		DDB_G0279983	DDB_G0286465	DDB_G0289901		DDB_G0267378			DDB_G0283135	DDB_G0287093		DDB_G0276087		DDB_G0271658
DDB_G0275547	DDB_G0284765									DDB_G0286119		DDB_G0278997		DDB_G0277613		DDB_G0279799		DDB_G0277207		DDB_G0279949	DDB_G0286403	DDB_G0289861					DDB_G0283077	DDB_G0287091		DDB_G0276075		DDB_G0271588
DDB_G0275185	DDB_G0284763									DDB_G0285989		DDB_G0278671		DDB_G0277497		DDB_G0279783		DDB_G0276993		DDB_G0279923	DDB_G0286379	DDB_G0289781					DDB_G0282637	DDB_G0287089		DDB_G0275571		DDB_G0271314
DDB_G0275177	DDB_G0284691									DDB_G0285965		DDB_G0278069		DDB_G0277481		DDB_G0279741		DDB_G0276407		DDB_G0279719	DDB_G0286333	DDB_G0289767					DDB_G0282635	DDB_G0287087		DDB_G0275337		DDB_G0271134
DDB_G0275023	DDB_G0284619									DDB_G0285959		DDB_G0277627		DDB_G0277325		DDB_G0279719		DDB_G0276231		DDB_G0279505	DDB_G0286241	DDB_G0289757					DDB_G0282401	DDB_G0286979		DDB_G0275275		DDB_G0270636
DDB_G0274971	DDB_G0284615									DDB_G0285939		DDB_G0277027		DDB_G0276993		DDB_G0279713		DDB_G0275535		DDB_G0279473	DDB_G0286233	DDB_G0289673					DDB_G0282399	DDB_G0286905		DDB_G0275163		DDB_G0270594
DDB_G0274935	DDB_G0284505									DDB_G0285845		DDB_G0276041		DDB_G0276989		DDB_G0279705		DDB_G0275255		DDB_G0279455	DDB_G0286193	DDB_G0289669					DDB_G0282275	DDB_G0286765		DDB_G0274883		DDB_G0270406
DDB_G0274727	DDB_G0284351									DDB_G0285643		DDB_G0275341		DDB_G0276793		DDB_G0279615		DDB_G0274891		DDB_G0279305	DDB_G0286061	DDB_G0289655					DDB_G0282245	DDB_G0286755		DDB_G0274867		DDB_G0270280
DDB_G0274575	DDB_G0284255									DDB_G0285555		DDB_G0275271		DDB_G0276545		DDB_G0279473		DDB_G0274825		DDB_G0279119	DDB_G0286027	DDB_G0289537					DDB_G0282113	DDB_G0286751		DDB_G0274663		DDB_G0270202
DDB_G0274523	DDB_G0284177									DDB_G0285535		DDB_G0275103		DDB_G0276087		DDB_G0279363		DDB_G0274623		DDB_G0278697	DDB_G0285941	DDB_G0289513					DDB_G0281999	DDB_G0286663		DDB_G0274615		DDB_G0269658
DDB_G0274507	DDB_G0284119									DDB_G0285423		DDB_G0274641		DDB_G0276027		DDB_G0279051		DDB_G0274575		DDB_G0278389	DDB_G0285869	DDB_G0289447					DDB_G0281951	DDB_G0286605		DDB_G0274569		DDB_G0269082
DDB_G0274479	DDB_G0283961									DDB_G0285225		DDB_G0274225		DDB_G0275991		DDB_G0277613		DDB_G0274171		DDB_G0278367	DDB_G0285867	DDB_G0289443					DDB_G0281563	DDB_G0286577		DDB_G0274337		DDB_G0268858
DDB_G0274415	DDB_G0283867									DDB_G0285167		DDB_G0274199		DDB_G0275423		DDB_G0277571		DDB_G0273357		DDB_G0278345	DDB_G0285861	DDB_G0289429					DDB_G0281017	DDB_G0286505		DDB_G0274335		DDB_G0268746
DDB_G0274395	DDB_G0283809									DDB_G0285127		DDB_G0274119		DDB_G0275341		DDB_G0277497		DDB_G0273305		DDB_G0278197	DDB_G0285853	DDB_G0289421					DDB_G0281015	DDB_G0286499		DDB_G0274317		DDB_G0268740
DDB_G0274393	DDB_G0283689									DDB_G0285103		DDB_G0273227		DDB_G0275063		DDB_G0277481		DDB_G0273227		DDB_G0277871	DDB_G0285849	DDB_G0289365					DDB_G0281013	DDB_G0286477		DDB_G0273273		DDB_G0268718
DDB_G0274245	DDB_G0283675									DDB_G0285023		DDB_G0273083		DDB_G0274735		DDB_G0277457		DDB_G0273145		DDB_G0277741	DDB_G0285805	DDB_G0289271					DDB_G0281011	DDB_G0286475		DDB_G0273235		DDB_G0268630
DDB_G0274203	DDB_G0283653									DDB_G0284975		DDB_G0272881		DDB_G0274679		DDB_G0277325		DDB_G0273103		DDB_G0277695	DDB_G0285697	DDB_G0289265					DDB_G0281007	DDB_G0286413		DDB_G0273213		DDB_G0268200
DDB_G0274199	DDB_G0283623									DDB_G0284965		DDB_G0272568		DDB_G0274225		DDB_G0277275		DDB_G0273081		DDB_G0277571	DDB_G0285671	DDB_G0289209					DDB_G0281005	DDB_G0286351		DDB_G0273211		DDB_G0268006
DDB_G0273405	DDB_G0283599									DDB_G0284783		DDB_G0272506		DDB_G0274199		DDB_G0276993		DDB_G0273021		DDB_G0277559	DDB_G0285601	DDB_G0289143					DDB_G0281003	DDB_G0286327		DDB_G0272500		DDB_G0267792
DDB_G0273389	DDB_G0283575									DDB_G0284781		DDB_G0272180		DDB_G0274153		DDB_G0276817		DDB_G0272927		DDB_G0277379	DDB_G0285563	DDB_G0289101					DDB_G0280997	DDB_G0286309		DDB_G0272498		DDB_G0267640
DDB_G0273289	DDB_G0283571									DDB_G0284759		DDB_G0271908		DDB_G0273227		DDB_G0276697		DDB_G0272758		DDB_G0277317	DDB_G0285513	DDB_G0289047					DDB_G0280953	DDB_G0286305		DDB_G0272298		DDB_G0267580
DDB_G0273277	DDB_G0283549									DDB_G0284659		DDB_G0270762		DDB_G0273195		DDB_G0276613		DDB_G0272694		DDB_G0277315	DDB_G0285313	DDB_G0289021					DDB_G0280933	DDB_G0286287		DDB_G0272254
DDB_G0273129	DDB_G0283437									DDB_G0284613		DDB_G0270688		DDB_G0273081		DDB_G0276545		DDB_G0272656		DDB_G0277309	DDB_G0285245	DDB_G0288967					DDB_G0280931	DDB_G0286285		DDB_G0271972
DDB_G0273077	DDB_G0283381									DDB_G0284559		DDB_G0270454		DDB_G0273049		DDB_G0276407		DDB_G0272654		DDB_G0277275	DDB_G0285183	DDB_G0288911					DDB_G0280927	DDB_G0286061		DDB_G0271852
DDB_G0273033	DDB_G0283289									DDB_G0284529		DDB_G0270086		DDB_G0273017		DDB_G0276393		DDB_G0271822		DDB_G0277207	DDB_G0285101	DDB_G0288873					DDB_G0280925	DDB_G0286055		DDB_G0271570
DDB_G0272752	DDB_G0283287									DDB_G0284465		DDB_G0269794		DDB_G0272929		DDB_G0276087		DDB_G0271716		DDB_G0277187	DDB_G0284987	DDB_G0288751					DDB_G0280881	DDB_G0286053		DDB_G0271112
DDB_G0272442	DDB_G0283135									DDB_G0284449		DDB_G0269214		DDB_G0272923		DDB_G0276063		DDB_G0271700		DDB_G0277141	DDB_G0284983	DDB_G0288681					DDB_G0280873	DDB_G0286023		DDB_G0270722
DDB_G0272264	DDB_G0282791									DDB_G0284441		DDB_G0269012		DDB_G0272891		DDB_G0276027		DDB_G0271536		DDB_G0276967	DDB_G0284821	DDB_G0288661					DDB_G0280831	DDB_G0285877		DDB_G0270252
DDB_G0272242	DDB_G0282707									DDB_G0284353		DDB_G0268832		DDB_G0272855		DDB_G0275827		DDB_G0271372		DDB_G0276939	DDB_G0284771	DDB_G0288623					DDB_G0280769	DDB_G0285797		DDB_G0270236
DDB_G0272240	DDB_G0282629									DDB_G0284325		DDB_G0268754		DDB_G0272742		DDB_G0275535		DDB_G0271000		DDB_G0276761	DDB_G0284731	DDB_G0288515					DDB_G0280433	DDB_G0285753		DDB_G0270186
DDB_G0272052	DDB_G0282419									DDB_G0284315		DDB_G0268656		DDB_G0272262		DDB_G0275437		DDB_G0270788		DDB_G0276757	DDB_G0284675	DDB_G0288493					DDB_G0280425	DDB_G0285669		DDB_G0269390
DDB_G0271340	DDB_G0282401									DDB_G0284095		DDB_G0268594		DDB_G0272180		DDB_G0275423		DDB_G0270750		DDB_G0276729	DDB_G0284623	DDB_G0288361					DDB_G0280293	DDB_G0285551		DDB_G0269082
DDB_G0271238	DDB_G0282365									DDB_G0284057		DDB_G0268310		DDB_G0271372		DDB_G0275341		DDB_G0270610		DDB_G0276693	DDB_G0284519	DDB_G0288231					DDB_G0280215	DDB_G0285549		DDB_G0268740
DDB_G0270924	DDB_G0282325									DDB_G0284025		DDB_G0268304		DDB_G0270762		DDB_G0274735		DDB_G0270606		DDB_G0276231	DDB_G0284379	DDB_G0288223					DDB_G0280157	DDB_G0285409		DDB_G0268228
DDB_G0270914	DDB_G0282171									DDB_G0284005		DDB_G0268286		DDB_G0270610		DDB_G0274679		DDB_G0270524		DDB_G0276125	DDB_G0284263	DDB_G0288179					DDB_G0279795	DDB_G0285299		DDB_G0267964
DDB_G0270760	DDB_G0282167									DDB_G0283979		DDB_G0268272		DDB_G0270474		DDB_G0274623		DDB_G0270518		DDB_G0275255	DDB_G0284199	DDB_G0288129					DDB_G0279727	DDB_G0285259		DDB_G0267474
DDB_G0270636	DDB_G0281673									DDB_G0283899		DDB_G0268072		DDB_G0270154		DDB_G0274617		DDB_G0270488		DDB_G0275145	DDB_G0284195	DDB_G0288125					DDB_G0279645	DDB_G0285139
DDB_G0270606	DDB_G0281049									DDB_G0283839		DDB_G0267888		DDB_G0270090		DDB_G0274479		DDB_G0270354		DDB_G0274891	DDB_G0284063	DDB_G0288059					DDB_G0279643	DDB_G0285113
DDB_G0270132	DDB_G0280919									DDB_G0283645		DDB_G0267826		DDB_G0269900		DDB_G0274199		DDB_G0270342		DDB_G0274849	DDB_G0284031	DDB_G0288047					DDB_G0279609	DDB_G0284935
DDB_G0270088	DDB_G0280689									DDB_G0283613		DDB_G0267398		DDB_G0269872		DDB_G0274171		DDB_G0270126		DDB_G0274707	DDB_G0284013	DDB_G0288029					DDB_G0279529	DDB_G0284909
DDB_G0270006	DDB_G0280545									DDB_G0283611				DDB_G0269826		DDB_G0274157		DDB_G0270090		DDB_G0274699	DDB_G0284003	DDB_G0287991					DDB_G0279465	DDB_G0284907
DDB_G0269836	DDB_G0280537									DDB_G0283609				DDB_G0269794		DDB_G0274153		DDB_G0269446		DDB_G0274675	DDB_G0283999	DDB_G0287975					DDB_G0279435	DDB_G0284743
DDB_G0269404	DDB_G0280215									DDB_G0283599				DDB_G0269648		DDB_G0273281		DDB_G0268856		DDB_G0274435	DDB_G0283771	DDB_G0287955					DDB_G0279361	DDB_G0284683
DDB_G0269092	DDB_G0280211									DDB_G0283595				DDB_G0269566		DDB_G0273273		DDB_G0268640		DDB_G0274385	DDB_G0283691	DDB_G0287899					DDB_G0279353	DDB_G0284569
DDB_G0269088	DDB_G0280199									DDB_G0283469				DDB_G0269214		DDB_G0273261		DDB_G0268490		DDB_G0274289	DDB_G0283681	DDB_G0287885					DDB_G0279125	DDB_G0284429
DDB_G0268884	DDB_G0280171									DDB_G0283467				DDB_G0269116		DDB_G0273227		DDB_G0268446		DDB_G0274171	DDB_G0283555	DDB_G0287863					DDB_G0278881	DDB_G0284427
DDB_G0268278	DDB_G0280149									DDB_G0283335				DDB_G0269092		DDB_G0273195		DDB_G0268398		DDB_G0273479	DDB_G0283515	DDB_G0287841					DDB_G0278731	DDB_G0284395
DDB_G0268000	DDB_G0280141									DDB_G0283305				DDB_G0269008		DDB_G0273145		DDB_G0268272		DDB_G0273423	DDB_G0283507	DDB_G0287837					DDB_G0278707	DDB_G0284393
DDB_G0267564	DDB_G0280117									DDB_G0283263				DDB_G0268884		DDB_G0273081		DDB_G0268210		DDB_G0273195	DDB_G0283501	DDB_G0287815					DDB_G0278565	DDB_G0284303
DDB_G0267490	DDB_G0280103									DDB_G0283125				DDB_G0268594		DDB_G0273045		DDB_G0268090		DDB_G0273145	DDB_G0283421	DDB_G0287791					DDB_G0278557	DDB_G0283991
DDB_G0267466	DDB_G0280085									DDB_G0283083				DDB_G0268486		DDB_G0273017		DDB_G0268026		DDB_G0273081	DDB_G0283381	DDB_G0287719					DDB_G0278471	DDB_G0283961
	DDB_G0280019									DDB_G0282947				DDB_G0268310		DDB_G0272929		DDB_G0267898		DDB_G0273023	DDB_G0283301	DDB_G0287701					DDB_G0278421	DDB_G0283959
	DDB_G0280005									DDB_G0282769				DDB_G0268304		DDB_G0272742		DDB_G0267566		DDB_G0273021	DDB_G0283189	DDB_G0287681					DDB_G0278403	DDB_G0283935
	DDB_G0279995									DDB_G0282611				DDB_G0268286		DDB_G0272586				DDB_G0273017	DDB_G0283161	DDB_G0287675					DDB_G0278399	DDB_G0283837
	DDB_G0279957									DDB_G0282583				DDB_G0268072		DDB_G0272180				DDB_G0272927	DDB_G0283099	DDB_G0287607					DDB_G0278347	DDB_G0283817
	DDB_G0279727									DDB_G0282555				DDB_G0267934		DDB_G0272164				DDB_G0272658	DDB_G0282933	DDB_G0287529					DDB_G0278317	DDB_G0283763
	DDB_G0279583									DDB_G0282381				DDB_G0267898		DDB_G0271536				DDB_G0272656	DDB_G0282821	DDB_G0287499					DDB_G0278279	DDB_G0283675
	DDB_G0279577									DDB_G0282247				DDB_G0267844		DDB_G0271372				DDB_G0272654	DDB_G0282731	DDB_G0287291					DDB_G0277773	DDB_G0283493
	DDB_G0279125									DDB_G0282107						DDB_G0271150				DDB_G0272378	DDB_G0282245	DDB_G0287231					DDB_G0277757	DDB_G0283383
	DDB_G0278975									DDB_G0281753						DDB_G0271074				DDB_G0272042	DDB_G0282191	DDB_G0287205					DDB_G0277699	DDB_G0283191
	DDB_G0278699									DDB_G0281691						DDB_G0270788				DDB_G0272034	DDB_G0282179	DDB_G0287173					DDB_G0277651	DDB_G0283169
	DDB_G0278655									DDB_G0281673						DDB_G0270762				DDB_G0271818	DDB_G0281951	DDB_G0287151					DDB_G0277603	DDB_G0283135
	DDB_G0278629									DDB_G0281507						DDB_G0270606				DDB_G0271778	DDB_G0281689	DDB_G0287115					DDB_G0277581	DDB_G0283085
	DDB_G0278581									DDB_G0281497						DDB_G0270488				DDB_G0271716	DDB_G0281683	DDB_G0287103					DDB_G0277535	DDB_G0283077
	DDB_G0278417									DDB_G0281401						DDB_G0270474				DDB_G0271714	DDB_G0281641	DDB_G0287047					DDB_G0277275	DDB_G0282937
	DDB_G0278347									DDB_G0281387						DDB_G0270354				DDB_G0271712	DDB_G0281507	DDB_G0286943					DDB_G0277271	DDB_G0282901
	DDB_G0278221									DDB_G0281295						DDB_G0270284				DDB_G0271578	DDB_G0281419	DDB_G0286865					DDB_G0277099	DDB_G0282667
	DDB_G0278045									DDB_G0281181						DDB_G0270154				DDB_G0271372	DDB_G0281389	DDB_G0286781					DDB_G0277025	DDB_G0282647
	DDB_G0278017									DDB_G0281087						DDB_G0270126				DDB_G0271074	DDB_G0281273	DDB_G0286745					DDB_G0276545	DDB_G0282637
	DDB_G0277809									DDB_G0280957						DDB_G0270122				DDB_G0271000	DDB_G0281241	DDB_G0286647					DDB_G0275901	DDB_G0282635
	DDB_G0277667									DDB_G0280953						DDB_G0270090				DDB_G0270788	DDB_G0281083	DDB_G0286615					DDB_G0275819	DDB_G0282481
	DDB_G0277481									DDB_G0280951						DDB_G0270088				DDB_G0270750	DDB_G0281039	DDB_G0286607					DDB_G0275807	DDB_G0282475
	DDB_G0277439									DDB_G0280949						DDB_G0269900				DDB_G0270342	DDB_G0281007	DDB_G0286605					DDB_G0275687	DDB_G0282401
	DDB_G0277355									DDB_G0280943						DDB_G0269882				DDB_G0270284	DDB_G0280999	DDB_G0286603					DDB_G0275579	DDB_G0282399
	DDB_G0277305									DDB_G0280935						DDB_G0269872				DDB_G0270190	DDB_G0280995	DDB_G0286573					DDB_G0275543	DDB_G0282327
	DDB_G0277263									DDB_G0280929						DDB_G0269648				DDB_G0269900	DDB_G0280953	DDB_G0286539					DDB_G0275229	DDB_G0282305
	DDB_G0277141									DDB_G0280873						DDB_G0269566				DDB_G0269872	DDB_G0280949	DDB_G0286499					DDB_G0275175	DDB_G0282275
	DDB_G0276941									DDB_G0280871						DDB_G0269446				DDB_G0269732	DDB_G0280933	DDB_G0286475					DDB_G0275137	DDB_G0282245
	DDB_G0276869									DDB_G0280863						DDB_G0269116				DDB_G0269674	DDB_G0280931	DDB_G0286465					DDB_G0275087	DDB_G0282039
	DDB_G0276761									DDB_G0280847						DDB_G0269008				DDB_G0269360	DDB_G0280929	DDB_G0286403					DDB_G0274713	DDB_G0282037
	DDB_G0276661									DDB_G0280817						DDB_G0268884				DDB_G0269124	DDB_G0280927	DDB_G0286379					DDB_G0274509	DDB_G0281999
	DDB_G0276261									DDB_G0280723						DDB_G0268640				DDB_G0269108	DDB_G0280859	DDB_G0286351					DDB_G0274189	DDB_G0281997
	DDB_G0276165									DDB_G0280691						DDB_G0268594				DDB_G0269078	DDB_G0280847	DDB_G0286333					DDB_G0274121	DDB_G0281969
	DDB_G0276035									DDB_G0280689						DDB_G0268304				DDB_G0268886	DDB_G0280717	DDB_G0286299					DDB_G0273437	DDB_G0281515
	DDB_G0275819									DDB_G0280643						DDB_G0268272				DDB_G0268640	DDB_G0280685	DDB_G0286241					DDB_G0273419	DDB_G0281339
	DDB_G0275609									DDB_G0280603						DDB_G0268248				DDB_G0268312	DDB_G0280627	DDB_G0286233					DDB_G0273395	DDB_G0281233
	DDB_G0275579									DDB_G0280581						DDB_G0268090				DDB_G0268214	DDB_G0280559	DDB_G0286227					DDB_G0273255	DDB_G0281057
	DDB_G0275437									DDB_G0280557						DDB_G0268028				DDB_G0267898	DDB_G0280397	DDB_G0286185					DDB_G0273215	DDB_G0281003
	DDB_G0275023									DDB_G0280547						DDB_G0267844				DDB_G0267476	DDB_G0280367	DDB_G0286061					DDB_G0273213	DDB_G0280927
	DDB_G0274935									DDB_G0280531						DDB_G0267476				DDB_G0267412	DDB_G0280341	DDB_G0286027					DDB_G0273181	DDB_G0280881
	DDB_G0274727									DDB_G0280501											DDB_G0280309	DDB_G0285987					DDB_G0273091	DDB_G0280771
	DDB_G0274523									DDB_G0280461											DDB_G0280249	DDB_G0285941					DDB_G0273005	DDB_G0280769
	DDB_G0274415									DDB_G0280307											DDB_G0280189	DDB_G0285929					DDB_G0272911	DDB_G0280433
	DDB_G0274395									DDB_G0280181											DDB_G0280085	DDB_G0285869					DDB_G0272746	DDB_G0280425
	DDB_G0274385									DDB_G0280103											DDB_G0280045	DDB_G0285867					DDB_G0272674	DDB_G0280415
	DDB_G0274357									DDB_G0280101											DDB_G0279789	DDB_G0285863					DDB_G0272670	DDB_G0280357
	DDB_G0274265									DDB_G0280053											DDB_G0279531	DDB_G0285861					DDB_G0272524	DDB_G0280337
	DDB_G0274191									DDB_G0280047											DDB_G0279483	DDB_G0285853					DDB_G0272468	DDB_G0280293
	DDB_G0274129									DDB_G0280007											DDB_G0279459	DDB_G0285817					DDB_G0272464	DDB_G0280277
	DDB_G0273465									DDB_G0279799											DDB_G0279431	DDB_G0285807					DDB_G0271896	DDB_G0280245
	DDB_G0273405									DDB_G0279783											DDB_G0279343	DDB_G0285805					DDB_G0271802	DDB_G0280217
	DDB_G0273389									DDB_G0279751											DDB_G0279163	DDB_G0285697					DDB_G0271374	DDB_G0280215
	DDB_G0273277									DDB_G0279687											DDB_G0278985	DDB_G0285671					DDB_G0271354	DDB_G0280105
	DDB_G0273257									DDB_G0279681											DDB_G0278953	DDB_G0285651					DDB_G0270940	DDB_G0279795
	DDB_G0273235									DDB_G0279671											DDB_G0278911	DDB_G0285601					DDB_G0270588	DDB_G0279727
	DDB_G0273129									DDB_G0279617											DDB_G0278825	DDB_G0285563					DDB_G0270306	DDB_G0279645
	DDB_G0272901									DDB_G0279337											DDB_G0278731	DDB_G0285517					DDB_G0270294	DDB_G0279643
	DDB_G0272752									DDB_G0279241											DDB_G0278701	DDB_G0285513					DDB_G0270292	DDB_G0279609
	DDB_G0272442									DDB_G0279121											DDB_G0278655	DDB_G0285449					DDB_G0270290	DDB_G0279541
	DDB_G0272336									DDB_G0279119											DDB_G0278645	DDB_G0285383					DDB_G0270288	DDB_G0279529
	DDB_G0272262									DDB_G0278787											DDB_G0278627	DDB_G0285355					DDB_G0270240	DDB_G0279465
	DDB_G0272242									DDB_G0278749											DDB_G0278469	DDB_G0285313					DDB_G0269998	DDB_G0279429
	DDB_G0272088									DDB_G0278671											DDB_G0278431	DDB_G0285283					DDB_G0269730	DDB_G0279361
	DDB_G0272066									DDB_G0278393											DDB_G0278385	DDB_G0285245					DDB_G0269644	DDB_G0279353
	DDB_G0272052									DDB_G0278383											DDB_G0278213	DDB_G0285183					DDB_G0269558	DDB_G0279275
	DDB_G0272002									DDB_G0278213											DDB_G0278073	DDB_G0285101					DDB_G0268748	DDB_G0279135
	DDB_G0271916									DDB_G0278069											DDB_G0278067	DDB_G0284987					DDB_G0268460	DDB_G0279125
	DDB_G0271340									DDB_G0277873											DDB_G0278065	DDB_G0284983					DDB_G0268292	DDB_G0279093
	DDB_G0271236									DDB_G0277829											DDB_G0277967	DDB_G0284821					DDB_G0268250	DDB_G0278897
	DDB_G0270774									DDB_G0277627											DDB_G0277853	DDB_G0284731					DDB_G0268248	DDB_G0278731
	DDB_G0270654									DDB_G0277567											DDB_G0277739	DDB_G0284675					DDB_G0268170	DDB_G0278707
	DDB_G0270606									DDB_G0277497											DDB_G0277693	DDB_G0284623					DDB_G0268028	DDB_G0278689
	DDB_G0270126									DDB_G0277325											DDB_G0277469	DDB_G0284591					DDB_G0267862	DDB_G0278653
	DDB_G0269914									DDB_G0277017											DDB_G0277383	DDB_G0284531					DDB_G0267620	DDB_G0278635
	DDB_G0269836									DDB_G0276919											DDB_G0277185	DDB_G0284519					DDB_G0267550	DDB_G0278565
	DDB_G0269572									DDB_G0276869											DDB_G0277045	DDB_G0284351						DDB_G0278557
	DDB_G0269548									DDB_G0276835											DDB_G0276977	DDB_G0284345						DDB_G0278439
	DDB_G0269404									DDB_G0276801											DDB_G0276941	DDB_G0284327						DDB_G0278437
	DDB_G0269364									DDB_G0276793											DDB_G0276869	DDB_G0284287						DDB_G0278423
	DDB_G0269204									DDB_G0276761											DDB_G0276799	DDB_G0284263						DDB_G0278421
	DDB_G0269124									DDB_G0276759											DDB_G0276469	DDB_G0284199						DDB_G0278403
	DDB_G0269092									DDB_G0276657											DDB_G0276451	DDB_G0284191						DDB_G0278399
	DDB_G0269088									DDB_G0276365											DDB_G0276297	DDB_G0284115						DDB_G0278347
	DDB_G0268884									DDB_G0276327											DDB_G0276215	DDB_G0284109						DDB_G0278317
	DDB_G0268838									DDB_G0276215											DDB_G0276165	DDB_G0284063						DDB_G0278211
	DDB_G0268644									DDB_G0276125											DDB_G0276151	DDB_G0284031						DDB_G0278127
	DDB_G0268590									DDB_G0276097											DDB_G0276101	DDB_G0284023						DDB_G0277903
	DDB_G0268528									DDB_G0276041											DDB_G0275983	DDB_G0284013						DDB_G0277891
	DDB_G0268502									DDB_G0275745											DDB_G0275929	DDB_G0284003						DDB_G0277773
	DDB_G0268278									DDB_G0275487											DDB_G0275927	DDB_G0283999						DDB_G0277757
	DDB_G0268226									DDB_G0275457											DDB_G0275809	DDB_G0283867						DDB_G0277737
	DDB_G0268000									DDB_G0275341											DDB_G0275785	DDB_G0283845						DDB_G0277699
	DDB_G0267564									DDB_G0275173											DDB_G0275623	DDB_G0283771						DDB_G0277651
	DDB_G0267490									DDB_G0275117											DDB_G0275515	DDB_G0283713						DDB_G0277603
	DDB_G0267378									DDB_G0275103											DDB_G0275495	DDB_G0283711						DDB_G0277581
										DDB_G0274751											DDB_G0275493	DDB_G0283691						DDB_G0277535
										DDB_G0274735											DDB_G0275411	DDB_G0283681						DDB_G0277315
										DDB_G0274641											DDB_G0275195	DDB_G0283675						DDB_G0277275
										DDB_G0274617											DDB_G0275087	DDB_G0283555						DDB_G0277271
										DDB_G0274391											DDB_G0274947	DDB_G0283519						DDB_G0277099
										DDB_G0274265											DDB_G0274865	DDB_G0283505						DDB_G0276545
										DDB_G0274099											DDB_G0274801	DDB_G0283503						DDB_G0276521
										DDB_G0273281											DDB_G0274751	DDB_G0283381						DDB_G0276375
										DDB_G0273045											DDB_G0274747	DDB_G0283301						DDB_G0276063
										DDB_G0272975											DDB_G0274659	DDB_G0283257						DDB_G0276051
										DDB_G0272881											DDB_G0274503	DDB_G0283189						DDB_G0275987
										DDB_G0272855											DDB_G0274493	DDB_G0283161						DDB_G0275949
										DDB_G0272827											DDB_G0274341	DDB_G0283113						DDB_G0275901
										DDB_G0272809											DDB_G0274309	DDB_G0283111						DDB_G0275819
										DDB_G0272568											DDB_G0274299	DDB_G0283023						DDB_G0275817
										DDB_G0272506											DDB_G0274269	DDB_G0282987						DDB_G0275807
										DDB_G0272498											DDB_G0274265	DDB_G0282933						DDB_G0275741
										DDB_G0272294											DDB_G0274263	DDB_G0282833						DDB_G0275731
										DDB_G0272186											DDB_G0274261	DDB_G0282821						DDB_G0275687
										DDB_G0272180											DDB_G0274173	DDB_G0282811						DDB_G0275599
										DDB_G0272072											DDB_G0273305	DDB_G0282731						DDB_G0275579
										DDB_G0272014											DDB_G0273285	DDB_G0282551						DDB_G0275571
										DDB_G0271996											DDB_G0273181	DDB_G0282529						DDB_G0275543
										DDB_G0271908											DDB_G0273149	DDB_G0282413						DDB_G0275437
										DDB_G0271876											DDB_G0272921	DDB_G0282411						DDB_G0275231
										DDB_G0271854											DDB_G0272760	DDB_G0282319						DDB_G0275229
										DDB_G0271510											DDB_G0272706	DDB_G0282307						DDB_G0275145
										DDB_G0270688											DDB_G0272616	DDB_G0282303						DDB_G0275137
										DDB_G0270474											DDB_G0272512	DDB_G0282285						DDB_G0274713
										DDB_G0270218											DDB_G0272420	DDB_G0282265						DDB_G0274669
										DDB_G0270086											DDB_G0272368	DDB_G0282245						DDB_G0274573
										DDB_G0270022											DDB_G0272316	DDB_G0282235						DDB_G0274539
										DDB_G0270000											DDB_G0272240	DDB_G0282191						DDB_G0274509
										DDB_G0269940											DDB_G0272218	DDB_G0282179						DDB_G0274451
										DDB_G0269826											DDB_G0272146	DDB_G0282123						DDB_G0274337
										DDB_G0269476											DDB_G0272114	DDB_G0282065						DDB_G0274317
										DDB_G0269474											DDB_G0271934	DDB_G0281951						DDB_G0274267
										DDB_G0269452											DDB_G0271824	DDB_G0281927						DDB_G0274189
										DDB_G0269280											DDB_G0271822	DDB_G0281895						DDB_G0274157
										DDB_G0269222											DDB_G0271800	DDB_G0281771						DDB_G0274153
										DDB_G0269116											DDB_G0271718	DDB_G0281689						DDB_G0274121
										DDB_G0269018											DDB_G0271700	DDB_G0281683						DDB_G0273437
										DDB_G0269012											DDB_G0271698	DDB_G0281653						DDB_G0273419
										DDB_G0269010											DDB_G0271562	DDB_G0281641						DDB_G0273395
										DDB_G0268834											DDB_G0271510	DDB_G0281563						DDB_G0273261
										DDB_G0268832											DDB_G0271400	DDB_G0281507						DDB_G0273255
										DDB_G0268754											DDB_G0271318	DDB_G0281419						DDB_G0273215
										DDB_G0268594											DDB_G0271302	DDB_G0281391						DDB_G0273213
										DDB_G0268486											DDB_G0271286	DDB_G0281389						DDB_G0273091
										DDB_G0268374											DDB_G0271098	DDB_G0281361						DDB_G0273077
										DDB_G0268318											DDB_G0271080	DDB_G0281339						DDB_G0273005
										DDB_G0268310											DDB_G0271078	DDB_G0281295						DDB_G0272911
										DDB_G0268278											DDB_G0270920	DDB_G0281241						DDB_G0272811
										DDB_G0268154											DDB_G0270912	DDB_G0281195						DDB_G0272746
										DDB_G0267934											DDB_G0270814	DDB_G0281189						DDB_G0272674
										DDB_G0267888											DDB_G0270764	DDB_G0281083						DDB_G0272524
										DDB_G0267840											DDB_G0270614	DDB_G0281061						DDB_G0272468
										DDB_G0267826											DDB_G0270610	DDB_G0281039						DDB_G0272464
										DDB_G0267412											DDB_G0270582	DDB_G0281019						DDB_G0272324
										DDB_G0267398											DDB_G0270578	DDB_G0281017						DDB_G0272218
																					DDB_G0270492	DDB_G0281015						DDB_G0271972
																					DDB_G0270442	DDB_G0281011						DDB_G0271930
																					DDB_G0270426	DDB_G0281007						DDB_G0271898
																					DDB_G0270418	DDB_G0281005						DDB_G0271840
																					DDB_G0270072	DDB_G0281003						DDB_G0271802
																					DDB_G0270002	DDB_G0281001						DDB_G0271730
																					DDB_G0269914	DDB_G0280999						DDB_G0271660
																					DDB_G0269886	DDB_G0280995						DDB_G0271640
																					DDB_G0269800	DDB_G0280959						DDB_G0271614
																					DDB_G0269702	DDB_G0280953						DDB_G0271528
																					DDB_G0269684	DDB_G0280951						DDB_G0271374
																					DDB_G0269672	DDB_G0280949						DDB_G0271354
																					DDB_G0269618	DDB_G0280933						DDB_G0271326
																					DDB_G0269554	DDB_G0280931						DDB_G0271260
																					DDB_G0269324	DDB_G0280929						DDB_G0271196
																					DDB_G0269254	DDB_G0280927						DDB_G0270980
																					DDB_G0269180	DDB_G0280925						DDB_G0270940
																					DDB_G0269132	DDB_G0280919						DDB_G0270912
																					DDB_G0268856	DDB_G0280911						DDB_G0270768
																					DDB_G0268614	DDB_G0280873						DDB_G0270750
																					DDB_G0268590	DDB_G0280859						DDB_G0270722
																					DDB_G0268434	DDB_G0280809						DDB_G0270710
																					DDB_G0268258	DDB_G0280761						DDB_G0270662
																					DDB_G0268250	DDB_G0280717						DDB_G0270588
																					DDB_G0268204	DDB_G0280687						DDB_G0270306
																					DDB_G0268158	DDB_G0280627						DDB_G0270294
																					DDB_G0268136	DDB_G0280597						DDB_G0270292
																					DDB_G0268076	DDB_G0280559						DDB_G0270290
																					DDB_G0267958	DDB_G0280551						DDB_G0270288
																					DDB_G0267904	DDB_G0280537						DDB_G0270240
																					DDB_G0267764	DDB_G0280517						DDB_G0270162
																					DDB_G0267748	DDB_G0280397						DDB_G0269998
																					DDB_G0267690	DDB_G0280367						DDB_G0269748
																					DDB_G0267566	DDB_G0280341						DDB_G0269730
																					DDB_G0267544	DDB_G0280309						DDB_G0269712
																					DDB_G0267404	DDB_G0280249						DDB_G0269644
																					DDB_G0267396	DDB_G0280199						DDB_G0269622
																						DDB_G0280189						DDB_G0269558
																						DDB_G0280085						DDB_G0269132
																						DDB_G0280045						DDB_G0268756
																						DDB_G0279983						DDB_G0268750
																						DDB_G0279973						DDB_G0268748
																						DDB_G0279923						DDB_G0268686
																						DDB_G0279915						DDB_G0268594
																						DDB_G0279811						DDB_G0268460
																						DDB_G0279789						DDB_G0268292
																						DDB_G0279615						DDB_G0268250
																						DDB_G0279553						DDB_G0268248
																						DDB_G0279531						DDB_G0268028
																						DDB_G0279499						DDB_G0267862
																						DDB_G0279483						DDB_G0267792
																						DDB_G0279475						DDB_G0267620
																						DDB_G0279455						DDB_G0267474
																						DDB_G0279431						DDB_G0267378
																						DDB_G0279343
																						DDB_G0279195
																						DDB_G0279163
																						DDB_G0279119
																						DDB_G0279101
																						DDB_G0279057
																						DDB_G0278985
																						DDB_G0278953
																						DDB_G0278951
																						DDB_G0278911
																						DDB_G0278881
																						DDB_G0278825
																						DDB_G0278823
																						DDB_G0278775
																						DDB_G0278731
																						DDB_G0278701
																						DDB_G0278697
																						DDB_G0278655
																						DDB_G0278647
																						DDB_G0278645
																						DDB_G0278627
																						DDB_G0278561
																						DDB_G0278469
																						DDB_G0278385
																						DDB_G0278369
																						DDB_G0278367
																						DDB_G0278299
																						DDB_G0278213
																						DDB_G0278073
																						DDB_G0278065
																						DDB_G0278017
																						DDB_G0277967
																						DDB_G0277965
																						DDB_G0277871
																						DDB_G0277853
																						DDB_G0277795
																						DDB_G0277699
																						DDB_G0277695
																						DDB_G0277693
																						DDB_G0277633
																						DDB_G0277571
																						DDB_G0277559
																						DDB_G0277469
																						DDB_G0277411
																						DDB_G0277405
																						DDB_G0277383
																						DDB_G0277317
																						DDB_G0277315
																						DDB_G0277233
																						DDB_G0277215
																						DDB_G0277187
																						DDB_G0277141
																						DDB_G0277045
																						DDB_G0277011
																						DDB_G0276977
																						DDB_G0276941
																						DDB_G0276939
																						DDB_G0276869
																						DDB_G0276799
																						DDB_G0276761
																						DDB_G0276757
																						DDB_G0276735
																						DDB_G0276729
																						DDB_G0276693
																						DDB_G0276469
																						DDB_G0276451
																						DDB_G0276297
																						DDB_G0276245
																						DDB_G0276231
																						DDB_G0276215
																						DDB_G0276165
																						DDB_G0276151
																						DDB_G0276101
																						DDB_G0275983
																						DDB_G0275929
																						DDB_G0275827
																						DDB_G0275809
																						DDB_G0275791
																						DDB_G0275785
																						DDB_G0275783
																						DDB_G0275623
																						DDB_G0275515
																						DDB_G0275493
																						DDB_G0275411
																						DDB_G0275295
																						DDB_G0275255
																						DDB_G0275233
																						DDB_G0275195
																						DDB_G0275189
																						DDB_G0275155
																						DDB_G0275145
																						DDB_G0275087
																						DDB_G0275053
																						DDB_G0274947
																						DDB_G0274865
																						DDB_G0274849
																						DDB_G0274801
																						DDB_G0274751
																						DDB_G0274747
																						DDB_G0274699
																						DDB_G0274659
																						DDB_G0274583
																						DDB_G0274503
																						DDB_G0274493
																						DDB_G0274451
																						DDB_G0274385
																						DDB_G0274341
																						DDB_G0274309
																						DDB_G0274299
																						DDB_G0274289
																						DDB_G0274269
																						DDB_G0274265
																						DDB_G0274263
																						DDB_G0274261
																						DDB_G0274173
																						DDB_G0273423
																						DDB_G0273385
																						DDB_G0273305
																						DDB_G0273225
																						DDB_G0273203
																						DDB_G0273201
																						DDB_G0273181
																						DDB_G0273179
																						DDB_G0273149
																						DDB_G0273091
																						DDB_G0273023
																						DDB_G0273021
																						DDB_G0272927
																						DDB_G0272921
																						DDB_G0272811
																						DDB_G0272795
																						DDB_G0272760
																						DDB_G0272750
																						DDB_G0272716
																						DDB_G0272714
																						DDB_G0272706
																						DDB_G0272672
																						DDB_G0272658
																						DDB_G0272654
																						DDB_G0272616
																						DDB_G0272530
																						DDB_G0272522
																						DDB_G0272512
																						DDB_G0272510
																						DDB_G0272420
																						DDB_G0272368
																						DDB_G0272316
																						DDB_G0272240
																						DDB_G0272218
																						DDB_G0272146
																						DDB_G0272114
																						DDB_G0272042
																						DDB_G0271934
																						DDB_G0271824
																						DDB_G0271822
																						DDB_G0271818
																						DDB_G0271778
																						DDB_G0271738
																						DDB_G0271718
																						DDB_G0271716
																						DDB_G0271712
																						DDB_G0271700
																						DDB_G0271698
																						DDB_G0271590
																						DDB_G0271578
																						DDB_G0271562
																						DDB_G0271510
																						DDB_G0271400
																						DDB_G0271394
																						DDB_G0271318
																						DDB_G0271302
																						DDB_G0271286
																						DDB_G0271098
																						DDB_G0271080
																						DDB_G0271078
																						DDB_G0271074
																						DDB_G0270920
																						DDB_G0270912
																						DDB_G0270814
																						DDB_G0270764
																						DDB_G0270614
																						DDB_G0270610
																						DDB_G0270582
																						DDB_G0270442
																						DDB_G0270426
																						DDB_G0270418
																						DDB_G0270342
																						DDB_G0270190
																						DDB_G0270162
																						DDB_G0270072
																						DDB_G0270002
																						DDB_G0269968
																						DDB_G0269914
																						DDB_G0269900
																						DDB_G0269886
																						DDB_G0269882
																						DDB_G0269872
																						DDB_G0269800
																						DDB_G0269702
																						DDB_G0269684
																						DDB_G0269672
																						DDB_G0269618
																						DDB_G0269592
																						DDB_G0269360
																						DDB_G0269254
																						DDB_G0269180
																						DDB_G0269132
																						DDB_G0269124
																						DDB_G0269078
																						DDB_G0269026
																						DDB_G0268992
																						DDB_G0268886
																						DDB_G0268882
																						DDB_G0268856
																						DDB_G0268784
																						DDB_G0268644
																						DDB_G0268590
																						DDB_G0268584
																						DDB_G0268518
																						DDB_G0268486
																						DDB_G0268434
																						DDB_G0268400
																						DDB_G0268312
																						DDB_G0268258
																						DDB_G0268250
																						DDB_G0268214
																						DDB_G0268204
																						DDB_G0268200
																						DDB_G0268174
																						DDB_G0268158
																						DDB_G0268136
																						DDB_G0268076
																						DDB_G0267958
																						DDB_G0267940
																						DDB_G0267904
																						DDB_G0267764
																						DDB_G0267748
																						DDB_G0267690
																						DDB_G0267632
																						DDB_G0267566
																						DDB_G0267550
																						DDB_G0267544
																						DDB_G0267396

## Sheet: filter_DOWN
DOWN_Hr00_gradual	DOWN_Hr00_rapid	DOWN_Hr01_gradual	DOWN_Hr01_rapid	DOWN_Hr02_gradual	DOWN_Hr02_rapid	DOWN_Hr03_gradual	DOWN_Hr03_rapid	DOWN_Hr04_gradual	DOWN_Hr05_gradual	DOWN_Hr07_gradual	DOWN_Hr08_gradual	DOWN_Hr10_gradual	DOWN_Hr11_gradual	DOWN_Hr11_rapid	DOWN_Hr12_gradual	DOWN_Hr14_gradual	DOWN_Hr16_gradual	DOWN_Hr16_rapid	DOWN_Hr18_gradual	DOWN_Hr20_gradual
DDB_G0295669	DDB_G0302676	DDB_G0295801	DDB_G0295799	DDB_G0295829	DDB_G0288221	DDB_G0295829	DDB_G0282167	DDB_G0292550	DDB_G0283465	DDB_G0269010	DDB_G0279769	DDB_G0293166	DDB_G0295475	DDB_G0293166	DDB_G0290667	DDB_G0295725	DDB_G0295827	DDB_G0295725	DDB_G0284233	DDB_G0292222
DDB_G0290659	DDB_G0302418	DDB_G0293276	DDB_G0293536	DDB_G0295701		DDB_G0295683		DDB_G0291572				DDB_G0292054	DDB_G0293708	DDB_G0288523	DDB_G0288869	DDB_G0295685	DDB_G0295785	DDB_G0295685	DDB_G0283493	DDB_G0282315
DDB_G0290411	DDB_G0295825	DDB_G0292860	DDB_G0290563	DDB_G0293276		DDB_G0293992		DDB_G0291009				DDB_G0291392	DDB_G0293252	DDB_G0288379	DDB_G0288103	DDB_G0293986	DDB_G0295773	DDB_G0293822	DDB_G0282315
DDB_G0288733	DDB_G0295807	DDB_G0292424	DDB_G0289883	DDB_G0293208		DDB_G0293276		DDB_G0290259				DDB_G0290041	DDB_G0293236	DDB_G0286419	DDB_G0286923	DDB_G0293450	DDB_G0294609	DDB_G0293802	DDB_G0281015
DDB_G0288387	DDB_G0295789	DDB_G0292102	DDB_G0289815	DDB_G0292636		DDB_G0293208		DDB_G0289883				DDB_G0289093	DDB_G0292094	DDB_G0281049	DDB_G0286837	DDB_G0293162	DDB_G0294585	DDB_G0293564	DDB_G0281013
DDB_G0287677	DDB_G0295765	DDB_G0292058	DDB_G0289813	DDB_G0291474		DDB_G0292736		DDB_G0288967				DDB_G0289075	DDB_G0291233	DDB_G0277863	DDB_G0285053	DDB_G0292880	DDB_G0294268	DDB_G0293450	DDB_G0281011
DDB_G0287297	DDB_G0295761	DDB_G0291233	DDB_G0289283	DDB_G0291392		DDB_G0292550		DDB_G0287933				DDB_G0289073	DDB_G0291079	DDB_G0274575	DDB_G0283911	DDB_G0292850	DDB_G0293986	DDB_G0293224	DDB_G0281005
DDB_G0286801	DDB_G0295753	DDB_G0290755	DDB_G0289073	DDB_G0291177		DDB_G0292140		DDB_G0283653				DDB_G0289007	DDB_G0290907	DDB_G0270826	DDB_G0283791	DDB_G0291382	DDB_G0293916	DDB_G0293214	DDB_G0280953
DDB_G0281875	DDB_G0295715	DDB_G0289521	DDB_G0288821	DDB_G0291001		DDB_G0292054		DDB_G0283533				DDB_G0288781	DDB_G0290667	DDB_G0270134	DDB_G0283305	DDB_G0291261	DDB_G0293866	DDB_G0293180	DDB_G0268984
DDB_G0281239	DDB_G0295687	DDB_G0289145	DDB_G0288357	DDB_G0290557		DDB_G0291968		DDB_G0283021				DDB_G0288655	DDB_G0289263		DDB_G0283301	DDB_G0291185	DDB_G0293844	DDB_G0292988	DDB_G0268772
DDB_G0277839	DDB_G0295477	DDB_G0286781	DDB_G0285465	DDB_G0290259		DDB_G0291912		DDB_G0281049				DDB_G0288513	DDB_G0289145		DDB_G0281997	DDB_G0291131	DDB_G0293832	DDB_G0292880
DDB_G0275713	DDB_G0294629	DDB_G0285043	DDB_G0282435	DDB_G0290041		DDB_G0291572		DDB_G0280545				DDB_G0288233	DDB_G0289073		DDB_G0278123	DDB_G0290961	DDB_G0293828	DDB_G0292850
DDB_G0275501	DDB_G0294597	DDB_G0284925	DDB_G0282257	DDB_G0289919		DDB_G0291474		DDB_G0274575				DDB_G0288103	DDB_G0288235		DDB_G0277165	DDB_G0290879	DDB_G0293824	DDB_G0292294
DDB_G0275111	DDB_G0294589	DDB_G0284765	DDB_G0282175	DDB_G0289813		DDB_G0291332		DDB_G0273487				DDB_G0287971	DDB_G0288219		DDB_G0277083	DDB_G0290825	DDB_G0293820	DDB_G0292134
DDB_G0274713	DDB_G0293950	DDB_G0283809	DDB_G0281673	DDB_G0289779		DDB_G0291121		DDB_G0273389				DDB_G0286923	DDB_G0288103		DDB_G0274191	DDB_G0290167	DDB_G0293812	DDB_G0292110
DDB_G0269212	DDB_G0293946	DDB_G0283777	DDB_G0278603	DDB_G0289491		DDB_G0291009		DDB_G0270214				DDB_G0286837	DDB_G0288043		DDB_G0273063	DDB_G0290065	DDB_G0293798	DDB_G0291844
DDB_G0268138	DDB_G0293944	DDB_G0283549	DDB_G0277305	DDB_G0289283		DDB_G0290993		DDB_G0270212				DDB_G0286577	DDB_G0287971		DDB_G0271878	DDB_G0289621	DDB_G0293792	DDB_G0291756
DDB_G0267592	DDB_G0293904	DDB_G0282325	DDB_G0276817	DDB_G0288357		DDB_G0290835		DDB_G0269850				DDB_G0286127	DDB_G0287833		DDB_G0268850	DDB_G0289479	DDB_G0293752	DDB_G0291554
	DDB_G0293882	DDB_G0282171	DDB_G0275177	DDB_G0288233		DDB_G0290563		DDB_G0268528				DDB_G0286055	DDB_G0286837		DDB_G0268304	DDB_G0288937	DDB_G0293730	DDB_G0291428
	DDB_G0293868	DDB_G0281071	DDB_G0274971	DDB_G0288159		DDB_G0290535		DDB_G0268000				DDB_G0286053	DDB_G0286127		DDB_G0268144	DDB_G0288835	DDB_G0293702	DDB_G0291382
	DDB_G0293788	DDB_G0279191	DDB_G0274499	DDB_G0287009		DDB_G0290259						DDB_G0286023	DDB_G0285965		DDB_G0267654	DDB_G0288793	DDB_G0293666	DDB_G0291261
	DDB_G0293640	DDB_G0278629	DDB_G0274245	DDB_G0286905		DDB_G0290177						DDB_G0285965	DDB_G0285823			DDB_G0288631	DDB_G0293656	DDB_G0291185
	DDB_G0293622	DDB_G0278449	DDB_G0274199	DDB_G0286577		DDB_G0289883						DDB_G0285615	DDB_G0285423			DDB_G0288247	DDB_G0293622	DDB_G0291131
	DDB_G0293614	DDB_G0277839	DDB_G0273197	DDB_G0286309		DDB_G0289815						DDB_G0285423	DDB_G0285141			DDB_G0288129	DDB_G0293620	DDB_G0291115
	DDB_G0293582	DDB_G0277455	DDB_G0272242	DDB_G0286285		DDB_G0289813						DDB_G0284565	DDB_G0284619			DDB_G0288081	DDB_G0293598	DDB_G0290961
	DDB_G0293576	DDB_G0275519	DDB_G0270924	DDB_G0286277		DDB_G0289779						DDB_G0284559	DDB_G0284559			DDB_G0287975	DDB_G0293548	DDB_G0290955
	DDB_G0293562	DDB_G0275111	DDB_G0270132	DDB_G0286247		DDB_G0289653						DDB_G0283693	DDB_G0283693			DDB_G0287791	DDB_G0293546	DDB_G0290879
	DDB_G0293560	DDB_G0274393	DDB_G0270124	DDB_G0286217		DDB_G0289491						DDB_G0283467	DDB_G0283483			DDB_G0287777	DDB_G0293538	DDB_G0290825
	DDB_G0293546	DDB_G0273277	DDB_G0267466	DDB_G0286023		DDB_G0289407						DDB_G0282791	DDB_G0283467			DDB_G0287655	DDB_G0293508	DDB_G0290785
	DDB_G0293500	DDB_G0272965		DDB_G0284925		DDB_G0289283						DDB_G0280419	DDB_G0283453			DDB_G0287471	DDB_G0293498	DDB_G0290571
	DDB_G0293474	DDB_G0272752		DDB_G0284765		DDB_G0289075						DDB_G0280337	DDB_G0283341			DDB_G0287169	DDB_G0293444	DDB_G0290535
	DDB_G0293462	DDB_G0272450		DDB_G0283809		DDB_G0288815						DDB_G0280215	DDB_G0282791			DDB_G0286685	DDB_G0293396	DDB_G0290509
	DDB_G0293460	DDB_G0270636		DDB_G0283777		DDB_G0288679						DDB_G0278405	DDB_G0282365			DDB_G0286419	DDB_G0293394	DDB_G0290033
	DDB_G0293416	DDB_G0270214		DDB_G0283639		DDB_G0288649						DDB_G0278393	DDB_G0282129			DDB_G0286345	DDB_G0293374	DDB_G0289779
	DDB_G0293412	DDB_G0270212		DDB_G0283549		DDB_G0288635						DDB_G0277581	DDB_G0281407			DDB_G0286167	DDB_G0293288	DDB_G0289749
	DDB_G0293396	DDB_G0269296		DDB_G0283533		DDB_G0288475						DDB_G0276907	DDB_G0281075			DDB_G0285555	DDB_G0293274	DDB_G0289713
	DDB_G0293388	DDB_G0269088		DDB_G0283135		DDB_G0288221						DDB_G0276617	DDB_G0280603			DDB_G0285159	DDB_G0293212	DDB_G0289641
	DDB_G0293380	DDB_G0268332		DDB_G0282401		DDB_G0287933						DDB_G0276545	DDB_G0280159			DDB_G0284527	DDB_G0293198	DDB_G0289621
	DDB_G0293372			DDB_G0282399		DDB_G0287649						DDB_G0276393	DDB_G0278581			DDB_G0284479	DDB_G0293188	DDB_G0289489
	DDB_G0293304			DDB_G0282325		DDB_G0287583						DDB_G0276127	DDB_G0278405			DDB_G0284449	DDB_G0293112	DDB_G0289485
	DDB_G0293294			DDB_G0282171		DDB_G0287025						DDB_G0276063	DDB_G0278393			DDB_G0284359	DDB_G0293052	DDB_G0289479
	DDB_G0293246			DDB_G0282167		DDB_G0286973						DDB_G0275649	DDB_G0278215			DDB_G0284259	DDB_G0293042	DDB_G0288937
	DDB_G0293244			DDB_G0281377		DDB_G0286897						DDB_G0274191	DDB_G0278123			DDB_G0284191	DDB_G0293004	DDB_G0288835
	DDB_G0293222			DDB_G0281207		DDB_G0286725						DDB_G0273475	DDB_G0277873			DDB_G0284147	DDB_G0292958	DDB_G0288795
	DDB_G0293220			DDB_G0280443		DDB_G0286577						DDB_G0272010	DDB_G0277255			DDB_G0284115	DDB_G0292904	DDB_G0288793
	DDB_G0293210			DDB_G0280215		DDB_G0286419						DDB_G0270722	DDB_G0276545			DDB_G0283713	DDB_G0292876	DDB_G0288687
	DDB_G0293122			DDB_G0280149		DDB_G0286247							DDB_G0276129			DDB_G0283711	DDB_G0292872	DDB_G0288631
	DDB_G0293118			DDB_G0278243		DDB_G0285923							DDB_G0275753			DDB_G0283607	DDB_G0292820	DDB_G0288617
	DDB_G0293078			DDB_G0276545		DDB_G0285749							DDB_G0275649			DDB_G0283587	DDB_G0292792	DDB_G0288247
	DDB_G0293064			DDB_G0275819		DDB_G0285109							DDB_G0275171			DDB_G0283497	DDB_G0292760	DDB_G0288129
	DDB_G0293036			DDB_G0275437		DDB_G0284807							DDB_G0274215			DDB_G0283469	DDB_G0292746	DDB_G0288013
	DDB_G0293030			DDB_G0274359		DDB_G0284247							DDB_G0274191			DDB_G0283091	DDB_G0292740	DDB_G0287897
	DDB_G0293024			DDB_G0273299		DDB_G0283653							DDB_G0273379			DDB_G0282987	DDB_G0292696	DDB_G0287791
	DDB_G0292992			DDB_G0273277		DDB_G0283623							DDB_G0273259			DDB_G0282793	DDB_G0292680	DDB_G0287777
	DDB_G0292880			DDB_G0273197		DDB_G0283549							DDB_G0272765			DDB_G0282573	DDB_G0292676	DDB_G0287655
	DDB_G0292870			DDB_G0272901		DDB_G0283533							DDB_G0272010			DDB_G0282555	DDB_G0292666	DDB_G0287549
	DDB_G0292840			DDB_G0272368		DDB_G0283485							DDB_G0271980			DDB_G0282483	DDB_G0292584	DDB_G0287491
	DDB_G0292692			DDB_G0272242		DDB_G0283289							DDB_G0270368			DDB_G0282363	DDB_G0292470	DDB_G0287471
	DDB_G0292678			DDB_G0271970		DDB_G0283287							DDB_G0270366			DDB_G0282313	DDB_G0292458	DDB_G0287439
	DDB_G0292632			DDB_G0270212		DDB_G0283021							DDB_G0270310			DDB_G0281683	DDB_G0292444	DDB_G0287047
	DDB_G0292630			DDB_G0269836		DDB_G0282595							DDB_G0270308			DDB_G0281229	DDB_G0292440	DDB_G0287007
	DDB_G0292626			DDB_G0269296		DDB_G0281967							DDB_G0270126			DDB_G0281215	DDB_G0292434	DDB_G0286847
	DDB_G0292620			DDB_G0269180		DDB_G0281377							DDB_G0268144			DDB_G0281151	DDB_G0292378	DDB_G0286809
	DDB_G0292604			DDB_G0269088		DDB_G0281049							DDB_G0267728			DDB_G0280935	DDB_G0292362	DDB_G0286685
	DDB_G0292586			DDB_G0268412		DDB_G0280545							DDB_G0267490			DDB_G0280923	DDB_G0292306	DDB_G0286419
	DDB_G0292570			DDB_G0268332		DDB_G0280543										DDB_G0280849	DDB_G0292292	DDB_G0286345
	DDB_G0292468			DDB_G0268000		DDB_G0279985										DDB_G0280751	DDB_G0292262	DDB_G0286321
	DDB_G0292466			DDB_G0267834		DDB_G0279513										DDB_G0280707	DDB_G0292148	DDB_G0286167
	DDB_G0292448			DDB_G0267592		DDB_G0278699										DDB_G0280437	DDB_G0292106	DDB_G0285981
	DDB_G0292424			DDB_G0267564		DDB_G0278609										DDB_G0280235	DDB_G0292016	DDB_G0285903
	DDB_G0292380			DDB_G0267466		DDB_G0278531										DDB_G0280145	DDB_G0291996	DDB_G0285823
	DDB_G0292378			DDB_G0267378		DDB_G0278243										DDB_G0280057	DDB_G0291904	DDB_G0285713
	DDB_G0292328					DDB_G0278051										DDB_G0279945	DDB_G0291896	DDB_G0285555
	DDB_G0292286					DDB_G0276421										DDB_G0279789	DDB_G0291894	DDB_G0285553
	DDB_G0292240					DDB_G0276261										DDB_G0279633	DDB_G0291868	DDB_G0285535
	DDB_G0292216					DDB_G0276207										DDB_G0279337	DDB_G0291854	DDB_G0285511
	DDB_G0292158					DDB_G0275791										DDB_G0278873	DDB_G0291848	DDB_G0285455
	DDB_G0292146					DDB_G0275789										DDB_G0278847	DDB_G0291840	DDB_G0285381
	DDB_G0292138					DDB_G0275519										DDB_G0278177	DDB_G0291838	DDB_G0285275
	DDB_G0292132					DDB_G0275023										DDB_G0278163	DDB_G0291836	DDB_G0285161
	DDB_G0292112					DDB_G0274923										DDB_G0278111	DDB_G0291822	DDB_G0285159
	DDB_G0292108					DDB_G0274575										DDB_G0278027	DDB_G0291816	DDB_G0284953
	DDB_G0292012					DDB_G0274523										DDB_G0277883	DDB_G0291810	DDB_G0284645
	DDB_G0292010					DDB_G0274479										DDB_G0277873	DDB_G0291806	DDB_G0284627
	DDB_G0291908					DDB_G0274395										DDB_G0277633	DDB_G0291752	DDB_G0284479
	DDB_G0291896					DDB_G0274357										DDB_G0277441	DDB_G0291738	DDB_G0284461
	DDB_G0291868					DDB_G0274203										DDB_G0276425	DDB_G0291668	DDB_G0284449
	DDB_G0291802					DDB_G0273487										DDB_G0276365	DDB_G0291666	DDB_G0284359
	DDB_G0291782					DDB_G0273405										DDB_G0275851	DDB_G0291664	DDB_G0284259
	DDB_G0291590					DDB_G0273389										DDB_G0275815	DDB_G0291622	DDB_G0284181
	DDB_G0291588					DDB_G0273277										DDB_G0275355	DDB_G0291596	DDB_G0284115
	DDB_G0291566					DDB_G0273257										DDB_G0275241	DDB_G0291516	DDB_G0284061
	DDB_G0291556					DDB_G0273221										DDB_G0275025	DDB_G0291514	DDB_G0283645
	DDB_G0291542					DDB_G0273197										DDB_G0275013	DDB_G0291490	DDB_G0283607
	DDB_G0291462					DDB_G0273143										DDB_G0274385	DDB_G0291440	DDB_G0283587
	DDB_G0291452					DDB_G0273047										DDB_G0273459	DDB_G0291412	DDB_G0283497
	DDB_G0291444					DDB_G0272604										DDB_G0273167	DDB_G0291316	DDB_G0283467
	DDB_G0291442					DDB_G0272492										DDB_G0272831	DDB_G0291263	DDB_G0283091
	DDB_G0291438					DDB_G0272368										DDB_G0272572	DDB_G0291165	DDB_G0283033
	DDB_G0291410					DDB_G0271970										DDB_G0272320	DDB_G0291163	DDB_G0282987
	DDB_G0291362					DDB_G0271914										DDB_G0271858	DDB_G0291133	DDB_G0282793
	DDB_G0291346					DDB_G0270708										DDB_G0271642	DDB_G0291105	DDB_G0282615
	DDB_G0291336					DDB_G0270572										DDB_G0271400	DDB_G0291099	DDB_G0282585
	DDB_G0291310					DDB_G0270214										DDB_G0271232	DDB_G0291097	DDB_G0282573
	DDB_G0291195					DDB_G0270212										DDB_G0270806	DDB_G0291085	DDB_G0282551
	DDB_G0291175					DDB_G0270134										DDB_G0270670	DDB_G0291079	DDB_G0282539
	DDB_G0291167					DDB_G0270132										DDB_G0270506	DDB_G0291039	DDB_G0282483
	DDB_G0291151					DDB_G0270006										DDB_G0270420	DDB_G0291035	DDB_G0282313
	DDB_G0291149					DDB_G0269850										DDB_G0270116	DDB_G0291021	DDB_G0281975
	DDB_G0291075					DDB_G0269836										DDB_G0270086	DDB_G0290959	DDB_G0281287
	DDB_G0291057					DDB_G0269520										DDB_G0269890	DDB_G0290919	DDB_G0281229
	DDB_G0291013					DDB_G0269518										DDB_G0269742	DDB_G0290897	DDB_G0280937
	DDB_G0290987					DDB_G0269364										DDB_G0269726	DDB_G0290855	DDB_G0280923
	DDB_G0290919					DDB_G0269296										DDB_G0269584	DDB_G0290849	DDB_G0280911
	DDB_G0290909					DDB_G0268848										DDB_G0269476	DDB_G0290847	DDB_G0280877
	DDB_G0290555					DDB_G0268838										DDB_G0269406	DDB_G0290799	DDB_G0280867
	DDB_G0290553					DDB_G0268738										DDB_G0269336	DDB_G0290765	DDB_G0280849
	DDB_G0290465					DDB_G0268332										DDB_G0268862	DDB_G0290699	DDB_G0280749
	DDB_G0290421					DDB_G0268226										DDB_G0268312	DDB_G0290679	DDB_G0280723
	DDB_G0290401					DDB_G0268210										DDB_G0268304	DDB_G0290657	DDB_G0280707
	DDB_G0290395					DDB_G0268000										DDB_G0268284	DDB_G0290647	DDB_G0280437
	DDB_G0290331					DDB_G0267858										DDB_G0268136	DDB_G0290637	DDB_G0280145
	DDB_G0290311					DDB_G0267564										DDB_G0268090	DDB_G0290633	DDB_G0279925
	DDB_G0290181					DDB_G0267474										DDB_G0268056	DDB_G0290603	DDB_G0279789
	DDB_G0290121															DDB_G0267984	DDB_G0290573	DDB_G0279633
	DDB_G0290085															DDB_G0267566	DDB_G0290569	DDB_G0279357
	DDB_G0290055															DDB_G0267536	DDB_G0290551	DDB_G0279305
	DDB_G0290035															DDB_G0267524	DDB_G0290537	DDB_G0279301
	DDB_G0290031															DDB_G0267502	DDB_G0290527	DDB_G0279277
	DDB_G0290029																DDB_G0290523	DDB_G0279195
	DDB_G0290001																DDB_G0290469	DDB_G0278981
	DDB_G0289941																DDB_G0290467	DDB_G0278873
	DDB_G0289723																DDB_G0290451	DDB_G0278469
	DDB_G0289689																DDB_G0290439	DDB_G0278163
	DDB_G0289537																DDB_G0290417	DDB_G0278147
	DDB_G0289521																DDB_G0290409	DDB_G0278111
	DDB_G0289519																DDB_G0290373	DDB_G0277873
	DDB_G0289469																DDB_G0290347	DDB_G0277729
	DDB_G0289455																DDB_G0290339	DDB_G0277685
	DDB_G0289415																DDB_G0290337	DDB_G0277633
	DDB_G0289411																DDB_G0290331	DDB_G0277469
	DDB_G0289355																DDB_G0290325	DDB_G0277441
	DDB_G0289353																DDB_G0290321	DDB_G0277367
	DDB_G0289311																DDB_G0290305	DDB_G0277349
	DDB_G0289265																DDB_G0290301	DDB_G0276965
	DDB_G0289235																DDB_G0290233	DDB_G0276683
	DDB_G0289171																DDB_G0290211	DDB_G0276425
	DDB_G0289099																DDB_G0290209	DDB_G0276309
	DDB_G0288985																DDB_G0290153	DDB_G0276027
	DDB_G0288953																DDB_G0290127	DDB_G0275959
	DDB_G0288939																DDB_G0290035	DDB_G0275815
	DDB_G0288935																DDB_G0290027	DDB_G0275767
	DDB_G0288893																DDB_G0290025	DDB_G0275747
	DDB_G0288891																DDB_G0289997	DDB_G0275655
	DDB_G0288849																DDB_G0289995	DDB_G0275355
	DDB_G0288835																DDB_G0289935	DDB_G0275329
	DDB_G0288659																DDB_G0289889	DDB_G0275181
	DDB_G0288595																DDB_G0289887	DDB_G0275093
	DDB_G0288591																DDB_G0289849	DDB_G0275013
	DDB_G0288565																DDB_G0289819	DDB_G0274693
	DDB_G0288551																DDB_G0289795	DDB_G0274655
	DDB_G0288507																DDB_G0289761	DDB_G0274395
	DDB_G0288501																DDB_G0289719	DDB_G0274385
	DDB_G0288493																DDB_G0289711	DDB_G0274345
	DDB_G0288481																DDB_G0289709	DDB_G0273449
	DDB_G0288469																DDB_G0289673	DDB_G0272831
	DDB_G0288449																DDB_G0289671	DDB_G0272590
	DDB_G0288367																DDB_G0289627	DDB_G0272572
	DDB_G0288267																DDB_G0289613	DDB_G0272320
	DDB_G0288263																DDB_G0289605	DDB_G0272294
	DDB_G0288255																DDB_G0289587	DDB_G0272128
	DDB_G0288145																DDB_G0289561	DDB_G0271842
	DDB_G0288027																DDB_G0289533	DDB_G0271642
	DDB_G0288025																DDB_G0289515	DDB_G0271356
	DDB_G0287999																DDB_G0289513	DDB_G0271232
	DDB_G0287997																DDB_G0289507	DDB_G0270934
	DDB_G0287981																DDB_G0289505	DDB_G0270834
	DDB_G0287975																DDB_G0289501	DDB_G0270806
	DDB_G0287937																DDB_G0289429	DDB_G0270670
	DDB_G0287909																DDB_G0289421	DDB_G0270506
	DDB_G0287891																DDB_G0289361	DDB_G0270420
	DDB_G0287889																DDB_G0289339	DDB_G0270116
	DDB_G0287815																DDB_G0289271	DDB_G0270090
	DDB_G0287803																DDB_G0289267	DDB_G0270088
	DDB_G0287775																DDB_G0289265	DDB_G0270086
	DDB_G0287765																DDB_G0289257	DDB_G0269890
	DDB_G0287735																DDB_G0289179	DDB_G0269726
	DDB_G0287729																DDB_G0289121	DDB_G0269584
	DDB_G0287651																DDB_G0289117	DDB_G0269548
	DDB_G0287627																DDB_G0289109	DDB_G0269476
	DDB_G0287609																DDB_G0289061	DDB_G0269432
	DDB_G0287593																DDB_G0289021	DDB_G0269406
	DDB_G0287589																DDB_G0288993	DDB_G0269372
	DDB_G0287557																DDB_G0288983	DDB_G0269152
	DDB_G0287537																DDB_G0288863	DDB_G0269062
	DDB_G0287513																DDB_G0288819	DDB_G0268396
	DDB_G0287511																DDB_G0288811	DDB_G0268312
	DDB_G0287461																DDB_G0288777	DDB_G0268304
	DDB_G0287361																DDB_G0288719	DDB_G0268284
	DDB_G0287351																DDB_G0288711	DDB_G0268136
	DDB_G0287215																DDB_G0288697	DDB_G0268090
	DDB_G0287147																DDB_G0288671	DDB_G0268056
	DDB_G0287107																DDB_G0288669	DDB_G0268012
	DDB_G0287079																DDB_G0288665	DDB_G0268004
	DDB_G0287063																DDB_G0288663	DDB_G0267984
	DDB_G0287043																DDB_G0288637	DDB_G0267916
	DDB_G0287003																DDB_G0288581	DDB_G0267536
	DDB_G0286969																DDB_G0288575	DDB_G0267526
	DDB_G0286941																DDB_G0288569	DDB_G0267524
	DDB_G0286939																DDB_G0288517	DDB_G0267502
	DDB_G0286875																DDB_G0288461	DDB_G0267484
	DDB_G0286871																DDB_G0288361
	DDB_G0286853																DDB_G0288293
	DDB_G0286817																DDB_G0288279
	DDB_G0286761																DDB_G0288277
	DDB_G0286697																DDB_G0288223
	DDB_G0286653																DDB_G0288205
	DDB_G0286637																DDB_G0288193
	DDB_G0286621																DDB_G0288191
	DDB_G0286567																DDB_G0288183
	DDB_G0286517																DDB_G0288149
	DDB_G0286505																DDB_G0288125
	DDB_G0286491																DDB_G0288111
	DDB_G0286455																DDB_G0288107
	DDB_G0286445																DDB_G0288097
	DDB_G0286423																DDB_G0288059
	DDB_G0286399																DDB_G0288047
	DDB_G0286397																DDB_G0288029
	DDB_G0286341																DDB_G0288021
	DDB_G0286335																DDB_G0287991
	DDB_G0286253																DDB_G0287975
	DDB_G0286249																DDB_G0287971
	DDB_G0286199																DDB_G0287965
	DDB_G0286195																DDB_G0287953
	DDB_G0286071																DDB_G0287935
	DDB_G0286009																DDB_G0287899
	DDB_G0285875																DDB_G0287885
	DDB_G0285853																DDB_G0287879
	DDB_G0285831																DDB_G0287863
	DDB_G0285829																DDB_G0287827
	DDB_G0285825																DDB_G0287815
	DDB_G0285805																DDB_G0287793
	DDB_G0285801																DDB_G0287779
	DDB_G0285709																DDB_G0287761
	DDB_G0285679																DDB_G0287745
	DDB_G0285657																DDB_G0287739
	DDB_G0285595																DDB_G0287737
	DDB_G0285575																DDB_G0287689
	DDB_G0285543																DDB_G0287677
	DDB_G0285515																DDB_G0287675
	DDB_G0285489																DDB_G0287645
	DDB_G0285473																DDB_G0287643
	DDB_G0285467																DDB_G0287639
	DDB_G0285465																DDB_G0287631
	DDB_G0285377																DDB_G0287621
	DDB_G0285285																DDB_G0287607
	DDB_G0285267																DDB_G0287599
	DDB_G0285197																DDB_G0287597
	DDB_G0285193																DDB_G0287499
	DDB_G0285185																DDB_G0287445
	DDB_G0285137																DDB_G0287429
	DDB_G0285065																DDB_G0287337
	DDB_G0285041																DDB_G0287261
	DDB_G0285011																DDB_G0287243
	DDB_G0285003																DDB_G0287193
	DDB_G0284987																DDB_G0287173
	DDB_G0284945																DDB_G0287115
	DDB_G0284897																DDB_G0287103
	DDB_G0284859																DDB_G0287063
	DDB_G0284835																DDB_G0286869
	DDB_G0284817																DDB_G0286865
	DDB_G0284811																DDB_G0286855
	DDB_G0284809																DDB_G0286839
	DDB_G0284755																DDB_G0286831
	DDB_G0284697																DDB_G0286745
	DDB_G0284687																DDB_G0286741
	DDB_G0284663																DDB_G0286735
	DDB_G0284643																DDB_G0286705
	DDB_G0284621																DDB_G0286701
	DDB_G0284511																DDB_G0286681
	DDB_G0284429																DDB_G0286665
	DDB_G0284401																DDB_G0286623
	DDB_G0284383																DDB_G0286621
	DDB_G0284257																DDB_G0286601
	DDB_G0284203																DDB_G0286555
	DDB_G0284145																DDB_G0286539
	DDB_G0284135																DDB_G0286533
	DDB_G0284075																DDB_G0286507
	DDB_G0284069																DDB_G0286491
	DDB_G0284055																DDB_G0286465
	DDB_G0284017																DDB_G0286447
	DDB_G0283973																DDB_G0286441
	DDB_G0283949																DDB_G0286423
	DDB_G0283947																DDB_G0286403
	DDB_G0283915																DDB_G0286395
	DDB_G0283871																DDB_G0286379
	DDB_G0283865																DDB_G0286363
	DDB_G0283763																DDB_G0286343
	DDB_G0283727																DDB_G0286333
	DDB_G0283685																DDB_G0286295
	DDB_G0283581																DDB_G0286257
	DDB_G0283381																DDB_G0286251
	DDB_G0283371																DDB_G0286249
	DDB_G0283309																DDB_G0286169
	DDB_G0283291																DDB_G0286153
	DDB_G0283271																DDB_G0286111
	DDB_G0283175																DDB_G0286051
	DDB_G0283115																DDB_G0286043
	DDB_G0283097																DDB_G0286027
	DDB_G0283065																DDB_G0286003
	DDB_G0282987																DDB_G0285961
	DDB_G0282965																DDB_G0285943
	DDB_G0282933																DDB_G0285939
	DDB_G0282901																DDB_G0285929
	DDB_G0282897																DDB_G0285901
	DDB_G0282803																DDB_G0285869
	DDB_G0282741																DDB_G0285859
	DDB_G0282723																DDB_G0285855
	DDB_G0282655																DDB_G0285853
	DDB_G0282623																DDB_G0285849
	DDB_G0282611																DDB_G0285821
	DDB_G0282559																DDB_G0285815
	DDB_G0282459																DDB_G0285805
	DDB_G0282447																DDB_G0285697
	DDB_G0282409																DDB_G0285683
	DDB_G0282393																DDB_G0285671
	DDB_G0282387																DDB_G0285631
	DDB_G0282339																DDB_G0285601
	DDB_G0282311																DDB_G0285599
	DDB_G0282261																DDB_G0285537
	DDB_G0282235																DDB_G0285533
	DDB_G0282181																DDB_G0285523
	DDB_G0282117																DDB_G0285515
	DDB_G0282101																DDB_G0285513
	DDB_G0282099																DDB_G0285503
	DDB_G0281933																DDB_G0285493
	DDB_G0281909																DDB_G0285491
	DDB_G0281841																DDB_G0285485
	DDB_G0281839																DDB_G0285475
	DDB_G0281837																DDB_G0285449
	DDB_G0281819																DDB_G0285357
	DDB_G0281799																DDB_G0285353
	DDB_G0281763																DDB_G0285313
	DDB_G0281711																DDB_G0285257
	DDB_G0281695																DDB_G0285223
	DDB_G0281685																DDB_G0285217
	DDB_G0281653																DDB_G0285215
	DDB_G0281641																DDB_G0285183
	DDB_G0281603																DDB_G0285173
	DDB_G0281601																DDB_G0285131
	DDB_G0281551																DDB_G0285101
	DDB_G0281549																DDB_G0284987
	DDB_G0281541																DDB_G0284983
	DDB_G0281489																DDB_G0284963
	DDB_G0281433																DDB_G0284937
	DDB_G0281327																DDB_G0284863
	DDB_G0281309																DDB_G0284845
	DDB_G0281287																DDB_G0284843
	DDB_G0281175																DDB_G0284781
	DDB_G0281171																DDB_G0284777
	DDB_G0281109																DDB_G0284771
	DDB_G0281081																DDB_G0284735
	DDB_G0281071																DDB_G0284731
	DDB_G0281059																DDB_G0284687
	DDB_G0280977																DDB_G0284659
	DDB_G0280869																DDB_G0284623
	DDB_G0280819																DDB_G0284583
	DDB_G0280797																DDB_G0284531
	DDB_G0280579																DDB_G0284515
	DDB_G0280567																DDB_G0284499
	DDB_G0280511																DDB_G0284493
	DDB_G0280489																DDB_G0284375
	DDB_G0280487																DDB_G0284327
	DDB_G0280485																DDB_G0284283
	DDB_G0280483																DDB_G0284263
	DDB_G0280463																DDB_G0284245
	DDB_G0280431																DDB_G0284223
	DDB_G0280407																DDB_G0284195
	DDB_G0280373																DDB_G0284191
	DDB_G0280353																DDB_G0284147
	DDB_G0280349																DDB_G0284139
	DDB_G0280319																DDB_G0284065
	DDB_G0280317																DDB_G0284013
	DDB_G0280289																DDB_G0284003
	DDB_G0280257																DDB_G0283999
	DDB_G0280251																DDB_G0283985
	DDB_G0280243																DDB_G0283981
	DDB_G0280237																DDB_G0283979
	DDB_G0280185																DDB_G0283973
	DDB_G0280173																DDB_G0283917
	DDB_G0280163																DDB_G0283913
	DDB_G0280159																DDB_G0283911
	DDB_G0280147																DDB_G0283909
	DDB_G0280129																DDB_G0283887
	DDB_G0280127																DDB_G0283857
	DDB_G0280067																DDB_G0283823
	DDB_G0280055																DDB_G0283811
	DDB_G0280045																DDB_G0283805
	DDB_G0280041																DDB_G0283789
	DDB_G0279951																DDB_G0283771
	DDB_G0279921																DDB_G0283711
	DDB_G0279903																DDB_G0283683
	DDB_G0279851																DDB_G0283681
	DDB_G0279835																DDB_G0283663
	DDB_G0279823																DDB_G0283615
	DDB_G0279821																DDB_G0283595
	DDB_G0279809																DDB_G0283551
	DDB_G0279737																DDB_G0283531
	DDB_G0279715																DDB_G0283509
	DDB_G0279689																DDB_G0283503
	DDB_G0279601																DDB_G0283465
	DDB_G0279591																DDB_G0283429
	DDB_G0279587																DDB_G0283405
	DDB_G0279547																DDB_G0283391
	DDB_G0279527																DDB_G0283387
	DDB_G0279519																DDB_G0283381
	DDB_G0279435																DDB_G0283337
	DDB_G0279371																DDB_G0283335
	DDB_G0279321																DDB_G0283327
	DDB_G0279287																DDB_G0283311
	DDB_G0279275																DDB_G0283301
	DDB_G0279261																DDB_G0283279
	DDB_G0279259																DDB_G0283269
	DDB_G0279245																DDB_G0283257
	DDB_G0279237																DDB_G0283197
	DDB_G0279221																DDB_G0283193
	DDB_G0279205																DDB_G0283173
	DDB_G0279155																DDB_G0283163
	DDB_G0279095																DDB_G0283117
	DDB_G0279083																DDB_G0283111
	DDB_G0279037																DDB_G0283093
	DDB_G0279013																DDB_G0283023
	DDB_G0278987																DDB_G0282973
	DDB_G0278983																DDB_G0282953
	DDB_G0278965																DDB_G0282933
	DDB_G0278937																DDB_G0282897
	DDB_G0278925																DDB_G0282851
	DDB_G0278857																DDB_G0282807
	DDB_G0278829																DDB_G0282739
	DDB_G0278797																DDB_G0282731
	DDB_G0278789																DDB_G0282679
	DDB_G0278751																DDB_G0282633
	DDB_G0278747																DDB_G0282629
	DDB_G0278493																DDB_G0282569
	DDB_G0278471																DDB_G0282529
	DDB_G0278345																DDB_G0282471
	DDB_G0278341																DDB_G0282463
	DDB_G0278337																DDB_G0282323
	DDB_G0278331																DDB_G0282319
	DDB_G0278327																DDB_G0282269
	DDB_G0278283																DDB_G0282241
	DDB_G0278269																DDB_G0282239
	DDB_G0278263																DDB_G0282237
	DDB_G0278241																DDB_G0282235
	DDB_G0278179																DDB_G0282219
	DDB_G0278159																DDB_G0282213
	DDB_G0278151																DDB_G0282209
	DDB_G0278115																DDB_G0282201
	DDB_G0277945																DDB_G0282191
	DDB_G0277927																DDB_G0282181
	DDB_G0277835																DDB_G0282123
	DDB_G0277801																DDB_G0282095
	DDB_G0277745																DDB_G0282075
	DDB_G0277725																DDB_G0282073
	DDB_G0277693																DDB_G0282067
	DDB_G0277687																DDB_G0281985
	DDB_G0277611																DDB_G0281945
	DDB_G0277573																DDB_G0281927
	DDB_G0277563																DDB_G0281907
	DDB_G0277455																DDB_G0281815
	DDB_G0277405																DDB_G0281789
	DDB_G0277369																DDB_G0281767
	DDB_G0277349																DDB_G0281741
	DDB_G0277337																DDB_G0281735
	DDB_G0277335																DDB_G0281683
	DDB_G0277333																DDB_G0281641
	DDB_G0277327																DDB_G0281567
	DDB_G0277303																DDB_G0281553
	DDB_G0277209																DDB_G0281519
	DDB_G0277203																DDB_G0281499
	DDB_G0277087																DDB_G0281497
	DDB_G0277081																DDB_G0281463
	DDB_G0277061																DDB_G0281425
	DDB_G0277019																DDB_G0281419
	DDB_G0277013																DDB_G0281363
	DDB_G0277009																DDB_G0281351
	DDB_G0277003																DDB_G0281341
	DDB_G0276977																DDB_G0281273
	DDB_G0276973																DDB_G0281269
	DDB_G0276947																DDB_G0281265
	DDB_G0276921																DDB_G0281241
	DDB_G0276895																DDB_G0281217
	DDB_G0276861																DDB_G0281215
	DDB_G0276839																DDB_G0281197
	DDB_G0276815																DDB_G0281175
	DDB_G0276681																DDB_G0281157
	DDB_G0276627																DDB_G0281103
	DDB_G0276583																DDB_G0281089
	DDB_G0276573																DDB_G0281069
	DDB_G0276503																DDB_G0281065
	DDB_G0276493																DDB_G0281061
	DDB_G0276491																DDB_G0281027
	DDB_G0276451																DDB_G0280995
	DDB_G0276449																DDB_G0280993
	DDB_G0276411																DDB_G0280947
	DDB_G0276335																DDB_G0280935
	DDB_G0276331																DDB_G0280897
	DDB_G0276291																DDB_G0280887
	DDB_G0276283																DDB_G0280869
	DDB_G0276271																DDB_G0280861
	DDB_G0276255																DDB_G0280857
	DDB_G0276237																DDB_G0280855
	DDB_G0276189																DDB_G0280741
	DDB_G0276167																DDB_G0280717
	DDB_G0276159																DDB_G0280689
	DDB_G0276121																DDB_G0280687
	DDB_G0276115																DDB_G0280685
	DDB_G0276085																DDB_G0280643
	DDB_G0276067																DDB_G0280627
	DDB_G0275993																DDB_G0280605
	DDB_G0275989																DDB_G0280557
	DDB_G0275985																DDB_G0280549
	DDB_G0275919																DDB_G0280535
	DDB_G0275913																DDB_G0280531
	DDB_G0275895																DDB_G0280505
	DDB_G0275885																DDB_G0280495
	DDB_G0275831																DDB_G0280477
	DDB_G0275823																DDB_G0280403
	DDB_G0275813																DDB_G0280397
	DDB_G0275759																DDB_G0280341
	DDB_G0275721																DDB_G0280329
	DDB_G0275669																DDB_G0280309
	DDB_G0275667																DDB_G0280299
	DDB_G0275655																DDB_G0280287
	DDB_G0275645																DDB_G0280249
	DDB_G0275637																DDB_G0280235
	DDB_G0275623																DDB_G0280191
	DDB_G0275621																DDB_G0280175
	DDB_G0275613																DDB_G0280165
	DDB_G0275601																DDB_G0280113
	DDB_G0275541																DDB_G0280079
	DDB_G0275525																DDB_G0280067
	DDB_G0275509																DDB_G0280057
	DDB_G0275459																DDB_G0280045
	DDB_G0275403																DDB_G0279977
	DDB_G0275379																DDB_G0279923
	DDB_G0275357																DDB_G0279897
	DDB_G0275351																DDB_G0279783
	DDB_G0275283																DDB_G0279743
	DDB_G0275141																DDB_G0279719
	DDB_G0275073																DDB_G0279655
	DDB_G0275069																DDB_G0279615
	DDB_G0274927																DDB_G0279593
	DDB_G0274827																DDB_G0279565
	DDB_G0274705																DDB_G0279553
	DDB_G0274689																DDB_G0279537
	DDB_G0274669																DDB_G0279531
	DDB_G0274567																DDB_G0279501
	DDB_G0274545																DDB_G0279499
	DDB_G0274521																DDB_G0279491
	DDB_G0274505																DDB_G0279463
	DDB_G0274499																DDB_G0279459
	DDB_G0274495																DDB_G0279451
	DDB_G0274493																DDB_G0279449
	DDB_G0274435																DDB_G0279343
	DDB_G0274373																DDB_G0279303
	DDB_G0274371																DDB_G0279281
	DDB_G0274351																DDB_G0279253
	DDB_G0274341																DDB_G0279243
	DDB_G0274321																DDB_G0279231
	DDB_G0274251																DDB_G0279203
	DDB_G0274231																DDB_G0279121
	DDB_G0274223																DDB_G0279085
	DDB_G0274115																DDB_G0279045
	DDB_G0273481																DDB_G0278985
	DDB_G0273459																DDB_G0278923
	DDB_G0273429																DDB_G0278851
	DDB_G0273417																DDB_G0278825
	DDB_G0273339																DDB_G0278797
	DDB_G0273331																DDB_G0278775
	DDB_G0273291																DDB_G0278755
	DDB_G0273211																DDB_G0278703
	DDB_G0273197																DDB_G0278701
	DDB_G0273149																DDB_G0278699
	DDB_G0273147																DDB_G0278655
	DDB_G0273135																DDB_G0278639
	DDB_G0273037																DDB_G0278591
	DDB_G0273027																DDB_G0278579
	DDB_G0272889																DDB_G0278545
	DDB_G0272879																DDB_G0278521
	DDB_G0272789																DDB_G0278431
	DDB_G0272783																DDB_G0278411
	DDB_G0272781																DDB_G0278367
	DDB_G0272740																DDB_G0278353
	DDB_G0272732																DDB_G0278321
	DDB_G0272710																DDB_G0278285
	DDB_G0272708																DDB_G0278241
	DDB_G0272686																DDB_G0278229
	DDB_G0272636																DDB_G0278203
	DDB_G0272634																DDB_G0278189
	DDB_G0272632																DDB_G0278107
	DDB_G0272424																DDB_G0278105
	DDB_G0272358																DDB_G0278027
	DDB_G0272346																DDB_G0277989
	DDB_G0272040																DDB_G0277967
	DDB_G0272014																DDB_G0277957
	DDB_G0271998																DDB_G0277943
	DDB_G0271980																DDB_G0277925
	DDB_G0271936																DDB_G0277847
	DDB_G0271902																DDB_G0277829
	DDB_G0271724																DDB_G0277799
	DDB_G0271708																DDB_G0277693
	DDB_G0271698																DDB_G0277691
	DDB_G0271692																DDB_G0277663
	DDB_G0271632																DDB_G0277453
	DDB_G0271506																DDB_G0277405
	DDB_G0271396																DDB_G0277389
	DDB_G0271306																DDB_G0277383
	DDB_G0271292																DDB_G0277343
	DDB_G0271272																DDB_G0277331
	DDB_G0271240																DDB_G0277257
	DDB_G0270946																DDB_G0277215
	DDB_G0270868																DDB_G0277211
	DDB_G0270828																DDB_G0277199
	DDB_G0270778																DDB_G0277185
	DDB_G0270764																DDB_G0277179
	DDB_G0270738																DDB_G0277131
	DDB_G0270496																DDB_G0277051
	DDB_G0270482																DDB_G0277037
	DDB_G0270470																DDB_G0277031
	DDB_G0270440																DDB_G0277013
	DDB_G0270396																DDB_G0277011
	DDB_G0270394																DDB_G0276997
	DDB_G0270354																DDB_G0276977
	DDB_G0270336																DDB_G0276877
	DDB_G0270230																DDB_G0276873
	DDB_G0270228																DDB_G0276857
	DDB_G0270202																DDB_G0276845
	DDB_G0270196																DDB_G0276803
	DDB_G0270192																DDB_G0276791
	DDB_G0270156																DDB_G0276697
	DDB_G0270152																DDB_G0276673
	DDB_G0270110																DDB_G0276551
	DDB_G0270032																DDB_G0276491
	DDB_G0270022																DDB_G0276463
	DDB_G0269986																DDB_G0276451
	DDB_G0269972																DDB_G0276369
	DDB_G0269878																DDB_G0276341
	DDB_G0269860																DDB_G0276321
	DDB_G0269830																DDB_G0276293
	DDB_G0269790																DDB_G0276269
	DDB_G0269762																DDB_G0276247
	DDB_G0269756																DDB_G0276243
	DDB_G0269722																DDB_G0276233
	DDB_G0269688																DDB_G0276159
	DDB_G0269658																DDB_G0276151
	DDB_G0269642																DDB_G0276129
	DDB_G0269630																DDB_G0276119
	DDB_G0269592																DDB_G0276109
	DDB_G0269474																DDB_G0276101
	DDB_G0269470																DDB_G0276025
	DDB_G0269464																DDB_G0276005
	DDB_G0269438																DDB_G0275983
	DDB_G0269394																DDB_G0275969
	DDB_G0269376																DDB_G0275927
	DDB_G0269358																DDB_G0275895
	DDB_G0269348																DDB_G0275871
	DDB_G0269344																DDB_G0275869
	DDB_G0269336																DDB_G0275813
	DDB_G0269312																DDB_G0275809
	DDB_G0269304																DDB_G0275673
	DDB_G0269278																DDB_G0275653
	DDB_G0269218																DDB_G0275631
	DDB_G0269182																DDB_G0275627
	DDB_G0268948																DDB_G0275623
	DDB_G0268900																DDB_G0275593
	DDB_G0268898																DDB_G0275577
	DDB_G0268878																DDB_G0275557
	DDB_G0268868																DDB_G0275551
	DDB_G0268862																DDB_G0275519
	DDB_G0268848																DDB_G0275495
	DDB_G0268824																DDB_G0275493
	DDB_G0268798																DDB_G0275467
	DDB_G0268796																DDB_G0275423
	DDB_G0268776																DDB_G0275293
	DDB_G0268762																DDB_G0275285
	DDB_G0268718																DDB_G0275283
	DDB_G0268714																DDB_G0275241
	DDB_G0268628																DDB_G0275173
	DDB_G0268590																DDB_G0275127
	DDB_G0268518																DDB_G0275055
	DDB_G0268496																DDB_G0275039
	DDB_G0268344																DDB_G0275015
	DDB_G0268336																DDB_G0274991
	DDB_G0268198																DDB_G0274947
	DDB_G0268158																DDB_G0274939
	DDB_G0268100																DDB_G0274927
	DDB_G0268098																DDB_G0274897
	DDB_G0268064																DDB_G0274887
	DDB_G0268048																DDB_G0274871
	DDB_G0267930																DDB_G0274815
	DDB_G0267928																DDB_G0274813
	DDB_G0267880																DDB_G0274809
	DDB_G0267872																DDB_G0274805
	DDB_G0267824																DDB_G0274785
	DDB_G0267820																DDB_G0274679
	DDB_G0267794																DDB_G0274623
	DDB_G0267768																DDB_G0274607
	DDB_G0267766																DDB_G0274603
	DDB_G0267748																DDB_G0274587
	DDB_G0267670																DDB_G0274571
	DDB_G0267572																DDB_G0274527
	DDB_G0267556																DDB_G0274525
	DDB_G0267510																DDB_G0274503
	DDB_G0267436																DDB_G0274493
	DDB_G0267432																DDB_G0274479
	DDB_G0267416																DDB_G0274475
																	DDB_G0274435
																	DDB_G0274389
																	DDB_G0274341
																	DDB_G0274307
																	DDB_G0274269
																	DDB_G0274213
																	DDB_G0274199
																	DDB_G0273485
																	DDB_G0273465
																	DDB_G0273459
																	DDB_G0273425
																	DDB_G0273285
																	DDB_G0273233
																	DDB_G0273231
																	DDB_G0273227
																	DDB_G0273203
																	DDB_G0273201
																	DDB_G0273189
																	DDB_G0273177
																	DDB_G0273149
																	DDB_G0273141
																	DDB_G0273137
																	DDB_G0273121
																	DDB_G0273041
																	DDB_G0273023
																	DDB_G0272953
																	DDB_G0272921
																	DDB_G0272919
																	DDB_G0272869
																	DDB_G0272855
																	DDB_G0272813
																	DDB_G0272801
																	DDB_G0272775
																	DDB_G0272760
																	DDB_G0272758
																	DDB_G0272754
																	DDB_G0272740
																	DDB_G0272706
																	DDB_G0272690
																	DDB_G0272650
																	DDB_G0272616
																	DDB_G0272556
																	DDB_G0272432
																	DDB_G0272422
																	DDB_G0272368
																	DDB_G0272342
																	DDB_G0272184
																	DDB_G0272180
																	DDB_G0272176
																	DDB_G0272164
																	DDB_G0272162
																	DDB_G0272158
																	DDB_G0272112
																	DDB_G0272098
																	DDB_G0272076
																	DDB_G0272072
																	DDB_G0272068
																	DDB_G0272002
																	DDB_G0271988
																	DDB_G0271960
																	DDB_G0271892
																	DDB_G0271876
																	DDB_G0271856
																	DDB_G0271738
																	DDB_G0271732
																	DDB_G0271698
																	DDB_G0271690
																	DDB_G0271676
																	DDB_G0271602
																	DDB_G0271578
																	DDB_G0271562
																	DDB_G0271550
																	DDB_G0271500
																	DDB_G0271400
																	DDB_G0271378
																	DDB_G0271342
																	DDB_G0271286
																	DDB_G0271250
																	DDB_G0271228
																	DDB_G0271156
																	DDB_G0271146
																	DDB_G0271144
																	DDB_G0271142
																	DDB_G0271084
																	DDB_G0271078
																	DDB_G0271044
																	DDB_G0271024
																	DDB_G0270982
																	DDB_G0270966
																	DDB_G0270914
																	DDB_G0270814
																	DDB_G0270764
																	DDB_G0270754
																	DDB_G0270746
																	DDB_G0270614
																	DDB_G0270566
																	DDB_G0270510
																	DDB_G0270492
																	DDB_G0270470
																	DDB_G0270442
																	DDB_G0270438
																	DDB_G0270426
																	DDB_G0270418
																	DDB_G0270322
																	DDB_G0270320
																	DDB_G0270304
																	DDB_G0270128
																	DDB_G0270102
																	DDB_G0270072
																	DDB_G0270036
																	DDB_G0270028
																	DDB_G0270026
																	DDB_G0270024
																	DDB_G0270022
																	DDB_G0270002
																	DDB_G0270000
																	DDB_G0269980
																	DDB_G0269968
																	DDB_G0269966
																	DDB_G0269926
																	DDB_G0269916
																	DDB_G0269872
																	DDB_G0269840
																	DDB_G0269800
																	DDB_G0269782
																	DDB_G0269762
																	DDB_G0269742
																	DDB_G0269732
																	DDB_G0269698
																	DDB_G0269688
																	DDB_G0269684
																	DDB_G0269628
																	DDB_G0269618
																	DDB_G0269592
																	DDB_G0269590
																	DDB_G0269588
																	DDB_G0269502
																	DDB_G0269482
																	DDB_G0269460
																	DDB_G0269430
																	DDB_G0269418
																	DDB_G0269332
																	DDB_G0269324
																	DDB_G0269214
																	DDB_G0269192
																	DDB_G0269190
																	DDB_G0269180
																	DDB_G0269172
																	DDB_G0269148
																	DDB_G0269140
																	DDB_G0269000
																	DDB_G0268994
																	DDB_G0268992
																	DDB_G0268874
																	DDB_G0268864
																	DDB_G0268856
																	DDB_G0268850
																	DDB_G0268818
																	DDB_G0268816
																	DDB_G0268742
																	DDB_G0268698
																	DDB_G0268678
																	DDB_G0268666
																	DDB_G0268618
																	DDB_G0268614
																	DDB_G0268590
																	DDB_G0268526
																	DDB_G0268518
																	DDB_G0268516
																	DDB_G0268504
																	DDB_G0268490
																	DDB_G0268486
																	DDB_G0268426
																	DDB_G0268400
																	DDB_G0268398
																	DDB_G0268374
																	DDB_G0268366
																	DDB_G0268318
																	DDB_G0268310
																	DDB_G0268258
																	DDB_G0268232
																	DDB_G0268168
																	DDB_G0268140
																	DDB_G0268126
																	DDB_G0268118
																	DDB_G0268116
																	DDB_G0268114
																	DDB_G0268080
																	DDB_G0268062
																	DDB_G0268014
																	DDB_G0267996
																	DDB_G0267982
																	DDB_G0267980
																	DDB_G0267958
																	DDB_G0267936
																	DDB_G0267934
																	DDB_G0267904
																	DDB_G0267888
																	DDB_G0267884
																	DDB_G0267830
																	DDB_G0267828
																	DDB_G0267826
																	DDB_G0267764
																	DDB_G0267748
																	DDB_G0267702
																	DDB_G0267700
																	DDB_G0267690
																	DDB_G0267682
																	DDB_G0267654
																	DDB_G0267642
																	DDB_G0267630
																	DDB_G0267614
																	DDB_G0267566
																	DDB_G0267534
																	DDB_G0267440
																	DDB_G0267410
																	DDB_G0267404
																	DDB_G0267396
																	DDB_G0267388

## Sheet: suspension_UP
UP_Hr03_gradual	UP_Hr03_rapid	UP_Hr04_gradual	UP_Hr04_rapid	UP_Hr05_gradual	UP_Hr05_rapid	UP_Hr06_gradual	UP_Hr06_rapid	UP_Hr08_gradual	UP_Hr08_rapid	UP_Hr10_gradual	UP_Hr10_rapid	UP_Hr12_gradual	UP_Hr12_rapid
DDB_G0295849	DDB_G0292890	DDB_G0295849		DDB_G0302530	DDB_G0294585	DDB_G0302530	DDB_G0295839	DDB_G0304475	DDB_G0295827	DDB_G0302530	DDB_G0293832	DDB_G0295753
DDB_G0295801	DDB_G0292792	DDB_G0295801		DDB_G0295785	DDB_G0293986	DDB_G0293214	DDB_G0295801	DDB_G0295843	DDB_G0295811	DDB_G0295849	DDB_G0293808	DDB_G0295725
DDB_G0295799	DDB_G0292248	DDB_G0295799		DDB_G0295755	DDB_G0293816	DDB_G0292996	DDB_G0295799	DDB_G0295697	DDB_G0295733	DDB_G0295847	DDB_G0293728	DDB_G0293832
DDB_G0295785	DDB_G0292188	DDB_G0295785		DDB_G0295725	DDB_G0293610	DDB_G0292876	DDB_G0295789	DDB_G0295689	DDB_G0295685	DDB_G0295827	DDB_G0293676	DDB_G0293676
DDB_G0295731	DDB_G0292110	DDB_G0295755		DDB_G0294561	DDB_G0293542	DDB_G0292628	DDB_G0295781	DDB_G0294609	DDB_G0294585	DDB_G0295811	DDB_G0293638	DDB_G0293574
DDB_G0295689	DDB_G0292014	DDB_G0295731		DDB_G0294489	DDB_G0293450	DDB_G0292342	DDB_G0294561	DDB_G0294407	DDB_G0294473	DDB_G0295803	DDB_G0293574	DDB_G0293450
DDB_G0295475	DDB_G0291998	DDB_G0295689		DDB_G0293978	DDB_G0293302	DDB_G0291938	DDB_G0294376	DDB_G0294376	DDB_G0293886	DDB_G0295801	DDB_G0293450	DDB_G0293440
DDB_G0294268	DDB_G0291938	DDB_G0295475		DDB_G0293924	DDB_G0293288	DDB_G0291716	DDB_G0293954	DDB_G0293984	DDB_G0293862	DDB_G0295799	DDB_G0293440	DDB_G0293360
DDB_G0293978	DDB_G0291632	DDB_G0294585		DDB_G0293862	DDB_G0293010	DDB_G0291604	DDB_G0293886	DDB_G0293978	DDB_G0293832	DDB_G0295797	DDB_G0293362	DDB_G0293358
DDB_G0293948	DDB_G0291253	DDB_G0294555		DDB_G0293826	DDB_G0292960	DDB_G0291434	DDB_G0293840	DDB_G0293918	DDB_G0293826	DDB_G0295787	DDB_G0293358	DDB_G0293296
DDB_G0293924	DDB_G0290931	DDB_G0294268		DDB_G0293754	DDB_G0292790	DDB_G0291396	DDB_G0293816	DDB_G0293900	DDB_G0293814	DDB_G0295761	DDB_G0293296	DDB_G0293286
DDB_G0293816	DDB_G0290879	DDB_G0293978		DDB_G0293752	DDB_G0292748	DDB_G0291261	DDB_G0293802	DDB_G0293840	DDB_G0293806	DDB_G0295747	DDB_G0293286	DDB_G0293224
DDB_G0293738	DDB_G0290637	DDB_G0293858		DDB_G0293738	DDB_G0292566	DDB_G0290931	DDB_G0293708	DDB_G0293804	DDB_G0293802	DDB_G0295737	DDB_G0293126	DDB_G0293162
DDB_G0293668	DDB_G0290405	DDB_G0293816		DDB_G0293712	DDB_G0292562	DDB_G0290789	DDB_G0293650	DDB_G0293754	DDB_G0293746	DDB_G0295733	DDB_G0293112	DDB_G0293126
DDB_G0293302	DDB_G0290161	DDB_G0293704		DDB_G0293524	DDB_G0292526	DDB_G0290689	DDB_G0293610	DDB_G0293682	DDB_G0293702	DDB_G0295685	DDB_G0292566	DDB_G0293112
DDB_G0293276	DDB_G0289915	DDB_G0293610		DDB_G0293216	DDB_G0292436	DDB_G0290531	DDB_G0293166	DDB_G0293528	DDB_G0293666	DDB_G0295683	DDB_G0292430	DDB_G0292608
DDB_G0293216	DDB_G0289731	DDB_G0293580		DDB_G0293154	DDB_G0292318	DDB_G0290485	DDB_G0293164	DDB_G0293390	DDB_G0293638	DDB_G0295475	DDB_G0292218	DDB_G0292476
DDB_G0293202	DDB_G0289657	DDB_G0293302		DDB_G0293088	DDB_G0291716	DDB_G0290005	DDB_G0293026	DDB_G0293386	DDB_G0293620	DDB_G0294609	DDB_G0292202	DDB_G0292430
DDB_G0293156	DDB_G0289263	DDB_G0293286		DDB_G0293026	DDB_G0291586	DDB_G0289767	DDB_G0293010	DDB_G0293372	DDB_G0293616	DDB_G0294603	DDB_G0292030	DDB_G0292218
DDB_G0293154	DDB_G0289121	DDB_G0293276		DDB_G0292996	DDB_G0291524	DDB_G0289609	DDB_G0292978	DDB_G0293358	DDB_G0293542	DDB_G0294597	DDB_G0291780	DDB_G0292204
DDB_G0293116	DDB_G0288919	DDB_G0293202		DDB_G0292898	DDB_G0291508	DDB_G0289549	DDB_G0292838	DDB_G0293346	DDB_G0293534	DDB_G0294563	DDB_G0291760	DDB_G0292202
DDB_G0293088	DDB_G0288869	DDB_G0293188		DDB_G0292890	DDB_G0291123	DDB_G0289205	DDB_G0292620	DDB_G0293264	DDB_G0293494	DDB_G0294553	DDB_G0291476	DDB_G0292168
DDB_G0293066	DDB_G0288245	DDB_G0293156		DDB_G0292836	DDB_G0290965	DDB_G0289159	DDB_G0292562	DDB_G0293262	DDB_G0293440	DDB_G0294473	DDB_G0291243	DDB_G0292030
DDB_G0292776	DDB_G0288043	DDB_G0293088		DDB_G0292816	DDB_G0290961	DDB_G0289069	DDB_G0292520	DDB_G0293190	DDB_G0293416	DDB_G0293992	DDB_G0290925	DDB_G0291952
DDB_G0292754	DDB_G0288013	DDB_G0293086		DDB_G0292792	DDB_G0290957	DDB_G0288281	DDB_G0292318	DDB_G0293162	DDB_G0293396	DDB_G0293986	DDB_G0290309	DDB_G0291780
DDB_G0292544	DDB_G0287659	DDB_G0293076		DDB_G0292650	DDB_G0290879	DDB_G0288189	DDB_G0292186	DDB_G0293138	DDB_G0293392	DDB_G0293984	DDB_G0289901	DDB_G0291760
DDB_G0292476	DDB_G0286917	DDB_G0293020		DDB_G0292560	DDB_G0290527	DDB_G0288183	DDB_G0292102	DDB_G0293080	DDB_G0293288	DDB_G0293980	DDB_G0289861	DDB_G0291668
DDB_G0292474	DDB_G0286387	DDB_G0292790		DDB_G0292546	DDB_G0290505	DDB_G0287849	DDB_G0292058	DDB_G0293074	DDB_G0293256	DDB_G0293932	DDB_G0289757	DDB_G0291514
DDB_G0291844	DDB_G0286227	DDB_G0292782		DDB_G0292544	DDB_G0290461	DDB_G0287777	DDB_G0291982	DDB_G0293062	DDB_G0293196	DDB_G0293928	DDB_G0289669	DDB_G0291476
DDB_G0291824	DDB_G0285989	DDB_G0292776		DDB_G0292502	DDB_G0290313	DDB_G0287685	DDB_G0291902	DDB_G0293048	DDB_G0293182	DDB_G0293886	DDB_G0289655	DDB_G0291326
DDB_G0291808	DDB_G0285845	DDB_G0292756		DDB_G0292400	DDB_G0290191	DDB_G0287465	DDB_G0291808	DDB_G0293046	DDB_G0293124	DDB_G0293880	DDB_G0289537	DDB_G0291041
DDB_G0291796	DDB_G0285637	DDB_G0292754		DDB_G0292248	DDB_G0290167	DDB_G0286413	DDB_G0291662	DDB_G0293026	DDB_G0293060	DDB_G0293868	DDB_G0289471	DDB_G0290961
DDB_G0291730	DDB_G0285225	DDB_G0292652		DDB_G0292224	DDB_G0289997	DDB_G0286169	DDB_G0291586	DDB_G0292986	DDB_G0293056	DDB_G0293840	DDB_G0289365	DDB_G0290925
DDB_G0291720	DDB_G0285167	DDB_G0292546		DDB_G0292122	DDB_G0289985	DDB_G0286043	DDB_G0291544	DDB_G0292978	DDB_G0293010	DDB_G0293838	DDB_G0289209	DDB_G0290291
DDB_G0291716	DDB_G0285161	DDB_G0291918		DDB_G0292116	DDB_G0289929	DDB_G0285927	DDB_G0291516	DDB_G0292876	DDB_G0292996	DDB_G0293822	DDB_G0289147	DDB_G0289901
DDB_G0291658	DDB_G0284759	DDB_G0291730		DDB_G0292110	DDB_G0289911	DDB_G0285781	DDB_G0291233	DDB_G0292854	DDB_G0292988	DDB_G0293820	DDB_G0289085	DDB_G0289757
DDB_G0291638	DDB_G0284325	DDB_G0291720		DDB_G0292014	DDB_G0289899	DDB_G0285715	DDB_G0291029	DDB_G0292838	DDB_G0292968	DDB_G0293802	DDB_G0289083	DDB_G0289681
DDB_G0291608	DDB_G0284315	DDB_G0291702		DDB_G0291998	DDB_G0289609	DDB_G0285643	DDB_G0290915	DDB_G0292830	DDB_G0292962	DDB_G0293786	DDB_G0288515	DDB_G0289537
DDB_G0291522	DDB_G0284057	DDB_G0291658		DDB_G0291982	DDB_G0289555	DDB_G0285477	DDB_G0290799	DDB_G0292790	DDB_G0292958	DDB_G0293708	DDB_G0287953	DDB_G0289479
DDB_G0291428	DDB_G0283813	DDB_G0291640		DDB_G0291938	DDB_G0289523	DDB_G0285475	DDB_G0290657	DDB_G0292788	DDB_G0292890	DDB_G0293706	DDB_G0287529	DDB_G0289365
DDB_G0291249	DDB_G0283791	DDB_G0291638		DDB_G0291902	DDB_G0289443	DDB_G0284783	DDB_G0290577	DDB_G0292734	DDB_G0292844	DDB_G0293696	DDB_G0287231	DDB_G0289209
DDB_G0291205	DDB_G0283645	DDB_G0291608		DDB_G0291844	DDB_G0289347	DDB_G0284465	DDB_G0290271	DDB_G0292694	DDB_G0292828	DDB_G0293618	DDB_G0287151	DDB_G0289147
DDB_G0291139	DDB_G0283613	DDB_G0291554		DDB_G0291808	DDB_G0289267	DDB_G0284353	DDB_G0290167	DDB_G0292674	DDB_G0292826	DDB_G0293596	DDB_G0286781	DDB_G0288937
DDB_G0291105	DDB_G0283611	DDB_G0291544		DDB_G0291796	DDB_G0289265	DDB_G0283961	DDB_G0290125	DDB_G0292626	DDB_G0292816	DDB_G0293594	DDB_G0286779	DDB_G0288929
DDB_G0291053	DDB_G0283451	DDB_G0291428		DDB_G0291720	DDB_G0289069	DDB_G0283935	DDB_G0290055	DDB_G0292620	DDB_G0292782	DDB_G0293564	DDB_G0286687	DDB_G0288903
DDB_G0291035	DDB_G0283305	DDB_G0291388		DDB_G0291646	DDB_G0288877	DDB_G0283839	DDB_G0289929	DDB_G0292616	DDB_G0292772	DDB_G0293544	DDB_G0286663	DDB_G0288541
DDB_G0290993	DDB_G0283153	DDB_G0291249		DDB_G0291632	DDB_G0288871	DDB_G0283811	DDB_G0289925	DDB_G0292554	DDB_G0292770	DDB_G0293542	DDB_G0286615	DDB_G0288359
DDB_G0290965	DDB_G0283125	DDB_G0291239		DDB_G0291618	DDB_G0288571	DDB_G0283595	DDB_G0289911	DDB_G0292450	DDB_G0292760	DDB_G0293536	DDB_G0286605	DDB_G0288043
DDB_G0290959	DDB_G0283085	DDB_G0291205		DDB_G0291616	DDB_G0288493	DDB_G0283593	DDB_G0289759	DDB_G0292442	DDB_G0292696	DDB_G0293514	DDB_G0286573	DDB_G0288013
DDB_G0290957	DDB_G0283083	DDB_G0291053		DDB_G0291608	DDB_G0288293	DDB_G0283579	DDB_G0289657	DDB_G0292414	DDB_G0292628	DDB_G0293390	DDB_G0286499	DDB_G0287953
DDB_G0290907	DDB_G0282947	DDB_G0291035		DDB_G0291568	DDB_G0288095	DDB_G0282769	DDB_G0289447	DDB_G0292292	DDB_G0292562	DDB_G0293388	DDB_G0286185	DDB_G0287841
DDB_G0290803	DDB_G0282583	DDB_G0290965		DDB_G0291544	DDB_G0288033	DDB_G0282573	DDB_G0289351	DDB_G0292274	DDB_G0292560	DDB_G0293374	DDB_G0286061	DDB_G0287763
DDB_G0290753	DDB_G0282121	DDB_G0290923		DDB_G0291522	DDB_G0287659	DDB_G0282411	DDB_G0289267	DDB_G0292202	DDB_G0292546	DDB_G0293360	DDB_G0285867	DDB_G0287707
DDB_G0290667	DDB_G0282107	DDB_G0290907		DDB_G0291253	DDB_G0287469	DDB_G0282365	DDB_G0289229	DDB_G0292192	DDB_G0292526	DDB_G0293346	DDB_G0285863	DDB_G0287633
DDB_G0290607	DDB_G0281583	DDB_G0290743		DDB_G0291251	DDB_G0287341	DDB_G0282183	DDB_G0289145	DDB_G0292148	DDB_G0292520	DDB_G0293340	DDB_G0285697	DDB_G0287529
DDB_G0290595	DDB_G0281345	DDB_G0290727		DDB_G0291181	DDB_G0287269	DDB_G0282069	DDB_G0289143	DDB_G0292130	DDB_G0292470	DDB_G0293312	DDB_G0285659	DDB_G0287231
DDB_G0290521	DDB_G0280709	DDB_G0290667		DDB_G0291147	DDB_G0287255	DDB_G0281747	DDB_G0288723	DDB_G0292118	DDB_G0292436	DDB_G0293302	DDB_G0285593	DDB_G0286905
DDB_G0290505	DDB_G0280689	DDB_G0290625		DDB_G0291005	DDB_G0287185	DDB_G0281515	DDB_G0288645	DDB_G0292066	DDB_G0292340	DDB_G0293276	DDB_G0285553	DDB_G0286839
DDB_G0290471	DDB_G0280557	DDB_G0290613		DDB_G0290859	DDB_G0287061	DDB_G0281401	DDB_G0288571	DDB_G0292032	DDB_G0292214	DDB_G0293258	DDB_G0285467	DDB_G0286781
DDB_G0290461	DDB_G0279681	DDB_G0290595		DDB_G0290855	DDB_G0286943	DDB_G0281161	DDB_G0288523	DDB_G0292030	DDB_G0292134	DDB_G0293246	DDB_G0285399	DDB_G0286779
DDB_G0290371	DDB_G0279567	DDB_G0290579		DDB_G0290743	DDB_G0286917	DDB_G0281083	DDB_G0288367	DDB_G0291918	DDB_G0292112	DDB_G0293234	DDB_G0285283	DDB_G0286687
DDB_G0290293	DDB_G0278385	DDB_G0290521		DDB_G0290737	DDB_G0286847	DDB_G0280943	DDB_G0287949	DDB_G0291906	DDB_G0292014	DDB_G0293208	DDB_G0284983	DDB_G0286663
DDB_G0290259	DDB_G0277921	DDB_G0290505		DDB_G0290637	DDB_G0286803	DDB_G0280935	DDB_G0287823	DDB_G0291904	DDB_G0291952	DDB_G0293196	DDB_G0284965	DDB_G0286647
DDB_G0290225	DDB_G0277873	DDB_G0290491		DDB_G0290565	DDB_G0286685	DDB_G0280605	DDB_G0287761	DDB_G0291902	DDB_G0291894	DDB_G0293190	DDB_G0284729	DDB_G0286573
DDB_G0290221	DDB_G0277827	DDB_G0290371		DDB_G0290491	DDB_G0286579	DDB_G0280171	DDB_G0287725	DDB_G0291896	DDB_G0291868	DDB_G0293166	DDB_G0284683	DDB_G0286499
DDB_G0290219	DDB_G0277725	DDB_G0290347		DDB_G0290471	DDB_G0286335	DDB_G0280047	DDB_G0287699	DDB_G0291842	DDB_G0291844	DDB_G0293138	DDB_G0284675	DDB_G0286475
DDB_G0290153	DDB_G0277025	DDB_G0290293		DDB_G0290415	DDB_G0286245	DDB_G0279951	DDB_G0287619	DDB_G0291806	DDB_G0291838	DDB_G0293136	DDB_G0284529	DDB_G0286185
DDB_G0290109	DDB_G0277001	DDB_G0290263		DDB_G0290405	DDB_G0286169	DDB_G0279897	DDB_G0287463	DDB_G0291802	DDB_G0291818	DDB_G0293102	DDB_G0284527	DDB_G0286061
DDB_G0290107	DDB_G0276993	DDB_G0290221		DDB_G0290377	DDB_G0286141	DDB_G0279727	DDB_G0287199	DDB_G0291740	DDB_G0291760	DDB_G0293082	DDB_G0284415	DDB_G0285863
DDB_G0290073	DDB_G0276969	DDB_G0290219		DDB_G0290371	DDB_G0286119	DDB_G0279721	DDB_G0287193	DDB_G0291702	DDB_G0291752	DDB_G0293070	DDB_G0284345	DDB_G0285697
DDB_G0290057	DDB_G0276919	DDB_G0290215		DDB_G0290365	DDB_G0285989	DDB_G0279705	DDB_G0287185	DDB_G0291662	DDB_G0291738	DDB_G0293056	DDB_G0284199	DDB_G0285553
DDB_G0289917	DDB_G0276835	DDB_G0290191		DDB_G0290347	DDB_G0285965	DDB_G0279505	DDB_G0287087	DDB_G0291616	DDB_G0291724	DDB_G0293050	DDB_G0284109	DDB_G0285467
DDB_G0289899	DDB_G0276651	DDB_G0290153		DDB_G0290243	DDB_G0285959	DDB_G0279499	DDB_G0287085	DDB_G0291586	DDB_G0291714	DDB_G0293048	DDB_G0283975	DDB_G0285455
DDB_G0289871	DDB_G0275827	DDB_G0290109		DDB_G0290233	DDB_G0285845	DDB_G0279315	DDB_G0286929	DDB_G0291544	DDB_G0291694	DDB_G0293010	DDB_G0283693	DDB_G0285283
DDB_G0289795	DDB_G0275745	DDB_G0290107		DDB_G0290219	DDB_G0285833	DDB_G0279131	DDB_G0286857	DDB_G0291534	DDB_G0291674	DDB_G0293008	DDB_G0283691	DDB_G0285259
DDB_G0289787	DDB_G0275689	DDB_G0290073		DDB_G0290161	DDB_G0285643	DDB_G0278997	DDB_G0286847	DDB_G0291488	DDB_G0291668	DDB_G0293002	DDB_G0283675	DDB_G0285159
DDB_G0289651	DDB_G0275551	DDB_G0290057		DDB_G0290107	DDB_G0285589	DDB_G0278873	DDB_G0286821	DDB_G0291436	DDB_G0291666	DDB_G0292996	DDB_G0283515	DDB_G0284983
DDB_G0289625	DDB_G0275457	DDB_G0289997		DDB_G0289945	DDB_G0285511	DDB_G0278489	DDB_G0286795	DDB_G0291434	DDB_G0291664	DDB_G0292976	DDB_G0283511	DDB_G0284965
DDB_G0289577	DDB_G0275439	DDB_G0289977		DDB_G0289925	DDB_G0285167	DDB_G0277723	DDB_G0286767	DDB_G0291396	DDB_G0291622	DDB_G0292968	DDB_G0283501	DDB_G0284959
DDB_G0289553	DDB_G0275327	DDB_G0289945		DDB_G0289915	DDB_G0285113	DDB_G0277577	DDB_G0286743	DDB_G0291378	DDB_G0291618	DDB_G0292962	DDB_G0283421	DDB_G0284683
DDB_G0289543	DDB_G0275171	DDB_G0289925		DDB_G0289885	DDB_G0285023	DDB_G0277469	DDB_G0286589	DDB_G0291368	DDB_G0291602	DDB_G0292960	DDB_G0282747	DDB_G0284529
DDB_G0289505	DDB_G0274991	DDB_G0289899		DDB_G0289835	DDB_G0284941	DDB_G0277395	DDB_G0286061	DDB_G0291360	DDB_G0291530	DDB_G0292958	DDB_G0282377	DDB_G0284351
DDB_G0289443	DDB_G0274391	DDB_G0289879		DDB_G0289731	DDB_G0284885	DDB_G0277309	DDB_G0286045	DDB_G0291291	DDB_G0291516	DDB_G0292880	DDB_G0282365	DDB_G0284345
DDB_G0289347	DDB_G0274321	DDB_G0289869		DDB_G0289695	DDB_G0284843	DDB_G0276905	DDB_G0286025	DDB_G0291187	DDB_G0291514	DDB_G0292868	DDB_G0282265	DDB_G0284259
DDB_G0289329	DDB_G0274291	DDB_G0289835		DDB_G0289693	DDB_G0284647	DDB_G0276683	DDB_G0285983	DDB_G0291183	DDB_G0291261	DDB_G0292844	DDB_G0281951	DDB_G0284109
DDB_G0289277	DDB_G0274099	DDB_G0289825		DDB_G0289657	DDB_G0284579	DDB_G0276651	DDB_G0285965	DDB_G0291175	DDB_G0291171	DDB_G0292828	DDB_G0281895	DDB_G0283691
DDB_G0289275	DDB_G0273079	DDB_G0289819		DDB_G0289605	DDB_G0284527	DDB_G0275535	DDB_G0285959	DDB_G0291163	DDB_G0291169	DDB_G0292824	DDB_G0281689	DDB_G0283613
DDB_G0289253	DDB_G0272919	DDB_G0289795		DDB_G0289553	DDB_G0284363	DDB_G0275429	DDB_G0285859	DDB_G0291107	DDB_G0291123	DDB_G0292784	DDB_G0281671	DDB_G0283515
DDB_G0289205	DDB_G0272827	DDB_G0289787		DDB_G0289543	DDB_G0284315	DDB_G0274631	DDB_G0285669	DDB_G0291095	DDB_G0291059	DDB_G0292772	DDB_G0281507	DDB_G0283511
DDB_G0289151	DDB_G0272094	DDB_G0289729		DDB_G0289329	DDB_G0284095	DDB_G0274353	DDB_G0285633	DDB_G0291029	DDB_G0291041	DDB_G0292770	DDB_G0281417	DDB_G0283503
DDB_G0289145	DDB_G0271876	DDB_G0289725		DDB_G0289189	DDB_G0284057	DDB_G0274347	DDB_G0285555	DDB_G0290987	DDB_G0291039	DDB_G0292746	DDB_G0281361	DDB_G0283501
DDB_G0289143	DDB_G0271852	DDB_G0289695		DDB_G0289143	DDB_G0284025	DDB_G0273167	DDB_G0285511	DDB_G0290787	DDB_G0290991	DDB_G0292736	DDB_G0281039	DDB_G0283497
DDB_G0289115	DDB_G0271696	DDB_G0289681		DDB_G0289121	DDB_G0283991	DDB_G0273033	DDB_G0285447	DDB_G0290709	DDB_G0290965	DDB_G0292732	DDB_G0281017	DDB_G0283469
DDB_G0289093	DDB_G0271510	DDB_G0289641		DDB_G0289099	DDB_G0283887	DDB_G0272929	DDB_G0285431	DDB_G0290647	DDB_G0290941	DDB_G0292714	DDB_G0281007	DDB_G0283421
DDB_G0289073	DDB_G0270468	DDB_G0289631		DDB_G0288985	DDB_G0283693	DDB_G0272881	DDB_G0285203	DDB_G0290625	DDB_G0290935	DDB_G0292696	DDB_G0281001	DDB_G0283295
DDB_G0289051	DDB_G0270000	DDB_G0289605		DDB_G0288919	DDB_G0283645	DDB_G0272158	DDB_G0285191	DDB_G0290577	DDB_G0290915	DDB_G0292676	DDB_G0280999	DDB_G0282791
DDB_G0289013	DDB_G0269940	DDB_G0289577		DDB_G0288869	DDB_G0283611	DDB_G0272128	DDB_G0285115	DDB_G0290569	DDB_G0290855	DDB_G0292636	DDB_G0280949	DDB_G0282747
DDB_G0288967	DDB_G0269482	DDB_G0289543		DDB_G0288805	DDB_G0283599	DDB_G0271642	DDB_G0284987	DDB_G0290527	DDB_G0290853	DDB_G0292628	DDB_G0280933	DDB_G0282539
DDB_G0288877	DDB_G0269476	DDB_G0289505		DDB_G0288793	DDB_G0283595	DDB_G0271536	DDB_G0284965	DDB_G0290523	DDB_G0290845	DDB_G0292622	DDB_G0280929	DDB_G0282377
DDB_G0288827	DDB_G0269204	DDB_G0289491		DDB_G0288755	DDB_G0283469	DDB_G0271358	DDB_G0284955	DDB_G0290509	DDB_G0290825	DDB_G0292602	DDB_G0280893	DDB_G0282365
DDB_G0288805	DDB_G0268850	DDB_G0289435		DDB_G0288745	DDB_G0283467	DDB_G0271000	DDB_G0284931	DDB_G0290505	DDB_G0290707	DDB_G0292586	DDB_G0280859	DDB_G0282305
DDB_G0288793	DDB_G0268208	DDB_G0289329		DDB_G0288677	DDB_G0283411	DDB_G0270414	DDB_G0284927	DDB_G0290493	DDB_G0290701	DDB_G0292562	DDB_G0280847	DDB_G0282265
DDB_G0288755	DDB_G0267840	DDB_G0289277		DDB_G0288651	DDB_G0283335	DDB_G0270088	DDB_G0284889	DDB_G0290425	DDB_G0290699	DDB_G0292560	DDB_G0280801	DDB_G0281951
DDB_G0288745	DDB_G0267398	DDB_G0289205		DDB_G0288631	DDB_G0283317	DDB_G0269852	DDB_G0284885	DDB_G0290415	DDB_G0290675	DDB_G0292544	DDB_G0280597	DDB_G0281895
DDB_G0288695		DDB_G0289181		DDB_G0288457	DDB_G0283149	DDB_G0269774	DDB_G0284647	DDB_G0290307	DDB_G0290633	DDB_G0292526	DDB_G0280537	DDB_G0281781
DDB_G0288683		DDB_G0289151		DDB_G0288429	DDB_G0283115	DDB_G0269618	DDB_G0284643	DDB_G0290301	DDB_G0290591	DDB_G0292520	DDB_G0280367	DDB_G0281771
DDB_G0288629		DDB_G0289145		DDB_G0288419	DDB_G0282555	DDB_G0269522	DDB_G0284633	DDB_G0290237	DDB_G0290573	DDB_G0292492	DDB_G0280199	DDB_G0281691
DDB_G0288619		DDB_G0289115		DDB_G0288345	DDB_G0282411	DDB_G0269458	DDB_G0284527	DDB_G0290227	DDB_G0290551	DDB_G0292470	DDB_G0280189	DDB_G0281689
DDB_G0288615		DDB_G0289093		DDB_G0288245	DDB_G0282247	DDB_G0268934	DDB_G0284523	DDB_G0290191	DDB_G0290543	DDB_G0292456	DDB_G0280163	DDB_G0281507
DDB_G0288537		DDB_G0289073		DDB_G0288235	DDB_G0282107	DDB_G0267468	DDB_G0284521	DDB_G0290125	DDB_G0290531	DDB_G0292444	DDB_G0280161	DDB_G0281493
DDB_G0288525		DDB_G0289069		DDB_G0288187	DDB_G0282041	DDB_G0267412	DDB_G0284455	DDB_G0290085	DDB_G0290331	DDB_G0292436	DDB_G0280085	DDB_G0281417
DDB_G0288463		DDB_G0289051		DDB_G0288161	DDB_G0281675	DDB_G0295819	DDB_G0284379	DDB_G0290083	DDB_G0290313	DDB_G0292434	DDB_G0279983	DDB_G0281361
DDB_G0288457		DDB_G0289013		DDB_G0288147	DDB_G0281583	DDB_G0295813	DDB_G0284377	DDB_G0290027	DDB_G0290291	DDB_G0292432	DDB_G0279739	DDB_G0281151
DDB_G0288429		DDB_G0288921		DDB_G0288145	DDB_G0281161	DDB_G0293652	DDB_G0284323	DDB_G0289997	DDB_G0290253	DDB_G0292408	DDB_G0279483	DDB_G0281017
DDB_G0288419		DDB_G0288827		DDB_G0288123	DDB_G0281143	DDB_G0293542	DDB_G0284095	DDB_G0289929	DDB_G0290245	DDB_G0292384	DDB_G0278881	DDB_G0281013
DDB_G0288307		DDB_G0288825		DDB_G0288043	DDB_G0280981	DDB_G0293450	DDB_G0284023	DDB_G0289925	DDB_G0290189	DDB_G0292336	DDB_G0278823	DDB_G0281011
DDB_G0288235		DDB_G0288793		DDB_G0288013	DDB_G0280943	DDB_G0293288	DDB_G0283877	DDB_G0289911	DDB_G0290153	DDB_G0292326	DDB_G0278731	DDB_G0281007
DDB_G0288233		DDB_G0288695		DDB_G0288009	DDB_G0280941	DDB_G0293162	DDB_G0283797	DDB_G0289899	DDB_G0290079	DDB_G0292312	DDB_G0278645	DDB_G0281001
DDB_G0288221		DDB_G0288683		DDB_G0287971	DDB_G0280935	DDB_G0293122	DDB_G0283377	DDB_G0289869	DDB_G0290071	DDB_G0292294	DDB_G0277853	DDB_G0280999
DDB_G0288219		DDB_G0288677		DDB_G0287959	DDB_G0280865	DDB_G0292560	DDB_G0283121	DDB_G0289867	DDB_G0290055	DDB_G0292292	DDB_G0277317	DDB_G0280949
DDB_G0288159		DDB_G0288641		DDB_G0287955	DDB_G0280863	DDB_G0292526	DDB_G0283073	DDB_G0289717	DDB_G0290005	DDB_G0292288	DDB_G0277187	DDB_G0280933
DDB_G0288147		DDB_G0288629		DDB_G0287833	DDB_G0280751	DDB_G0292436	DDB_G0283067	DDB_G0289621	DDB_G0289953	DDB_G0292214	DDB_G0277153	DDB_G0280929
DDB_G0288123		DDB_G0288619		DDB_G0287663	DDB_G0280723	DDB_G0291896	DDB_G0282943	DDB_G0289605	DDB_G0289889	DDB_G0292204	DDB_G0277045	DDB_G0280925
DDB_G0288103		DDB_G0288615		DDB_G0287657	DDB_G0280691	DDB_G0291616	DDB_G0282935	DDB_G0289595	DDB_G0289887	DDB_G0292186	DDB_G0276869	DDB_G0280919
DDB_G0287971		DDB_G0288571		DDB_G0287521	DDB_G0280689	DDB_G0291524	DDB_G0282807	DDB_G0289585	DDB_G0289861	DDB_G0292168	DDB_G0276761	DDB_G0280893
DDB_G0287969		DDB_G0288525		DDB_G0287515	DDB_G0280605	DDB_G0291123	DDB_G0282761	DDB_G0289571	DDB_G0289825	DDB_G0292154	DDB_G0276735	DDB_G0280847
DDB_G0287955		DDB_G0288473		DDB_G0287221	DDB_G0280601	DDB_G0291075	DDB_G0282619	DDB_G0289555	DDB_G0289781	DDB_G0292140	DDB_G0276729	DDB_G0280751
DDB_G0287925		DDB_G0288463		DDB_G0287133	DDB_G0280581	DDB_G0290651	DDB_G0282475	DDB_G0289553	DDB_G0289767	DDB_G0292134	DDB_G0276705	DDB_G0280597
DDB_G0287879		DDB_G0288417		DDB_G0287085	DDB_G0280461	DDB_G0290625	DDB_G0282209	DDB_G0289497	DDB_G0289757	DDB_G0292104	DDB_G0276245	DDB_G0280537
DDB_G0287833		DDB_G0288383		DDB_G0287047	DDB_G0280437	DDB_G0290557	DDB_G0282187	DDB_G0289447	DDB_G0289725	DDB_G0292094	DDB_G0276231	DDB_G0280367
DDB_G0287807		DDB_G0288345		DDB_G0287017	DDB_G0280353	DDB_G0290527	DDB_G0281993	DDB_G0289427	DDB_G0289687	DDB_G0292028	DDB_G0275785	DDB_G0280313
DDB_G0287695		DDB_G0288343		DDB_G0286985	DDB_G0280307	DDB_G0290505	DDB_G0281911	DDB_G0289421	DDB_G0289669	DDB_G0292016	DDB_G0275515	DDB_G0280235
DDB_G0287657		DDB_G0288307		DDB_G0286889	DDB_G0280181	DDB_G0290191	DDB_G0281833	DDB_G0289357	DDB_G0289655	DDB_G0291994	DDB_G0275411	DDB_G0280199
DDB_G0287597		DDB_G0288249		DDB_G0286855	DDB_G0280103	DDB_G0289997	DDB_G0281827	DDB_G0289347	DDB_G0289561	DDB_G0291988	DDB_G0275195	DDB_G0280189
DDB_G0287229		DDB_G0288159		DDB_G0286657	DDB_G0280049	DDB_G0289923	DDB_G0281493	DDB_G0289341	DDB_G0289527	DDB_G0291980	DDB_G0275087	DDB_G0280163
DDB_G0287219		DDB_G0288113		DDB_G0286629	DDB_G0280047	DDB_G0289899	DDB_G0281387	DDB_G0289229	DDB_G0289517	DDB_G0291966	DDB_G0274801	DDB_G0280161
DDB_G0287133		DDB_G0288103		DDB_G0286583	DDB_G0279799	DDB_G0289555	DDB_G0281327	DDB_G0289215	DDB_G0289513	DDB_G0291928	DDB_G0274707	DDB_G0280085
DDB_G0287085		DDB_G0288033		DDB_G0286411	DDB_G0279783	DDB_G0289443	DDB_G0281105	DDB_G0289201	DDB_G0289487	DDB_G0291926	DDB_G0274659	DDB_G0279915
DDB_G0286947		DDB_G0287971		DDB_G0286357	DDB_G0279713	DDB_G0289367	DDB_G0280941	DDB_G0289159	DDB_G0289459	DDB_G0291910	DDB_G0274451	DDB_G0279739
DDB_G0286935		DDB_G0287969		DDB_G0286243	DDB_G0279671	DDB_G0289347	DDB_G0280863	DDB_G0289145	DDB_G0289443	DDB_G0291908	DDB_G0274387	DDB_G0279435
DDB_G0286901		DDB_G0287955		DDB_G0286227	DDB_G0279617	DDB_G0289265	DDB_G0280703	DDB_G0289047	DDB_G0289429	DDB_G0291894	DDB_G0274309	DDB_G0279337
DDB_G0286897		DDB_G0287939		DDB_G0286191	DDB_G0279473	DDB_G0289121	DDB_G0280693	DDB_G0288871	DDB_G0289367	DDB_G0291868	DDB_G0274261	DDB_G0279289
DDB_G0286837		DDB_G0287935		DDB_G0286175	DDB_G0279411	DDB_G0288877	DDB_G0280601	DDB_G0288833	DDB_G0289329	DDB_G0291856	DDB_G0274173	DDB_G0279259
DDB_G0286789		DDB_G0287925		DDB_G0286145	DDB_G0279357	DDB_G0288871	DDB_G0280481	DDB_G0288723	DDB_G0289271	DDB_G0291842	DDB_G0273229	DDB_G0278881
DDB_G0286765		DDB_G0287911		DDB_G0286143	DDB_G0279337	DDB_G0288697	DDB_G0280461	DDB_G0288667	DDB_G0289267	DDB_G0291838	DDB_G0273091	DDB_G0278873
DDB_G0286659		DDB_G0287879		DDB_G0286129	DDB_G0279249	DDB_G0288377	DDB_G0280437	DDB_G0288645	DDB_G0289209	DDB_G0291824	DDB_G0273077	DDB_G0278823
DDB_G0286657		DDB_G0287807		DDB_G0286121	DDB_G0279247	DDB_G0288331	DDB_G0280375	DDB_G0288639	DDB_G0289167	DDB_G0291818	DDB_G0272927	DDB_G0278731
DDB_G0286587		DDB_G0287699		DDB_G0285985	DDB_G0279119	DDB_G0288185	DDB_G0280183	DDB_G0288597	DDB_G0289119	DDB_G0291814	DDB_G0272522	DDB_G0278645
DDB_G0286585		DDB_G0287597		DDB_G0285943	DDB_G0278951	DDB_G0288159	DDB_G0280181	DDB_G0288559	DDB_G0289069	DDB_G0291806	DDB_G0272376	DDB_G0278017
DDB_G0286411		DDB_G0287521		DDB_G0285939	DDB_G0278765	DDB_G0288033	DDB_G0280173	DDB_G0288547	DDB_G0289043	DDB_G0291782	DDB_G0272316	DDB_G0277853
DDB_G0286353		DDB_G0287465		DDB_G0285927	DDB_G0278541	DDB_G0287819	DDB_G0280121	DDB_G0288309	DDB_G0289039	DDB_G0291752	DDB_G0272218	DDB_G0277741
DDB_G0286321		DDB_G0287463		DDB_G0285903	DDB_G0278459	DDB_G0287355	DDB_G0280049	DDB_G0288211	DDB_G0288975	DDB_G0291738	DDB_G0272188	DDB_G0277317
DDB_G0286283		DDB_G0287405		DDB_G0285807	DDB_G0278229	DDB_G0287341	DDB_G0280013	DDB_G0288189	DDB_G0288955	DDB_G0291714	DDB_G0272146	DDB_G0277275
DDB_G0286243		DDB_G0287359		DDB_G0285637	DDB_G0277815	DDB_G0287113	DDB_G0279815	DDB_G0288163	DDB_G0288877	DDB_G0291710	DDB_G0271904	DDB_G0277187
DDB_G0286217		DDB_G0287341		DDB_G0285583	DDB_G0277567	DDB_G0287095	DDB_G0279799	DDB_G0288159	DDB_G0288819	DDB_G0291694	DDB_G0271824	DDB_G0277153
DDB_G0286173		DDB_G0287239		DDB_G0285555	DDB_G0277325	DDB_G0287061	DDB_G0279713	DDB_G0288129	DDB_G0288797	DDB_G0291674	DDB_G0271822	DDB_G0277089
DDB_G0286169		DDB_G0287087		DDB_G0285551	DDB_G0277105	DDB_G0286943	DDB_G0279593	DDB_G0288059	DDB_G0288791	DDB_G0291666	DDB_G0271718	DDB_G0277045
DDB_G0286153		DDB_G0287017		DDB_G0285535	DDB_G0276657	DDB_G0286925	DDB_G0279375	DDB_G0288033	DDB_G0288745	DDB_G0291610	DDB_G0271716	DDB_G0277001
DDB_G0286145		DDB_G0286947		DDB_G0285527	DDB_G0276225	DDB_G0286917	DDB_G0279249	DDB_G0287999	DDB_G0288739	DDB_G0291604	DDB_G0271700	DDB_G0276869
DDB_G0286143		DDB_G0286907		DDB_G0285421	DDB_G0276149	DDB_G0286685	DDB_G0279151	DDB_G0287983	DDB_G0288713	DDB_G0291586	DDB_G0271110	DDB_G0276761
DDB_G0286129		DDB_G0286837		DDB_G0285419	DDB_G0275895	DDB_G0286679	DDB_G0279103	DDB_G0287885	DDB_G0288711	DDB_G0291574	DDB_G0271098	DDB_G0276735
DDB_G0286119		DDB_G0286789		DDB_G0285215	DDB_G0275745	DDB_G0286387	DDB_G0278801	DDB_G0287847	DDB_G0288691	DDB_G0291572	DDB_G0270912	DDB_G0276729
DDB_G0286093		DDB_G0286765		DDB_G0285161	DDB_G0275631	DDB_G0286245	DDB_G0278729	DDB_G0287819	DDB_G0288681	DDB_G0291514	DDB_G0270878	DDB_G0276615
DDB_G0286073		DDB_G0286659		DDB_G0285103	DDB_G0275439	DDB_G0286141	DDB_G0278521	DDB_G0287815	DDB_G0288661	DDB_G0291492	DDB_G0270582	DDB_G0276245
DDB_G0285995		DDB_G0286657		DDB_G0285081	DDB_G0275341	DDB_G0286009	DDB_G0278471	DDB_G0287765	DDB_G0288631	DDB_G0291474	DDB_G0270426	DDB_G0276231
DDB_G0285965		DDB_G0286587		DDB_G0284979	DDB_G0275295	DDB_G0285989	DDB_G0278317	DDB_G0287725	DDB_G0288623	DDB_G0291430	DDB_G0270342	DDB_G0275913
DDB_G0285939		DDB_G0286585		DDB_G0284975	DDB_G0275233	DDB_G0285861	DDB_G0278227	DDB_G0287619	DDB_G0288571	DDB_G0291428	DDB_G0270282	DDB_G0275785
DDB_G0285911		DDB_G0286353		DDB_G0284869	DDB_G0275063	DDB_G0285845	DDB_G0278151	DDB_G0287525	DDB_G0288531	DDB_G0291396	DDB_G0270162	DDB_G0275685
DDB_G0285819		DDB_G0286321		DDB_G0284759	DDB_G0274751	DDB_G0285811	DDB_G0278079	DDB_G0287515	DDB_G0288515	DDB_G0291378	DDB_G0269914	DDB_G0275599
DDB_G0285791		DDB_G0286283		DDB_G0284669	DDB_G0274747	DDB_G0285167	DDB_G0278009	DDB_G0287459	DDB_G0288469	DDB_G0291356	DDB_G0269886	DDB_G0275579
DDB_G0285721		DDB_G0286243		DDB_G0284613	DDB_G0274735	DDB_G0285023	DDB_G0277965	DDB_G0287383	DDB_G0288433	DDB_G0291344	DDB_G0269674	DDB_G0275515
DDB_G0285617		DDB_G0286217		DDB_G0284559	DDB_G0274679	DDB_G0284843	DDB_G0277897	DDB_G0287361	DDB_G0288419	DDB_G0291340	DDB_G0269618	DDB_G0275437
DDB_G0285615		DDB_G0286191		DDB_G0284531	DDB_G0274641	DDB_G0284541	DDB_G0277799	DDB_G0287353	DDB_G0288377	DDB_G0291332	DDB_G0269092	DDB_G0275259
DDB_G0285535		DDB_G0286175		DDB_G0284517	DDB_G0274559	DDB_G0284479	DDB_G0277675	DDB_G0287341	DDB_G0288363	DDB_G0291233	DDB_G0269078	DDB_G0275195
DDB_G0285517		DDB_G0286173		DDB_G0284485	DDB_G0274535	DDB_G0284441	DDB_G0277627	DDB_G0287313	DDB_G0288361	DDB_G0291197	DDB_G0269008	DDB_G0275087
DDB_G0285485		DDB_G0286169		DDB_G0284449	DDB_G0274369	DDB_G0284057	DDB_G0277413	DDB_G0287297	DDB_G0288331	DDB_G0291165	DDB_G0268784	DDB_G0275039
DDB_G0285431		DDB_G0286165		DDB_G0284441	DDB_G0274299	DDB_G0284025	DDB_G0277377	DDB_G0287295	DDB_G0288307	DDB_G0291145	DDB_G0268640	DDB_G0275025
DDB_G0285423		DDB_G0286153		DDB_G0284415	DDB_G0274119	DDB_G0283887	DDB_G0277325	DDB_G0287281	DDB_G0288231	DDB_G0291139	DDB_G0268518	DDB_G0274801
DDB_G0285421		DDB_G0286143		DDB_G0284373	DDB_G0273281	DDB_G0283693	DDB_G0277289	DDB_G0287279	DDB_G0288223	DDB_G0291133	DDB_G0268214	DDB_G0274707
DDB_G0285343		DDB_G0286093		DDB_G0284353	DDB_G0273153	DDB_G0283689	DDB_G0277269	DDB_G0287213	DDB_G0288153	DDB_G0291127	DDB_G0268196	DDB_G0274591
DDB_G0285215		DDB_G0285995		DDB_G0284287	DDB_G0273083	DDB_G0283655	DDB_G0277233	DDB_G0287193	DDB_G0288029	DDB_G0291123	DDB_G0268136	DDB_G0274451
DDB_G0285203		DDB_G0285965		DDB_G0284251	DDB_G0272833	DDB_G0283645	DDB_G0277105	DDB_G0287153	DDB_G0287991	DDB_G0291121	DDB_G0267790	DDB_G0274309
DDB_G0285043		DDB_G0285939		DDB_G0284177	DDB_G0272795	DDB_G0283611	DDB_G0277063	DDB_G0287151	DDB_G0287975	DDB_G0291117		DDB_G0274261
DDB_G0285023		DDB_G0285933		DDB_G0284151	DDB_G0272742	DDB_G0283599	DDB_G0276907	DDB_G0287085	DDB_G0287959	DDB_G0291107		DDB_G0274257
DDB_G0284931		DDB_G0285927		DDB_G0284137	DDB_G0272568	DDB_G0283575	DDB_G0276839	DDB_G0287073	DDB_G0287955	DDB_G0291073		DDB_G0274173
DDB_G0284927		DDB_G0285819		DDB_G0284063	DDB_G0272562	DDB_G0283555	DDB_G0276761	DDB_G0287023	DDB_G0287899	DDB_G0291045		DDB_G0274099
DDB_G0284925		DDB_G0285807		DDB_G0284049	DDB_G0272522	DDB_G0283149	DDB_G0276571	DDB_G0286943	DDB_G0287873	DDB_G0291027		DDB_G0273229
DDB_G0284779		DDB_G0285791		DDB_G0283845	DDB_G0272504	DDB_G0282895	DDB_G0276563	DDB_G0286905	DDB_G0287813	DDB_G0291009		DDB_G0273077
DDB_G0284729		DDB_G0285721		DDB_G0283813	DDB_G0272180	DDB_G0282715	DDB_G0276403	DDB_G0286887	DDB_G0287791	DDB_G0291007		DDB_G0272927
DDB_G0284619		DDB_G0285633		DDB_G0283811	DDB_G0272128	DDB_G0282483	DDB_G0275933	DDB_G0286857	DDB_G0287719	DDB_G0290985		DDB_G0272564
DDB_G0284565		DDB_G0285623		DDB_G0283791	DDB_G0271908	DDB_G0282381	DDB_G0275665	DDB_G0286847	DDB_G0287701	DDB_G0290971		DDB_G0272530
DDB_G0284559		DDB_G0285551		DDB_G0283679	DDB_G0271894	DDB_G0282247	DDB_G0275457	DDB_G0286841	DDB_G0287691	DDB_G0290941		DDB_G0272522
DDB_G0284531		DDB_G0285527		DDB_G0283661	DDB_G0271534	DDB_G0282107	DDB_G0275419	DDB_G0286799	DDB_G0287681	DDB_G0290919		DDB_G0272420
DDB_G0284523		DDB_G0285525		DDB_G0283629	DDB_G0271080	DDB_G0282041	DDB_G0275157	DDB_G0286741	DDB_G0287655	DDB_G0290915		DDB_G0272376
DDB_G0284505		DDB_G0285485		DDB_G0283613	DDB_G0270926	DDB_G0281997	DDB_G0275105	DDB_G0286693	DDB_G0287599	DDB_G0290907		DDB_G0272316
DDB_G0284449		DDB_G0285475		DDB_G0283609	DDB_G0270796	DDB_G0281691	DDB_G0274921	DDB_G0286499	DDB_G0287597	DDB_G0290897		DDB_G0272306
DDB_G0284413		DDB_G0285431		DDB_G0283451	DDB_G0270474	DDB_G0281673	DDB_G0274825	DDB_G0286299	DDB_G0287595	DDB_G0290885		DDB_G0272230
DDB_G0284365		DDB_G0285423		DDB_G0283323	DDB_G0270454	DDB_G0281583	DDB_G0274781	DDB_G0286253	DDB_G0287581	DDB_G0290853		DDB_G0272224
DDB_G0284361		DDB_G0285411		DDB_G0283281	DDB_G0270414	DDB_G0281143	DDB_G0274741	DDB_G0286249	DDB_G0287569	DDB_G0290823		DDB_G0272218
DDB_G0284359		DDB_G0285343		DDB_G0283263	DDB_G0270362	DDB_G0281031	DDB_G0274735	DDB_G0286245	DDB_G0287549	DDB_G0290799		DDB_G0272146
DDB_G0284353		DDB_G0285215		DDB_G0283197	DDB_G0270342	DDB_G0280981	DDB_G0274677	DDB_G0286207	DDB_G0287547	DDB_G0290777		DDB_G0272072
DDB_G0284331		DDB_G0285203		DDB_G0283125	DDB_G0270218	DDB_G0280961	DDB_G0274675	DDB_G0286169	DDB_G0287529	DDB_G0290755		DDB_G0271934
DDB_G0284255		DDB_G0285177		DDB_G0283085	DDB_G0270090	DDB_G0280865	DDB_G0274617	DDB_G0286161	DDB_G0287429	DDB_G0290753		DDB_G0271908
DDB_G0284253		DDB_G0285103		DDB_G0283083	DDB_G0270086	DDB_G0280751	DDB_G0274479	DDB_G0286145	DDB_G0287425	DDB_G0290719		DDB_G0271824
DDB_G0284251		DDB_G0285081		DDB_G0283007	DDB_G0269794	DDB_G0280723	DDB_G0274457	DDB_G0286141	DDB_G0287339	DDB_G0290715		DDB_G0271822
DDB_G0284235		DDB_G0285069		DDB_G0282999	DDB_G0269702	DDB_G0280691	DDB_G0274357	DDB_G0286131	DDB_G0287319	DDB_G0290703		DDB_G0271718
DDB_G0284189		DDB_G0285043		DDB_G0282947	DDB_G0269648	DDB_G0280689	DDB_G0274321	DDB_G0286105	DDB_G0287317	DDB_G0290691		DDB_G0271716
DDB_G0284177		DDB_G0285023		DDB_G0282825	DDB_G0269452	DDB_G0280547	DDB_G0274303	DDB_G0286083	DDB_G0287291	DDB_G0290687		DDB_G0271712
DDB_G0284005		DDB_G0284979		DDB_G0282817	DDB_G0269280	DDB_G0280417	DDB_G0274225	DDB_G0286061	DDB_G0287269	DDB_G0290633		DDB_G0271700
DDB_G0283979		DDB_G0284931		DDB_G0282629	DDB_G0269116	DDB_G0280307	DDB_G0274171	DDB_G0285983	DDB_G0287239	DDB_G0290621		DDB_G0271110
DDB_G0283913		DDB_G0284903		DDB_G0282611	DDB_G0268854	DDB_G0280215	DDB_G0274153	DDB_G0285943	DDB_G0287231	DDB_G0290603		DDB_G0271098
DDB_G0283911		DDB_G0284901		DDB_G0282591	DDB_G0268564	DDB_G0280141	DDB_G0274117	DDB_G0285933	DDB_G0287199	DDB_G0290599		DDB_G0270912
DDB_G0283903		DDB_G0284893		DDB_G0282587	DDB_G0268550	DDB_G0280103	DDB_G0273285	DDB_G0285911	DDB_G0287173	DDB_G0290551		DDB_G0270878
DDB_G0283887		DDB_G0284783		DDB_G0282583	DDB_G0268374	DDB_G0279965	DDB_G0273281	DDB_G0285877	DDB_G0287063	DDB_G0290543		DDB_G0270788
DDB_G0283867		DDB_G0284781		DDB_G0282551	DDB_G0267996	DDB_G0279783	DDB_G0273223	DDB_G0285849	DDB_G0286925	DDB_G0290535		DDB_G0270670
DDB_G0283847		DDB_G0284749		DDB_G0282365	DDB_G0267888	DDB_G0279719	DDB_G0273199	DDB_G0285821	DDB_G0286877	DDB_G0290533		DDB_G0270582
DDB_G0283839		DDB_G0284599		DDB_G0282363	DDB_G0267840	DDB_G0279671	DDB_G0273195	DDB_G0285801	DDB_G0286865	DDB_G0290529		DDB_G0270426
DDB_G0283653		DDB_G0284565		DDB_G0282361	DDB_G0267826	DDB_G0279617	DDB_G0273179	DDB_G0285715	DDB_G0286855	DDB_G0290469		DDB_G0270254
DDB_G0283609		DDB_G0284523		DDB_G0282341	DDB_G0267768	DDB_G0279411	DDB_G0273153	DDB_G0285599	DDB_G0286851	DDB_G0290467		DDB_G0270162
DDB_G0283599		DDB_G0284505		DDB_G0282307	DDB_G0267582	DDB_G0279363	DDB_G0273049	DDB_G0285509	DDB_G0286825	DDB_G0290449		DDB_G0270030
DDB_G0283593		DDB_G0284485		DDB_G0282197	DDB_G0267500	DDB_G0279337	DDB_G0272997	DDB_G0285489	DDB_G0286787	DDB_G0290401		DDB_G0269914
DDB_G0283571		DDB_G0284469		DDB_G0282183	DDB_G0289229	DDB_G0279247	DDB_G0272879	DDB_G0285447	DDB_G0286781	DDB_G0290397		DDB_G0269772
DDB_G0283549		DDB_G0284461		DDB_G0282121	DDB_G0289057	DDB_G0279163	DDB_G0272855	DDB_G0285389	DDB_G0286649	DDB_G0290381		DDB_G0269748
DDB_G0283547		DDB_G0284441		DDB_G0282089	DDB_G0287199	DDB_G0278893	DDB_G0272841	DDB_G0285371	DDB_G0286647	DDB_G0290373		DDB_G0269674
DDB_G0283469		DDB_G0284413		DDB_G0282069		DDB_G0278765	DDB_G0272833	DDB_G0285323	DDB_G0286623	DDB_G0290371		DDB_G0269092
DDB_G0283467		DDB_G0284373		DDB_G0281997		DDB_G0278459	DDB_G0272758	DDB_G0285245	DDB_G0286615	DDB_G0290367		DDB_G0269078
DDB_G0283437		DDB_G0284365		DDB_G0281983		DDB_G0278431	DDB_G0272678	DDB_G0285205	DDB_G0286607	DDB_G0290341		DDB_G0269008
DDB_G0283427		DDB_G0284359		DDB_G0281979		DDB_G0278117	DDB_G0272576	DDB_G0285183	DDB_G0286605	DDB_G0290333		DDB_G0268784
DDB_G0283345		DDB_G0284353		DDB_G0281971		DDB_G0278069	DDB_G0272568	DDB_G0285135	DDB_G0286603	DDB_G0290331		DDB_G0268558
DDB_G0283317		DDB_G0284331		DDB_G0281917		DDB_G0277695	DDB_G0272476	DDB_G0285073	DDB_G0286593	DDB_G0290329		DDB_G0268472
DDB_G0283265		DDB_G0284255		DDB_G0281889		DDB_G0277503	DDB_G0272454	DDB_G0285047	DDB_G0286591	DDB_G0290325		DDB_G0268214
DDB_G0283197		DDB_G0284253		DDB_G0281857		DDB_G0277115	DDB_G0272342	DDB_G0285029	DDB_G0286589	DDB_G0290323		DDB_G0268196
DDB_G0282989		DDB_G0284251		DDB_G0281781		DDB_G0277017	DDB_G0272324	DDB_G0285027	DDB_G0286573	DDB_G0290307		DDB_G0268114
DDB_G0282927		DDB_G0284235		DDB_G0281753		DDB_G0276835	DDB_G0272306	DDB_G0285023	DDB_G0286559	DDB_G0290301		DDB_G0267898
DDB_G0282791		DDB_G0284189		DDB_G0281497		DDB_G0276759	DDB_G0272196	DDB_G0284955	DDB_G0286515	DDB_G0290299		DDB_G0267888
DDB_G0282769		DDB_G0284137		DDB_G0281445		DDB_G0276657	DDB_G0272180	DDB_G0284949	DDB_G0286507	DDB_G0290291		DDB_G0267790
DDB_G0282647		DDB_G0284095		DDB_G0281345		DDB_G0276331	DDB_G0272034	DDB_G0284941	DDB_G0286485	DDB_G0290259		DDB_G0267550
DDB_G0282629		DDB_G0284089		DDB_G0281181		DDB_G0276215	DDB_G0271854	DDB_G0284885	DDB_G0286467	DDB_G0290257		DDB_G0267546
DDB_G0282555		DDB_G0284063		DDB_G0281075		DDB_G0275843	DDB_G0271850	DDB_G0284863	DDB_G0286381	DDB_G0290253		DDB_G0267524
DDB_G0282533		DDB_G0283989		DDB_G0281025		DDB_G0275631	DDB_G0271832	DDB_G0284843	DDB_G0286379	DDB_G0290243		DDB_G0267438
DDB_G0282419		DDB_G0283979		DDB_G0280957		DDB_G0275441	DDB_G0271572	DDB_G0284809	DDB_G0286369	DDB_G0290225		DDB_G0267378
DDB_G0282411		DDB_G0283955		DDB_G0280953		DDB_G0275439	DDB_G0271290	DDB_G0284777	DDB_G0286351	DDB_G0290189
DDB_G0282365		DDB_G0283913		DDB_G0280951		DDB_G0275341	DDB_G0271250	DDB_G0284677	DDB_G0286321	DDB_G0290177
DDB_G0282291		DDB_G0283903		DDB_G0280817		DDB_G0275295	DDB_G0271236	DDB_G0284633	DDB_G0286251	DDB_G0290171
DDB_G0282283		DDB_G0283899		DDB_G0280709		DDB_G0275173	DDB_G0270972	DDB_G0284591	DDB_G0286121	DDB_G0290167
DDB_G0282225		DDB_G0283887		DDB_G0280693		DDB_G0275063	DDB_G0270934	DDB_G0284567	DDB_G0286053	DDB_G0290127
DDB_G0282171		DDB_G0283851		DDB_G0280643		DDB_G0274661	DDB_G0270914	DDB_G0284529	DDB_G0286037	DDB_G0290071
DDB_G0282149		DDB_G0283847		DDB_G0280603		DDB_G0274641	DDB_G0270726	DDB_G0284527	DDB_G0286027	DDB_G0290055
DDB_G0282131		DDB_G0283841		DDB_G0280557		DDB_G0274507	DDB_G0270518	DDB_G0284525	DDB_G0286025	DDB_G0290035
DDB_G0281971		DDB_G0283825		DDB_G0280555		DDB_G0274299	DDB_G0270454	DDB_G0284479	DDB_G0286009	DDB_G0290033
DDB_G0281951		DDB_G0283785		DDB_G0280531		DDB_G0274119	DDB_G0270146	DDB_G0284455	DDB_G0285961	DDB_G0290005
DDB_G0281911		DDB_G0283753		DDB_G0280517		DDB_G0273289	DDB_G0270134	DDB_G0284441	DDB_G0285941	DDB_G0290003
DDB_G0281735		DDB_G0283693		DDB_G0280341		DDB_G0273083	DDB_G0270132	DDB_G0284419	DDB_G0285917	DDB_G0289999
DDB_G0281691		DDB_G0283599		DDB_G0280337		DDB_G0272947	DDB_G0270102	DDB_G0284399	DDB_G0285861	DDB_G0289995
DDB_G0281675		DDB_G0283595		DDB_G0280315		DDB_G0272742	DDB_G0269980	DDB_G0284377	DDB_G0285853	DDB_G0289993
DDB_G0281673		DDB_G0283593		DDB_G0280219		DDB_G0272674	DDB_G0269946	DDB_G0284375	DDB_G0285843	DDB_G0289989
DDB_G0281591		DDB_G0283571		DDB_G0280215		DDB_G0272562	DDB_G0269940	DDB_G0284333	DDB_G0285805	DDB_G0289985
DDB_G0281545		DDB_G0283557		DDB_G0280211		DDB_G0271908	DDB_G0269938	DDB_G0284287	DDB_G0285781	DDB_G0289949
DDB_G0281515		DDB_G0283547		DDB_G0280161		DDB_G0271512	DDB_G0269864	DDB_G0284259	DDB_G0285779	DDB_G0289913
DDB_G0281497		DDB_G0283545		DDB_G0280135		DDB_G0271080	DDB_G0269566	DDB_G0284197	DDB_G0285651	DDB_G0289911
DDB_G0281401		DDB_G0283537		DDB_G0280053		DDB_G0270926	DDB_G0269548	DDB_G0284185	DDB_G0285643	DDB_G0289907
DDB_G0281371		DDB_G0283437		DDB_G0280051		DDB_G0270796	DDB_G0269446	DDB_G0284183	DDB_G0285601	DDB_G0289899
DDB_G0281331		DDB_G0283429		DDB_G0280007		DDB_G0270778	DDB_G0269280	DDB_G0284173	DDB_G0285563	DDB_G0289889
DDB_G0281141		DDB_G0283427		DDB_G0279951		DDB_G0270524	DDB_G0269078	DDB_G0284095	DDB_G0285513	DDB_G0289863
DDB_G0281133		DDB_G0283351		DDB_G0279829		DDB_G0270474	DDB_G0269048	DDB_G0284023	DDB_G0285469	DDB_G0289815
DDB_G0281087		DDB_G0283341		DDB_G0279793		DDB_G0270362	DDB_G0268396	DDB_G0284019	DDB_G0285455	DDB_G0289811
DDB_G0281075		DDB_G0283335		DDB_G0279763		DDB_G0270342	DDB_G0268304	DDB_G0283951	DDB_G0285449	DDB_G0289781
DDB_G0281049		DDB_G0283317		DDB_G0279681		DDB_G0270310	DDB_G0268272	DDB_G0283931	DDB_G0285425	DDB_G0289779
DDB_G0280979		DDB_G0283265		DDB_G0279567		DDB_G0270234	DDB_G0268152	DDB_G0283877	DDB_G0285383	DDB_G0289771
DDB_G0280957		DDB_G0283245		DDB_G0279505		DDB_G0270090	DDB_G0268090	DDB_G0283861	DDB_G0285355	DDB_G0289769
DDB_G0280953		DDB_G0283197		DDB_G0279429		DDB_G0270086	DDB_G0267898	DDB_G0283811	DDB_G0285313	DDB_G0289687
DDB_G0280857		DDB_G0283071		DDB_G0279413		DDB_G0269702	DDB_G0267844	DDB_G0283809	DDB_G0285255	DDB_G0289673
DDB_G0280817		DDB_G0282999		DDB_G0279393		DDB_G0269648	DDB_G0267838	DDB_G0283797	DDB_G0285249	DDB_G0289663
DDB_G0280759		DDB_G0282991		DDB_G0279381		DDB_G0269452	DDB_G0267814	DDB_G0283627	DDB_G0285193	DDB_G0289653
DDB_G0280723		DDB_G0282989		DDB_G0279369		DDB_G0269128	DDB_G0267606	DDB_G0283579	DDB_G0285127	DDB_G0289613
DDB_G0280643		DDB_G0282931		DDB_G0279285		DDB_G0269116	DDB_G0267548	DDB_G0283507	DDB_G0285049	DDB_G0289599
DDB_G0280619		DDB_G0282927		DDB_G0279267		DDB_G0268884	DDB_G0267482	DDB_G0283497	DDB_G0285011	DDB_G0289573
DDB_G0280615		DDB_G0282791		DDB_G0279203		DDB_G0268754	DDB_G0294603	DDB_G0283447	DDB_G0284933	DDB_G0289561
DDB_G0280555		DDB_G0282737		DDB_G0279041		DDB_G0268550	DDB_G0293980	DDB_G0283429	DDB_G0284847	DDB_G0289553
DDB_G0280531		DDB_G0282651		DDB_G0278883		DDB_G0268374	DDB_G0293662	DDB_G0283363	DDB_G0284835	DDB_G0289551
DDB_G0280505		DDB_G0282647		DDB_G0278787		DDB_G0268286	DDB_G0292746	DDB_G0283357	DDB_G0284821	DDB_G0289523
DDB_G0280503		DDB_G0282645		DDB_G0278753		DDB_G0267902	DDB_G0292714	DDB_G0283335	DDB_G0284819	DDB_G0289513
DDB_G0280501		DDB_G0282629		DDB_G0278671		DDB_G0267888	DDB_G0292302	DDB_G0283317	DDB_G0284781	DDB_G0289487
DDB_G0280473		DDB_G0282619		DDB_G0278549		DDB_G0267840	DDB_G0291492	DDB_G0283247	DDB_G0284775	DDB_G0289485
DDB_G0280469		DDB_G0282591		DDB_G0278441		DDB_G0267826	DDB_G0291310	DDB_G0283113	DDB_G0284759	DDB_G0289473
DDB_G0280461		DDB_G0282587		DDB_G0278393		DDB_G0267816	DDB_G0291085	DDB_G0283067	DDB_G0284731	DDB_G0289459
DDB_G0280419		DDB_G0282533		DDB_G0278385		DDB_G0267582	DDB_G0290785	DDB_G0283033	DDB_G0284679	DDB_G0289455
DDB_G0280337		DDB_G0282519		DDB_G0278383		DDB_G0267526	DDB_G0290755	DDB_G0282967	DDB_G0284675	DDB_G0289453
DDB_G0280215		DDB_G0282419		DDB_G0278297		DDB_G0267406	DDB_G0290753	DDB_G0282963	DDB_G0284623	DDB_G0289443
DDB_G0280211		DDB_G0282365		DDB_G0278253			DDB_G0290719	DDB_G0282943	DDB_G0284605	DDB_G0289429
DDB_G0280117		DDB_G0282291		DDB_G0278213			DDB_G0290189	DDB_G0282921	DDB_G0284579	DDB_G0289423
DDB_G0280053		DDB_G0282283		DDB_G0277921			DDB_G0289779	DDB_G0282895	DDB_G0284537	DDB_G0289421
DDB_G0280047		DDB_G0282279		DDB_G0277885			DDB_G0289687	DDB_G0282885	DDB_G0284519	DDB_G0289395
DDB_G0280007		DDB_G0282225		DDB_G0277873			DDB_G0288903	DDB_G0282807	DDB_G0284499	DDB_G0289393
DDB_G0279985		DDB_G0282183		DDB_G0277829			DDB_G0287677	DDB_G0282769	DDB_G0284453	DDB_G0289385
DDB_G0279983		DDB_G0282149		DDB_G0277827			DDB_G0287333	DDB_G0282767	DDB_G0284427	DDB_G0289381
DDB_G0279847		DDB_G0282139		DDB_G0277787			DDB_G0287211	DDB_G0282763	DDB_G0284373	DDB_G0289367
DDB_G0279815		DDB_G0282131		DDB_G0277697			DDB_G0287141	DDB_G0282699	DDB_G0284363	DDB_G0289351
DDB_G0279795		DDB_G0282105		DDB_G0277627			DDB_G0287133	DDB_G0282593	DDB_G0284351	DDB_G0289327
DDB_G0279751		DDB_G0282095		DDB_G0277497			DDB_G0286711	DDB_G0282483	DDB_G0284327	DDB_G0289307
DDB_G0279711		DDB_G0281983		DDB_G0277495			DDB_G0286419	DDB_G0282475	DDB_G0284275	DDB_G0289271
DDB_G0279709		DDB_G0281971		DDB_G0277469			DDB_G0285535	DDB_G0282427	DDB_G0284263	DDB_G0289267
DDB_G0279671		DDB_G0281951		DDB_G0277439			DDB_G0285377	DDB_G0282381	DDB_G0284195	DDB_G0289265
DDB_G0279619		DDB_G0281825		DDB_G0277309			DDB_G0285045	DDB_G0282365	DDB_G0284147	DDB_G0289207
DDB_G0279589		DDB_G0281781		DDB_G0277253			DDB_G0284063	DDB_G0282283	DDB_G0284129	DDB_G0289205
DDB_G0279573		DDB_G0281751		DDB_G0277087			DDB_G0283993	DDB_G0282197	DDB_G0284127	DDB_G0289177
DDB_G0279555		DDB_G0281735		DDB_G0277083			DDB_G0283861	DDB_G0282187	DDB_G0284125	DDB_G0289151
DDB_G0279463		DDB_G0281673		DDB_G0277025			DDB_G0283549	DDB_G0282135	DDB_G0284071	DDB_G0289149
DDB_G0279413		DDB_G0281591		DDB_G0277001			DDB_G0283469	DDB_G0282107	DDB_G0284063	DDB_G0289119
DDB_G0279393		DDB_G0281545		DDB_G0276999			DDB_G0283467	DDB_G0282069	DDB_G0284061	DDB_G0289093
DDB_G0279315		DDB_G0281447		DDB_G0276993			DDB_G0283311	DDB_G0282041	DDB_G0284049	DDB_G0289073
DDB_G0279241		DDB_G0281417		DDB_G0276969			DDB_G0283035	DDB_G0281963	DDB_G0284025	DDB_G0289059
DDB_G0279041		DDB_G0281401		DDB_G0276919			DDB_G0282973	DDB_G0281929	DDB_G0284005	DDB_G0289047
DDB_G0278997		DDB_G0281385		DDB_G0276883			DDB_G0282257	DDB_G0281917	DDB_G0284003	DDB_G0289045
DDB_G0278975		DDB_G0281371		DDB_G0276801			DDB_G0282055	DDB_G0281903	DDB_G0283983	DDB_G0289039
DDB_G0278897		DDB_G0281331		DDB_G0276759			DDB_G0282021	DDB_G0281889	DDB_G0283979	DDB_G0289021
DDB_G0278879		DDB_G0281311		DDB_G0276693			DDB_G0281963	DDB_G0281833	DDB_G0283959	DDB_G0288981
DDB_G0278787		DDB_G0281209		DDB_G0276661			DDB_G0281377	DDB_G0281829	DDB_G0283935	DDB_G0288979
DDB_G0278737		DDB_G0281161		DDB_G0276579			DDB_G0280991	DDB_G0281769	DDB_G0283929	DDB_G0288957
DDB_G0278699		DDB_G0281141		DDB_G0276337			DDB_G0280957	DDB_G0281747	DDB_G0283913	DDB_G0288955
DDB_G0278679		DDB_G0281133		DDB_G0276165			DDB_G0280387	DDB_G0281713	DDB_G0283831	DDB_G0288947
DDB_G0278667		DDB_G0281099		DDB_G0276125			DDB_G0280015	DDB_G0281683	DDB_G0283689	DDB_G0288873
DDB_G0278655		DDB_G0280983		DDB_G0276093			DDB_G0279711	DDB_G0281673	DDB_G0283681	DDB_G0288819
DDB_G0278457		DDB_G0280979		DDB_G0276087			DDB_G0279709	DDB_G0281645	DDB_G0283649	DDB_G0288773
DDB_G0278455		DDB_G0280949		DDB_G0275827			DDB_G0279627	DDB_G0281587	DDB_G0283599	DDB_G0288763
DDB_G0278405		DDB_G0280941		DDB_G0275775			DDB_G0278577	DDB_G0281543	DDB_G0283595	DDB_G0288739
DDB_G0278393		DDB_G0280939		DDB_G0275735			DDB_G0278313	DDB_G0281443	DDB_G0283575	DDB_G0288737
DDB_G0278383		DDB_G0280879		DDB_G0275689			DDB_G0278213	DDB_G0281419	DDB_G0283555	DDB_G0288691
DDB_G0278221		DDB_G0280875		DDB_G0275683			DDB_G0277873	DDB_G0281369	DDB_G0283513	DDB_G0288681
DDB_G0278213		DDB_G0280865		DDB_G0275583			DDB_G0277569	DDB_G0281341	DDB_G0283469	DDB_G0288679
DDB_G0278201		DDB_G0280861		DDB_G0275551			DDB_G0277481	DDB_G0281327	DDB_G0283453	DDB_G0288669
DDB_G0278181		DDB_G0280857		DDB_G0275457			DDB_G0277265	DDB_G0281225	DDB_G0283381	DDB_G0288661
DDB_G0277989		DDB_G0280855		DDB_G0275385			DDB_G0277061	DDB_G0281175	DDB_G0283373	DDB_G0288659
DDB_G0277863		DDB_G0280759		DDB_G0275327			DDB_G0276149	DDB_G0281161	DDB_G0283337	DDB_G0288571
DDB_G0277829		DDB_G0280735		DDB_G0275297			DDB_G0275937	DDB_G0281103	DDB_G0283301	DDB_G0288537
DDB_G0277809		DDB_G0280723		DDB_G0275253			DDB_G0275547	DDB_G0281097	DDB_G0283281	DDB_G0288523
DDB_G0277743		DDB_G0280691		DDB_G0275171			DDB_G0275423	DDB_G0281031	DDB_G0283249	DDB_G0288521
DDB_G0277589		DDB_G0280619		DDB_G0275135			DDB_G0275293	DDB_G0280995	DDB_G0283189	DDB_G0288519
DDB_G0277577		DDB_G0280603		DDB_G0275131			DDB_G0275013	DDB_G0280991	DDB_G0283161	DDB_G0288511
DDB_G0277497		DDB_G0280505		DDB_G0275117			DDB_G0274893	DDB_G0280977	DDB_G0283149	DDB_G0288499
DDB_G0277495		DDB_G0280503		DDB_G0274991			DDB_G0274679	DDB_G0280941	DDB_G0283145	DDB_G0288493
DDB_G0277439		DDB_G0280501		DDB_G0274903			DDB_G0274585	DDB_G0280905	DDB_G0283129	DDB_G0288489
DDB_G0277429		DDB_G0280473		DDB_G0274899			DDB_G0274369	DDB_G0280849	DDB_G0283115	DDB_G0288469
DDB_G0277399		DDB_G0280469		DDB_G0274757			DDB_G0273037	DDB_G0280705	DDB_G0283035	DDB_G0288467
DDB_G0277263		DDB_G0280419		DDB_G0274661			DDB_G0272875	DDB_G0280693	DDB_G0282973	DDB_G0288461
DDB_G0277169		DDB_G0280383		DDB_G0274631			DDB_G0272801	DDB_G0280561	DDB_G0282731	DDB_G0288459
DDB_G0277161		DDB_G0280357		DDB_G0274579			DDB_G0272610	DDB_G0280547	DDB_G0282715	DDB_G0288437
DDB_G0277145		DDB_G0280347		DDB_G0274501			DDB_G0272428	DDB_G0280507	DDB_G0282629	DDB_G0288433
DDB_G0277137		DDB_G0280339		DDB_G0274391			DDB_G0271994	DDB_G0280481	DDB_G0282567	DDB_G0288377
DDB_G0277111		DDB_G0280307		DDB_G0274347			DDB_G0271876	DDB_G0280461	DDB_G0282529	DDB_G0288375
DDB_G0277105		DDB_G0280215		DDB_G0274321			DDB_G0271150	DDB_G0280449	DDB_G0282491	DDB_G0288363
DDB_G0277097		DDB_G0280211		DDB_G0274291			DDB_G0270826	DDB_G0280447	DDB_G0282487	DDB_G0288361
DDB_G0277083		DDB_G0280181		DDB_G0274265			DDB_G0270606	DDB_G0280437	DDB_G0282377	DDB_G0288335
DDB_G0277035		DDB_G0280103		DDB_G0274187			DDB_G0270050	DDB_G0280427	DDB_G0282353	DDB_G0288331
DDB_G0276905		DDB_G0280049		DDB_G0274185			DDB_G0270006	DDB_G0280415	DDB_G0282325	DDB_G0288329
DDB_G0276887		DDB_G0280007		DDB_G0274165			DDB_G0269572	DDB_G0280397	DDB_G0282315	DDB_G0288291
DDB_G0276851		DDB_G0279983		DDB_G0274099			DDB_G0269438	DDB_G0280393	DDB_G0282257	DDB_G0288239
DDB_G0276801		DDB_G0279847		DDB_G0273397			DDB_G0269348	DDB_G0280391	DDB_G0282247	DDB_G0288233
DDB_G0276793		DDB_G0279829		DDB_G0273311			DDB_G0269340	DDB_G0280249	DDB_G0282245	DDB_G0288231
DDB_G0276759		DDB_G0279815		DDB_G0273227			DDB_G0268680	DDB_G0280237	DDB_G0282185	DDB_G0288223
DDB_G0276679		DDB_G0279795		DDB_G0273171			DDB_G0268512	DDB_G0280235	DDB_G0282181	DDB_G0288221
DDB_G0276661		DDB_G0279783		DDB_G0273079			DDB_G0268316	DDB_G0280209	DDB_G0282179	DDB_G0288219
DDB_G0276421		DDB_G0279741		DDB_G0273067			DDB_G0267928	DDB_G0280145	DDB_G0282149	DDB_G0288195
DDB_G0276365		DDB_G0279711		DDB_G0273063			DDB_G0267602	DDB_G0280121	DDB_G0282139	DDB_G0288191
DDB_G0276267		DDB_G0279709		DDB_G0273045				DDB_G0280091	DDB_G0282123	DDB_G0288179
DDB_G0276125		DDB_G0279585		DDB_G0273007				DDB_G0280085	DDB_G0281993	DDB_G0288157
DDB_G0276093		DDB_G0279577		DDB_G0272975				DDB_G0280069	DDB_G0281927	DDB_G0288129
DDB_G0276027		DDB_G0279555		DDB_G0272919				DDB_G0280061	DDB_G0281857	DDB_G0288125
DDB_G0275959		DDB_G0279463		DDB_G0272881				DDB_G0280053	DDB_G0281789	DDB_G0288093
DDB_G0275703		DDB_G0279393		DDB_G0272827				DDB_G0280013	DDB_G0281735	DDB_G0288091
DDB_G0275683		DDB_G0279315		DDB_G0272791				DDB_G0279981	DDB_G0281689	DDB_G0288059
DDB_G0275649		DDB_G0279241		DDB_G0272758				DDB_G0279897	DDB_G0281653	DDB_G0288051
DDB_G0275577		DDB_G0279225		DDB_G0272756				DDB_G0279891	DDB_G0281641	DDB_G0288025
DDB_G0275547		DDB_G0279209		DDB_G0272714				DDB_G0279873	DDB_G0281519	DDB_G0288019
DDB_G0275487		DDB_G0279203		DDB_G0272566				DDB_G0279831	DDB_G0281507	DDB_G0288005
DDB_G0275445		DDB_G0278997		DDB_G0272564				DDB_G0279803	DDB_G0281497	DDB_G0288003
DDB_G0275413		DDB_G0278951		DDB_G0272514				DDB_G0279783	DDB_G0281493	DDB_G0287991
DDB_G0275253		DDB_G0278899		DDB_G0272440				DDB_G0279701	DDB_G0281485	DDB_G0287975
DDB_G0275191		DDB_G0278897		DDB_G0272396				DDB_G0279685	DDB_G0281467	DDB_G0287961
DDB_G0275173		DDB_G0278879		DDB_G0272300				DDB_G0279677	DDB_G0281463	DDB_G0287949
DDB_G0275135		DDB_G0278807		DDB_G0272252				DDB_G0279671	DDB_G0281417	DDB_G0287947
DDB_G0275117		DDB_G0278737		DDB_G0272194				DDB_G0279593	DDB_G0281413	DDB_G0287913
DDB_G0275101		DDB_G0278679		DDB_G0272094				DDB_G0279519	DDB_G0281407	DDB_G0287899
DDB_G0275033		DDB_G0278667		DDB_G0272014				DDB_G0279439	DDB_G0281401	DDB_G0287885
DDB_G0275023		DDB_G0278655		DDB_G0271996				DDB_G0279427	DDB_G0281389	DDB_G0287875
DDB_G0274985		DDB_G0278569		DDB_G0271994				DDB_G0279363	DDB_G0281339	DDB_G0287849
DDB_G0274935		DDB_G0278457		DDB_G0271876				DDB_G0279253	DDB_G0281273	DDB_G0287841
DDB_G0274613		DDB_G0278455		DDB_G0271852				DDB_G0279249	DDB_G0281241	DDB_G0287825
DDB_G0274607		DDB_G0278405		DDB_G0271828				DDB_G0279245	DDB_G0281233	DDB_G0287823
DDB_G0274579		DDB_G0278381		DDB_G0271722				DDB_G0279231	DDB_G0281181	DDB_G0287815
DDB_G0274547		DDB_G0278347		DDB_G0271696				DDB_G0279203	DDB_G0281173	DDB_G0287807
DDB_G0274501		DDB_G0278281		DDB_G0271678				DDB_G0279151	DDB_G0281169	DDB_G0287805
DDB_G0274441		DDB_G0278253		DDB_G0271666				DDB_G0279105	DDB_G0281157	DDB_G0287791
DDB_G0274309		DDB_G0278221		DDB_G0271570				DDB_G0279045	DDB_G0281155	DDB_G0287761
DDB_G0274255		DDB_G0278201		DDB_G0271510				DDB_G0279037	DDB_G0281143	DDB_G0287719
DDB_G0274191		DDB_G0278181		DDB_G0271346				DDB_G0278971	DDB_G0281105	DDB_G0287709
DDB_G0274165		DDB_G0278163		DDB_G0271318				DDB_G0278929	DDB_G0281039	DDB_G0287707
DDB_G0273475		DDB_G0277989		DDB_G0271264				DDB_G0278907	DDB_G0281021	DDB_G0287701
DDB_G0273465		DDB_G0277973		DDB_G0271074				DDB_G0278893	DDB_G0280961	DDB_G0287681
DDB_G0273419		DDB_G0277863		DDB_G0270914				DDB_G0278843	DDB_G0280957	DDB_G0287675
DDB_G0273409		DDB_G0277795		DDB_G0270890				DDB_G0278825	DDB_G0280943	DDB_G0287671
DDB_G0273397		DDB_G0277787		DDB_G0270788				DDB_G0278815	DDB_G0280939	DDB_G0287655
DDB_G0273311		DDB_G0277695		DDB_G0270784				DDB_G0278801	DDB_G0280935	DDB_G0287649
DDB_G0273277		DDB_G0277589		DDB_G0270778				DDB_G0278791	DDB_G0280911	DDB_G0287609
DDB_G0273171		DDB_G0277577		DDB_G0270742				DDB_G0278773	DDB_G0280863	DDB_G0287607
DDB_G0273141		DDB_G0277533		DDB_G0270726				DDB_G0278747	DDB_G0280857	DDB_G0287597
DDB_G0273129		DDB_G0277495		DDB_G0270570				DDB_G0278729	DDB_G0280855	DDB_G0287549
DDB_G0273045		DDB_G0277481		DDB_G0270566				DDB_G0278639	DDB_G0280751	DDB_G0287547
DDB_G0273033		DDB_G0277399		DDB_G0270540				DDB_G0278621	DDB_G0280723	DDB_G0287539
DDB_G0272975		DDB_G0277263		DDB_G0270524				DDB_G0278601	DDB_G0280717	DDB_G0287517
DDB_G0272881		DDB_G0277253		DDB_G0270522				DDB_G0278577	DDB_G0280707	DDB_G0287507
DDB_G0272756		DDB_G0277239		DDB_G0270518				DDB_G0278479	DDB_G0280691	DDB_G0287499
DDB_G0272752		DDB_G0277169		DDB_G0270382				DDB_G0278471	DDB_G0280677	DDB_G0287493
DDB_G0272750		DDB_G0277161		DDB_G0270358				DDB_G0278469	DDB_G0280675	DDB_G0287477
DDB_G0272668		DDB_G0277145		DDB_G0270328				DDB_G0278363	DDB_G0280673	DDB_G0287469
DDB_G0272642		DDB_G0277115		DDB_G0270310				DDB_G0278357	DDB_G0280627	DDB_G0287465
DDB_G0272638		DDB_G0277105		DDB_G0270104				DDB_G0278241	DDB_G0280605	DDB_G0287429
DDB_G0272534		DDB_G0277099		DDB_G0270022				DDB_G0278191	DDB_G0280601	DDB_G0287407
DDB_G0272396		DDB_G0277097		DDB_G0270000				DDB_G0278179	DDB_G0280559	DDB_G0287403
DDB_G0272294		DDB_G0277035		DDB_G0269946				DDB_G0278151	DDB_G0280551	DDB_G0287399
DDB_G0272262		DDB_G0277027		DDB_G0269940				DDB_G0278117	DDB_G0280489	DDB_G0287367
DDB_G0272088		DDB_G0276905		DDB_G0269772				DDB_G0278083	DDB_G0280425	DDB_G0287365
DDB_G0272072		DDB_G0276887		DDB_G0269556				DDB_G0278069	DDB_G0280341	DDB_G0287341
DDB_G0272052		DDB_G0276851		DDB_G0269522				DDB_G0278059	DDB_G0280319	DDB_G0287319
DDB_G0272034		DDB_G0276793		DDB_G0269510				DDB_G0278027	DDB_G0280309	DDB_G0287317
DDB_G0272010		DDB_G0276757		DDB_G0269482				DDB_G0277965	DDB_G0280199	DDB_G0287315
DDB_G0271996		DDB_G0276679		DDB_G0269476				DDB_G0277963	DDB_G0280189	DDB_G0287303
DDB_G0271920		DDB_G0276421		DDB_G0269474				DDB_G0277949	DDB_G0280101	DDB_G0287291
DDB_G0271908		DDB_G0276391		DDB_G0268856				DDB_G0277947	DDB_G0280079	DDB_G0287277
DDB_G0271872		DDB_G0276327		DDB_G0268852				DDB_G0277913	DDB_G0280057	DDB_G0287269
DDB_G0271860		DDB_G0276285		DDB_G0268656				DDB_G0277903	DDB_G0280051	DDB_G0287233
DDB_G0271770		DDB_G0276267		DDB_G0268594				DDB_G0277897	DDB_G0280049	DDB_G0287199
DDB_G0271760		DDB_G0276203		DDB_G0268546				DDB_G0277865	DDB_G0280045	DDB_G0287185
DDB_G0271722		DDB_G0276149		DDB_G0268318				DDB_G0277749	DDB_G0280041	DDB_G0287129
DDB_G0271666		DDB_G0276131		DDB_G0268272				DDB_G0277733	DDB_G0280019	DDB_G0287115
DDB_G0271640		DDB_G0276127		DDB_G0268260				DDB_G0277675	DDB_G0279953	DDB_G0287103
DDB_G0271354		DDB_G0276097		DDB_G0268208				DDB_G0277611	DDB_G0279951	DDB_G0287097
DDB_G0271340		DDB_G0276027		DDB_G0268154				DDB_G0277567	DDB_G0279949	DDB_G0287067
DDB_G0271274		DDB_G0275969		DDB_G0268090				DDB_G0277491	DDB_G0279923	DDB_G0287035
DDB_G0271238		DDB_G0275959		DDB_G0267952				DDB_G0277435	DDB_G0279811	DDB_G0287009
DDB_G0271236		DDB_G0275853		DDB_G0267896				DDB_G0277427	DDB_G0279799	DDB_G0287001
DDB_G0271124		DDB_G0275703		DDB_G0267866				DDB_G0277419	DDB_G0279741	DDB_G0286977
DDB_G0271086		DDB_G0275649		DDB_G0267860				DDB_G0277413	DDB_G0279721	DDB_G0286945
DDB_G0271030		DDB_G0275577		DDB_G0267816				DDB_G0277405	DDB_G0279719	DDB_G0286943
DDB_G0270914		DDB_G0275487		DDB_G0267814				DDB_G0277289	DDB_G0279713	DDB_G0286941
DDB_G0270836		DDB_G0275465		DDB_G0267742				DDB_G0277279	DDB_G0279705	DDB_G0286925
DDB_G0270522		DDB_G0275445		DDB_G0267700				DDB_G0277269	DDB_G0279673	DDB_G0286923
DDB_G0270518		DDB_G0275421		DDB_G0267538				DDB_G0277259	DDB_G0279615	DDB_G0286905
DDB_G0270376		DDB_G0275413		DDB_G0267472				DDB_G0277251	DDB_G0279553	DDB_G0286899
DDB_G0270166		DDB_G0275385		DDB_G0267456				DDB_G0277247	DDB_G0279531	DDB_G0286897
DDB_G0270164		DDB_G0275321		DDB_G0267446				DDB_G0277197	DDB_G0279499	DDB_G0286893
DDB_G0270100		DDB_G0275287		DDB_G0267442				DDB_G0277151	DDB_G0279463	DDB_G0286891
DDB_G0270090		DDB_G0275259		DDB_G0267438				DDB_G0277125	DDB_G0279455	DDB_G0286877
DDB_G0270088		DDB_G0275191		DDB_G0267426				DDB_G0277063	DDB_G0279445	DDB_G0286871
DDB_G0270086		DDB_G0275173		DDB_G0267398				DDB_G0277017	DDB_G0279431	DDB_G0286863
DDB_G0269970		DDB_G0275161		DDB_G0267392				DDB_G0277007	DDB_G0279343	DDB_G0286851
DDB_G0269836		DDB_G0275101		DDB_G0295819				DDB_G0276953	DDB_G0279337	DDB_G0286849
DDB_G0269622		DDB_G0275033		DDB_G0295813				DDB_G0276951	DDB_G0279305	DDB_G0286833
DDB_G0269608		DDB_G0274985		DDB_G0293942				DDB_G0276907	DDB_G0279289	DDB_G0286825
DDB_G0269580		DDB_G0274949		DDB_G0293210				DDB_G0276873	DDB_G0279267	DDB_G0286821
DDB_G0269520		DDB_G0274935		DDB_G0293162				DDB_G0276857	DDB_G0279243	DDB_G0286807
DDB_G0269480		DDB_G0274899		DDB_G0293156				DDB_G0276825	DDB_G0279121	DDB_G0286801
DDB_G0269330		DDB_G0274887		DDB_G0293122				DDB_G0276779	DDB_G0279119	DDB_G0286789
DDB_G0269116		DDB_G0274853		DDB_G0292766				DDB_G0276769	DDB_G0279051	DDB_G0286767
DDB_G0269096		DDB_G0274825		DDB_G0291604				DDB_G0276763	DDB_G0279017	DDB_G0286745
DDB_G0269018		DDB_G0274739		DDB_G0290931				DDB_G0276731	DDB_G0278927	DDB_G0286743
DDB_G0268920		DDB_G0274661		DDB_G0290883				DDB_G0276657	DDB_G0278911	DDB_G0286711
DDB_G0268874		DDB_G0274641		DDB_G0290825				DDB_G0276625	DDB_G0278823	DDB_G0286649
DDB_G0268852		DDB_G0274631		DDB_G0290803				DDB_G0276579	DDB_G0278731	DDB_G0286647
DDB_G0268800		DDB_G0274613		DDB_G0290625				DDB_G0276563	DDB_G0278697	DDB_G0286623
DDB_G0268556		DDB_G0274607		DDB_G0290595				DDB_G0276291	DDB_G0278671	DDB_G0286603
DDB_G0268546		DDB_G0274547		DDB_G0290589				DDB_G0276247	DDB_G0278627	DDB_G0286601
DDB_G0268502		DDB_G0274487		DDB_G0290531				DDB_G0276165	DDB_G0278611	DDB_G0286593
DDB_G0268500		DDB_G0274309		DDB_G0290125				DDB_G0276041	DDB_G0278545	DDB_G0286591
DDB_G0268346		DDB_G0274265		DDB_G0289767				DDB_G0275991	DDB_G0278543	DDB_G0286589
DDB_G0268318		DDB_G0274255		DDB_G0289625				DDB_G0275777	DDB_G0278489	DDB_G0286561
DDB_G0268278		DDB_G0274253		DDB_G0289549				DDB_G0275551	DDB_G0278477	DDB_G0286559
DDB_G0268260		DDB_G0274191		DDB_G0289367				DDB_G0275495	DDB_G0278461	DDB_G0286555
DDB_G0268226		DDB_G0274187		DDB_G0289145				DDB_G0275467	DDB_G0278431	DDB_G0286539
DDB_G0268144		DDB_G0274119		DDB_G0289043				DDB_G0275421	DDB_G0278389	DDB_G0286507
DDB_G0268094		DDB_G0274117		DDB_G0288951				DDB_G0275407	DDB_G0278367	DDB_G0286485
DDB_G0268012		DDB_G0273475		DDB_G0288891				DDB_G0275389	DDB_G0278345	DDB_G0286465
DDB_G0268000		DDB_G0273465		DDB_G0288711				DDB_G0275225	DDB_G0278327	DDB_G0286455
DDB_G0267962		DDB_G0273419		DDB_G0288417				DDB_G0275211	DDB_G0278325	DDB_G0286443
DDB_G0267920		DDB_G0273397		DDB_G0288281				DDB_G0275173	DDB_G0278299	DDB_G0286439
DDB_G0267896		DDB_G0273311		DDB_G0288183				DDB_G0275163	DDB_G0278277	DDB_G0286437
DDB_G0267894		DDB_G0273289		DDB_G0288153				DDB_G0275157	DDB_G0278217	DDB_G0286429
DDB_G0267686		DDB_G0273171		DDB_G0287819				DDB_G0274947	DDB_G0278213	DDB_G0286419
DDB_G0267614		DDB_G0273153		DDB_G0287295				DDB_G0274877	DDB_G0278127	DDB_G0286413
DDB_G0267564		DDB_G0273141		DDB_G0287219				DDB_G0274849	DDB_G0278099	DDB_G0286403
DDB_G0267470		DDB_G0273133		DDB_G0287113				DDB_G0274809	DDB_G0278073	DDB_G0286391
DDB_G0267456		DDB_G0273129		DDB_G0286935				DDB_G0274781	DDB_G0278067	DDB_G0286379
DDB_G0267438		DDB_G0273117		DDB_G0286925				DDB_G0274757	DDB_G0278065	DDB_G0286371
		DDB_G0273033		DDB_G0286907				DDB_G0274755	DDB_G0277945	DDB_G0286351
		DDB_G0272973		DDB_G0286821				DDB_G0274743	DDB_G0277871	DDB_G0286347
		DDB_G0272955		DDB_G0286743				DDB_G0274707	DDB_G0277835	DDB_G0286331
		DDB_G0272917		DDB_G0286679				DDB_G0274697	DDB_G0277799	DDB_G0286327
		DDB_G0272881		DDB_G0286631				DDB_G0274677	DDB_G0277745	DDB_G0286321
		DDB_G0272833		DDB_G0285983				DDB_G0274661	DDB_G0277627	DDB_G0286317
		DDB_G0272831		DDB_G0285879				DDB_G0274641	DDB_G0277613	DDB_G0286289
		DDB_G0272750		DDB_G0285715				DDB_G0274507	DDB_G0277601	DDB_G0286285
		DDB_G0272668		DDB_G0285477				DDB_G0274503	DDB_G0277571	DDB_G0286277
		DDB_G0272642		DDB_G0285475				DDB_G0274493	DDB_G0277497	DDB_G0286269
		DDB_G0272638		DDB_G0285431				DDB_G0274475	DDB_G0277469	DDB_G0286241
		DDB_G0272562		DDB_G0285225				DDB_G0274463	DDB_G0277457	DDB_G0286233
		DDB_G0272376		DDB_G0284783				DDB_G0274457	DDB_G0277411	DDB_G0286201
		DDB_G0272262		DDB_G0284781				DDB_G0274435	DDB_G0277379	DDB_G0286193
		DDB_G0272240		DDB_G0284465				DDB_G0274363	DDB_G0277325	DDB_G0286133
		DDB_G0272216		DDB_G0284453				DDB_G0274327	DDB_G0277315	DDB_G0286127
		DDB_G0272194		DDB_G0284325				DDB_G0274323	DDB_G0277291	DDB_G0286123
		DDB_G0272186		DDB_G0284091				DDB_G0274121	DDB_G0277233	DDB_G0286079
		DDB_G0272088		DDB_G0284005				DDB_G0273435	DDB_G0277207	DDB_G0286073
		DDB_G0272082		DDB_G0283935				DDB_G0273387	DDB_G0277187	DDB_G0286041
		DDB_G0272072		DDB_G0283851				DDB_G0273361	DDB_G0277185	DDB_G0286037
		DDB_G0272068		DDB_G0283839				DDB_G0273285	DDB_G0277153	DDB_G0286027
		DDB_G0272062		DDB_G0283689				DDB_G0273229	DDB_G0277147	DDB_G0286025
		DDB_G0272052		DDB_G0283579				DDB_G0273227	DDB_G0277141	DDB_G0286021
		DDB_G0272034		DDB_G0283429				DDB_G0273199	DDB_G0277117	DDB_G0286015
		DDB_G0272010		DDB_G0283153				DDB_G0273183	DDB_G0277051	DDB_G0286009
		DDB_G0271996		DDB_G0283071				DDB_G0273153	DDB_G0277045	DDB_G0285983
		DDB_G0271920		DDB_G0282895				DDB_G0272987	DDB_G0276967	DDB_G0285973
		DDB_G0271878		DDB_G0282769				DDB_G0272931	DDB_G0276941	DDB_G0285969
		DDB_G0271872		DDB_G0282715				DDB_G0272851	DDB_G0276939	DDB_G0285961
		DDB_G0271860		DDB_G0282381				DDB_G0272833	DDB_G0276869	DDB_G0285953
		DDB_G0271760		DDB_G0282113				DDB_G0272807	DDB_G0276817	DDB_G0285933
		DDB_G0271640		DDB_G0281747				DDB_G0272803	DDB_G0276813	DDB_G0285929
		DDB_G0271570		DDB_G0281691				DDB_G0272777	DDB_G0276801	DDB_G0285919
		DDB_G0271518		DDB_G0281515				DDB_G0272758	DDB_G0276793	DDB_G0285917
		DDB_G0271346		DDB_G0281401				DDB_G0272740	DDB_G0276761	DDB_G0285893
		DDB_G0271340		DDB_G0281387				DDB_G0272690	DDB_G0276757	DDB_G0285885
		DDB_G0271274		DDB_G0281105				DDB_G0272642	DDB_G0276747	DDB_G0285869
		DDB_G0271238		DDB_G0281087				DDB_G0272590	DDB_G0276719	DDB_G0285861
		DDB_G0271236		DDB_G0281083				DDB_G0272586	DDB_G0276705	DDB_G0285859
		DDB_G0271124		DDB_G0280547				DDB_G0272572	DDB_G0276697	DDB_G0285853
		DDB_G0271086		DDB_G0280019				DDB_G0272568	DDB_G0276693	DDB_G0285849
		DDB_G0271084		DDB_G0279897				DDB_G0272544	DDB_G0276643	DDB_G0285823
		DDB_G0271030		DDB_G0279751				DDB_G0272454	DDB_G0276613	DDB_G0285811
		DDB_G0270932		DDB_G0279727				DDB_G0272388	DDB_G0276545	DDB_G0285805
		DDB_G0270914		DDB_G0279705				DDB_G0272306	DDB_G0276509	DDB_G0285781
		DDB_G0270904		DDB_G0279687				DDB_G0272230	DDB_G0276451	DDB_G0285763
		DDB_G0270726		DDB_G0279363				DDB_G0272188	DDB_G0276407	DDB_G0285759
		DDB_G0270698		DDB_G0279243				DDB_G0272186	DDB_G0276371	DDB_G0285749
		DDB_G0270688		DDB_G0279103				DDB_G0272180	DDB_G0276343	DDB_G0285707
		DDB_G0270570		DDB_G0278997				DDB_G0272006	DDB_G0276333	DDB_G0285695
		DDB_G0270518		DDB_G0278873				DDB_G0271962	DDB_G0276297	DDB_G0285671
		DDB_G0270278		DDB_G0278489				DDB_G0271942	DDB_G0276225	DDB_G0285651
		DDB_G0270262		DDB_G0278391				DDB_G0271938	DDB_G0276215	DDB_G0285641
		DDB_G0270218		DDB_G0277795				DDB_G0271910	DDB_G0276193	DDB_G0285639
		DDB_G0270186		DDB_G0277725				DDB_G0271908	DDB_G0276147	DDB_G0285621
		DDB_G0270166		DDB_G0277695				DDB_G0271900	DDB_G0276125	DDB_G0285607
		DDB_G0270100		DDB_G0277577				DDB_G0271832	DDB_G0276101	DDB_G0285601
		DDB_G0270090		DDB_G0277165				DDB_G0271820	DDB_G0276087	DDB_G0285585
		DDB_G0270088		DDB_G0277115				DDB_G0271734	DDB_G0275913	DDB_G0285519
		DDB_G0269836		DDB_G0277027				DDB_G0271724	DDB_G0275829	DDB_G0285515
		DDB_G0269774		DDB_G0276905				DDB_G0271716	DDB_G0275815	DDB_G0285513
		DDB_G0269770		DDB_G0276835				DDB_G0271632	DDB_G0275809	DDB_G0285489
		DDB_G0269622		DDB_G0276761				DDB_G0271524	DDB_G0275785	DDB_G0285469
		DDB_G0269580		DDB_G0276651				DDB_G0271396	DDB_G0275751	DDB_G0285459
		DDB_G0269556		DDB_G0276215				DDB_G0271318	DDB_G0275689	DDB_G0285449
		DDB_G0269538		DDB_G0275825				DDB_G0271306	DDB_G0275545	DDB_G0285431
		DDB_G0269480		DDB_G0275715				DDB_G0271290	DDB_G0275541	DDB_G0285425
		DDB_G0269330		DDB_G0275429				DDB_G0271246	DDB_G0275525	DDB_G0285405
		DDB_G0269184		DDB_G0275423				DDB_G0271162	DDB_G0275515	DDB_G0285397
		DDB_G0269096		DDB_G0275259				DDB_G0271120	DDB_G0275499	DDB_G0285391
		DDB_G0269018		DDB_G0275173				DDB_G0271074	DDB_G0275457	DDB_G0285383
		DDB_G0268920		DDB_G0275103				DDB_G0271058	DDB_G0275437	DDB_G0285357
		DDB_G0268874		DDB_G0274985				DDB_G0271050	DDB_G0275423	DDB_G0285353
		DDB_G0268864		DDB_G0274617				DDB_G0270972	DDB_G0275411	DDB_G0285339
		DDB_G0268854		DDB_G0273259				DDB_G0270936	DDB_G0275381	DDB_G0285313
		DDB_G0268852		DDB_G0273195				DDB_G0270918	DDB_G0275353	DDB_G0285303
		DDB_G0268800		DDB_G0273167				DDB_G0270910	DDB_G0275255	DDB_G0285281
		DDB_G0268794		DDB_G0273133				DDB_G0270570	DDB_G0275253	DDB_G0285275
		DDB_G0268634		DDB_G0272674				DDB_G0270474	DDB_G0275231	DDB_G0285267
		DDB_G0268594		DDB_G0272294				DDB_G0270472	DDB_G0275185	DDB_G0285265
		DDB_G0268556		DDB_G0272072				DDB_G0270454	DDB_G0275063	DDB_G0285223
		DDB_G0268552		DDB_G0271938				DDB_G0270446	DDB_G0275009	DDB_G0285205
		DDB_G0268502		DDB_G0271358				DDB_G0270392	DDB_G0274909	DDB_G0285193
		DDB_G0268500		DDB_G0271238				DDB_G0270386	DDB_G0274899	DDB_G0285183
		DDB_G0268480		DDB_G0270688				DDB_G0270362	DDB_G0274891	DDB_G0285173
		DDB_G0268462		DDB_G0269852				DDB_G0270344	DDB_G0274865	DDB_G0285169
		DDB_G0268374		DDB_G0269774				DDB_G0270276	DDB_G0274831	DDB_G0285151
		DDB_G0268354		DDB_G0269222				DDB_G0270266	DDB_G0274807	DDB_G0285145
		DDB_G0268346		DDB_G0269128				DDB_G0270264	DDB_G0274751	DDB_G0285127
		DDB_G0268278		DDB_G0268884				DDB_G0270258	DDB_G0274747	DDB_G0285101
		DDB_G0268266		DDB_G0268850				DDB_G0270234	DDB_G0274735	DDB_G0285055
		DDB_G0268260		DDB_G0268832				DDB_G0270138	DDB_G0274675	DDB_G0285045
		DDB_G0268184		DDB_G0268304				DDB_G0270132	DDB_G0274663	DDB_G0285043
		DDB_G0268144		DDB_G0268286				DDB_G0270106	DDB_G0274659	DDB_G0284987
		DDB_G0268094		DDB_G0268012				DDB_G0270086	DDB_G0274623	DDB_G0284967
		DDB_G0268090		DDB_G0267902				DDB_G0270072	DDB_G0274533	DDB_G0284951
		DDB_G0268046		DDB_G0267412				DDB_G0269980	DDB_G0274481	DDB_G0284931
		DDB_G0268012						DDB_G0269968	DDB_G0274451	DDB_G0284889
		DDB_G0267962						DDB_G0269946	DDB_G0274385	DDB_G0284885
		DDB_G0267920						DDB_G0269852	DDB_G0274349	DDB_G0284835
		DDB_G0267902						DDB_G0269832	DDB_G0274341	DDB_G0284825
		DDB_G0267896						DDB_G0269804	DDB_G0274289	DDB_G0284815
		DDB_G0267884						DDB_G0269790	DDB_G0274269	DDB_G0284793
		DDB_G0267866						DDB_G0269774	DDB_G0274265	DDB_G0284791
		DDB_G0267826						DDB_G0269754	DDB_G0274263	DDB_G0284775
		DDB_G0267816						DDB_G0269712	DDB_G0274261	DDB_G0284745
		DDB_G0267742						DDB_G0269684	DDB_G0274225	DDB_G0284739
		DDB_G0267696						DDB_G0269554	DDB_G0274221	DDB_G0284731
		DDB_G0267686						DDB_G0269486	DDB_G0274199	DDB_G0284679
		DDB_G0267614						DDB_G0269452	DDB_G0274173	DDB_G0284645
		DDB_G0267532						DDB_G0269438	DDB_G0274157	DDB_G0284619
		DDB_G0267472						DDB_G0269432	DDB_G0274119	DDB_G0284613
		DDB_G0267470						DDB_G0269408	DDB_G0273479	DDB_G0284591
		DDB_G0267438						DDB_G0269404	DDB_G0273441	DDB_G0284579
		DDB_G0267392						DDB_G0269338	DDB_G0273429	DDB_G0284571
		DDB_G0295819						DDB_G0269294	DDB_G0273423	DDB_G0284565
		DDB_G0295725						DDB_G0269142	DDB_G0273391	DDB_G0284561
		DDB_G0293942						DDB_G0269054	DDB_G0273357	DDB_G0284523
		DDB_G0293924						DDB_G0269048	DDB_G0273305	DDB_G0284521
		DDB_G0293826						DDB_G0269044	DDB_G0273281	DDB_G0284499
		DDB_G0293738						DDB_G0268886	DDB_G0273261	DDB_G0284477
		DDB_G0293216						DDB_G0268858	DDB_G0273205	DDB_G0284461
		DDB_G0293154						DDB_G0268662	DDB_G0273195	DDB_G0284453
		DDB_G0293026						DDB_G0268636	DDB_G0273181	DDB_G0284427
		DDB_G0292890						DDB_G0268618	DDB_G0273149	DDB_G0284379
		DDB_G0292816						DDB_G0268590	DDB_G0273145	DDB_G0284375
		DDB_G0292792						DDB_G0268458	DDB_G0273125	DDB_G0284361
		DDB_G0292544						DDB_G0268426	DDB_G0273123	DDB_G0284357
		DDB_G0292248						DDB_G0268334	DDB_G0273109	DDB_G0284353
		DDB_G0292188						DDB_G0268278	DDB_G0273099	DDB_G0284351
		DDB_G0292110						DDB_G0268272	DDB_G0273093	DDB_G0284343
		DDB_G0292014						DDB_G0268258	DDB_G0273081	DDB_G0284327
		DDB_G0291998						DDB_G0268254	DDB_G0273051	DDB_G0284203
		DDB_G0291938						DDB_G0268224	DDB_G0273017	DDB_G0284195
		DDB_G0291844						DDB_G0268190	DDB_G0272975	DDB_G0284191
		DDB_G0291808						DDB_G0268184	DDB_G0272929	DDB_G0284189
		DDB_G0291796						DDB_G0268162	DDB_G0272927	DDB_G0284173
		DDB_G0291716						DDB_G0268160	DDB_G0272891	DDB_G0284147
		DDB_G0291646						DDB_G0268154	DDB_G0272881	DDB_G0284135
		DDB_G0291632						DDB_G0268062	DDB_G0272869	DDB_G0284129
		DDB_G0291522						DDB_G0267924	DDB_G0272813	DDB_G0284115
		DDB_G0291253						DDB_G0267918	DDB_G0272809	DDB_G0284103
		DDB_G0291181						DDB_G0267916	DDB_G0272760	DDB_G0284079
		DDB_G0290961						DDB_G0267840	DDB_G0272742	DDB_G0284071
		DDB_G0290959						DDB_G0267838	DDB_G0272730	DDB_G0284061
		DDB_G0290957						DDB_G0267830	DDB_G0272714	DDB_G0284047
		DDB_G0290931						DDB_G0267826	DDB_G0272706	DDB_G0284043
		DDB_G0290883						DDB_G0267774	DDB_G0272704	DDB_G0284031
		DDB_G0290879						DDB_G0267746	DDB_G0272702	DDB_G0284023
		DDB_G0290855						DDB_G0267700	DDB_G0272694	DDB_G0284003
		DDB_G0290803						DDB_G0267690	DDB_G0272666	DDB_G0283999
		DDB_G0290637						DDB_G0267636	DDB_G0272656	DDB_G0283995
		DDB_G0290607						DDB_G0267632	DDB_G0272654	DDB_G0283993
		DDB_G0290471						DDB_G0267568	DDB_G0272626	DDB_G0283991
		DDB_G0290461						DDB_G0267556	DDB_G0272616	DDB_G0283935
		DDB_G0290405						DDB_G0267550	DDB_G0272576	DDB_G0283929
		DDB_G0290161						DDB_G0267546	DDB_G0272512	DDB_G0283909
		DDB_G0289915						DDB_G0267540	DDB_G0272476	DDB_G0283887
		DDB_G0289885						DDB_G0267524	DDB_G0272428	DDB_G0283869
		DDB_G0289731						DDB_G0267502	DDB_G0272378	DDB_G0283843
		DDB_G0289693						DDB_G0267444	DDB_G0272368	DDB_G0283839
		DDB_G0289657						DDB_G0267436	DDB_G0272316	DDB_G0283831
		DDB_G0289625						DDB_G0267416	DDB_G0272264	DDB_G0283823
		DDB_G0289555						DDB_G0267412	DDB_G0272262	DDB_G0283811
		DDB_G0289443						DDB_G0295813	DDB_G0272240	DDB_G0283793
		DDB_G0289347						DDB_G0295797	DDB_G0272164	DDB_G0283791
		DDB_G0289319						DDB_G0295789	DDB_G0272146	DDB_G0283785
		DDB_G0289263						DDB_G0295765	DDB_G0272114	DDB_G0283771
		DDB_G0289143						DDB_G0295747	DDB_G0272100	DDB_G0283713
		DDB_G0289121						DDB_G0295737	DDB_G0272016	DDB_G0283707
		DDB_G0288919						DDB_G0295687	DDB_G0272014	DDB_G0283701
		DDB_G0288877						DDB_G0293920	DDB_G0271994	DDB_G0283689
		DDB_G0288869						DDB_G0293868	DDB_G0271934	DDB_G0283681
		DDB_G0288805						DDB_G0293822	DDB_G0271876	DDB_G0283671
		DDB_G0288755						DDB_G0293808	DDB_G0271840	DDB_G0283663
		DDB_G0288745						DDB_G0293614	DDB_G0271830	DDB_G0283649
		DDB_G0288457						DDB_G0293610	DDB_G0271828	DDB_G0283623
		DDB_G0288419						DDB_G0293374	DDB_G0271824	DDB_G0283619
		DDB_G0288333						DDB_G0293300	DDB_G0271822	DDB_G0283603
		DDB_G0288245						DDB_G0293236	DDB_G0271818	DDB_G0283575
		DDB_G0288235						DDB_G0293220	DDB_G0271784	DDB_G0283549
		DDB_G0288187						DDB_G0293218	DDB_G0271742	DDB_G0283533
		DDB_G0288153						DDB_G0293198	DDB_G0271738	DDB_G0283525
		DDB_G0288147						DDB_G0293102	DDB_G0271718	DDB_G0283519
		DDB_G0288043						DDB_G0293082	DDB_G0271714	DDB_G0283513
		DDB_G0288013						DDB_G0292992	DDB_G0271712	DDB_G0283507
		DDB_G0287833						DDB_G0292880	DDB_G0271700	DDB_G0283505
		DDB_G0287659						DDB_G0292842	DDB_G0271698	DDB_G0283453
		DDB_G0287657						DDB_G0292840	DDB_G0271676	DDB_G0283425
		DDB_G0287295						DDB_G0292836	DDB_G0271592	DDB_G0283419
		DDB_G0287219						DDB_G0292824	DDB_G0271570	DDB_G0283417
		DDB_G0287133						DDB_G0292784	DDB_G0271562	DDB_G0283407
		DDB_G0287085						DDB_G0292748	DDB_G0271520	DDB_G0283381
		DDB_G0287047						DDB_G0292678	DDB_G0271510	DDB_G0283379
		DDB_G0286935						DDB_G0292676	DDB_G0271400	DDB_G0283373
		DDB_G0286917						DDB_G0292632	DDB_G0271372	DDB_G0283337
		DDB_G0286411						DDB_G0292604	DDB_G0271302	DDB_G0283305
		DDB_G0286227						DDB_G0292586	DDB_G0271286	DDB_G0283289
		DDB_G0286145						DDB_G0292584	DDB_G0271144	DDB_G0283275
		DDB_G0286129						DDB_G0292568	DDB_G0271098	DDB_G0283271
		DDB_G0286121						DDB_G0292468	DDB_G0271080	DDB_G0283257
		DDB_G0286119						DDB_G0292448	DDB_G0271078	DDB_G0283251
		DDB_G0285989						DDB_G0292444	DDB_G0271022	DDB_G0283199
		DDB_G0285959						DDB_G0292434	DDB_G0270978	DDB_G0283191
		DDB_G0285845						DDB_G0292408	DDB_G0270926	DDB_G0283189
		DDB_G0285637						DDB_G0292406	DDB_G0270890	DDB_G0283175
		DDB_G0285615						DDB_G0292384	DDB_G0270878	DDB_G0283159
		DDB_G0285535						DDB_G0292246	DDB_G0270814	DDB_G0283151
		DDB_G0285421						DDB_G0292168	DDB_G0270762	DDB_G0283133
		DDB_G0285419						DDB_G0292000	DDB_G0270750	DDB_G0283129
		DDB_G0285225						DDB_G0291922	DDB_G0270688	DDB_G0283117
		DDB_G0285167						DDB_G0291680	DDB_G0270610	DDB_G0283115
		DDB_G0285161						DDB_G0291604	DDB_G0270566	DDB_G0283113
		DDB_G0284975						DDB_G0291532	DDB_G0270518	DDB_G0283111
		DDB_G0284843						DDB_G0291418	DDB_G0270442	DDB_G0283099
		DDB_G0284779						DDB_G0291362	DDB_G0270426	DDB_G0283095
		DDB_G0284759						DDB_G0291320	DDB_G0270342	DDB_G0283087
		DDB_G0284619						DDB_G0291314	DDB_G0270284	DDB_G0283057
		DDB_G0284613						DDB_G0291310	DDB_G0270218	DDB_G0283035
		DDB_G0284559						DDB_G0291165	DDB_G0270190	DDB_G0283021
		DDB_G0284531						DDB_G0291133	DDB_G0270154	DDB_G0282995
		DDB_G0284529						DDB_G0290919	DDB_G0270152	DDB_G0282993
		DDB_G0284449						DDB_G0290799	DDB_G0270050	DDB_G0282987
		DDB_G0284325						DDB_G0290785	DDB_G0270016	DDB_G0282973
		DDB_G0284315						DDB_G0290719	DDB_G0269978	DDB_G0282941
		DDB_G0284177						DDB_G0290703	DDB_G0269914	DDB_G0282933
		DDB_G0284057						DDB_G0290627	DDB_G0269900	DDB_G0282905
		DDB_G0284025						DDB_G0290603	DDB_G0269886	DDB_G0282897
		DDB_G0284005						DDB_G0290467	DDB_G0269882	DDB_G0282865
		DDB_G0283911						DDB_G0290437	DDB_G0269872	DDB_G0282843
		DDB_G0283845						DDB_G0290421	DDB_G0269826	DDB_G0282841
		DDB_G0283839						DDB_G0290401	DDB_G0269794	DDB_G0282833
		DDB_G0283813						DDB_G0290397	DDB_G0269648	DDB_G0282819
		DDB_G0283791						DDB_G0290395	DDB_G0269618	DDB_G0282811
		DDB_G0283661						DDB_G0290373	DDB_G0269594	DDB_G0282761
		DDB_G0283645						DDB_G0290329	DDB_G0269548	DDB_G0282731
		DDB_G0283613						DDB_G0290325	DDB_G0269360	DDB_G0282723
		DDB_G0283611						DDB_G0290213	DDB_G0269280	DDB_G0282717
		DDB_G0283609						DDB_G0290035	DDB_G0269254	DDB_G0282715
		DDB_G0283469						DDB_G0290033	DDB_G0269214	DDB_G0282707
		DDB_G0283467						DDB_G0290019	DDB_G0269206	DDB_G0282685
		DDB_G0283451						DDB_G0290011	DDB_G0269180	DDB_G0282641
		DDB_G0283345						DDB_G0289985	DDB_G0269124	DDB_G0282625
		DDB_G0283305						DDB_G0289967	DDB_G0269108	DDB_G0282567
		DDB_G0283153						DDB_G0289935	DDB_G0269092	DDB_G0282549
		DDB_G0283125						DDB_G0289913	DDB_G0269018	DDB_G0282535
		DDB_G0283085						DDB_G0289901	DDB_G0269008	DDB_G0282533
		DDB_G0283083						DDB_G0289829	DDB_G0268992	DDB_G0282529
		DDB_G0282947						DDB_G0289771	DDB_G0268884	DDB_G0282527
		DDB_G0282935						DDB_G0289761	DDB_G0268882	DDB_G0282517
		DDB_G0282769						DDB_G0289673	DDB_G0268868	DDB_G0282489
		DDB_G0282583						DDB_G0289573	DDB_G0268862	DDB_G0282475
		DDB_G0282555						DDB_G0289539	DDB_G0268856	DDB_G0282467
		DDB_G0282551						DDB_G0289529	DDB_G0268854	DDB_G0282435
		DDB_G0282411						DDB_G0289523	DDB_G0268832	DDB_G0282419
		DDB_G0282361						DDB_G0289519	DDB_G0268814	DDB_G0282413
		DDB_G0282341						DDB_G0289501	DDB_G0268754	DDB_G0282409
		DDB_G0282307						DDB_G0289473	DDB_G0268656	DDB_G0282407
		DDB_G0282247						DDB_G0289469	DDB_G0268644	DDB_G0282337
		DDB_G0282197						DDB_G0289423	DDB_G0268622	DDB_G0282325
		DDB_G0282121						DDB_G0289395	DDB_G0268594	DDB_G0282315
		DDB_G0282107						DDB_G0289385	DDB_G0268592	DDB_G0282305
		DDB_G0281997						DDB_G0289381	DDB_G0268584	DDB_G0282303
		DDB_G0281917						DDB_G0289365	DDB_G0268490	DDB_G0282271
		DDB_G0281753						DDB_G0289353	DDB_G0268486	DDB_G0282257
		DDB_G0281691						DDB_G0289243	DDB_G0268374	DDB_G0282255
		DDB_G0281675						DDB_G0289233	DDB_G0268312	DDB_G0282245
		DDB_G0281583						DDB_G0289137	DDB_G0268310	DDB_G0282243
		DDB_G0281515						DDB_G0289057	DDB_G0268304	DDB_G0282235
		DDB_G0281497						DDB_G0289021	DDB_G0268284	DDB_G0282191
		DDB_G0281345						DDB_G0288949	DDB_G0268250	DDB_G0282181
		DDB_G0281181						DDB_G0288903	DDB_G0268214	DDB_G0282167
		DDB_G0281143						DDB_G0288873	DDB_G0268204	DDB_G0282131
		DDB_G0281087						DDB_G0288835	DDB_G0268180	DDB_G0282123
		DDB_G0281075						DDB_G0288689	DDB_G0268136	DDB_G0282059
		DDB_G0280957						DDB_G0288669	DDB_G0268076	DDB_G0282055
		DDB_G0280953						DDB_G0288659	DDB_G0268072	DDB_G0282037
		DDB_G0280951						DDB_G0288581	DDB_G0267958	DDB_G0282005
		DDB_G0280935						DDB_G0288565	DDB_G0267934	DDB_G0281993
		DDB_G0280817						DDB_G0288557	DDB_G0267928	DDB_G0281971
		DDB_G0280709						DDB_G0288541	DDB_G0267904	DDB_G0281967
		DDB_G0280689						DDB_G0288467	DDB_G0267888	DDB_G0281953
		DDB_G0280643						DDB_G0288387	DDB_G0267844	DDB_G0281939
		DDB_G0280605						DDB_G0288329	DDB_G0267832	DDB_G0281925
		DDB_G0280557						DDB_G0288293	DDB_G0267828	DDB_G0281913
		DDB_G0280555						DDB_G0288291	DDB_G0267812	DDB_G0281911
		DDB_G0280531						DDB_G0288227	DDB_G0267808	DDB_G0281843
		DDB_G0280461						DDB_G0288213	DDB_G0267790	DDB_G0281821
		DDB_G0280219						DDB_G0288125	DDB_G0267764	DDB_G0281799
		DDB_G0280053						DDB_G0288105	DDB_G0267748	DDB_G0281793
		DDB_G0280047						DDB_G0288095	DDB_G0267716	DDB_G0281745
		DDB_G0279763						DDB_G0288069	DDB_G0267654	DDB_G0281701
		DDB_G0279751						DDB_G0288025	DDB_G0267602	DDB_G0281699
		DDB_G0279681						DDB_G0287997	DDB_G0267598	DDB_G0281691
		DDB_G0279671						DDB_G0287937	DDB_G0267582	DDB_G0281683
		DDB_G0279617						DDB_G0287913	DDB_G0267566	DDB_G0281673
		DDB_G0279567						DDB_G0287849	DDB_G0267544	DDB_G0281669
		DDB_G0279505						DDB_G0287841	DDB_G0267532	DDB_G0281641
		DDB_G0279413						DDB_G0287777	DDB_G0267476	DDB_G0281609
		DDB_G0279369						DDB_G0287775	DDB_G0267424	DDB_G0281601
		DDB_G0279041						DDB_G0287769	DDB_G0267406	DDB_G0281555
		DDB_G0278787						DDB_G0287675		DDB_G0281549
		DDB_G0278765						DDB_G0287627		DDB_G0281527
		DDB_G0278671						DDB_G0287563		DDB_G0281519
		DDB_G0278393						DDB_G0287557		DDB_G0281493
		DDB_G0278385						DDB_G0287539		DDB_G0281489
		DDB_G0278383						DDB_G0287351		DDB_G0281485
		DDB_G0278213						DDB_G0287333		DDB_G0281467
		DDB_G0277921						DDB_G0287289		DDB_G0281463
		DDB_G0277873						DDB_G0287185		DDB_G0281419
		DDB_G0277829						DDB_G0287163		DDB_G0281413
		DDB_G0277827						DDB_G0287141		DDB_G0281391
		DDB_G0277743						DDB_G0287115		DDB_G0281389
		DDB_G0277725						DDB_G0287103		DDB_G0281377
		DDB_G0277497						DDB_G0287101		DDB_G0281339
		DDB_G0277439						DDB_G0287043		DDB_G0281287
		DDB_G0277309						DDB_G0286945		DDB_G0281273
		DDB_G0277111						DDB_G0286931		DDB_G0281241
		DDB_G0277087						DDB_G0286891		DDB_G0281173
		DDB_G0277083						DDB_G0286875		DDB_G0281169
		DDB_G0277025						DDB_G0286821		DDB_G0281157
		DDB_G0277001						DDB_G0286743		DDB_G0281141
		DDB_G0276993						DDB_G0286727		DDB_G0281133
		DDB_G0276969						DDB_G0286703		DDB_G0281105
		DDB_G0276919						DDB_G0286679		DDB_G0281077
		DDB_G0276835						DDB_G0286621		DDB_G0281067
		DDB_G0276801						DDB_G0286601		DDB_G0281053
		DDB_G0276759						DDB_G0286579		DDB_G0281049
		DDB_G0276661						DDB_G0286549		DDB_G0281021
		DDB_G0276651						DDB_G0286541		DDB_G0280995
		DDB_G0276365						DDB_G0286539		DDB_G0280961
		DDB_G0276125						DDB_G0286525		DDB_G0280923
		DDB_G0276093						DDB_G0286455		DDB_G0280761
		DDB_G0275827						DDB_G0286441		DDB_G0280751
		DDB_G0275825						DDB_G0286423		DDB_G0280711
		DDB_G0275745						DDB_G0286413		DDB_G0280687
		DDB_G0275735						DDB_G0286403		DDB_G0280685
		DDB_G0275689						DDB_G0286397		DDB_G0280637
		DDB_G0275683						DDB_G0286341		DDB_G0280615
		DDB_G0275551						DDB_G0286335		DDB_G0280601
		DDB_G0275457						DDB_G0286333		DDB_G0280501
		DDB_G0275439						DDB_G0286291		DDB_G0280473
		DDB_G0275327						DDB_G0286241		DDB_G0280443
		DDB_G0275253						DDB_G0286233		DDB_G0280429
		DDB_G0275233						DDB_G0286185		DDB_G0280421
		DDB_G0275171						DDB_G0286071		DDB_G0280419
		DDB_G0275135						DDB_G0286033		DDB_G0280403
		DDB_G0275117						DDB_G0286007		DDB_G0280397
		DDB_G0274991						DDB_G0286003		DDB_G0280337
		DDB_G0274579						DDB_G0285931		DDB_G0280319
		DDB_G0274501						DDB_G0285869		DDB_G0280309
		DDB_G0274391						DDB_G0285855		DDB_G0280271
		DDB_G0274347						DDB_G0285851		DDB_G0280251
		DDB_G0274321						DDB_G0285829		DDB_G0280249
		DDB_G0274291						DDB_G0285775		DDB_G0280215
		DDB_G0274165						DDB_G0285671		DDB_G0280179
		DDB_G0274099						DDB_G0285663		DDB_G0280171
		DDB_G0273409						DDB_G0285657		DDB_G0280157
		DDB_G0273079						DDB_G0285655		DDB_G0280143
		DDB_G0273067						DDB_G0285653		DDB_G0280135
		DDB_G0273045						DDB_G0285589		DDB_G0280117
		DDB_G0272975						DDB_G0285577		DDB_G0280113
		DDB_G0272919						DDB_G0285575		DDB_G0280109
		DDB_G0272827						DDB_G0285555		DDB_G0280079
		DDB_G0272756						DDB_G0285553		DDB_G0280067
		DDB_G0272568						DDB_G0285515		DDB_G0280057
		DDB_G0272396						DDB_G0285511		DDB_G0280049
		DDB_G0272294						DDB_G0285467		DDB_G0280045
		DDB_G0272180						DDB_G0285405		DDB_G0280041
		DDB_G0272094						DDB_G0285381		DDB_G0280015
		DDB_G0272014						DDB_G0285377		DDB_G0279985
		DDB_G0271994						DDB_G0285353		DDB_G0279979
		DDB_G0271908						DDB_G0285267		DDB_G0279973
		DDB_G0271876						DDB_G0285223		DDB_G0279957
		DDB_G0271854						DDB_G0285221		DDB_G0279925
		DDB_G0271852						DDB_G0285213		DDB_G0279915
		DDB_G0271828						DDB_G0285197		DDB_G0279837
		DDB_G0271770						DDB_G0285191		DDB_G0279827
		DDB_G0271722						DDB_G0285175		DDB_G0279815
		DDB_G0271696						DDB_G0285173		DDB_G0279799
		DDB_G0271666						DDB_G0285157		DDB_G0279789
		DDB_G0271510						DDB_G0285131		DDB_G0279747
		DDB_G0270788						DDB_G0285115		DDB_G0279745
		DDB_G0270742						DDB_G0285113		DDB_G0279731
		DDB_G0270540						DDB_G0285101		DDB_G0279721
		DDB_G0270522						DDB_G0285019		DDB_G0279719
		DDB_G0270468						DDB_G0285013		DDB_G0279717
		DDB_G0270454						DDB_G0284987		DDB_G0279713
		DDB_G0270414						DDB_G0284983		DDB_G0279711
		DDB_G0270086						DDB_G0284965		DDB_G0279709
		DDB_G0270000						DDB_G0284951		DDB_G0279681
		DDB_G0269970						DDB_G0284945		DDB_G0279651
		DDB_G0269940						DDB_G0284915		DDB_G0279649
		DDB_G0269938						DDB_G0284905		DDB_G0279619
		DDB_G0269702						DDB_G0284855		DDB_G0279611
		DDB_G0269608						DDB_G0284841		DDB_G0279607
		DDB_G0269510						DDB_G0284831		DDB_G0279589
		DDB_G0269482						DDB_G0284817		DDB_G0279583
		DDB_G0269476						DDB_G0284815		DDB_G0279577
		DDB_G0269204						DDB_G0284659		DDB_G0279575
		DDB_G0269116						DDB_G0284643		DDB_G0279565
		DDB_G0268850						DDB_G0284617		DDB_G0279551
		DDB_G0268546						DDB_G0284613		DDB_G0279531
		DDB_G0268318						DDB_G0284575		DDB_G0279513
		DDB_G0268208						DDB_G0284541		DDB_G0279501
		DDB_G0267894						DDB_G0284421		DDB_G0279499
		DDB_G0267840						DDB_G0284379		DDB_G0279475
		DDB_G0267456						DDB_G0284323		DDB_G0279469
		DDB_G0267446						DDB_G0284257		DDB_G0279463
		DDB_G0267426						DDB_G0284251		DDB_G0279445
		DDB_G0267398						DDB_G0284203		DDB_G0279437
								DDB_G0284055		DDB_G0279435
								DDB_G0284053		DDB_G0279431
								DDB_G0284031		DDB_G0279411
								DDB_G0284007		DDB_G0279369
								DDB_G0283999		DDB_G0279363
								DDB_G0283981		DDB_G0279343
								DDB_G0283949		DDB_G0279339
								DDB_G0283947		DDB_G0279315
								DDB_G0283909		DDB_G0279287
								DDB_G0283865		DDB_G0279271
								DDB_G0283823		DDB_G0279247
								DDB_G0283799		DDB_G0279231
								DDB_G0283793		DDB_G0279229
								DDB_G0283789		DDB_G0279227
								DDB_G0283771		DDB_G0279221
								DDB_G0283751		DDB_G0279195
								DDB_G0283565		DDB_G0279187
								DDB_G0283505		DDB_G0279143
								DDB_G0283475		DDB_G0279109
								DDB_G0283371		DDB_G0279103
								DDB_G0283365		DDB_G0279087
								DDB_G0283319		DDB_G0279051
								DDB_G0283311		DDB_G0279047
								DDB_G0283175		DDB_G0279017
								DDB_G0283125		DDB_G0279015
								DDB_G0283121		DDB_G0279009
								DDB_G0283119		DDB_G0278999
								DDB_G0283073		DDB_G0278997
								DDB_G0282997		DDB_G0278935
								DDB_G0282961		DDB_G0278927
								DDB_G0282933		DDB_G0278905
								DDB_G0282897		DDB_G0278867
								DDB_G0282833		DDB_G0278851
								DDB_G0282723		DDB_G0278841
								DDB_G0282711		DDB_G0278825
								DDB_G0282627		DDB_G0278775
								DDB_G0282573		DDB_G0278719
								DDB_G0282569		DDB_G0278717
								DDB_G0282451		DDB_G0278701
								DDB_G0282395		DDB_G0278699
								DDB_G0282323		DDB_G0278697
								DDB_G0282313		DDB_G0278665
								DDB_G0282265		DDB_G0278649
								DDB_G0282235		DDB_G0278627
								DDB_G0282191		DDB_G0278623
								DDB_G0282101		DDB_G0278609
								DDB_G0282039		DDB_G0278577
								DDB_G0281991		DDB_G0278559
								DDB_G0281957		DDB_G0278521
								DDB_G0281947		DDB_G0278489
								DDB_G0281909		DDB_G0278469
								DDB_G0281907		DDB_G0278459
								DDB_G0281873		DDB_G0278443
								DDB_G0281799		DDB_G0278439
								DDB_G0281669		DDB_G0278431
								DDB_G0281651		DDB_G0278405
								DDB_G0281627		DDB_G0278403
								DDB_G0281603		DDB_G0278389
								DDB_G0281567		DDB_G0278367
								DDB_G0281501		DDB_G0278345
								DDB_G0281489		DDB_G0278341
								DDB_G0281461		DDB_G0278329
								DDB_G0281433		DDB_G0278327
								DDB_G0281387		DDB_G0278315
								DDB_G0281309		DDB_G0278313
								DDB_G0281307		DDB_G0278311
								DDB_G0281287		DDB_G0278299
								DDB_G0281283		DDB_G0278295
								DDB_G0281253		DDB_G0278277
								DDB_G0281115		DDB_G0278231
								DDB_G0281109		DDB_G0278219
								DDB_G0281081		DDB_G0278217
								DDB_G0280973		DDB_G0278203
								DDB_G0280859		DDB_G0278197
								DDB_G0280805		DDB_G0278193
								DDB_G0280685		DDB_G0278161
								DDB_G0280477		DDB_G0278159
								DDB_G0280475		DDB_G0278147
								DDB_G0280451		DDB_G0278123
								DDB_G0280421		DDB_G0278101
								DDB_G0280417		DDB_G0278073
								DDB_G0280403		DDB_G0278037
								DDB_G0280353		DDB_G0278025
								DDB_G0280331		DDB_G0278009
								DDB_G0280307		DDB_G0278003
								DDB_G0280279		DDB_G0277993
								DDB_G0280269		DDB_G0277967
								DDB_G0280181		DDB_G0277965
								DDB_G0280179		DDB_G0277959
								DDB_G0280173		DDB_G0277917
								DDB_G0280163		DDB_G0277915
								DDB_G0280153		DDB_G0277909
								DDB_G0280113		DDB_G0277897
								DDB_G0280067		DDB_G0277855
								DDB_G0279979		DDB_G0277835
								DDB_G0279965		DDB_G0277815
								DDB_G0279927		DDB_G0277807
								DDB_G0279843		DDB_G0277799
								DDB_G0279827		DDB_G0277745
								DDB_G0279823		DDB_G0277727
								DDB_G0279753		DDB_G0277693
								DDB_G0279739		DDB_G0277687
								DDB_G0279733		DDB_G0277681
								DDB_G0279689		DDB_G0277667
								DDB_G0279501		DDB_G0277631
								DDB_G0279489		DDB_G0277627
								DDB_G0279473		DDB_G0277601
								DDB_G0279435		DDB_G0277591
								DDB_G0279421		DDB_G0277589
								DDB_G0279381		DDB_G0277571
								DDB_G0279375		DDB_G0277569
								DDB_G0279359		DDB_G0277559
								DDB_G0279335		DDB_G0277541
								DDB_G0279327		DDB_G0277525
								DDB_G0279287		DDB_G0277511
								DDB_G0279271		DDB_G0277469
								DDB_G0279169		DDB_G0277457
								DDB_G0279155		DDB_G0277411
								DDB_G0279139		DDB_G0277381
								DDB_G0279101		DDB_G0277369
								DDB_G0279095		DDB_G0277329
								DDB_G0279043		DDB_G0277325
								DDB_G0278999		DDB_G0277291
								DDB_G0278997		DDB_G0277273
								DDB_G0278945		DDB_G0277255
								DDB_G0278937		DDB_G0277237
								DDB_G0278935		DDB_G0277233
								DDB_G0278905		DDB_G0277207
								DDB_G0278851		DDB_G0277185
								DDB_G0278841		DDB_G0277169
								DDB_G0278797		DDB_G0277165
								DDB_G0278775		DDB_G0277147
								DDB_G0278691		DDB_G0277133
								DDB_G0278575		DDB_G0277117
								DDB_G0278541		DDB_G0277115
								DDB_G0278517		DDB_G0277105
								DDB_G0278491		DDB_G0277053
								DDB_G0278443		DDB_G0277047
								DDB_G0278435		DDB_G0277029
								DDB_G0278255		DDB_G0277021
								DDB_G0278229		DDB_G0277011
								DDB_G0278227		DDB_G0276989
								DDB_G0278197		DDB_G0276977
								DDB_G0278159		DDB_G0276941
								DDB_G0278141		DDB_G0276939
								DDB_G0278003		DDB_G0276905
								DDB_G0277967		DDB_G0276899
								DDB_G0277927		DDB_G0276865
								DDB_G0277853		DDB_G0276817
								DDB_G0277767		DDB_G0276813
								DDB_G0277727		DDB_G0276805
								DDB_G0277693		DDB_G0276799
								DDB_G0277681		DDB_G0276777
								DDB_G0277671		DDB_G0276767
								DDB_G0277667		DDB_G0276745
								DDB_G0277631		DDB_G0276731
								DDB_G0277575		DDB_G0276719
								DDB_G0277563		DDB_G0276697
								DDB_G0277559		DDB_G0276693
								DDB_G0277537		DDB_G0276663
								DDB_G0277495		DDB_G0276661
								DDB_G0277481		DDB_G0276623
								DDB_G0277377		DDB_G0276617
								DDB_G0277349		DDB_G0276615
								DDB_G0277265		DDB_G0276613
								DDB_G0277133		DDB_G0276571
								DDB_G0277061		DDB_G0276553
								DDB_G0277029		DDB_G0276545
								DDB_G0277011		DDB_G0276509
								DDB_G0277009		DDB_G0276491
								DDB_G0276989		DDB_G0276483
								DDB_G0276977		DDB_G0276469
								DDB_G0276949		DDB_G0276453
								DDB_G0276947		DDB_G0276451
								DDB_G0276875		DDB_G0276407
								DDB_G0276839		DDB_G0276383
								DDB_G0276799		DDB_G0276371
								DDB_G0276745		DDB_G0276343
								DDB_G0276729		DDB_G0276303
								DDB_G0276637		DDB_G0276287
								DDB_G0276629		DDB_G0276269
								DDB_G0276573		DDB_G0276229
								DDB_G0276503		DDB_G0276215
								DDB_G0276469		DDB_G0276207
								DDB_G0276467		DDB_G0276205
								DDB_G0276449		DDB_G0276179
								DDB_G0276445		DDB_G0276127
								DDB_G0276287		DDB_G0276119
								DDB_G0276259		DDB_G0276101
								DDB_G0275985		DDB_G0276089
								DDB_G0275983		DDB_G0276087
								DDB_G0275939		DDB_G0276021
								DDB_G0275927		DDB_G0275991
								DDB_G0275919		DDB_G0275987
								DDB_G0275889		DDB_G0275985
								DDB_G0275805		DDB_G0275983
								DDB_G0275655		DDB_G0275967
								DDB_G0275623		DDB_G0275953
								DDB_G0275493		DDB_G0275937
								DDB_G0275419		DDB_G0275933
								DDB_G0275379		DDB_G0275929
								DDB_G0275351		DDB_G0275927
								DDB_G0275341		DDB_G0275913
								DDB_G0275331		DDB_G0275829
								DDB_G0275277		DDB_G0275809
								DDB_G0275275		DDB_G0275789
								DDB_G0275273		DDB_G0275753
								DDB_G0275267		DDB_G0275713
								DDB_G0275233		DDB_G0275709
								DDB_G0275017		DDB_G0275647
								DDB_G0275015		DDB_G0275631
								DDB_G0275013		DDB_G0275625
								DDB_G0274997		DDB_G0275623
								DDB_G0274955		DDB_G0275609
								DDB_G0274921		DDB_G0275563
								DDB_G0274893		DDB_G0275547
								DDB_G0274793		DDB_G0275525
								DDB_G0274771		DDB_G0275513
								DDB_G0274715		DDB_G0275501
								DDB_G0274679		DDB_G0275493
								DDB_G0274643		DDB_G0275469
								DDB_G0274617		DDB_G0275463
								DDB_G0274585		DDB_G0275447
								DDB_G0274567		DDB_G0275423
								DDB_G0274535		DDB_G0275419
								DDB_G0274461		DDB_G0275401
								DDB_G0274389		DDB_G0275381
								DDB_G0274373		DDB_G0275379
								DDB_G0274213		DDB_G0275377
								DDB_G0274209		DDB_G0275353
								DDB_G0274171		DDB_G0275341
								DDB_G0274153		DDB_G0275303
								DDB_G0274123		DDB_G0275299
								DDB_G0273383		DDB_G0275267
								DDB_G0273367		DDB_G0275255
								DDB_G0273217		DDB_G0275191
								DDB_G0273203		DDB_G0275185
								DDB_G0273201		DDB_G0275179
								DDB_G0273135		DDB_G0275155
								DDB_G0273083		DDB_G0275125
								DDB_G0273049		DDB_G0275049
								DDB_G0273027		DDB_G0275009
								DDB_G0273023		DDB_G0274947
								DDB_G0273021		DDB_G0274909
								DDB_G0272959		DDB_G0274891
								DDB_G0272921		DDB_G0274865
								DDB_G0272855		DDB_G0274831
								DDB_G0272845		DDB_G0274827
								DDB_G0272841		DDB_G0274825
								DDB_G0272789		DDB_G0274815
								DDB_G0272775		DDB_G0274755
								DDB_G0272746		DDB_G0274735
								DDB_G0272678		DDB_G0274699
								DDB_G0272658		DDB_G0274693
								DDB_G0272640		DDB_G0274691
								DDB_G0272608		DDB_G0274675
								DDB_G0272522		DDB_G0274665
								DDB_G0272500		DDB_G0274643
								DDB_G0272498		DDB_G0274641
								DDB_G0272402		DDB_G0274629
								DDB_G0272384		DDB_G0274623
								DDB_G0272342		DDB_G0274617
								DDB_G0272324		DDB_G0274573
								DDB_G0272280		DDB_G0274561
								DDB_G0272158		DDB_G0274559
								DDB_G0272142		DDB_G0274537
								DDB_G0272112		DDB_G0274523
								DDB_G0272042		DDB_G0274509
								DDB_G0272040		DDB_G0274503
								DDB_G0271894		DDB_G0274469
								DDB_G0271850		DDB_G0274457
								DDB_G0271842		DDB_G0274439
								DDB_G0271642		DDB_G0274435
								DDB_G0271578		DDB_G0274409
								DDB_G0271572		DDB_G0274401
								DDB_G0271534		DDB_G0274393
								DDB_G0271506		DDB_G0274389
								DDB_G0271402		DDB_G0274369
								DDB_G0271292		DDB_G0274363
								DDB_G0271250		DDB_G0274359
								DDB_G0271228		DDB_G0274351
								DDB_G0271150		DDB_G0274349
								DDB_G0271100		DDB_G0274285
								DDB_G0271000		DDB_G0274273
								DDB_G0270892		DDB_G0274271
								DDB_G0270858		DDB_G0274269
								DDB_G0270778		DDB_G0274245
								DDB_G0270764		DDB_G0274225
								DDB_G0270692		DDB_G0274221
								DDB_G0270606		DDB_G0274203
								DDB_G0270578		DDB_G0274171
								DDB_G0270506		DDB_G0274153
								DDB_G0270488		DDB_G0274149
								DDB_G0270480		DDB_G0274143
								DDB_G0270418		DDB_G0274133
								DDB_G0270382		DDB_G0274131
								DDB_G0270328		DDB_G0274129
								DDB_G0270288		DDB_G0274119
								DDB_G0270182		DDB_G0274115
								DDB_G0270180		DDB_G0274103
								DDB_G0270162		DDB_G0273441
								DDB_G0270148		DDB_G0273429
								DDB_G0270126		DDB_G0273423
								DDB_G0270014		DDB_G0273405
								DDB_G0270002		DDB_G0273397
								DDB_G0269998		DDB_G0273393
								DDB_G0269986		DDB_G0273389
								DDB_G0269902		DDB_G0273367
								DDB_G0269864		DDB_G0273361
								DDB_G0269858		DDB_G0273357
								DDB_G0269830		DDB_G0273355
								DDB_G0269800		DDB_G0273353
								DDB_G0269738		DDB_G0273293
								DDB_G0269728		DDB_G0273281
								DDB_G0269672		DDB_G0273277
								DDB_G0269642		DDB_G0273257
								DDB_G0269640		DDB_G0273253
								DDB_G0269626		DDB_G0273247
								DDB_G0269574		DDB_G0273235
								DDB_G0269566		DDB_G0273223
								DDB_G0269528		DDB_G0273217
								DDB_G0269500		DDB_G0273205
								DDB_G0269466		DDB_G0273203
								DDB_G0269414		DDB_G0273201
								DDB_G0269394		DDB_G0273195
								DDB_G0269348		DDB_G0273183
								DDB_G0269324		DDB_G0273179
								DDB_G0269218		DDB_G0273149
								DDB_G0269210		DDB_G0273143
								DDB_G0269186		DDB_G0273141
								DDB_G0269178		DDB_G0273125
								DDB_G0269172		DDB_G0273123
								DDB_G0269128		DDB_G0273109
								DDB_G0269078		DDB_G0273099
								DDB_G0268934		DDB_G0273093
								DDB_G0268894		DDB_G0273083
								DDB_G0268836		DDB_G0273081
								DDB_G0268774		DDB_G0273049
								DDB_G0268764		DDB_G0273047
								DDB_G0268744		DDB_G0273029
								DDB_G0268718		DDB_G0273023
								DDB_G0268698		DDB_G0273021
								DDB_G0268640		DDB_G0272965
								DDB_G0268628		DDB_G0272947
								DDB_G0268614		DDB_G0272929
								DDB_G0268600		DDB_G0272921
								DDB_G0268564		DDB_G0272905
								DDB_G0268534		DDB_G0272901
								DDB_G0268518		DDB_G0272891
								DDB_G0268512		DDB_G0272885
								DDB_G0268496		DDB_G0272881
								DDB_G0268434		DDB_G0272877
								DDB_G0268398		DDB_G0272875
								DDB_G0268320		DDB_G0272861
								DDB_G0268286		DDB_G0272855
								DDB_G0268114		DDB_G0272851
								DDB_G0267980		DDB_G0272841
								DDB_G0267936		DDB_G0272813
								DDB_G0267932		DDB_G0272801
								DDB_G0267898		DDB_G0272787
								DDB_G0267834		DDB_G0272765
								DDB_G0267822		DDB_G0272760
								DDB_G0267768		DDB_G0272756
								DDB_G0267608		DDB_G0272746
								DDB_G0267606		DDB_G0272742
								DDB_G0267526		DDB_G0272740
								DDB_G0267504		DDB_G0272734
								DDB_G0267486		DDB_G0272730
								DDB_G0267482		DDB_G0272718
								DDB_G0267464		DDB_G0272704
								DDB_G0267396		DDB_G0272702
										DDB_G0272694
										DDB_G0272666
										DDB_G0272662
										DDB_G0272658
										DDB_G0272656
										DDB_G0272640
										DDB_G0272628
										DDB_G0272616
										DDB_G0272610
										DDB_G0272602
										DDB_G0272576
										DDB_G0272512
										DDB_G0272504
										DDB_G0272498
										DDB_G0272476
										DDB_G0272458
										DDB_G0272450
										DDB_G0272424
										DDB_G0272420
										DDB_G0272402
										DDB_G0272372
										DDB_G0272368
										DDB_G0272356
										DDB_G0272306
										DDB_G0272282
										DDB_G0272248
										DDB_G0272242
										DDB_G0272200
										DDB_G0272196
										DDB_G0272164
										DDB_G0272158
										DDB_G0272148
										DDB_G0272130
										DDB_G0272074
										DDB_G0272052
										DDB_G0272042
										DDB_G0272034
										DDB_G0272004
										DDB_G0272002
										DDB_G0271988
										DDB_G0271934
										DDB_G0271896
										DDB_G0271866
										DDB_G0271850
										DDB_G0271830
										DDB_G0271820
										DDB_G0271818
										DDB_G0271796
										DDB_G0271778
										DDB_G0271738
										DDB_G0271714
										DDB_G0271712
										DDB_G0271642
										DDB_G0271598
										DDB_G0271592
										DDB_G0271590
										DDB_G0271578
										DDB_G0271574
										DDB_G0271552
										DDB_G0271534
										DDB_G0271500
										DDB_G0271400
										DDB_G0271394
										DDB_G0271376
										DDB_G0271372
										DDB_G0271302
										DDB_G0271300
										DDB_G0271296
										DDB_G0271292
										DDB_G0271286
										DDB_G0271268
										DDB_G0271236
										DDB_G0271234
										DDB_G0271228
										DDB_G0271162
										DDB_G0271150
										DDB_G0271142
										DDB_G0271086
										DDB_G0271066
										DDB_G0271022
										DDB_G0271000
										DDB_G0270998
										DDB_G0270996
										DDB_G0270940
										DDB_G0270920
										DDB_G0270914
										DDB_G0270892
										DDB_G0270890
										DDB_G0270864
										DDB_G0270858
										DDB_G0270826
										DDB_G0270814
										DDB_G0270764
										DDB_G0270762
										DDB_G0270750
										DDB_G0270736
										DDB_G0270730
										DDB_G0270726
										DDB_G0270718
										DDB_G0270708
										DDB_G0270704
										DDB_G0270668
										DDB_G0270622
										DDB_G0270610
										DDB_G0270600
										DDB_G0270590
										DDB_G0270588
										DDB_G0270578
										DDB_G0270538
										DDB_G0270494
										DDB_G0270474
										DDB_G0270448
										DDB_G0270442
										DDB_G0270430
										DDB_G0270418
										DDB_G0270404
										DDB_G0270378
										DDB_G0270368
										DDB_G0270326
										DDB_G0270312
										DDB_G0270300
										DDB_G0270284
										DDB_G0270270
										DDB_G0270240
										DDB_G0270210
										DDB_G0270198
										DDB_G0270178
										DDB_G0270176
										DDB_G0270146
										DDB_G0270134
										DDB_G0270112
										DDB_G0270102
										DDB_G0270094
										DDB_G0270092
										DDB_G0270090
										DDB_G0270072
										DDB_G0270070
										DDB_G0270050
										DDB_G0270014
										DDB_G0270002
										DDB_G0269998
										DDB_G0269978
										DDB_G0269968
										DDB_G0269964
										DDB_G0269920
										DDB_G0269902
										DDB_G0269900
										DDB_G0269890
										DDB_G0269882
										DDB_G0269864
										DDB_G0269858
										DDB_G0269836
										DDB_G0269826
										DDB_G0269800
										DDB_G0269788
										DDB_G0269748
										DDB_G0269734
										DDB_G0269718
										DDB_G0269706
										DDB_G0269684
										DDB_G0269676
										DDB_G0269672
										DDB_G0269648
										DDB_G0269644
										DDB_G0269626
										DDB_G0269594
										DDB_G0269574
										DDB_G0269572
										DDB_G0269566
										DDB_G0269564
										DDB_G0269548
										DDB_G0269520
										DDB_G0269518
										DDB_G0269500
										DDB_G0269466
										DDB_G0269436
										DDB_G0269414
										DDB_G0269410
										DDB_G0269394
										DDB_G0269362
										DDB_G0269360
										DDB_G0269354
										DDB_G0269352
										DDB_G0269348
										DDB_G0269340
										DDB_G0269324
										DDB_G0269296
										DDB_G0269292
										DDB_G0269290
										DDB_G0269280
										DDB_G0269218
										DDB_G0269206
										DDB_G0269180
										DDB_G0269178
										DDB_G0269166
										DDB_G0269160
										DDB_G0269156
										DDB_G0269132
										DDB_G0269128
										DDB_G0269124
										DDB_G0269108
										DDB_G0269034
										DDB_G0268992
										DDB_G0268990
										DDB_G0268948
										DDB_G0268894
										DDB_G0268892
										DDB_G0268888
										DDB_G0268884
										DDB_G0268882
										DDB_G0268876
										DDB_G0268868
										DDB_G0268856
										DDB_G0268854
										DDB_G0268810
										DDB_G0268774
										DDB_G0268754
										DDB_G0268680
										DDB_G0268678
										DDB_G0268662
										DDB_G0268656
										DDB_G0268632
										DDB_G0268628
										DDB_G0268622
										DDB_G0268614
										DDB_G0268592
										DDB_G0268584
										DDB_G0268564
										DDB_G0268558
										DDB_G0268542
										DDB_G0268498
										DDB_G0268472
										DDB_G0268434
										DDB_G0268424
										DDB_G0268400
										DDB_G0268398
										DDB_G0268396
										DDB_G0268310
										DDB_G0268304
										DDB_G0268274
										DDB_G0268272
										DDB_G0268270
										DDB_G0268258
										DDB_G0268252
										DDB_G0268250
										DDB_G0268222
										DDB_G0268204
										DDB_G0268180
										DDB_G0268160
										DDB_G0268152
										DDB_G0268142
										DDB_G0268130
										DDB_G0268090
										DDB_G0268072
										DDB_G0268028
										DDB_G0268008
										DDB_G0268000
										DDB_G0267998
										DDB_G0267996
										DDB_G0267980
										DDB_G0267974
										DDB_G0267934
										DDB_G0267928
										DDB_G0267916
										DDB_G0267904
										DDB_G0267898
										DDB_G0267852
										DDB_G0267846
										DDB_G0267844
										DDB_G0267816
										DDB_G0267814
										DDB_G0267800
										DDB_G0267786
										DDB_G0267772
										DDB_G0267752
										DDB_G0267750
										DDB_G0267748
										DDB_G0267744
										DDB_G0267720
										DDB_G0267716
										DDB_G0267712
										DDB_G0267690
										DDB_G0267688
										DDB_G0267674
										DDB_G0267666
										DDB_G0267656
										DDB_G0267654
										DDB_G0267636
										DDB_G0267624
										DDB_G0267602
										DDB_G0267592
										DDB_G0267582
										DDB_G0267570
										DDB_G0267556
										DDB_G0267550
										DDB_G0267548
										DDB_G0267546
										DDB_G0267544
										DDB_G0267522
										DDB_G0267504
										DDB_G0267490
										DDB_G0267486
										DDB_G0267476
										DDB_G0267468
										DDB_G0267462
										DDB_G0267412
										DDB_G0267396
										DDB_G0267380
										DDB_G0267378

## Sheet: suspension_DOWN
DOWN_Hr00_gradual	DOWN_Hr00_rapid	DOWN_Hr01_gradual	DOWN_Hr01_rapid	DOWN_Hr02_gradual	DOWN_Hr02_rapid	DOWN_Hr03_gradual	DOWN_Hr03_rapid	DOWN_Hr04_gradual	DOWN_Hr04_rapid	DOWN_Hr05_gradual	DOWN_Hr05_rapid	DOWN_Hr06_gradual	DOWN_Hr06_rapid	DOWN_Hr08_gradual	DOWN_Hr08_rapid	DOWN_Hr10
DDB_G0295825	DDB_G0302676	DDB_G0295683	DDB_G0294589	DDB_G0302418	DDB_G0295737	DDB_G0304561	DDB_G0295683	DDB_G0302511	DDB_G0293492	DDB_G0302511	DDB_G0295847	DDB_G0304543	DDB_G0295823	DDB_G0295755	DDB_G0295725
DDB_G0295807	DDB_G0302418	DDB_G0294567	DDB_G0293460	DDB_G0295847	DDB_G0295683	DDB_G0295731	DDB_G0293950	DDB_G0295823	DDB_G0284965	DDB_G0295827	DDB_G0293654	DDB_G0295791	DDB_G0295779	DDB_G0293364	DDB_G0293784
DDB_G0294609	DDB_G0295789	DDB_G0293984	DDB_G0290261	DDB_G0295829	DDB_G0293728	DDB_G0293980	DDB_G0293920	DDB_G0295791	DDB_G0284671	DDB_G0295823	DDB_G0293376	DDB_G0295755	DDB_G0295769	DDB_G0293356	DDB_G0293752
DDB_G0293872	DDB_G0295761	DDB_G0293980	DDB_G0282559	DDB_G0295733	DDB_G0293654	DDB_G0293766	DDB_G0293904	DDB_G0295779	DDB_G0282905	DDB_G0295779	DDB_G0293208	DDB_G0295725	DDB_G0295473	DDB_G0293354	DDB_G0293224
DDB_G0293868	DDB_G0295715	DDB_G0293788	DDB_G0278697	DDB_G0295721	DDB_G0293376	DDB_G0293708	DDB_G0293872	DDB_G0295769	DDB_G0282423	DDB_G0295769	DDB_G0293070	DDB_G0294621	DDB_G0294603	DDB_G0292570	DDB_G0292808
DDB_G0293788	DDB_G0295687	DDB_G0293762	DDB_G0278345	DDB_G0295717	DDB_G0293208	DDB_G0293640	DDB_G0293724	DDB_G0295755	DDB_G0282077	DDB_G0295755	DDB_G0293002	DDB_G0293922	DDB_G0293992	DDB_G0292438	DDB_G0292122
DDB_G0293648	DDB_G0295477	DDB_G0293730	DDB_G0278115	DDB_G0294557	DDB_G0293194	DDB_G0293068	DDB_G0293714	DDB_G0295739	DDB_G0277897	DDB_G0295739	DDB_G0292736	DDB_G0293864	DDB_G0293928	DDB_G0292294	DDB_G0291354
DDB_G0293618	DDB_G0294629	DDB_G0293728	DDB_G0277455	DDB_G0294553	DDB_G0293068	DDB_G0293034	DDB_G0293654	DDB_G0295733	DDB_G0276907	DDB_G0295733	DDB_G0292604	DDB_G0293854	DDB_G0293312	DDB_G0291988	DDB_G0291101
DDB_G0293556	DDB_G0294617	DDB_G0293722	DDB_G0275069	DDB_G0293990	DDB_G0293030	DDB_G0292900	DDB_G0293570	DDB_G0295473	DDB_G0275123	DDB_G0295473	DDB_G0292312	DDB_G0293800	DDB_G0293254	DDB_G0290695	DDB_G0290961
DDB_G0293388	DDB_G0293882	DDB_G0293604	DDB_G0274499	DDB_G0293986	DDB_G0293002	DDB_G0292892	DDB_G0293566	DDB_G0293956	DDB_G0274551	DDB_G0293874	DDB_G0292094	DDB_G0293784	DDB_G0293070	DDB_G0289969	DDB_G0289143
DDB_G0293304	DDB_G0293622	DDB_G0293566	DDB_G0273197	DDB_G0293956	DDB_G0292986	DDB_G0292746	DDB_G0293556	DDB_G0293872	DDB_G0274225	DDB_G0293702	DDB_G0291344	DDB_G0293752	DDB_G0293034	DDB_G0287939	DDB_G0288911
DDB_G0293296	DDB_G0293614	DDB_G0293536	DDB_G0271902	DDB_G0293950	DDB_G0292860	DDB_G0292610	DDB_G0293492	DDB_G0293868	DDB_G0304475	DDB_G0293666	DDB_G0291045	DDB_G0293742	DDB_G0292862	DDB_G0286331	DDB_G0287605
DDB_G0293090	DDB_G0293576	DDB_G0293374	DDB_G0267848	DDB_G0293920	DDB_G0292852	DDB_G0292508	DDB_G0293428	DDB_G0293766	DDB_G0295731	DDB_G0293616	DDB_G0291027	DDB_G0293738	DDB_G0292764	DDB_G0286077	DDB_G0286759
DDB_G0292986	DDB_G0293562	DDB_G0293372	DDB_G0295807	DDB_G0293912	DDB_G0292768	DDB_G0292460	DDB_G0293376	DDB_G0293742	DDB_G0294603	DDB_G0293564	DDB_G0290529	DDB_G0293676	DDB_G0292664	DDB_G0285759	DDB_G0286689
DDB_G0292806	DDB_G0293560	DDB_G0293366	DDB_G0293868	DDB_G0293904	DDB_G0292730	DDB_G0292332	DDB_G0293370	DDB_G0293724	DDB_G0293992	DDB_G0293492	DDB_G0290111	DDB_G0293668	DDB_G0292636	DDB_G0285431	DDB_G0285807
DDB_G0292730	DDB_G0293500	DDB_G0293326	DDB_G0293556	DDB_G0293872	DDB_G0292622	DDB_G0292186	DDB_G0293366	DDB_G0293714	DDB_G0293928	DDB_G0293416	DDB_G0289813	DDB_G0293502	DDB_G0292544	DDB_G0285347	DDB_G0285525
DDB_G0292676	DDB_G0293474	DDB_G0293236	DDB_G0292424	DDB_G0293856	DDB_G0292386	DDB_G0292094	DDB_G0293234	DDB_G0293702	DDB_G0293874	DDB_G0293396	DDB_G0289715	DDB_G0293394	DDB_G0292508	DDB_G0283961	DDB_G0285279
DDB_G0292566	DDB_G0293462	DDB_G0293208	DDB_G0292102	DDB_G0293724	DDB_G0292302	DDB_G0292088	DDB_G0293218	DDB_G0293666	DDB_G0293566	DDB_G0293312	DDB_G0289653	DDB_G0293286	DDB_G0292312	DDB_G0283783	DDB_G0284959
DDB_G0292454	DDB_G0293460	DDB_G0293204	DDB_G0291410	DDB_G0293722	DDB_G0292158	DDB_G0292064	DDB_G0293208	DDB_G0293616	DDB_G0293386	DDB_G0293256	DDB_G0289469	DDB_G0293262	DDB_G0291980	DDB_G0283645	DDB_G0284701
DDB_G0292444	DDB_G0293412	DDB_G0293194	DDB_G0291081	DDB_G0293714	DDB_G0292072	DDB_G0292038	DDB_G0293204	DDB_G0293606	DDB_G0293220	DDB_G0293038	DDB_G0289393	DDB_G0293232	DDB_G0291574	DDB_G0283519	DDB_G0283509
DDB_G0292380	DDB_G0293380	DDB_G0293176	DDB_G0289969	DDB_G0293646	DDB_G0292028	DDB_G0291870	DDB_G0293176	DDB_G0293564	DDB_G0292986	DDB_G0293034	DDB_G0289327	DDB_G0293224	DDB_G0291428	DDB_G0283305	DDB_G0283329
DDB_G0292232	DDB_G0293372	DDB_G0293068	DDB_G0286849	DDB_G0293640	DDB_G0291996	DDB_G0291808	DDB_G0293166	DDB_G0293502	DDB_G0292900	DDB_G0292900	DDB_G0289243	DDB_G0293216	DDB_G0291402	DDB_G0282525	DDB_G0283125
DDB_G0292072	DDB_G0293294	DDB_G0293030	DDB_G0286801	DDB_G0293618	DDB_G0291830	DDB_G0291600	DDB_G0293066	DDB_G0293428	DDB_G0292810	DDB_G0292862	DDB_G0289233	DDB_G0293198	DDB_G0291394	DDB_G0282399	DDB_G0282603
DDB_G0292034	DDB_G0293244	DDB_G0293002	DDB_G0286601	DDB_G0293576	DDB_G0291802	DDB_G0291233	DDB_G0293042	DDB_G0293416	DDB_G0292740	DDB_G0292844	DDB_G0289137	DDB_G0293126	DDB_G0291364	DDB_G0282363	DDB_G0282327
DDB_G0292004	DDB_G0293222	DDB_G0292986	DDB_G0286559	DDB_G0293570	DDB_G0291642	DDB_G0291193	DDB_G0293002	DDB_G0293396	DDB_G0292714	DDB_G0292782	DDB_G0288763	DDB_G0293038	DDB_G0291255	DDB_G0282037	DDB_G0281295
DDB_G0291894	DDB_G0293220	DDB_G0292924	DDB_G0284793	DDB_G0293566	DDB_G0291546	DDB_G0291105	DDB_G0292924	DDB_G0293370	DDB_G0292632	DDB_G0292766	DDB_G0288715	DDB_G0292906	DDB_G0291145	DDB_G0281189	DDB_G0281151
DDB_G0291828	DDB_G0293118	DDB_G0292860	DDB_G0284549	DDB_G0293560	DDB_G0291492	DDB_G0290915	DDB_G0292918	DDB_G0293366	DDB_G0292408	DDB_G0292508	DDB_G0288461	DDB_G0292856	DDB_G0290885	DDB_G0281003	DDB_G0280951
DDB_G0291752	DDB_G0293078	DDB_G0292820	DDB_G0283915	DDB_G0293556	DDB_G0291047	DDB_G0290755	DDB_G0292896	DDB_G0293312	DDB_G0292360	DDB_G0292460	DDB_G0288255	DDB_G0292818	DDB_G0290755	DDB_G0280871	DDB_G0280931
DDB_G0291548	DDB_G0293064	DDB_G0292788	DDB_G0283651	DDB_G0293536	DDB_G0291029	DDB_G0290597	DDB_G0292860	DDB_G0293230	DDB_G0292332	DDB_G0292388	DDB_G0288251	DDB_G0292762	DDB_G0290753	DDB_G0280761	DDB_G0280927
DDB_G0291416	DDB_G0293036	DDB_G0292738	DDB_G0281399	DDB_G0293504	DDB_G0290967	DDB_G0290293	DDB_G0292820	DDB_G0293186	DDB_G0292324	DDB_G0292332	DDB_G0288095	DDB_G0292722	DDB_G0290691	DDB_G0280603	DDB_G0280925
DDB_G0291406	DDB_G0292992	DDB_G0292730	DDB_G0281071	DDB_G0293492	DDB_G0290753	DDB_G0289991	DDB_G0292814	DDB_G0293124	DDB_G0292302	DDB_G0292324	DDB_G0288005	DDB_G0292674	DDB_G0290655	DDB_G0280105	DDB_G0280159
DDB_G0291328	DDB_G0292840	DDB_G0292676	DDB_G0280105	DDB_G0293484	DDB_G0290695	DDB_G0289657	DDB_G0292810	DDB_G0293066	DDB_G0292266	DDB_G0292214	DDB_G0287929	DDB_G0292498	DDB_G0290563	DDB_G0279785	DDB_G0279911
DDB_G0291299	DDB_G0292692	DDB_G0292630	DDB_G0279497	DDB_G0293460	DDB_G0290659	DDB_G0289351	DDB_G0292768	DDB_G0293038	DDB_G0292114	DDB_G0292112	DDB_G0287403	DDB_G0292476	DDB_G0290341	DDB_G0279561	DDB_G0279751
DDB_G0291175	DDB_G0292678	DDB_G0292604	DDB_G0278875	DDB_G0293446	DDB_G0290605	DDB_G0289103	DDB_G0292680	DDB_G0293034	DDB_G0292094	DDB_G0291870	DDB_G0287401	DDB_G0292460	DDB_G0290259	DDB_G0277827	DDB_G0278787
DDB_G0291081	DDB_G0292626	DDB_G0292602	DDB_G0278341	DDB_G0293428	DDB_G0290479	DDB_G0288579	DDB_G0292678	DDB_G0292992	DDB_G0292088	DDB_G0291844	DDB_G0287315	DDB_G0292440	DDB_G0290257	DDB_G0277535	DDB_G0278695
DDB_G0291029	DDB_G0292468	DDB_G0292586	DDB_G0278243	DDB_G0293370	DDB_G0290457	DDB_G0288523	DDB_G0292518	DDB_G0292862	DDB_G0292028	DDB_G0291800	DDB_G0287097	DDB_G0292388	DDB_G0289947	DDB_G0276661	DDB_G0278655
DDB_G0290967	DDB_G0292466	DDB_G0292470	DDB_G0277203	DDB_G0293366	DDB_G0290335	DDB_G0288169	DDB_G0292432	DDB_G0292844	DDB_G0292016	DDB_G0291664	DDB_G0287009	DDB_G0292324	DDB_G0289883	DDB_G0276365	DDB_G0278581
DDB_G0290721	DDB_G0292448	DDB_G0292288	DDB_G0277031	DDB_G0293354	DDB_G0290253	DDB_G0288103	DDB_G0292386	DDB_G0292776	DDB_G0291870	DDB_G0291622	DDB_G0286897	DDB_G0292274	DDB_G0289811	DDB_G0275953	DDB_G0277741
DDB_G0290659	DDB_G0292328	DDB_G0292232	DDB_G0276973	DDB_G0293300	DDB_G0290197	DDB_G0287927	DDB_G0292350	DDB_G0292764	DDB_G0291830	DDB_G0291602	DDB_G0286863	DDB_G0292250	DDB_G0289653	DDB_G0275859	DDB_G0277739
DDB_G0290603	DDB_G0292286	DDB_G0292158	DDB_G0276049	DDB_G0293298	DDB_G0290111	DDB_G0287823	DDB_G0292330	DDB_G0292760	DDB_G0291546	DDB_G0291574	DDB_G0286677	DDB_G0292218	DDB_G0289563	DDB_G0275489	DDB_G0276969
DDB_G0290551	DDB_G0292216	DDB_G0292132	DDB_G0275713	DDB_G0293246	DDB_G0289949	DDB_G0287809	DDB_G0292326	DDB_G0292756	DDB_G0291492	DDB_G0291568	DDB_G0286579	DDB_G0292202	DDB_G0289393	DDB_G0275227	DDB_G0276795
DDB_G0290289	DDB_G0292146	DDB_G0292072	DDB_G0275525	DDB_G0293236	DDB_G0289771	DDB_G0287695	DDB_G0292266	DDB_G0292722	DDB_G0291436	DDB_G0291530	DDB_G0286277	DDB_G0292190	DDB_G0289205	DDB_G0274539	DDB_G0275295
DDB_G0290213	DDB_G0292108	DDB_G0292058	DDB_G0275507	DDB_G0293234	DDB_G0289353	DDB_G0287671	DDB_G0292080	DDB_G0292652	DDB_G0291320	DDB_G0291516	DDB_G0286173	DDB_G0292122	DDB_G0288879	DDB_G0274101	DDB_G0272795
DDB_G0290061	DDB_G0292010	DDB_G0291912	DDB_G0275293	DDB_G0293218	DDB_G0289275	DDB_G0287647	DDB_G0292072	DDB_G0292508	DDB_G0291310	DDB_G0291394	DDB_G0286109	DDB_G0292076	DDB_G0288869	DDB_G0273355	DDB_G0272750
DDB_G0290033	DDB_G0291966	DDB_G0291826	DDB_G0275125	DDB_G0293204	DDB_G0289103	DDB_G0287603	DDB_G0292006	DDB_G0292470	DDB_G0291191	DDB_G0291364	DDB_G0285931	DDB_G0292040	DDB_G0288773	DDB_G0273225	DDB_G0272530
DDB_G0289673	DDB_G0291802	DDB_G0291810	DDB_G0275111	DDB_G0293176	DDB_G0289045	DDB_G0287369	DDB_G0291994	DDB_G0292460	DDB_G0291085	DDB_G0291358	DDB_G0285773	DDB_G0292032	DDB_G0288679	DDB_G0272462	DDB_G0272224
DDB_G0289469	DDB_G0291588	DDB_G0291748	DDB_G0274971	DDB_G0293118	DDB_G0288907	DDB_G0287133	DDB_G0291980	DDB_G0292418	DDB_G0291059	DDB_G0291301	DDB_G0285585	DDB_G0292024	DDB_G0288537	DDB_G0272242	DDB_G0272210
DDB_G0289409	DDB_G0291568	DDB_G0291714	DDB_G0274223	DDB_G0293116	DDB_G0288815	DDB_G0287097	DDB_G0291970	DDB_G0292406	DDB_G0291045	DDB_G0291255	DDB_G0285575	DDB_G0292004	DDB_G0288523	DDB_G0272018	DDB_G0271770
DDB_G0289221	DDB_G0291566	DDB_G0291642	DDB_G0273235	DDB_G0293072	DDB_G0288705	DDB_G0287075	DDB_G0291572	DDB_G0292388	DDB_G0291027	DDB_G0291191	DDB_G0285329	DDB_G0291870	DDB_G0288511	DDB_G0271878	DDB_G0271264
DDB_G0289133	DDB_G0291556	DDB_G0291602	DDB_G0272783	DDB_G0293070	DDB_G0288521	DDB_G0287013	DDB_G0291474	DDB_G0292136	DDB_G0290993	DDB_G0291169	DDB_G0285175	DDB_G0291864	DDB_G0288459	DDB_G0271516	DDB_G0270518
DDB_G0289085	DDB_G0291452	DDB_G0291560	DDB_G0271970	DDB_G0293066	DDB_G0288475	DDB_G0286857	DDB_G0291382	DDB_G0292112	DDB_G0290913	DDB_G0291121	DDB_G0285113	DDB_G0291862	DDB_G0288437	DDB_G0270590	DDB_G0270088
DDB_G0288893	DDB_G0291444	DDB_G0291546	DDB_G0270924	DDB_G0293042	DDB_G0288461	DDB_G0286837	DDB_G0291376	DDB_G0292080	DDB_G0290785	DDB_G0291059	DDB_G0285019	DDB_G0291800	DDB_G0288239	DDB_G0269558	DDB_G0269472
DDB_G0288831	DDB_G0291438	DDB_G0291492	DDB_G0270786	DDB_G0293006	DDB_G0288341	DDB_G0286817	DDB_G0291358	DDB_G0292064	DDB_G0290755	DDB_G0290975	DDB_G0284793	DDB_G0291780	DDB_G0288233	DDB_G0268846	DDB_G0269370
DDB_G0288493	DDB_G0291362	DDB_G0291474	DDB_G0270572	DDB_G0292992	DDB_G0288301	DDB_G0286801	DDB_G0291356	DDB_G0292004	DDB_G0290753	DDB_G0290963	DDB_G0284791	DDB_G0291766	DDB_G0288221	DDB_G0268828	DDB_G0268600
DDB_G0288461	DDB_G0291360	DDB_G0291382	DDB_G0270132	DDB_G0292960	DDB_G0288255	DDB_G0286643	DDB_G0291344	DDB_G0291862	DDB_G0290719	DDB_G0290845	DDB_G0284611	DDB_G0291716	DDB_G0288195	DDB_G0267868	DDB_G0268538
DDB_G0288329	DDB_G0291336	DDB_G0291344	DDB_G0269790	DDB_G0292930	DDB_G0288219	DDB_G0286517	DDB_G0291340	DDB_G0291800	DDB_G0290607	DDB_G0290699	DDB_G0284357	DDB_G0291568	DDB_G0288093	DDB_G0267500	DDB_G0268038
DDB_G0288317	DDB_G0291310	DDB_G0291314	DDB_G0268312	DDB_G0292924	DDB_G0288213	DDB_G0286327	DDB_G0291324	DDB_G0291712	DDB_G0290597	DDB_G0290675	DDB_G0283995	DDB_G0291526	DDB_G0288091		DDB_G0267866
DDB_G0288289	DDB_G0291195	DDB_G0291107	DDB_G0267928	DDB_G0292918	DDB_G0287703	DDB_G0286067	DDB_G0291191	DDB_G0291664	DDB_G0290563	DDB_G0290653	DDB_G0283985	DDB_G0291476	DDB_G0288005		DDB_G0267438
DDB_G0288105	DDB_G0291151	DDB_G0291085		DDB_G0292914	DDB_G0287563	DDB_G0285605	DDB_G0291179	DDB_G0291658	DDB_G0290425	DDB_G0290293	DDB_G0283865	DDB_G0291462	DDB_G0287807
DDB_G0287607	DDB_G0291013	DDB_G0291045		DDB_G0292902	DDB_G0287385	DDB_G0285597	DDB_G0291161	DDB_G0291602	DDB_G0290387	DDB_G0290153	DDB_G0283845	DDB_G0291368	DDB_G0287805
DDB_G0287469	DDB_G0290987	DDB_G0291033		DDB_G0292896	DDB_G0287267	DDB_G0285553	DDB_G0291047	DDB_G0291574	DDB_G0290321	DDB_G0290079	DDB_G0283533	DDB_G0291301	DDB_G0287609
DDB_G0287361	DDB_G0290909	DDB_G0291029		DDB_G0292820	DDB_G0287043	DDB_G0285431	DDB_G0290993	DDB_G0291530	DDB_G0290259	DDB_G0290071	DDB_G0283419	DDB_G0291281	DDB_G0287587
DDB_G0287353	DDB_G0290555	DDB_G0291027		DDB_G0292814	DDB_G0287035	DDB_G0285429	DDB_G0290985	DDB_G0291526	DDB_G0290189	DDB_G0289953	DDB_G0283411	DDB_G0291253	DDB_G0287517
DDB_G0287269	DDB_G0290425	DDB_G0291011		DDB_G0292812	DDB_G0287009	DDB_G0285053	DDB_G0290963	DDB_G0291394	DDB_G0290153	DDB_G0289889	DDB_G0283273	DDB_G0291101	DDB_G0287495
DDB_G0287231	DDB_G0290421	DDB_G0290915		DDB_G0292810	DDB_G0286885	DDB_G0284999	DDB_G0290907	DDB_G0291364	DDB_G0289815	DDB_G0289781	DDB_G0282941	DDB_G0291081	DDB_G0287465
DDB_G0287227	DDB_G0290401	DDB_G0290897		DDB_G0292750	DDB_G0286875	DDB_G0284889	DDB_G0290605	DDB_G0291340	DDB_G0289779	DDB_G0289725	DDB_G0282843	DDB_G0291031	DDB_G0287403
DDB_G0287141	DDB_G0290395	DDB_G0290835		DDB_G0292748	DDB_G0286871	DDB_G0284523	DDB_G0290479	DDB_G0291301	DDB_G0289687	DDB_G0289265	DDB_G0282337	DDB_G0291001	DDB_G0287399
DDB_G0286885	DDB_G0290311	DDB_G0290755		DDB_G0292742	DDB_G0286863	DDB_G0284521	DDB_G0290433	DDB_G0291255	DDB_G0289663	DDB_G0289167	DDB_G0282167	DDB_G0290975	DDB_G0287133
DDB_G0286801	DDB_G0290187	DDB_G0290753		DDB_G0292736	DDB_G0286711	DDB_G0284339	DDB_G0290409	DDB_G0291169	DDB_G0289563	DDB_G0289143	DDB_G0281843	DDB_G0290961	DDB_G0287129
DDB_G0286767	DDB_G0290183	DDB_G0290695		DDB_G0292680	DDB_G0286579	DDB_G0284237	DDB_G0290387	DDB_G0291145	DDB_G0289493	DDB_G0289025	DDB_G0281609	DDB_G0290925	DDB_G0287001
DDB_G0286697	DDB_G0290121	DDB_G0290659		DDB_G0292678	DDB_G0286335	DDB_G0284145	DDB_G0290381	DDB_G0291121	DDB_G0289157	DDB_G0289015	DDB_G0281601	DDB_G0290921	DDB_G0286957
DDB_G0286653	DDB_G0290035	DDB_G0290621		DDB_G0292656	DDB_G0286305	DDB_G0284011	DDB_G0290267	DDB_G0291087	DDB_G0289111	DDB_G0288869	DDB_G0281497	DDB_G0290913	DDB_G0286849
DDB_G0286649	DDB_G0290029	DDB_G0290577		DDB_G0292624	DDB_G0286277	DDB_G0283993	DDB_G0290225	DDB_G0290991	DDB_G0289075	DDB_G0288739	DDB_G0281283	DDB_G0290901	DDB_G0286767
DDB_G0286623	DDB_G0289941	DDB_G0290561		DDB_G0292612	DDB_G0286163	DDB_G0283921	DDB_G0290197	DDB_G0290975	DDB_G0289015	DDB_G0288713	DDB_G0281077	DDB_G0290859	DDB_G0286755
DDB_G0286579	DDB_G0289415	DDB_G0290529		DDB_G0292604	DDB_G0285685	DDB_G0283643	DDB_G0290111	DDB_G0290845	DDB_G0288903	DDB_G0288691	DDB_G0279927	DDB_G0290847	DDB_G0286657
DDB_G0286465	DDB_G0289407	DDB_G0290479		DDB_G0292566	DDB_G0285593	DDB_G0283449	DDB_G0289949	DDB_G0290721	DDB_G0288827	DDB_G0288681	DDB_G0279731	DDB_G0290787	DDB_G0286561
DDB_G0286445	DDB_G0289355	DDB_G0290465		DDB_G0292518	DDB_G0285585	DDB_G0283389	DDB_G0289947	DDB_G0290699	DDB_G0288715	DDB_G0288419	DDB_G0279689	DDB_G0290743	DDB_G0286429
DDB_G0286379	DDB_G0289235	DDB_G0290457		DDB_G0292508	DDB_G0285427	DDB_G0282647	DDB_G0289715	DDB_G0290667	DDB_G0288531	DDB_G0288307	DDB_G0279611	DDB_G0290709	DDB_G0286371
DDB_G0286329	DDB_G0289139	DDB_G0290423		DDB_G0292432	DDB_G0285425	DDB_G0282267	DDB_G0289699	DDB_G0290395	DDB_G0288497	DDB_G0288295	DDB_G0279583	DDB_G0290669	DDB_G0286173
DDB_G0286167	DDB_G0289099	DDB_G0290411		DDB_G0292424	DDB_G0285213	DDB_G0282209	DDB_G0289689	DDB_G0290379	DDB_G0288461	DDB_G0288195	DDB_G0279567	DDB_G0290649	DDB_G0286123
DDB_G0286059	DDB_G0288979	DDB_G0290409		DDB_G0292406	DDB_G0285193	DDB_G0282137	DDB_G0289593	DDB_G0290347	DDB_G0288289	DDB_G0288103	DDB_G0279557	DDB_G0290595	DDB_G0286109
DDB_G0286033	DDB_G0288935	DDB_G0290335		DDB_G0292378	DDB_G0285045	DDB_G0282055	DDB_G0289511	DDB_G0290333	DDB_G0288255	DDB_G0288101	DDB_G0279435	DDB_G0290579	DDB_G0285969
DDB_G0285869	DDB_G0288659	DDB_G0290317		DDB_G0292350	DDB_G0284945	DDB_G0281971	DDB_G0289485	DDB_G0290315	DDB_G0288219	DDB_G0287995	DDB_G0279187	DDB_G0290461	DDB_G0285881
DDB_G0285449	DDB_G0288649	DDB_G0290291		DDB_G0292330	DDB_G0284905	DDB_G0281961	DDB_G0289469	DDB_G0290293	DDB_G0288133	DDB_G0287873	DDB_G0279169	DDB_G0290347	DDB_G0285763
DDB_G0285351	DDB_G0288625	DDB_G0290265		DDB_G0292326	DDB_G0284859	DDB_G0281839	DDB_G0289463	DDB_G0290291	DDB_G0288103	DDB_G0287813	DDB_G0279041	DDB_G0290283	DDB_G0285729
DDB_G0285003	DDB_G0288609	DDB_G0290259		DDB_G0292312	DDB_G0284831	DDB_G0281659	DDB_G0289393	DDB_G0290283	DDB_G0288095	DDB_G0287691	DDB_G0278913	DDB_G0290267	DDB_G0285621
DDB_G0284883	DDB_G0288581	DDB_G0290253		DDB_G0292288	DDB_G0284807	DDB_G0281377	DDB_G0289285	DDB_G0290253	DDB_G0287933	DDB_G0287647	DDB_G0278699	DDB_G0290219	DDB_G0285505
DDB_G0284855	DDB_G0288565	DDB_G0290181		DDB_G0292286	DDB_G0284657	DDB_G0281077	DDB_G0289275	DDB_G0290141	DDB_G0287853	DDB_G0287597	DDB_G0278385	DDB_G0290141	DDB_G0285459
DDB_G0284731	DDB_G0288551	DDB_G0290143		DDB_G0292282	DDB_G0284641	DDB_G0281071	DDB_G0289269	DDB_G0290091	DDB_G0287809	DDB_G0287587	DDB_G0278101	DDB_G0290139	DDB_G0285281
DDB_G0284699	DDB_G0288521	DDB_G0290111		DDB_G0292266	DDB_G0284631	DDB_G0280603	DDB_G0289253	DDB_G0290079	DDB_G0287805	DDB_G0287581	DDB_G0278053	DDB_G0290107	DDB_G0285265
DDB_G0284625	DDB_G0288333	DDB_G0290085		DDB_G0292258	DDB_G0284625	DDB_G0280567	DDB_G0289231	DDB_G0290071	DDB_G0287677	DDB_G0287469	DDB_G0278051	DDB_G0289955	DDB_G0285187
DDB_G0284479	DDB_G0288267	DDB_G0290059		DDB_G0292252	DDB_G0284545	DDB_G0280533	DDB_G0289171	DDB_G0290035	DDB_G0287333	DDB_G0287425	DDB_G0277959	DDB_G0289923	DDB_G0285007
DDB_G0284429	DDB_G0288263	DDB_G0290031		DDB_G0292236	DDB_G0284431	DDB_G0280387	DDB_G0289157	DDB_G0289991	DDB_G0287211	DDB_G0287415	DDB_G0277915	DDB_G0289885	DDB_G0284813
DDB_G0284263	DDB_G0288255	DDB_G0289949		DDB_G0292216	DDB_G0284295	DDB_G0280327	DDB_G0289141	DDB_G0289953	DDB_G0287097	DDB_G0287173	DDB_G0277849	DDB_G0289877	DDB_G0284793
DDB_G0284197	DDB_G0288157	DDB_G0289947		DDB_G0292214	DDB_G0284293	DDB_G0280161	DDB_G0289127	DDB_G0289887	DDB_G0287043	DDB_G0287075	DDB_G0277807	DDB_G0289875	DDB_G0284791
DDB_G0284075	DDB_G0288145	DDB_G0289813		DDB_G0292212	DDB_G0284161	DDB_G0279673	DDB_G0289113	DDB_G0289877	DDB_G0286945	DDB_G0287047	DDB_G0277767	DDB_G0289737	DDB_G0284611
DDB_G0284023	DDB_G0287937	DDB_G0289771		DDB_G0292180	DDB_G0284053	DDB_G0279567	DDB_G0289111	DDB_G0289861	DDB_G0286863	DDB_G0287013	DDB_G0277291	DDB_G0289557	DDB_G0284523
DDB_G0283973	DDB_G0287913	DDB_G0289739		DDB_G0292178	DDB_G0283783	DDB_G0279557	DDB_G0289085	DDB_G0289725	DDB_G0286849	DDB_G0286745	DDB_G0277025	DDB_G0289537	DDB_G0284521
DDB_G0283927	DDB_G0287891	DDB_G0289715		DDB_G0292154	DDB_G0283473	DDB_G0279317	DDB_G0289081	DDB_G0289665	DDB_G0286837	DDB_G0286643	DDB_G0276993	DDB_G0289181	DDB_G0284339
DDB_G0283771	DDB_G0287889	DDB_G0289533		DDB_G0292132	DDB_G0283391	DDB_G0279185	DDB_G0289075	DDB_G0289473	DDB_G0286711	DDB_G0286605	DDB_G0276931	DDB_G0289051	DDB_G0284169
DDB_G0283685	DDB_G0287843	DDB_G0289523		DDB_G0292108	DDB_G0283291	DDB_G0278833	DDB_G0289015	DDB_G0289429	DDB_G0286651	DDB_G0286585	DDB_G0276805	DDB_G0289025	DDB_G0284089
DDB_G0283681	DDB_G0287775	DDB_G0289521		DDB_G0292080	DDB_G0283201	DDB_G0278577	DDB_G0289007	DDB_G0289423	DDB_G0286643	DDB_G0286573	DDB_G0276483	DDB_G0289001	DDB_G0284079
DDB_G0283271	DDB_G0287753	DDB_G0289519		DDB_G0292006	DDB_G0283175	DDB_G0278521	DDB_G0288991	DDB_G0289393	DDB_G0286555	DDB_G0286561	DDB_G0276471	DDB_G0288965	DDB_G0284043
DDB_G0283189	DDB_G0287627	DDB_G0289511		DDB_G0291994	DDB_G0282941	DDB_G0278009	DDB_G0288989	DDB_G0289353	DDB_G0286517	DDB_G0286533	DDB_G0276453	DDB_G0288911	DDB_G0283887
DDB_G0283111	DDB_G0287557	DDB_G0289429		DDB_G0291980	DDB_G0282839	DDB_G0277921	DDB_G0288931	DDB_G0289209	DDB_G0286455	DDB_G0286467	DDB_G0276103	DDB_G0288871	DDB_G0283847
DDB_G0282951	DDB_G0287537	DDB_G0289407		DDB_G0291922	DDB_G0282607	DDB_G0277839	DDB_G0288917	DDB_G0289167	DDB_G0286419	DDB_G0286443	DDB_G0275683	DDB_G0288823	DDB_G0283845
DDB_G0282921	DDB_G0287513	DDB_G0289381		DDB_G0291872	DDB_G0282489	DDB_G0277709	DDB_G0288907	DDB_G0289127	DDB_G0286307	DDB_G0286389	DDB_G0275513	DDB_G0288805	DDB_G0283841
DDB_G0282731	DDB_G0287351	DDB_G0289353		DDB_G0291840	DDB_G0282391	DDB_G0277535	DDB_G0288831	DDB_G0289103	DDB_G0286253	DDB_G0286121	DDB_G0275357	DDB_G0288751	DDB_G0283839
DDB_G0282535	DDB_G0287215	DDB_G0289283		DDB_G0291828	DDB_G0282265	DDB_G0277345	DDB_G0288813	DDB_G0289051	DDB_G0286229	DDB_G0286057	DDB_G0275277	DDB_G0288627	DDB_G0283791
DDB_G0282191	DDB_G0287147	DDB_G0289269		DDB_G0291826	DDB_G0282263	DDB_G0277227	DDB_G0288763	DDB_G0289025	DDB_G0286197	DDB_G0286053	DDB_G0275027	DDB_G0288621	DDB_G0283783
DDB_G0281797	DDB_G0287079	DDB_G0289253		DDB_G0291824	DDB_G0282137	DDB_G0277165	DDB_G0288729	DDB_G0289005	DDB_G0286173	DDB_G0285881	DDB_G0274987	DDB_G0288619	DDB_G0283671
DDB_G0281549	DDB_G0287003	DDB_G0289245		DDB_G0291810	DDB_G0281899	DDB_G0277145	DDB_G0288657	DDB_G0288879	DDB_G0286033	DDB_G0285807	DDB_G0274691	DDB_G0288573	DDB_G0283533
DDB_G0281489	DDB_G0286969	DDB_G0289231		DDB_G0291572	DDB_G0281377	DDB_G0277111	DDB_G0288541	DDB_G0288869	DDB_G0285877	DDB_G0285779	DDB_G0274535	DDB_G0288509	DDB_G0283465
DDB_G0281487	DDB_G0286941	DDB_G0289103		DDB_G0291566	DDB_G0281313	DDB_G0277025	DDB_G0288537	DDB_G0288739	DDB_G0285597	DDB_G0285679	DDB_G0274393	DDB_G0288359	DDB_G0283419
DDB_G0281419	DDB_G0286875	DDB_G0289045		DDB_G0291474	DDB_G0281289	DDB_G0276571	DDB_G0288461	DDB_G0288713	DDB_G0285585	DDB_G0285623	DDB_G0274359	DDB_G0288299	DDB_G0283353
DDB_G0281097	DDB_G0286761	DDB_G0288999		DDB_G0291426	DDB_G0281241	DDB_G0276513	DDB_G0288359	DDB_G0288681	DDB_G0285575	DDB_G0285617	DDB_G0274245	DDB_G0288295	DDB_G0283151
DDB_G0281085	DDB_G0286637	DDB_G0288967		DDB_G0291410	DDB_G0281211	DDB_G0276505	DDB_G0288347	DDB_G0288623	DDB_G0285429	DDB_G0285615	DDB_G0274123	DDB_G0288279	DDB_G0283095
DDB_G0280995	DDB_G0286505	DDB_G0288955		DDB_G0291382	DDB_G0281207	DDB_G0276115	DDB_G0288289	DDB_G0288619	DDB_G0285377	DDB_G0285597	DDB_G0273143	DDB_G0288235	DDB_G0283087
DDB_G0280889	DDB_G0286455	DDB_G0288917		DDB_G0291376	DDB_G0280971	DDB_G0276105	DDB_G0288133	DDB_G0288617	DDB_G0285371	DDB_G0285551	DDB_G0272965	DDB_G0288147	DDB_G0283085
DDB_G0280819	DDB_G0286399	DDB_G0288903		DDB_G0291358	DDB_G0280845	DDB_G0275911	DDB_G0288069	DDB_G0288563	DDB_G0285197	DDB_G0285505	DDB_G0272901	DDB_G0288101	DDB_G0283021
DDB_G0280799	DDB_G0286397	DDB_G0288893		DDB_G0291356	DDB_G0280349	DDB_G0275751	DDB_G0287933	DDB_G0288515	DDB_G0285193	DDB_G0285383	DDB_G0272885	DDB_G0288047	DDB_G0282991
DDB_G0280451	DDB_G0286335	DDB_G0288831		DDB_G0291354	DDB_G0280265	DDB_G0275629	DDB_G0287875	DDB_G0288511	DDB_G0285175	DDB_G0285255	DDB_G0272752	DDB_G0288033	DDB_G0282989
DDB_G0280401	DDB_G0286299	DDB_G0288821		DDB_G0291346	DDB_G0280127	DDB_G0275547	DDB_G0287859	DDB_G0288467	DDB_G0285073	DDB_G0285211	DDB_G0272628	DDB_G0287995	DDB_G0282941
DDB_G0280349	DDB_G0286199	DDB_G0288815		DDB_G0291344	DDB_G0280123	DDB_G0275445	DDB_G0287563	DDB_G0288419	DDB_G0285053	DDB_G0285187	DDB_G0272500	DDB_G0287971	DDB_G0282905
DDB_G0280317	DDB_G0286071	DDB_G0288715		DDB_G0291340	DDB_G0280067	DDB_G0275007	DDB_G0287507	DDB_G0288307	DDB_G0285045	DDB_G0285007	DDB_G0272398	DDB_G0287953	DDB_G0282843
DDB_G0280309	DDB_G0286009	DDB_G0288657		DDB_G0291332	DDB_G0280015	DDB_G0274825	DDB_G0287403	DDB_G0288295	DDB_G0285029	DDB_G0284821	DDB_G0272242	DDB_G0287939	DDB_G0282761
DDB_G0280249	DDB_G0285955	DDB_G0288649		DDB_G0291324	DDB_G0279995	DDB_G0274663	DDB_G0287367	DDB_G0288195	DDB_G0284915	DDB_G0284781	DDB_G0271852	DDB_G0287863	DDB_G0282737
DDB_G0280037	DDB_G0285875	DDB_G0288591		DDB_G0291320	DDB_G0279969	DDB_G0274357	DDB_G0287335	DDB_G0288101	DDB_G0284813	DDB_G0284671	DDB_G0271022	DDB_G0287837	DDB_G0282651
DDB_G0280013	DDB_G0285829	DDB_G0288521		DDB_G0291299	DDB_G0279749	DDB_G0274273	DDB_G0287315	DDB_G0288091	DDB_G0284799	DDB_G0284623	DDB_G0270730	DDB_G0287763	DDB_G0282641
DDB_G0279827	DDB_G0285709	DDB_G0288475		DDB_G0291225	DDB_G0279717	DDB_G0274233	DDB_G0287273	DDB_G0288011	DDB_G0284793	DDB_G0284383	DDB_G0270718	DDB_G0287699	DDB_G0282551
DDB_G0279689	DDB_G0285679	DDB_G0288461		DDB_G0291191	DDB_G0279689	DDB_G0273487	DDB_G0287229	DDB_G0287997	DDB_G0284791	DDB_G0284373	DDB_G0270378	DDB_G0287605	DDB_G0282533
DDB_G0279561	DDB_G0285657	DDB_G0288455		DDB_G0291179	DDB_G0279611	DDB_G0273485	DDB_G0287127	DDB_G0287995	DDB_G0284611	DDB_G0284363	DDB_G0270268	DDB_G0287525	DDB_G0282517
DDB_G0279519	DDB_G0285593	DDB_G0288443		DDB_G0291161	DDB_G0279327	DDB_G0273465	DDB_G0287035	DDB_G0287879	DDB_G0284407	DDB_G0284339	DDB_G0270074	DDB_G0287519	DDB_G0282423
DDB_G0279497	DDB_G0285575	DDB_G0288435		DDB_G0291157	DDB_G0279325	DDB_G0273419	DDB_G0287033	DDB_G0287875	DDB_G0284237	DDB_G0284237	DDB_G0270062	DDB_G0287509	DDB_G0282337
DDB_G0279459	DDB_G0285543	DDB_G0288387		DDB_G0291151	DDB_G0279187	DDB_G0273249	DDB_G0287031	DDB_G0287873	DDB_G0284119	DDB_G0284135	DDB_G0269788	DDB_G0287415	DDB_G0282279
DDB_G0279163	DDB_G0285515	DDB_G0288357		DDB_G0291127	DDB_G0278975	DDB_G0273113	DDB_G0286977	DDB_G0287775	DDB_G0284053	DDB_G0284093	DDB_G0269738	DDB_G0287281	DDB_G0282267
DDB_G0278829	DDB_G0285509	DDB_G0288341		DDB_G0291109	DDB_G0278691	DDB_G0272875	DDB_G0286949	DDB_G0287695	DDB_G0283911	DDB_G0284089	DDB_G0269564	DDB_G0287163	DDB_G0282121
DDB_G0278825	DDB_G0285489	DDB_G0288213		DDB_G0291097	DDB_G0278449	DDB_G0272765	DDB_G0286897	DDB_G0287691	DDB_G0283861	DDB_G0284043	DDB_G0269224	DDB_G0287047	DDB_G0281961
DDB_G0278817	DDB_G0285467	DDB_G0288143		DDB_G0291081	DDB_G0278277	DDB_G0272662	DDB_G0286885	DDB_G0287647	DDB_G0283809	DDB_G0283979	DDB_G0268892	DDB_G0287013	DDB_G0281913
DDB_G0278815	DDB_G0285465	DDB_G0287989		DDB_G0291057	DDB_G0278243	DDB_G0272326	DDB_G0286867	DDB_G0287587	DDB_G0283643	DDB_G0283959	DDB_G0268222	DDB_G0286841	DDB_G0281843
DDB_G0278469	DDB_G0285377	DDB_G0287703		DDB_G0291045	DDB_G0278161	DDB_G0272306	DDB_G0286853	DDB_G0287581	DDB_G0283549	DDB_G0283913	DDB_G0268180	DDB_G0286817	DDB_G0281821
DDB_G0278243	DDB_G0285193	DDB_G0287673		DDB_G0291027	DDB_G0278031	DDB_G0272034	DDB_G0286831	DDB_G0287563	DDB_G0283523	DDB_G0283847	DDB_G0268142	DDB_G0286813	DDB_G0281701
DDB_G0278193	DDB_G0284945	DDB_G0287539		DDB_G0291013	DDB_G0277927	DDB_G0271720	DDB_G0286727	DDB_G0287529	DDB_G0283449	DDB_G0283741	DDB_G0267974	DDB_G0286779	DDB_G0281659
DDB_G0277967	DDB_G0284817	DDB_G0287431		DDB_G0291009	DDB_G0277913	DDB_G0270914	DDB_G0286725	DDB_G0287495	DDB_G0283041	DDB_G0283691	DDB_G0267846	DDB_G0286759	DDB_G0281609
DDB_G0277727	DDB_G0284811	DDB_G0287385		DDB_G0291007	DDB_G0277807	DDB_G0270658	DDB_G0286699	DDB_G0287415	DDB_G0283035	DDB_G0283643	DDB_G0267786	DDB_G0286689	DDB_G0281377
DDB_G0277631	DDB_G0284809	DDB_G0287383		DDB_G0290993	DDB_G0277681	DDB_G0270518	DDB_G0286651	DDB_G0287399	DDB_G0282647	DDB_G0283639	DDB_G0267720	DDB_G0286663	DDB_G0281371
DDB_G0277347	DDB_G0284755	DDB_G0287361		DDB_G0290985	DDB_G0277569	DDB_G0270374	DDB_G0286515	DDB_G0287371	DDB_G0282625	DDB_G0283555	DDB_G0267688	DDB_G0286659	DDB_G0281257
DDB_G0277103	DDB_G0284669	DDB_G0287305		DDB_G0290963	DDB_G0277073	DDB_G0270350	DDB_G0286429	DDB_G0287367	DDB_G0282609	DDB_G0283547	DDB_G0267430	DDB_G0286585	DDB_G0281141
DDB_G0276875	DDB_G0284663	DDB_G0287269		DDB_G0290835	DDB_G0276991	DDB_G0270296	DDB_G0286427	DDB_G0287351	DDB_G0282595	DDB_G0283465		DDB_G0286577	DDB_G0281067
DDB_G0276607	DDB_G0284643	DDB_G0287215		DDB_G0290823	DDB_G0276935	DDB_G0270212	DDB_G0286307	DDB_G0287291	DDB_G0282489	DDB_G0283451		DDB_G0286533	DDB_G0281049
DDB_G0276513	DDB_G0284383	DDB_G0287111		DDB_G0290793	DDB_G0276371	DDB_G0270134	DDB_G0286305	DDB_G0287269	DDB_G0282467	DDB_G0283449		DDB_G0286501	DDB_G0280759
DDB_G0276439	DDB_G0284257	DDB_G0287109		DDB_G0290725	DDB_G0276277	DDB_G0270050	DDB_G0286293	DDB_G0287201	DDB_G0282285	DDB_G0283353		DDB_G0286441	DDB_G0280271
DDB_G0276289	DDB_G0284173	DDB_G0287107		DDB_G0290653	DDB_G0276157	DDB_G0269946	DDB_G0286231	DDB_G0287173	DDB_G0282267	DDB_G0283337		DDB_G0286389	DDB_G0280171
DDB_G0276067	DDB_G0284135	DDB_G0287043		DDB_G0290639	DDB_G0276103	DDB_G0269860	DDB_G0286229	DDB_G0287129	DDB_G0282225	DDB_G0283199		DDB_G0286387	DDB_G0280087
DDB_G0276049	DDB_G0284055	DDB_G0287035		DDB_G0290529	DDB_G0276091	DDB_G0269756	DDB_G0286197	DDB_G0287127	DDB_G0282141	DDB_G0283161		DDB_G0286375	DDB_G0279985
DDB_G0275913	DDB_G0284053	DDB_G0287031		DDB_G0290503	DDB_G0276089	DDB_G0269740	DDB_G0286183	DDB_G0287115	DDB_G0281963	DDB_G0283149		DDB_G0286333	DDB_G0279847
DDB_G0275831	DDB_G0284017	DDB_G0287009		DDB_G0290483	DDB_G0276025	DDB_G0269620	DDB_G0286109	DDB_G0287075	DDB_G0281925	DDB_G0283145		DDB_G0286287	DDB_G0279747
DDB_G0275713	DDB_G0283969	DDB_G0287003		DDB_G0290459	DDB_G0275937	DDB_G0269548	DDB_G0286079	DDB_G0287031	DDB_G0281497	DDB_G0282991		DDB_G0286243	DDB_G0279619
DDB_G0275699	DDB_G0283949	DDB_G0286959		DDB_G0290437	DDB_G0275795	DDB_G0269488	DDB_G0286059	DDB_G0287013	DDB_G0281377	DDB_G0282989		DDB_G0286227	DDB_G0279583
DDB_G0275553	DDB_G0283947	DDB_G0286953		DDB_G0290433	DDB_G0275561	DDB_G0269340	DDB_G0286039	DDB_G0286851	DDB_G0281289	DDB_G0282853		DDB_G0286165	DDB_G0279577
DDB_G0275507	DDB_G0283865	DDB_G0286949		DDB_G0290423	DDB_G0275377	DDB_G0269204	DDB_G0286021	DDB_G0286781	DDB_G0281115	DDB_G0282737		DDB_G0286145	DDB_G0279575
DDB_G0275501	DDB_G0283789	DDB_G0286885		DDB_G0290411	DDB_G0275359	DDB_G0269050	DDB_G0286015	DDB_G0286765	DDB_G0281109	DDB_G0282651		DDB_G0286129	DDB_G0279551
DDB_G0275125	DDB_G0283635	DDB_G0286871		DDB_G0290409	DDB_G0275235	DDB_G0269040	DDB_G0286003	DDB_G0286691	DDB_G0281077	DDB_G0282647		DDB_G0286077	DDB_G0279369
DDB_G0275097	DDB_G0283581	DDB_G0286861		DDB_G0290407	DDB_G0275119	DDB_G0268848	DDB_G0285831	DDB_G0286659	DDB_G0280533	DDB_G0282629		DDB_G0286075	DDB_G0279255
DDB_G0275041	DDB_G0283371	DDB_G0286845		DDB_G0290397	DDB_G0275097	DDB_G0268620	DDB_G0285773	DDB_G0286607	DDB_G0280389	DDB_G0282619		DDB_G0286057	DDB_G0279187
DDB_G0274947	DDB_G0283309	DDB_G0286767		DDB_G0290387	DDB_G0275009	DDB_G0268526	DDB_G0285711	DDB_G0286605	DDB_G0280387	DDB_G0282601		DDB_G0285971	DDB_G0278699
DDB_G0274779	DDB_G0283175	DDB_G0286761		DDB_G0290381	DDB_G0274971	DDB_G0268502	DDB_G0285679	DDB_G0286603	DDB_G0280323	DDB_G0282517		DDB_G0285863	DDB_G0278315
DDB_G0274773	DDB_G0283115	DDB_G0286711		DDB_G0290379	DDB_G0274889	DDB_G0268438	DDB_G0285673	DDB_G0286585	DDB_G0280263	DDB_G0282423		DDB_G0285807	DDB_G0278025
DDB_G0274771	DDB_G0282965	DDB_G0286709		DDB_G0290359	DDB_G0274741	DDB_G0267928	DDB_G0285621	DDB_G0286573	DDB_G0280143	DDB_G0282413		DDB_G0285697	DDB_G0277917
DDB_G0274597	DDB_G0282901	DDB_G0286705		DDB_G0290311	DDB_G0274713	DDB_G0267920	DDB_G0285619	DDB_G0286561	DDB_G0280021	DDB_G0282377		DDB_G0285693	DDB_G0277909
DDB_G0274503	DDB_G0282803	DDB_G0286693		DDB_G0290289	DDB_G0274691	DDB_G0267848	DDB_G0285607	DDB_G0286541	DDB_G0280015	DDB_G0282267		DDB_G0285645	DDB_G0277827
DDB_G0274499	DDB_G0282741	DDB_G0286677		DDB_G0290277	DDB_G0274461	DDB_G0267814	DDB_G0285591	DDB_G0286533	DDB_G0280003	DDB_G0282179		DDB_G0285637	DDB_G0277811
DDB_G0274495	DDB_G0282655	DDB_G0286673		DDB_G0290267	DDB_G0274371	DDB_G0267726	DDB_G0285545	DDB_G0286507	DDB_G0279979	DDB_G0282139		DDB_G0285617	DDB_G0277687
DDB_G0274451	DDB_G0282623	DDB_G0286651		DDB_G0290225	DDB_G0273277	DDB_G0267640	DDB_G0285465	DDB_G0286501	DDB_G0279831	DDB_G0282121		DDB_G0285597	DDB_G0277569
DDB_G0274435	DDB_G0282497	DDB_G0286649		DDB_G0290213	DDB_G0273257	DDB_G0267548	DDB_G0285399	DDB_G0286427	DDB_G0279689	DDB_G0281961		DDB_G0285535	DDB_G0277083
DDB_G0274295	DDB_G0282393	DDB_G0286619		DDB_G0290205	DDB_G0273247	DDB_G0267490	DDB_G0285329	DDB_G0286389	DDB_G0279611	DDB_G0281863		DDB_G0285525	DDB_G0276993
DDB_G0273361	DDB_G0282339	DDB_G0286579		DDB_G0290193	DDB_G0273185	DDB_G0267454	DDB_G0285019	DDB_G0286351	DDB_G0279567	DDB_G0281735		DDB_G0285517	DDB_G0276969
DDB_G0273073	DDB_G0282311	DDB_G0286573		DDB_G0290181	DDB_G0273113	DDB_G0267418	DDB_G0284945	DDB_G0286291	DDB_G0279557	DDB_G0281701		DDB_G0285487	DDB_G0276931
DDB_G0272931	DDB_G0282181	DDB_G0286541		DDB_G0290113	DDB_G0273087	DDB_G0267354	DDB_G0284925	DDB_G0286285	DDB_G0279513	DDB_G0281689		DDB_G0285429	DDB_G0276897
DDB_G0272636	DDB_G0282117	DDB_G0286537		DDB_G0290095	DDB_G0273037		DDB_G0284859	DDB_G0286233	DDB_G0279435	DDB_G0281659		DDB_G0285351	DDB_G0276795
DDB_G0272632	DDB_G0282101	DDB_G0286419		DDB_G0290061	DDB_G0272901		DDB_G0284813	DDB_G0286075	DDB_G0279359	DDB_G0281653		DDB_G0285347	DDB_G0276765
DDB_G0272576	DDB_G0282099	DDB_G0286399		DDB_G0290031	DDB_G0272897		DDB_G0284807	DDB_G0286057	DDB_G0279245	DDB_G0281463		DDB_G0285299	DDB_G0276651
DDB_G0272522	DDB_G0281933	DDB_G0286391		DDB_G0289999	DDB_G0272807		DDB_G0284805	DDB_G0285971	DDB_G0278913	DDB_G0281417		DDB_G0285289	DDB_G0276415
DDB_G0272368	DDB_G0281841	DDB_G0286335		DDB_G0289991	DDB_G0272596		DDB_G0284761	DDB_G0285881	DDB_G0278869	DDB_G0281391		DDB_G0285245	DDB_G0275559
DDB_G0272322	DDB_G0281837	DDB_G0286233		DDB_G0289985	DDB_G0272592		DDB_G0284729	DDB_G0285807	DDB_G0278815	DDB_G0281389		DDB_G0285225	DDB_G0275121
DDB_G0272244	DDB_G0281763	DDB_G0286209		DDB_G0289967	DDB_G0272522		DDB_G0284671	DDB_G0285635	DDB_G0278721	DDB_G0281371		DDB_G0285211	DDB_G0274561
DDB_G0272028	DDB_G0281685	DDB_G0286163		DDB_G0289947	DDB_G0272384		DDB_G0284557	DDB_G0285621	DDB_G0278691	DDB_G0281155		DDB_G0285181	DDB_G0274499
DDB_G0271842	DDB_G0281433	DDB_G0286039		DDB_G0289921	DDB_G0272364		DDB_G0284529	DDB_G0285617	DDB_G0278491	DDB_G0281079		DDB_G0285161	DDB_G0274409
DDB_G0271832	DDB_G0281367	DDB_G0285853		DDB_G0289913	DDB_G0272336		DDB_G0284477	DDB_G0285615	DDB_G0278313	DDB_G0280797		DDB_G0285103	DDB_G0274245
DDB_G0271310	DDB_G0281327	DDB_G0285831		DDB_G0289897	DDB_G0272244		DDB_G0284473	DDB_G0285611	DDB_G0278299	DDB_G0280759		DDB_G0285047	DDB_G0274203
DDB_G0271286	DDB_G0281309	DDB_G0285771		DDB_G0289859	DDB_G0271894		DDB_G0284431	DDB_G0285607	DDB_G0278277	DDB_G0280709		DDB_G0285027	DDB_G0274163
DDB_G0270946	DDB_G0281287	DDB_G0285709		DDB_G0289823	DDB_G0271724		DDB_G0284407	DDB_G0285605	DDB_G0277959	DDB_G0280425		DDB_G0285005	DDB_G0274129
DDB_G0270580	DDB_G0281171	DDB_G0285639		DDB_G0289813	DDB_G0271704		DDB_G0284391	DDB_G0285591	DDB_G0277921	DDB_G0280327		DDB_G0284971	DDB_G0273389
DDB_G0270418	DDB_G0281109	DDB_G0285627		DDB_G0289791	DDB_G0271686		DDB_G0284015	DDB_G0285545	DDB_G0277917	DDB_G0280319		DDB_G0284959	DDB_G0273299
DDB_G0270340	DDB_G0281081	DDB_G0285591		DDB_G0289715	DDB_G0271684		DDB_G0283915	DDB_G0285505	DDB_G0277913	DDB_G0280197		DDB_G0284941	DDB_G0273235
DDB_G0270232	DDB_G0281061	DDB_G0285489		DDB_G0289699	DDB_G0271592		DDB_G0283869	DDB_G0285459	DDB_G0277909	DDB_G0280189		DDB_G0284919	DDB_G0273143
DDB_G0270178	DDB_G0280843	DDB_G0285467		DDB_G0289689	DDB_G0271552		DDB_G0283849	DDB_G0285435	DDB_G0277727	DDB_G0280041		DDB_G0284843	DDB_G0273065
DDB_G0269980	DDB_G0280805	DDB_G0285427		DDB_G0289653	DDB_G0271396		DDB_G0283787	DDB_G0285425	DDB_G0277709	DDB_G0280019		DDB_G0284837	DDB_G0273063
DDB_G0269932	DDB_G0280797	DDB_G0285425		DDB_G0289603	DDB_G0271034		DDB_G0283751	DDB_G0285405	DDB_G0277687	DDB_G0279985		DDB_G0284799	DDB_G0272875
DDB_G0269832	DDB_G0280579	DDB_G0285351		DDB_G0289593	DDB_G0270826		DDB_G0283671	DDB_G0285355	DDB_G0277681	DDB_G0279953		DDB_G0284783	DDB_G0272734
DDB_G0269762	DDB_G0280489	DDB_G0285339		DDB_G0289573	DDB_G0270786		DDB_G0283653	DDB_G0285313	DDB_G0277575	DDB_G0279949		DDB_G0284771	DDB_G0272662
DDB_G0269684	DDB_G0280487	DDB_G0285207		DDB_G0289523	DDB_G0270774		DDB_G0283633	DDB_G0285277	DDB_G0277569	DDB_G0279847		DDB_G0284737	DDB_G0272628
DDB_G0269596	DDB_G0280485	DDB_G0285185		DDB_G0289511	DDB_G0270738		DDB_G0283623	DDB_G0285255	DDB_G0277535	DDB_G0279811		DDB_G0284701	DDB_G0272580
DDB_G0269574	DDB_G0280483	DDB_G0285175		DDB_G0289489	DDB_G0270736		DDB_G0283473	DDB_G0285211	DDB_G0277345	DDB_G0279553		DDB_G0284559	DDB_G0272424
DDB_G0269488	DDB_G0280407	DDB_G0285045		DDB_G0289485	DDB_G0270564		DDB_G0283413	DDB_G0285187	DDB_G0277291	DDB_G0279547		DDB_G0284533	DDB_G0272396
DDB_G0269414	DDB_G0280393	DDB_G0285029		DDB_G0289469	DDB_G0270340		DDB_G0283401	DDB_G0285145	DDB_G0277265	DDB_G0279537		DDB_G0284529	DDB_G0272382
DDB_G0269340	DDB_G0280373	DDB_G0285025		DDB_G0289463	DDB_G0270336		DDB_G0283391	DDB_G0285007	DDB_G0277151	DDB_G0279459		DDB_G0284517	DDB_G0272326
DDB_G0269302	DDB_G0280289	DDB_G0285003		DDB_G0289445	DDB_G0270210		DDB_G0283355	DDB_G0284849	DDB_G0277145	DDB_G0279455		DDB_G0284465	DDB_G0272248
DDB_G0269226	DDB_G0280257	DDB_G0284935		DDB_G0289415	DDB_G0270204		DDB_G0283305	DDB_G0284841	DDB_G0277061	DDB_G0279445		DDB_G0284415	DDB_G0272242
DDB_G0269212	DDB_G0280251	DDB_G0284927		DDB_G0289393	DDB_G0270192		DDB_G0283291	DDB_G0284835	DDB_G0277025	DDB_G0279411		DDB_G0284413	DDB_G0272238
DDB_G0268630	DDB_G0280173	DDB_G0284925		DDB_G0289349	DDB_G0270050		DDB_G0283253	DDB_G0284821	DDB_G0276993	DDB_G0279393		DDB_G0284365	DDB_G0272130
DDB_G0268564	DDB_G0280163	DDB_G0284883		DDB_G0289335	DDB_G0270006		DDB_G0283127	DDB_G0284819	DDB_G0276935	DDB_G0279305		DDB_G0284345	DDB_G0272074
DDB_G0268196	DDB_G0280147	DDB_G0284831		DDB_G0289327	DDB_G0269856		DDB_G0283087	DDB_G0284765	DDB_G0276833	DDB_G0279259		DDB_G0284331	DDB_G0272052
DDB_G0268138	DDB_G0280127	DDB_G0284807		DDB_G0289285	DDB_G0269830		DDB_G0283041	DDB_G0284675	DDB_G0275985	DDB_G0279255		DDB_G0284311	DDB_G0271878
DDB_G0267958	DDB_G0280041	DDB_G0284791		DDB_G0289269	DDB_G0269788		DDB_G0283019	DDB_G0284655	DDB_G0275939	DDB_G0279195		DDB_G0284287	DDB_G0271872
DDB_G0267928	DDB_G0279921	DDB_G0284777		DDB_G0289265	DDB_G0269602		DDB_G0282961	DDB_G0284629	DDB_G0275937	DDB_G0279121		DDB_G0284237	DDB_G0271770
DDB_G0267872	DDB_G0279903	DDB_G0284761		DDB_G0289253	DDB_G0269514		DDB_G0282905	DDB_G0284579	DDB_G0275921	DDB_G0279113		DDB_G0284225	DDB_G0271696
DDB_G0267824	DDB_G0279821	DDB_G0284699		DDB_G0289243	DDB_G0269470		DDB_G0282881	DDB_G0284533	DDB_G0275669	DDB_G0279001		DDB_G0284093	DDB_G0271238
DDB_G0267690	DDB_G0279809	DDB_G0284631		DDB_G0289237	DDB_G0269364		DDB_G0282843	DDB_G0284519	DDB_G0275357	DDB_G0278837		DDB_G0284045	DDB_G0271236
DDB_G0267674	DDB_G0279797	DDB_G0284557		DDB_G0289233	DDB_G0269352		DDB_G0282701	DDB_G0284363	DDB_G0275333	DDB_G0278835		DDB_G0284013	DDB_G0271066
DDB_G0267604	DDB_G0279601	DDB_G0284545		DDB_G0289231	DDB_G0269338		DDB_G0282685	DDB_G0284351	DDB_G0275293	DDB_G0278833		DDB_G0283955	DDB_G0271030
DDB_G0267534	DDB_G0279591	DDB_G0284519		DDB_G0289183	DDB_G0269202		DDB_G0282673	DDB_G0284339	DDB_G0275277	DDB_G0278823		DDB_G0283933	DDB_G0270914
DDB_G0267500	DDB_G0279587	DDB_G0284511		DDB_G0289177	DDB_G0269142		DDB_G0282595	DDB_G0284275	DDB_G0275121	DDB_G0278461		DDB_G0283885	DDB_G0270730
DDB_G0267396	DDB_G0279447	DDB_G0284477		DDB_G0289171	DDB_G0268990		DDB_G0282423	DDB_G0284263	DDB_G0275007	DDB_G0278455		DDB_G0283837	DDB_G0270726
DDB_G0295739	DDB_G0279371	DDB_G0284431		DDB_G0289147	DDB_G0268904		DDB_G0282389	DDB_G0284203	DDB_G0274893	DDB_G0278345		DDB_G0283781	DDB_G0270718
DDB_G0295737	DDB_G0279321	DDB_G0284429		DDB_G0289141	DDB_G0268844		DDB_G0282371	DDB_G0284135	DDB_G0274889	DDB_G0278327		DDB_G0283777	DDB_G0270698
DDB_G0295733	DDB_G0279259	DDB_G0284407		DDB_G0289139	DDB_G0268764		DDB_G0282367	DDB_G0284093	DDB_G0274827	DDB_G0278225		DDB_G0283763	DDB_G0270622
DDB_G0295721	DDB_G0279245	DDB_G0284295		DDB_G0289137	DDB_G0268696		DDB_G0282337	DDB_G0284089	DDB_G0274663	DDB_G0278201		DDB_G0283741	DDB_G0270300
DDB_G0295691	DDB_G0279237	DDB_G0284277		DDB_G0289127	DDB_G0268512		DDB_G0282263	DDB_G0284043	DDB_G0274585	DDB_G0278127		DDB_G0283711	DDB_G0270210
DDB_G0295683	DDB_G0279205	DDB_G0284203		DDB_G0289113	DDB_G0268506		DDB_G0282259	DDB_G0284035	DDB_G0274575	DDB_G0278099		DDB_G0283679	DDB_G0270134
DDB_G0295483	DDB_G0279155	DDB_G0284161		DDB_G0289111	DDB_G0268252		DDB_G0282243	DDB_G0284013	DDB_G0274547	DDB_G0278067		DDB_G0283617	DDB_G0270070
DDB_G0293984	DDB_G0279095	DDB_G0284111		DDB_G0289085	DDB_G0267992		DDB_G0282153	DDB_G0283947	DDB_G0274441	DDB_G0278065		DDB_G0283597	DDB_G0269964
DDB_G0293956	DDB_G0279083	DDB_G0284069		DDB_G0289081	DDB_G0267666		DDB_G0282141	DDB_G0283913	DDB_G0273419	DDB_G0278025		DDB_G0283547	DDB_G0269850
DDB_G0293946	DDB_G0278987	DDB_G0284051		DDB_G0289075	DDB_G0267582		DDB_G0282077	DDB_G0283847	DDB_G0273389	DDB_G0277921		DDB_G0283521	DDB_G0269836
DDB_G0293912	DDB_G0278983	DDB_G0284023		DDB_G0289059	DDB_G0267546		DDB_G0281933	DDB_G0283793	DDB_G0273385	DDB_G0277815		DDB_G0283511	DDB_G0269788
DDB_G0293850	DDB_G0278965	DDB_G0283995		DDB_G0289015	DDB_G0267504		DDB_G0281899	DDB_G0283741	DDB_G0273383	DDB_G0277811		DDB_G0283509	DDB_G0269582
DDB_G0293740	DDB_G0278937	DDB_G0283927		DDB_G0289007	DDB_G0267500		DDB_G0281843	DDB_G0283671	DDB_G0273277	DDB_G0277743		DDB_G0283503	DDB_G0269572
DDB_G0293728	DDB_G0278925	DDB_G0283861		DDB_G0288991			DDB_G0281823	DDB_G0283555	DDB_G0273225	DDB_G0277635		DDB_G0283483	DDB_G0269520
DDB_G0293722	DDB_G0278857	DDB_G0283833		DDB_G0288989			DDB_G0281809	DDB_G0283547	DDB_G0273175	DDB_G0277535		DDB_G0283451	DDB_G0269518
DDB_G0293720	DDB_G0278789	DDB_G0283783		DDB_G0288967			DDB_G0281745	DDB_G0283465	DDB_G0273051	DDB_G0277345		DDB_G0283449	DDB_G0269340
DDB_G0293682	DDB_G0278751	DDB_G0283777		DDB_G0288957			DDB_G0281663	DDB_G0283451	DDB_G0273037	DDB_G0277187		DDB_G0283399	DDB_G0269156
DDB_G0293646	DDB_G0278493	DDB_G0283703		DDB_G0288953			DDB_G0281611	DDB_G0283401	DDB_G0272999	DDB_G0277145		DDB_G0283393	DDB_G0269046
DDB_G0293620	DDB_G0278337	DDB_G0283701		DDB_G0288947			DDB_G0281609	DDB_G0283393	DDB_G0272965	DDB_G0277141		DDB_G0283295	DDB_G0268462
DDB_G0293566	DDB_G0278327	DDB_G0283681		DDB_G0288943			DDB_G0281595	DDB_G0283381	DDB_G0272875	DDB_G0277099		DDB_G0283197	DDB_G0268270
DDB_G0293504	DDB_G0278269	DDB_G0283481		DDB_G0288931			DDB_G0281567	DDB_G0283353	DDB_G0272807	DDB_G0276969		DDB_G0283135	DDB_G0268222
DDB_G0293480	DDB_G0278265	DDB_G0283473		DDB_G0288917			DDB_G0281547	DDB_G0283337	DDB_G0272795	DDB_G0276847		DDB_G0283125	DDB_G0268142
DDB_G0293416	DDB_G0278263	DDB_G0283439		DDB_G0288903			DDB_G0281495	DDB_G0283265	DDB_G0272750	DDB_G0276795		DDB_G0283077	DDB_G0268038
DDB_G0293396	DDB_G0278179	DDB_G0283389		DDB_G0288831			DDB_G0281487	DDB_G0283175	DDB_G0272734	DDB_G0276765		DDB_G0283071	DDB_G0267974
DDB_G0293394	DDB_G0278159	DDB_G0283367		DDB_G0288813			DDB_G0281313	DDB_G0283151	DDB_G0272500	DDB_G0276757		DDB_G0282947	DDB_G0267966
DDB_G0293370	DDB_G0277927	DDB_G0283309		DDB_G0288787			DDB_G0281167	DDB_G0283149	DDB_G0272450	DDB_G0276679		DDB_G0282937	DDB_G0267786
DDB_G0293366	DDB_G0277885	DDB_G0283291		DDB_G0288779			DDB_G0281065	DDB_G0283129	DDB_G0272326	DDB_G0276643		DDB_G0282935	DDB_G0267728
DDB_G0293346	DDB_G0277835	DDB_G0283189		DDB_G0288777			DDB_G0281037	DDB_G0283127	DDB_G0272242	DDB_G0276615		DDB_G0282895	DDB_G0267726
DDB_G0293218	DDB_G0277801	DDB_G0283175		DDB_G0288763			DDB_G0280971	DDB_G0283119	DDB_G0271956	DDB_G0276613		DDB_G0282853	DDB_G0267712
DDB_G0293208	DDB_G0277745	DDB_G0283115		DDB_G0288733			DDB_G0280923	DDB_G0283115	DDB_G0271936	DDB_G0276475		DDB_G0282821	DDB_G0267688
DDB_G0293198	DDB_G0277725	DDB_G0283097		DDB_G0288729			DDB_G0280459	DDB_G0283095	DDB_G0271920	DDB_G0276441		DDB_G0282815	DDB_G0267530
DDB_G0293196	DDB_G0277573	DDB_G0283069		DDB_G0288691			DDB_G0280377	DDB_G0283087	DDB_G0271784	DDB_G0276415		DDB_G0282763	DDB_G0267490
DDB_G0293194	DDB_G0277563	DDB_G0283041		DDB_G0288679			DDB_G0280323	DDB_G0282991	DDB_G0271682	DDB_G0276153		DDB_G0282639
DDB_G0293070	DDB_G0277557	DDB_G0283029		DDB_G0288657			DDB_G0280271	DDB_G0282927	DDB_G0271344	DDB_G0276125		DDB_G0282637
DDB_G0293044	DDB_G0277491	DDB_G0282973		DDB_G0288589			DDB_G0280265	DDB_G0282853	DDB_G0271234	DDB_G0275829		DDB_G0282619
DDB_G0293042	DDB_G0277337	DDB_G0282951		DDB_G0288579			DDB_G0280263	DDB_G0282815	DDB_G0271022	DDB_G0275701		DDB_G0282603
DDB_G0293002	DDB_G0277335	DDB_G0282945		DDB_G0288577			DDB_G0280197	DDB_G0282685	DDB_G0270826	DDB_G0275559		DDB_G0282601
DDB_G0292978	DDB_G0277087	DDB_G0282843		DDB_G0288569			DDB_G0280129	DDB_G0282651	DDB_G0270736	DDB_G0275545		DDB_G0282587
DDB_G0292930	DDB_G0277061	DDB_G0282839		DDB_G0288565			DDB_G0280117	DDB_G0282631	DDB_G0270730	DDB_G0275541		DDB_G0282571
DDB_G0292924	DDB_G0277019	DDB_G0282761		DDB_G0288563			DDB_G0280105	DDB_G0282629	DDB_G0270718	DDB_G0275521		DDB_G0282555
DDB_G0292896	DDB_G0276947	DDB_G0282673		DDB_G0288541			DDB_G0280021	DDB_G0282601	DDB_G0270690	DDB_G0275253		DDB_G0282479
DDB_G0292882	DDB_G0276861	DDB_G0282625		DDB_G0288537			DDB_G0279999	DDB_G0282517	DDB_G0270050	DDB_G0275121		DDB_G0282415
DDB_G0292852	DDB_G0276823	DDB_G0282607		DDB_G0288535			DDB_G0279985	DDB_G0282491	DDB_G0270006	DDB_G0275059		DDB_G0282411
DDB_G0292844	DDB_G0276815	DDB_G0282467		DDB_G0288533			DDB_G0279859	DDB_G0282487	DDB_G0269976	DDB_G0275009		DDB_G0282363
DDB_G0292820	DDB_G0276627	DDB_G0282459		DDB_G0288503			DDB_G0279827	DDB_G0282379	DDB_G0269850	DDB_G0275007		DDB_G0282355
DDB_G0292818	DDB_G0276573	DDB_G0282355		DDB_G0288495			DDB_G0279749	DDB_G0282371	DDB_G0269832	DDB_G0274559		DDB_G0282347
DDB_G0292788	DDB_G0276503	DDB_G0282337		DDB_G0288379			DDB_G0279747	DDB_G0282355	DDB_G0269788	DDB_G0274409		DDB_G0282327
DDB_G0292768	DDB_G0276493	DDB_G0282265		DDB_G0288359			DDB_G0279709	DDB_G0282265	DDB_G0269740	DDB_G0274321		DDB_G0282285
DDB_G0292748	DDB_G0276491	DDB_G0282263		DDB_G0288347			DDB_G0279695	DDB_G0282245	DDB_G0269608	DDB_G0274261		DDB_G0282227
DDB_G0292654	DDB_G0276449	DDB_G0282257		DDB_G0288293			DDB_G0279625	DDB_G0282181	DDB_G0269572	DDB_G0274257		DDB_G0282159
DDB_G0292632	DDB_G0276411	DDB_G0282243		DDB_G0288289			DDB_G0279623	DDB_G0282159	DDB_G0269488	DDB_G0274221		DDB_G0282129
DDB_G0292616	DDB_G0276335	DDB_G0282191		DDB_G0288251			DDB_G0279613	DDB_G0282139	DDB_G0269438	DDB_G0274199		DDB_G0282109
DDB_G0292554	DDB_G0276331	DDB_G0282167		DDB_G0288233			DDB_G0279573	DDB_G0281961	DDB_G0269382	DDB_G0273473		DDB_G0282065
DDB_G0292470	DDB_G0276189	DDB_G0282137		DDB_G0288143			DDB_G0279503	DDB_G0281927	DDB_G0269364	DDB_G0273465		DDB_G0282063
DDB_G0292408	DDB_G0276121	DDB_G0281965		DDB_G0288133			DDB_G0279497	DDB_G0281863	DDB_G0269348	DDB_G0273423		DDB_G0282021
DDB_G0292406	DDB_G0276085	DDB_G0281939		DDB_G0288131			DDB_G0279485	DDB_G0281821	DDB_G0269340	DDB_G0273421		DDB_G0281895
DDB_G0292378	DDB_G0275919	DDB_G0281923		DDB_G0288095			DDB_G0279437	DDB_G0281745	DDB_G0269338	DDB_G0273305		DDB_G0281771
DDB_G0292360	DDB_G0275895	DDB_G0281839		DDB_G0288069			DDB_G0279403	DDB_G0281705	DDB_G0269248	DDB_G0273261		DDB_G0281727
DDB_G0292302	DDB_G0275885	DDB_G0281823		DDB_G0288051			DDB_G0279327	DDB_G0281701	DDB_G0269204	DDB_G0273129		DDB_G0281677
DDB_G0292158	DDB_G0275759	DDB_G0281805		DDB_G0288021			DDB_G0279325	DDB_G0281689	DDB_G0268990	DDB_G0273123		DDB_G0281643
DDB_G0292134	DDB_G0275667	DDB_G0281769		DDB_G0288005			DDB_G0279229	DDB_G0281677	DDB_G0268892	DDB_G0273067		DDB_G0281597
DDB_G0292104	DDB_G0275651	DDB_G0281703		DDB_G0288003			DDB_G0279187	DDB_G0281663	DDB_G0268848	DDB_G0273063		DDB_G0281565
DDB_G0292012	DDB_G0275621	DDB_G0281671		DDB_G0287997			DDB_G0279169	DDB_G0281659	DDB_G0268526	DDB_G0272893		DDB_G0281469
DDB_G0291922	DDB_G0275613	DDB_G0281549		DDB_G0287989			DDB_G0279145	DDB_G0281627	DDB_G0268512	DDB_G0272809		DDB_G0281443
DDB_G0291912	DDB_G0275601	DDB_G0281547		DDB_G0287943			DDB_G0279139	DDB_G0281611	DDB_G0268502	DDB_G0272760		DDB_G0281415
DDB_G0291910	DDB_G0275541	DDB_G0281507		DDB_G0287937			DDB_G0279137	DDB_G0281609	DDB_G0268498	DDB_G0272702		DDB_G0281403
DDB_G0291856	DDB_G0275509	DDB_G0281479		DDB_G0287933			DDB_G0279059	DDB_G0281585	DDB_G0268332	DDB_G0272668		DDB_G0281383
DDB_G0291852	DDB_G0275459	DDB_G0281377		DDB_G0287929			DDB_G0279013	DDB_G0281569	DDB_G0268180	DDB_G0272666		DDB_G0281361
DDB_G0291830	DDB_G0275403	DDB_G0281289		DDB_G0287927			DDB_G0279001	DDB_G0281565	DDB_G0268138	DDB_G0272626		DDB_G0281325
DDB_G0291810	DDB_G0275351	DDB_G0281283		DDB_G0287913			DDB_G0278975	DDB_G0281519	DDB_G0267920	DDB_G0272580		DDB_G0281295
DDB_G0291794	DDB_G0275141	DDB_G0281241		DDB_G0287875			DDB_G0278879	DDB_G0281507	DDB_G0267746	DDB_G0272504		DDB_G0281293
DDB_G0291782	DDB_G0275079	DDB_G0281211		DDB_G0287859			DDB_G0278721	DDB_G0281417	DDB_G0267602	DDB_G0272382		DDB_G0281163
DDB_G0291740	DDB_G0275073	DDB_G0281207		DDB_G0287825			DDB_G0278699	DDB_G0281407	DDB_G0267592	DDB_G0272378		DDB_G0281161
DDB_G0291722	DDB_G0274689	DDB_G0281171		DDB_G0287729			DDB_G0278563	DDB_G0281403	DDB_G0267546	DDB_G0272308		DDB_G0281153
DDB_G0291662	DDB_G0274669	DDB_G0281135		DDB_G0287679			DDB_G0278405	DDB_G0281391	DDB_G0267504	DDB_G0272264		DDB_G0281151
DDB_G0291650	DDB_G0274643	DDB_G0281065		DDB_G0287649			DDB_G0278295	DDB_G0281389	DDB_G0267454	DDB_G0272238		DDB_G0281083
DDB_G0291648	DDB_G0274521	DDB_G0280895		DDB_G0287647			DDB_G0278243	DDB_G0281371		DDB_G0272114		DDB_G0281079
DDB_G0291642	DDB_G0274505	DDB_G0280889		DDB_G0287627			DDB_G0278201	DDB_G0281287		DDB_G0272100		DDB_G0281035
DDB_G0291546	DDB_G0274405	DDB_G0280819		DDB_G0287557			DDB_G0278195	DDB_G0281253		DDB_G0271976		DDB_G0281019
DDB_G0291534	DDB_G0274373	DDB_G0280799		DDB_G0287517			DDB_G0278141	DDB_G0281241		DDB_G0271934		DDB_G0281013
DDB_G0291492	DDB_G0274371	DDB_G0280767		DDB_G0287507			DDB_G0278101	DDB_G0281233		DDB_G0271878		DDB_G0281007
DDB_G0291440	DDB_G0274341	DDB_G0280665		DDB_G0287495			DDB_G0278053	DDB_G0281079		DDB_G0271872		DDB_G0281003
DDB_G0291436	DDB_G0274321	DDB_G0280663		DDB_G0287493			DDB_G0278051	DDB_G0281067		DDB_G0271840		DDB_G0280999
DDB_G0291358	DDB_G0273339	DDB_G0280635		DDB_G0287469			DDB_G0278025	DDB_G0281037		DDB_G0271824		DDB_G0280953
DDB_G0291344	DDB_G0273331	DDB_G0280585		DDB_G0287411			DDB_G0277993	DDB_G0280957		DDB_G0271698		DDB_G0280951
DDB_G0291332	DDB_G0273113	DDB_G0280573		DDB_G0287407			DDB_G0277983	DDB_G0280951		DDB_G0271696		DDB_G0280949
DDB_G0291227	DDB_G0272789	DDB_G0280567		DDB_G0287403			DDB_G0277877	DDB_G0280857		DDB_G0271598		DDB_G0280933
DDB_G0291179	DDB_G0272732	DDB_G0280451		DDB_G0287371			DDB_G0277729	DDB_G0280771		DDB_G0271030		DDB_G0280931
DDB_G0291165	DDB_G0272710	DDB_G0280443		DDB_G0287369			DDB_G0277701	DDB_G0280759		DDB_G0270922		DDB_G0280929
DDB_G0291057	DDB_G0272686	DDB_G0280389		DDB_G0287367			DDB_G0277515	DDB_G0280717		DDB_G0270698		DDB_G0280927
DDB_G0291047	DDB_G0272342	DDB_G0280387		DDB_G0287335			DDB_G0277503	DDB_G0280709		DDB_G0270540		DDB_G0280925
DDB_G0291037	DDB_G0272324	DDB_G0280353		DDB_G0287327			DDB_G0277473	DDB_G0280677		DDB_G0270522		DDB_G0280919
DDB_G0291027	DDB_G0272040	DDB_G0280319		DDB_G0287315			DDB_G0277437	DDB_G0280543		DDB_G0270424		DDB_G0280893
DDB_G0291011	DDB_G0271998	DDB_G0280317		DDB_G0287305			DDB_G0277401	DDB_G0280477		DDB_G0270380		DDB_G0280871
DDB_G0290985	DDB_G0271724	DDB_G0280265		DDB_G0287273			DDB_G0277303	DDB_G0280435		DDB_G0270296		DDB_G0280823
DDB_G0290915	DDB_G0271708	DDB_G0280247		DDB_G0287269			DDB_G0277291	DDB_G0280425		DDB_G0270152		DDB_G0280817
DDB_G0290863	DDB_G0271678	DDB_G0280127		DDB_G0287265			DDB_G0277175	DDB_G0280351		DDB_G0269914		DDB_G0280799
DDB_G0290785	DDB_G0271632	DDB_G0280083		DDB_G0287255			DDB_G0277169	DDB_G0280327		DDB_G0269886		DDB_G0280773
DDB_G0290605	DDB_G0271506	DDB_G0280045		DDB_G0287229			DDB_G0277009	DDB_G0280325		DDB_G0269850		DDB_G0280709
DDB_G0290529	DDB_G0271306	DDB_G0280041		DDB_G0287215			DDB_G0276931	DDB_G0280319		DDB_G0269740		DDB_G0280619
DDB_G0290479	DDB_G0271292	DDB_G0279995		DDB_G0287147			DDB_G0276853	DDB_G0280309		DDB_G0269520		DDB_G0280603
DDB_G0290423	DDB_G0271240	DDB_G0279985		DDB_G0287141			DDB_G0276783	DDB_G0280271		DDB_G0269518		DDB_G0280599
DDB_G0290411	DDB_G0270738	DDB_G0279943		DDB_G0287129			DDB_G0276557	DDB_G0280229		DDB_G0269248		DDB_G0280597
DDB_G0290409	DDB_G0270496	DDB_G0279921		DDB_G0287127			DDB_G0276479	DDB_G0280199		DDB_G0269108		DDB_G0280561
DDB_G0290403	DDB_G0270482	DDB_G0279859		DDB_G0287109			DDB_G0276471	DDB_G0280189		DDB_G0269046		DDB_G0280533
DDB_G0290387	DDB_G0270396	DDB_G0279851		DDB_G0287107			DDB_G0276453	DDB_G0280101		DDB_G0269018		DDB_G0280517
DDB_G0290373	DDB_G0270394	DDB_G0279827		DDB_G0287097			DDB_G0276439	DDB_G0280079		DDB_G0268868		DDB_G0280415
DDB_G0290343	DDB_G0270230	DDB_G0279749		DDB_G0287075			DDB_G0276365	DDB_G0280045		DDB_G0268814		DDB_G0280405
DDB_G0290301	DDB_G0270228	DDB_G0279717		DDB_G0287057			DDB_G0276103	DDB_G0280041		DDB_G0268490		DDB_G0280367
DDB_G0290267	DDB_G0270202	DDB_G0279707		DDB_G0287033			DDB_G0276049	DDB_G0279997		DDB_G0268486		DDB_G0280351
DDB_G0290253	DDB_G0270182	DDB_G0279683		DDB_G0287031			DDB_G0275887	DDB_G0279985		DDB_G0268462		DDB_G0280327
DDB_G0290205	DDB_G0270156	DDB_G0279665		DDB_G0286977			DDB_G0275863	DDB_G0279953		DDB_G0268454		DDB_G0280299
DDB_G0290197	DDB_G0270152	DDB_G0279623		DDB_G0286959			DDB_G0275741	DDB_G0279847		DDB_G0268420		DDB_G0280267
DDB_G0290111	DDB_G0270110	DDB_G0279613		DDB_G0286949			DDB_G0275731	DDB_G0279811		DDB_G0268312		DDB_G0280229
DDB_G0290085	DDB_G0269986	DDB_G0279611		DDB_G0286939			DDB_G0275701	DDB_G0279747		DDB_G0268196		DDB_G0280187
DDB_G0290063	DDB_G0269972	DDB_G0279525		DDB_G0286927			DDB_G0275651	DDB_G0279665		DDB_G0268144		DDB_G0280131
DDB_G0290059	DDB_G0269936	DDB_G0279523		DDB_G0286899			DDB_G0275637	DDB_G0279651		DDB_G0268136		DDB_G0280103
DDB_G0290037	DDB_G0269878	DDB_G0279503		DDB_G0286897			DDB_G0275561	DDB_G0279625		DDB_G0268076		DDB_G0280007
DDB_G0290019	DDB_G0269830	DDB_G0279483		DDB_G0286895			DDB_G0275513	DDB_G0279575		DDB_G0267958		DDB_G0279997
DDB_G0290011	DDB_G0269828	DDB_G0279467		DDB_G0286867			DDB_G0275371	DDB_G0279573		DDB_G0267864		DDB_G0279983
DDB_G0289985	DDB_G0269722	DDB_G0279435		DDB_G0286853			DDB_G0275359	DDB_G0279553		DDB_G0267812		DDB_G0279977
DDB_G0289969	DDB_G0269688	DDB_G0279403		DDB_G0286833			DDB_G0275357	DDB_G0279551		DDB_G0267808		DDB_G0279941
DDB_G0289967	DDB_G0269642	DDB_G0279357		DDB_G0286831			DDB_G0275179	DDB_G0279485		DDB_G0267800		DDB_G0279911
DDB_G0289949	DDB_G0269464	DDB_G0279343		DDB_G0286817			DDB_G0275123	DDB_G0279463		DDB_G0267790		DDB_G0279791
DDB_G0289947	DDB_G0269410	DDB_G0279325		DDB_G0286803			DDB_G0275121	DDB_G0279459		DDB_G0267728		DDB_G0279751
DDB_G0289867	DDB_G0269376	DDB_G0279287		DDB_G0286727			DDB_G0275107	DDB_G0279445		DDB_G0267726		DDB_G0279633
DDB_G0289861	DDB_G0269344	DDB_G0279187		DDB_G0286725			DDB_G0275075	DDB_G0279393		DDB_G0267712		DDB_G0279599
DDB_G0289843	DDB_G0269312	DDB_G0279185		DDB_G0286709			DDB_G0275049	DDB_G0279387		DDB_G0267582		DDB_G0279547
DDB_G0289837	DDB_G0269304	DDB_G0279163		DDB_G0286705			DDB_G0275001	DDB_G0279327		DDB_G0267532		DDB_G0279487
DDB_G0289823	DDB_G0268898	DDB_G0279143		DDB_G0286699			DDB_G0274987	DDB_G0279305		DDB_G0267530		DDB_G0279473
DDB_G0289771	DDB_G0268862	DDB_G0279069		DDB_G0286695			DDB_G0274923	DDB_G0279271		DDB_G0267476		DDB_G0279467
DDB_G0289769	DDB_G0268798	DDB_G0279043		DDB_G0286691			DDB_G0274779	DDB_G0279259		DDB_G0267406		DDB_G0279459
DDB_G0289723	DDB_G0268762	DDB_G0279013		DDB_G0286677			DDB_G0274691	DDB_G0279255				DDB_G0279417
DDB_G0289715	DDB_G0268718	DDB_G0278975		DDB_G0286673			DDB_G0274597	DDB_G0279219				DDB_G0279393
DDB_G0289707	DDB_G0268496	DDB_G0278939		DDB_G0286653			DDB_G0274551	DDB_G0279207				DDB_G0279387
DDB_G0289703	DDB_G0268252	DDB_G0278691		DDB_G0286651			DDB_G0274547	DDB_G0279189				DDB_G0279381
DDB_G0289689	DDB_G0268198	DDB_G0278607		DDB_G0286643			DDB_G0274511	DDB_G0279133				DDB_G0279317
DDB_G0289539	DDB_G0268158	DDB_G0278577		DDB_G0286613			DDB_G0274485	DDB_G0279017				DDB_G0279259
DDB_G0289529	DDB_G0268098	DDB_G0278565		DDB_G0286581			DDB_G0274441	DDB_G0278879				DDB_G0279241
DDB_G0289523	DDB_G0268064	DDB_G0278563		DDB_G0286567			DDB_G0274437	DDB_G0278837				DDB_G0279207
DDB_G0289521	DDB_G0267850	DDB_G0278523		DDB_G0286541			DDB_G0274427	DDB_G0278835				DDB_G0279189
DDB_G0289519	DDB_G0267766	DDB_G0278503		DDB_G0286515			DDB_G0274359	DDB_G0278833				DDB_G0279163
DDB_G0289511	DDB_G0267670	DDB_G0278473		DDB_G0286429			DDB_G0274305	DDB_G0278823				DDB_G0279133
DDB_G0289455	DDB_G0267606	DDB_G0278449		DDB_G0286427			DDB_G0274245	DDB_G0278751				DDB_G0279113
DDB_G0289411	DDB_G0267572	DDB_G0278423		DDB_G0286399			DDB_G0274237	DDB_G0278719				DDB_G0279085
DDB_G0289389	DDB_G0267556	DDB_G0278365		DDB_G0286395			DDB_G0274203	DDB_G0278563				DDB_G0279061
DDB_G0289385	DDB_G0267416	DDB_G0278357		DDB_G0286323			DDB_G0274181	DDB_G0278539				DDB_G0278993
DDB_G0289311	DDB_G0304475	DDB_G0278277		DDB_G0286307			DDB_G0274177	DDB_G0278455				DDB_G0278985
DDB_G0289285	DDB_G0295753	DDB_G0278261		DDB_G0286303			DDB_G0274123	DDB_G0278429				DDB_G0278959
DDB_G0289233	DDB_G0295741	DDB_G0278161		DDB_G0286293			DDB_G0274107	DDB_G0278345				DDB_G0278953
DDB_G0289231	DDB_G0294597	DDB_G0278081		DDB_G0286279			DDB_G0273477	DDB_G0278295				DDB_G0278881
DDB_G0289215	DDB_G0294589	DDB_G0278031		DDB_G0286231			DDB_G0273447	DDB_G0278225				DDB_G0278847
DDB_G0289171	DDB_G0293950	DDB_G0277999		DDB_G0286229			DDB_G0273291	DDB_G0278127				DDB_G0278835
DDB_G0289135	DDB_G0293904	DDB_G0277969		DDB_G0286197			DDB_G0273257	DDB_G0278073				DDB_G0278813
DDB_G0289081	DDB_G0293702	DDB_G0277853		DDB_G0286185			DDB_G0273247	DDB_G0278067				DDB_G0278805
DDB_G0289045	DDB_G0293374	DDB_G0277839		DDB_G0286183			DDB_G0273175	DDB_G0278025				DDB_G0278789
DDB_G0289015	DDB_G0293298	DDB_G0277831		DDB_G0286181			DDB_G0273165	DDB_G0277975				DDB_G0278787
DDB_G0288983	DDB_G0293246	DDB_G0277773		DDB_G0286109			DDB_G0273087	DDB_G0277967				DDB_G0278751
DDB_G0288943	DDB_G0293204	DDB_G0277757		DDB_G0286079			DDB_G0273085	DDB_G0277945				DDB_G0278703
DDB_G0288941	DDB_G0293122	DDB_G0277731		DDB_G0286067			DDB_G0272999	DDB_G0277907				DDB_G0278695
DDB_G0288939	DDB_G0293030	DDB_G0277729		DDB_G0286059			DDB_G0272903	DDB_G0277871				DDB_G0278663
DDB_G0288931	DDB_G0292958	DDB_G0277727		DDB_G0286039			DDB_G0272901	DDB_G0277835				DDB_G0278645
DDB_G0288917	DDB_G0292880	DDB_G0277631		DDB_G0286021			DDB_G0272849	DDB_G0277811				DDB_G0278561
DDB_G0288907	DDB_G0292630	DDB_G0277599		DDB_G0286015			DDB_G0272787	DDB_G0277803				DDB_G0278547
DDB_G0288835	DDB_G0292620	DDB_G0277569		DDB_G0286003			DDB_G0272785	DDB_G0277745				DDB_G0278539
DDB_G0288821	DDB_G0292604	DDB_G0277405		DDB_G0285967			DDB_G0272769	DDB_G0277743				DDB_G0278455
DDB_G0288819	DDB_G0292602	DDB_G0277333		DDB_G0285931			DDB_G0272752	DDB_G0277635				DDB_G0278429
DDB_G0288815	DDB_G0292586	DDB_G0277305		DDB_G0285921			DDB_G0272634	DDB_G0277631				DDB_G0278385
DDB_G0288803	DDB_G0292584	DDB_G0277265		DDB_G0285875			DDB_G0272628	DDB_G0277629				DDB_G0278369
DDB_G0288799	DDB_G0292568	DDB_G0277103		DDB_G0285851			DDB_G0272612	DDB_G0277497				DDB_G0278211
DDB_G0288715	DDB_G0292556	DDB_G0277081		DDB_G0285831			DDB_G0272596	DDB_G0277379				DDB_G0278169
DDB_G0288705	DDB_G0292528	DDB_G0277073		DDB_G0285829			DDB_G0272592	DDB_G0277315				DDB_G0278017
DDB_G0288595	DDB_G0292424	DDB_G0277009		DDB_G0285825			DDB_G0272578	DDB_G0277187				DDB_G0278001
DDB_G0288589	DDB_G0292414	DDB_G0276939		DDB_G0285813			DDB_G0272524	DDB_G0277185				DDB_G0277975
DDB_G0288541	DDB_G0292250	DDB_G0276935		DDB_G0285811			DDB_G0272492	DDB_G0277141				DDB_G0277911
DDB_G0288533	DDB_G0292240	DDB_G0276869		DDB_G0285773			DDB_G0272462	DDB_G0277099				DDB_G0277879
DDB_G0288475	DDB_G0292138	DDB_G0276853		DDB_G0285743			DDB_G0272434	DDB_G0277011				DDB_G0277863
DDB_G0288449	DDB_G0292132	DDB_G0276839		DDB_G0285711			DDB_G0272398	DDB_G0276977				DDB_G0277831
DDB_G0288443	DDB_G0291908	DDB_G0276615		DDB_G0285679			DDB_G0272382	DDB_G0276941				DDB_G0277803
DDB_G0288367	DDB_G0291896	DDB_G0276439		DDB_G0285677			DDB_G0272380	DDB_G0276869				DDB_G0277795
DDB_G0288341	DDB_G0291868	DDB_G0276335		DDB_G0285675			DDB_G0272364	DDB_G0276853				DDB_G0277741
DDB_G0288293	DDB_G0291838	DDB_G0276331		DDB_G0285673			DDB_G0272244	DDB_G0276847				DDB_G0277739
DDB_G0288265	DDB_G0291462	DDB_G0276277		DDB_G0285657			DDB_G0272210	DDB_G0276813				DDB_G0277707
DDB_G0288217	DDB_G0291410	DDB_G0276259		DDB_G0285655			DDB_G0272208	DDB_G0276811				DDB_G0277689
DDB_G0288213	DDB_G0291408	DDB_G0276223		DDB_G0285621			DDB_G0272198	DDB_G0276795				DDB_G0277635
DDB_G0288209	DDB_G0291346	DDB_G0276179		DDB_G0285619			DDB_G0272074	DDB_G0276765				DDB_G0277633
DDB_G0288181	DDB_G0291338	DDB_G0276091		DDB_G0285611			DDB_G0272030	DDB_G0276757				DDB_G0277629
DDB_G0288143	DDB_G0291326	DDB_G0275937		DDB_G0285607			DDB_G0272028	DDB_G0276719				DDB_G0277567
DDB_G0288135	DDB_G0291320	DDB_G0275915		DDB_G0285605			DDB_G0272018	DDB_G0276643				DDB_G0277503
DDB_G0288061	DDB_G0291318	DDB_G0275913		DDB_G0285591			DDB_G0271936	DDB_G0276505				DDB_G0277495
DDB_G0287949	DDB_G0291314	DDB_G0275831		DDB_G0285589			DDB_G0271890	DDB_G0276503				DDB_G0277439
DDB_G0287909	DDB_G0291243	DDB_G0275799		DDB_G0285575			DDB_G0271848	DDB_G0276475				DDB_G0277395
DDB_G0287899	DDB_G0291149	DDB_G0275693		DDB_G0285545			DDB_G0271838	DDB_G0276457				DDB_G0277383
DDB_G0287815	DDB_G0291121	DDB_G0275655		DDB_G0285517			DDB_G0271770	DDB_G0276441				DDB_G0277345
DDB_G0287803	DDB_G0290919	DDB_G0275561		DDB_G0285515			DDB_G0271750	DDB_G0276415				DDB_G0277275
DDB_G0287769	DDB_G0290869	DDB_G0275547		DDB_G0285471			DDB_G0271552	DDB_G0276371				DDB_G0277271
DDB_G0287765	DDB_G0290801	DDB_G0275519		DDB_G0285467			DDB_G0271344	DDB_G0276297				DDB_G0277191
DDB_G0287729	DDB_G0290799	DDB_G0275513		DDB_G0285465			DDB_G0271336	DDB_G0276263				DDB_G0277097
DDB_G0287677	DDB_G0290795	DDB_G0275501		DDB_G0285459			DDB_G0271242	DDB_G0276259				DDB_G0277013
DDB_G0287673	DDB_G0290697	DDB_G0275493		DDB_G0285399			DDB_G0271146	DDB_G0276107				DDB_G0276847
DDB_G0287651	DDB_G0290577	DDB_G0275359		DDB_G0285391			DDB_G0271126	DDB_G0276049				DDB_G0276787
DDB_G0287615	DDB_G0290553	DDB_G0275303		DDB_G0285359			DDB_G0270754	DDB_G0275929				DDB_G0276735
DDB_G0287613	DDB_G0290465	DDB_G0275243		DDB_G0285351			DDB_G0270686	DDB_G0275911				DDB_G0276707
DDB_G0287539	DDB_G0290449	DDB_G0275235		DDB_G0285339			DDB_G0270468	DDB_G0275881				DDB_G0276679
DDB_G0287447	DDB_G0290437	DDB_G0275177		DDB_G0285337			DDB_G0270430	DDB_G0275789				DDB_G0276625
DDB_G0287427	DDB_G0290397	DDB_G0275119		DDB_G0285331			DDB_G0270404	DDB_G0275749				DDB_G0276475
DDB_G0287403	DDB_G0290331	DDB_G0275015		DDB_G0285329			DDB_G0270376	DDB_G0275687				DDB_G0276457
DDB_G0287385	DDB_G0290299	DDB_G0275009		DDB_G0285219			DDB_G0270336	DDB_G0275623				DDB_G0276441
DDB_G0287377	DDB_G0290181	DDB_G0275001		DDB_G0285175			DDB_G0270248	DDB_G0275559				DDB_G0276433
DDB_G0287335	DDB_G0290147	DDB_G0274987		DDB_G0285113			DDB_G0270164	DDB_G0275549				DDB_G0276365
DDB_G0287327	DDB_G0290103	DDB_G0274955		DDB_G0285109			DDB_G0270078	DDB_G0275545				DDB_G0276335
DDB_G0287319	DDB_G0290055	DDB_G0274893		DDB_G0285055			DDB_G0270074	DDB_G0275541				DDB_G0276331
DDB_G0287265	DDB_G0290031	DDB_G0274797		DDB_G0285043			DDB_G0270070	DDB_G0275525				DDB_G0276263
DDB_G0287213	DDB_G0290001	DDB_G0274779		DDB_G0285019			DDB_G0270032	DDB_G0275521				DDB_G0276231
DDB_G0287167	DDB_G0289699	DDB_G0274773		DDB_G0284999			DDB_G0269934	DDB_G0275515				DDB_G0276223
DDB_G0287115	DDB_G0289593	DDB_G0274741		DDB_G0284985			DDB_G0269924	DDB_G0275445				DDB_G0276217
DDB_G0287109	DDB_G0289513	DDB_G0274713		DDB_G0284977			DDB_G0269892	DDB_G0275411				DDB_G0276165
DDB_G0287103	DDB_G0289429	DDB_G0274669		DDB_G0284925			DDB_G0269878	DDB_G0275379				DDB_G0276151
DDB_G0287097	DDB_G0289353	DDB_G0274629		DDB_G0284913			DDB_G0269856	DDB_G0275377				DDB_G0276149
DDB_G0287035	DDB_G0289271	DDB_G0274495		DDB_G0284883			DDB_G0269850	DDB_G0275299				DDB_G0276013
DDB_G0287033	DDB_G0289265	DDB_G0274417		DDB_G0284841			DDB_G0269788	DDB_G0275267				DDB_G0275961
DDB_G0287009	DDB_G0289183	DDB_G0274415		DDB_G0284835			DDB_G0269738	DDB_G0275265				DDB_G0275887
DDB_G0286953	DDB_G0289137	DDB_G0274355		DDB_G0284813			DDB_G0269658	DDB_G0275253				DDB_G0275881
DDB_G0286927	DDB_G0289021	DDB_G0274325		DDB_G0284805			DDB_G0269602	DDB_G0275107				DDB_G0275859
DDB_G0286899	DDB_G0288989	DDB_G0274295		DDB_G0284793			DDB_G0269600	DDB_G0275059				DDB_G0275791
DDB_G0286871	DDB_G0288953	DDB_G0274257		DDB_G0284791			DDB_G0269564	DDB_G0275049				DDB_G0275749
DDB_G0286853	DDB_G0288903	DDB_G0274237		DDB_G0284765			DDB_G0269414	DDB_G0275009				DDB_G0275695
DDB_G0286725	DDB_G0288657	DDB_G0274181		DDB_G0284761			DDB_G0269388	DDB_G0274955				DDB_G0275683
DDB_G0286711	DDB_G0288591	DDB_G0274179		DDB_G0284729			DDB_G0269382	DDB_G0274745				DDB_G0275579
DDB_G0286707	DDB_G0288507	DDB_G0274177		DDB_G0284725			DDB_G0269364	DDB_G0274687				DDB_G0275529
DDB_G0286705	DDB_G0288501	DDB_G0274149		DDB_G0284713			DDB_G0269248	DDB_G0274659				DDB_G0275489
DDB_G0286699	DDB_G0288481	DDB_G0274123		DDB_G0284699			DDB_G0269246	DDB_G0274629				DDB_G0275487
DDB_G0286677	DDB_G0288469	DDB_G0273487		DDB_G0284689			DDB_G0269224	DDB_G0274623				DDB_G0275473
DDB_G0286651	DDB_G0288387	DDB_G0273257		DDB_G0284671			DDB_G0269202	DDB_G0274597				DDB_G0275357
DDB_G0286603	DDB_G0288361	DDB_G0273247		DDB_G0284621			DDB_G0269168	DDB_G0274533				DDB_G0275275
DDB_G0286591	DDB_G0288347	DDB_G0273201		DDB_G0284615			DDB_G0269074	DDB_G0274511				DDB_G0275259
DDB_G0286581	DDB_G0288309	DDB_G0273185		DDB_G0284579			DDB_G0268970	DDB_G0274499				DDB_G0275195
DDB_G0286567	DDB_G0288223	DDB_G0273113		DDB_G0284575			DDB_G0268890	DDB_G0274461				DDB_G0275189
DDB_G0286559	DDB_G0288125	DDB_G0273085		DDB_G0284561			DDB_G0268828	DDB_G0274453				DDB_G0275171
DDB_G0286427	DDB_G0288059	DDB_G0273073		DDB_G0284557			DDB_G0268810	DDB_G0274409				DDB_G0275145
DDB_G0286375	DDB_G0288027	DDB_G0273035		DDB_G0284493			DDB_G0268630	DDB_G0274355				DDB_G0275087
DDB_G0286363	DDB_G0288025	DDB_G0272993		DDB_G0284477			DDB_G0268472	DDB_G0274285				DDB_G0275061
DDB_G0286323	DDB_G0287999	DDB_G0272965		DDB_G0284473			DDB_G0268420	DDB_G0274233				DDB_G0275059
DDB_G0286309	DDB_G0287997	DDB_G0272903		DDB_G0284429			DDB_G0268384	DDB_G0274199				DDB_G0275045
DDB_G0286307	DDB_G0287991	DDB_G0272901		DDB_G0284407			DDB_G0268336	DDB_G0274181				DDB_G0275007
DDB_G0286305	DDB_G0287989	DDB_G0272889		DDB_G0284391			DDB_G0268332	DDB_G0274169				DDB_G0275003
DDB_G0286279	DDB_G0287983	DDB_G0272879		DDB_G0284367			DDB_G0268274	DDB_G0274135				DDB_G0274887
DDB_G0286267	DDB_G0287885	DDB_G0272875		DDB_G0284363			DDB_G0268210	DDB_G0274113				DDB_G0274883
DDB_G0286241	DDB_G0287601	DDB_G0272785		DDB_G0284291			DDB_G0268138	DDB_G0273487				DDB_G0274849
DDB_G0286233	DDB_G0287593	DDB_G0272734		DDB_G0284149			DDB_G0268130	DDB_G0273465				DDB_G0274801
DDB_G0286197	DDB_G0287589	DDB_G0272726		DDB_G0284047			DDB_G0268010	DDB_G0273423				DDB_G0274757
DDB_G0286163	DDB_G0287519	DDB_G0272634		DDB_G0284015			DDB_G0267846	DDB_G0273261				DDB_G0274745
DDB_G0286135	DDB_G0287383	DDB_G0272632		DDB_G0284011			DDB_G0267822	DDB_G0273217				DDB_G0274707
DDB_G0286125	DDB_G0287357	DDB_G0272616		DDB_G0283995			DDB_G0267786	DDB_G0273205				DDB_G0274539
DDB_G0286079	DDB_G0287333	DDB_G0272592		DDB_G0283991			DDB_G0267570	DDB_G0273145				DDB_G0274501
DDB_G0286055	DDB_G0287305	DDB_G0272522		DDB_G0283927			DDB_G0267528	DDB_G0273135				DDB_G0274447
DDB_G0286039	DDB_G0287297	DDB_G0272518		DDB_G0283915			DDB_G0267448	DDB_G0273129				DDB_G0274441
DDB_G0285961	DDB_G0287279	DDB_G0272510		DDB_G0283869			DDB_G0267386	DDB_G0273123				DDB_G0274405
DDB_G0285921	DDB_G0287255	DDB_G0272492		DDB_G0283865				DDB_G0273105				DDB_G0274379
DDB_G0285899	DDB_G0287107	DDB_G0272450		DDB_G0283849				DDB_G0272893				DDB_G0274309
DDB_G0285891	DDB_G0287063	DDB_G0272368		DDB_G0283833				DDB_G0272861				DDB_G0274299
DDB_G0285877	DDB_G0287043	DDB_G0272366		DDB_G0283823				DDB_G0272849				DDB_G0274113
DDB_G0285855	DDB_G0286963	DDB_G0272336		DDB_G0283801				DDB_G0272825				DDB_G0273475
DDB_G0285735	DDB_G0286949	DDB_G0272322		DDB_G0283787				DDB_G0272809				DDB_G0273471
DDB_G0285591	DDB_G0286939	DDB_G0272280		DDB_G0283751				DDB_G0272760				DDB_G0273457
DDB_G0285585	DDB_G0286833	DDB_G0272276		DDB_G0283743				DDB_G0272730				DDB_G0273387
DDB_G0285577	DDB_G0286621	DDB_G0272244		DDB_G0283703				DDB_G0272694				DDB_G0273385
DDB_G0285545	DDB_G0286605	DDB_G0272242		DDB_G0283671				DDB_G0272668				DDB_G0273373
DDB_G0285513	DDB_G0286541	DDB_G0272170		DDB_G0283663				DDB_G0272664				DDB_G0273363
DDB_G0285501	DDB_G0286431	DDB_G0272030		DDB_G0283653				DDB_G0272626				DDB_G0273351
DDB_G0285499	DDB_G0286403	DDB_G0271894		DDB_G0283651				DDB_G0272596				DDB_G0273259
DDB_G0285497	DDB_G0286341	DDB_G0271838		DDB_G0283635				DDB_G0272580				DDB_G0273227
DDB_G0285447	DDB_G0286291	DDB_G0271752		DDB_G0283633				DDB_G0272384				DDB_G0273129
DDB_G0285425	DDB_G0286253	DDB_G0271748		DDB_G0283623				DDB_G0272382				DDB_G0273105
DDB_G0285399	DDB_G0286249	DDB_G0271716		DDB_G0283621				DDB_G0272378				DDB_G0273067
DDB_G0285357	DDB_G0286053	DDB_G0271686		DDB_G0283619				DDB_G0272308				DDB_G0273031
DDB_G0285331	DDB_G0286027	DDB_G0271684		DDB_G0283581				DDB_G0272264				DDB_G0272993
DDB_G0285329	DDB_G0285853	DDB_G0271680		DDB_G0283577				DDB_G0272248				DDB_G0272969
DDB_G0285313	DDB_G0285831	DDB_G0271556		DDB_G0283565				DDB_G0272238				DDB_G0272893
DDB_G0285271	DDB_G0285825	DDB_G0271552		DDB_G0283553				DDB_G0272114				DDB_G0272831
DDB_G0285261	DDB_G0285801	DDB_G0271504		DDB_G0283533				DDB_G0272112				DDB_G0272825
DDB_G0285213	DDB_G0285725	DDB_G0271396		DDB_G0283485				DDB_G0272100				DDB_G0272803
DDB_G0285183	DDB_G0285653	DDB_G0271310		DDB_G0283481				DDB_G0272098				DDB_G0272795
DDB_G0285137	DDB_G0285635	DDB_G0271252		DDB_G0283449				DDB_G0271976				DDB_G0272750
DDB_G0285101	DDB_G0285601	DDB_G0271242		DDB_G0283445				DDB_G0271894				DDB_G0272716
DDB_G0285029	DDB_G0285595	DDB_G0271234		DDB_G0283419				DDB_G0271890				DDB_G0272672
DDB_G0285013	DDB_G0285511	DDB_G0271126		DDB_G0283413				DDB_G0271872				DDB_G0272668
DDB_G0284983	DDB_G0285267	DDB_G0271060		DDB_G0283411				DDB_G0271840				DDB_G0272630
DDB_G0284935	DDB_G0285245	DDB_G0270978		DDB_G0283401				DDB_G0271720				DDB_G0272622
DDB_G0284915	DDB_G0285197	DDB_G0270946		DDB_G0283355				DDB_G0271708				DDB_G0272570
DDB_G0284911	DDB_G0285185	DDB_G0270826		DDB_G0283349				DDB_G0271698				DDB_G0272566
DDB_G0284905	DDB_G0285175	DDB_G0270814		DDB_G0283309				DDB_G0271668				DDB_G0272530
DDB_G0284859	DDB_G0284987	DDB_G0270774		DDB_G0283303				DDB_G0271666				DDB_G0272442
DDB_G0284831	DDB_G0284835	DDB_G0270736		DDB_G0283273				DDB_G0271640				DDB_G0272438
DDB_G0284819	DDB_G0284697	DDB_G0270730		DDB_G0283253				DDB_G0271592				DDB_G0272308
DDB_G0284805	DDB_G0284575	DDB_G0270724		DDB_G0283199				DDB_G0271554				DDB_G0272224
DDB_G0284777	DDB_G0284549	DDB_G0270720		DDB_G0283187				DDB_G0271298				DDB_G0272188
DDB_G0284689	DDB_G0284539	DDB_G0270704		DDB_G0283171				DDB_G0271292				DDB_G0272062
DDB_G0284657	DDB_G0284511	DDB_G0270564		DDB_G0283159				DDB_G0271144				DDB_G0271976
DDB_G0284641	DDB_G0284499	DDB_G0270482		DDB_G0283151				DDB_G0270984				DDB_G0271956
DDB_G0284631	DDB_G0284407	DDB_G0270442		DDB_G0283149				DDB_G0270922				DDB_G0271922
DDB_G0284621	DDB_G0284405	DDB_G0270350		DDB_G0283127				DDB_G0270920				DDB_G0271868
DDB_G0284579	DDB_G0284379	DDB_G0270336		DDB_G0283119				DDB_G0270658				DDB_G0271852
DDB_G0284557	DDB_G0284203	DDB_G0270284		DDB_G0283115				DDB_G0270618				DDB_G0271800
DDB_G0284547	DDB_G0284161	DDB_G0270210		DDB_G0283101				DDB_G0270610				DDB_G0271722
DDB_G0284545	DDB_G0284105	DDB_G0270204		DDB_G0283097				DDB_G0270582				DDB_G0271720
DDB_G0284519	DDB_G0284069	DDB_G0270152		DDB_G0283087				DDB_G0270578				DDB_G0271668
DDB_G0284491	DDB_G0283915	DDB_G0270070		DDB_G0283041				DDB_G0270540				DDB_G0271666
DDB_G0284455	DDB_G0283861	DDB_G0270050		DDB_G0283019				DDB_G0270522				DDB_G0271656
DDB_G0284431	DDB_G0283823	DDB_G0270006		DDB_G0282983				DDB_G0270442				DDB_G0271614
DDB_G0284377	DDB_G0283799	DDB_G0269914		DDB_G0282961				DDB_G0270430				DDB_G0271554
DDB_G0284351	DDB_G0283763	DDB_G0269892		DDB_G0282945				DDB_G0270424				DDB_G0271512
DDB_G0284343	DDB_G0283701	DDB_G0269878		DDB_G0282905				DDB_G0270380				DDB_G0271374
DDB_G0284323	DDB_G0283445	DDB_G0269860		DDB_G0282897				DDB_G0270306				DDB_G0271318
DDB_G0284293	DDB_G0283411	DDB_G0269856		DDB_G0282881				DDB_G0270302				DDB_G0271298
DDB_G0284277	DDB_G0283389	DDB_G0269850		DDB_G0282843				DDB_G0270296				DDB_G0271264
DDB_G0284247	DDB_G0283365	DDB_G0269834		DDB_G0282803				DDB_G0270270				DDB_G0271110
DDB_G0284195	DDB_G0283311	DDB_G0269788		DDB_G0282783				DDB_G0270214				DDB_G0271074
DDB_G0284145	DDB_G0283291	DDB_G0269764		DDB_G0282721				DDB_G0270208				DDB_G0270994
DDB_G0284087	DDB_G0283119	DDB_G0269644		DDB_G0282711				DDB_G0270152				DDB_G0270984
DDB_G0284071	DDB_G0283113	DDB_G0269602		DDB_G0282707				DDB_G0270070				DDB_G0270912
DDB_G0284051	DDB_G0283097	DDB_G0269596		DDB_G0282701				DDB_G0269986				DDB_G0270810
DDB_G0284047	DDB_G0283013	DDB_G0269564		DDB_G0282685				DDB_G0269914				DDB_G0270788
DDB_G0284013	DDB_G0282945	DDB_G0269488		DDB_G0282653				DDB_G0269858				DDB_G0270784
DDB_G0284003	DDB_G0282933	DDB_G0269470		DDB_G0282641				DDB_G0269844				DDB_G0270756
DDB_G0283975	DDB_G0282767	DDB_G0269436		DDB_G0282623				DDB_G0269762				DDB_G0270752
DDB_G0283951	DDB_G0282673	DDB_G0269420		DDB_G0282595				DDB_G0269672				DDB_G0270614
DDB_G0283877	DDB_G0282559	DDB_G0269414		DDB_G0282575				DDB_G0269644				DDB_G0270582
DDB_G0283801	DDB_G0282485	DDB_G0269364		DDB_G0282565				DDB_G0269626				DDB_G0270522
DDB_G0283765	DDB_G0282459	DDB_G0269352		DDB_G0282559				DDB_G0269616				DDB_G0270520
DDB_G0283751	DDB_G0282387	DDB_G0269248		DDB_G0282535				DDB_G0269520				DDB_G0270468
DDB_G0283727	DDB_G0282243	DDB_G0269224		DDB_G0282527				DDB_G0269518				DDB_G0270424
DDB_G0283703	DDB_G0282235	DDB_G0269218		DDB_G0282525				DDB_G0269500				DDB_G0270380
DDB_G0283621	DDB_G0282133	DDB_G0269202		DDB_G0282497				DDB_G0269352				DDB_G0270350
DDB_G0283523	DDB_G0281909	DDB_G0269180		DDB_G0282423				DDB_G0269324				DDB_G0270328
DDB_G0283481	DDB_G0281839	DDB_G0269142		DDB_G0282393				DDB_G0269218				DDB_G0270316
DDB_G0283473	DDB_G0281799	DDB_G0269074		DDB_G0282389				DDB_G0269214				DDB_G0270296
DDB_G0283439	DDB_G0281727	DDB_G0268970		DDB_G0282377				DDB_G0269180				DDB_G0270280
DDB_G0283413	DDB_G0281711	DDB_G0268948		DDB_G0282371				DDB_G0269108				DDB_G0270188
DDB_G0283391	DDB_G0281699	DDB_G0268904		DDB_G0282367				DDB_G0269096				DDB_G0270174
DDB_G0283381	DDB_G0281695	DDB_G0268892		DDB_G0282339				DDB_G0269092				DDB_G0270122
DDB_G0283377	DDB_G0281641	DDB_G0268890		DDB_G0282337				DDB_G0269050				DDB_G0270046
DDB_G0283333	DDB_G0281603	DDB_G0268878		DDB_G0282269				DDB_G0269046				DDB_G0269950
DDB_G0283303	DDB_G0281601	DDB_G0268844		DDB_G0282259				DDB_G0269040				DDB_G0269940
DDB_G0283273	DDB_G0281551	DDB_G0268810		DDB_G0282243				DDB_G0269018				DDB_G0269912
DDB_G0283253	DDB_G0281507	DDB_G0268776		DDB_G0282175				DDB_G0268904				DDB_G0269888
DDB_G0283121	DDB_G0281399	DDB_G0268738		DDB_G0282169				DDB_G0268874				DDB_G0269812
DDB_G0283101	DDB_G0281341	DDB_G0268696		DDB_G0282167				DDB_G0268868				DDB_G0269784
DDB_G0283073	DDB_G0281239	DDB_G0268630		DDB_G0282153				DDB_G0268862				DDB_G0269772
DDB_G0283041	DDB_G0281175	DDB_G0268564		DDB_G0282077				DDB_G0268828				DDB_G0269732
DDB_G0283019	DDB_G0281173	DDB_G0268518		DDB_G0282007				DDB_G0268814				DDB_G0269702
DDB_G0282973	DDB_G0281071	DDB_G0268344		DDB_G0281967				DDB_G0268640				DDB_G0269670
DDB_G0282971	DDB_G0281059	DDB_G0268314		DDB_G0281957				DDB_G0268570				DDB_G0269554
DDB_G0282961	DDB_G0280977	DDB_G0268252		DDB_G0281935				DDB_G0268486				DDB_G0269478
DDB_G0282955	DDB_G0280767	DDB_G0268210		DDB_G0281933				DDB_G0268462				DDB_G0269476
DDB_G0282905	DDB_G0280567	DDB_G0268148		DDB_G0281931				DDB_G0268454				DDB_G0269472
DDB_G0282897	DDB_G0280551	DDB_G0268146		DDB_G0281909				DDB_G0268450				DDB_G0269368
DDB_G0282869	DDB_G0280463	DDB_G0268138		DDB_G0281891				DDB_G0268420				DDB_G0269328
DDB_G0282867	DDB_G0280431	DDB_G0268074		DDB_G0281869				DDB_G0268312				DDB_G0269274
DDB_G0282839	DDB_G0280353	DDB_G0268064		DDB_G0281851				DDB_G0268302				DDB_G0269184
DDB_G0282615	DDB_G0280319	DDB_G0268022		DDB_G0281843				DDB_G0268270				DDB_G0269096
DDB_G0282593	DDB_G0280269	DDB_G0267904		DDB_G0281841				DDB_G0268268				DDB_G0269022
DDB_G0282565	DDB_G0280129	DDB_G0267880		DDB_G0281839				DDB_G0268250				DDB_G0268960
DDB_G0282527	DDB_G0280057	DDB_G0267834		DDB_G0281823				DDB_G0268204				DDB_G0268874
DDB_G0282525	DDB_G0280045	DDB_G0267824		DDB_G0281809				DDB_G0268200				DDB_G0268846
DDB_G0282503	DDB_G0279851	DDB_G0267768		DDB_G0281797				DDB_G0268144				DDB_G0268830
DDB_G0282499	DDB_G0279835	DDB_G0267756		DDB_G0281745				DDB_G0268136				DDB_G0268808
DDB_G0282489	DDB_G0279715	DDB_G0267748		DDB_G0281741				DDB_G0268076				DDB_G0268748
DDB_G0282475	DDB_G0279527	DDB_G0267746		DDB_G0281739				DDB_G0268052				DDB_G0268590
DDB_G0282467	DDB_G0279499	DDB_G0267720		DDB_G0281663				DDB_G0268028				DDB_G0268586
DDB_G0282449	DDB_G0279435	DDB_G0267688		DDB_G0281611				DDB_G0267958				DDB_G0268552
DDB_G0282447	DDB_G0279403	DDB_G0267610		DDB_G0281609				DDB_G0267908				DDB_G0268538
DDB_G0282391	DDB_G0279343	DDB_G0267592		DDB_G0281601				DDB_G0267882				DDB_G0268460
DDB_G0282389	DDB_G0279287	DDB_G0267582		DDB_G0281595				DDB_G0267812				DDB_G0268458
DDB_G0282371	DDB_G0279221	DDB_G0267546		DDB_G0281573				DDB_G0267808				DDB_G0268454
DDB_G0282337	DDB_G0279145	DDB_G0267528		DDB_G0281567				DDB_G0267764				DDB_G0268406
DDB_G0282299	DDB_G0279139	DDB_G0267500		DDB_G0281547				DDB_G0267748				DDB_G0268368
DDB_G0282265	DDB_G0279013	DDB_G0267486		DDB_G0281541				DDB_G0267728				DDB_G0268318
DDB_G0282263	DDB_G0279001	DDB_G0267482		DDB_G0281495				DDB_G0267726				DDB_G0268302
DDB_G0282187	DDB_G0278999	DDB_G0267466		DDB_G0281487				DDB_G0267712				DDB_G0268268
DDB_G0282157	DDB_G0278775	DDB_G0267354		DDB_G0281465				DDB_G0267694				DDB_G0268200
DDB_G0282143	DDB_G0278747	DDB_G0304561		DDB_G0281437				DDB_G0267674				DDB_G0268184
DDB_G0282137	DDB_G0278623	DDB_G0295847		DDB_G0281433				DDB_G0267598				DDB_G0268158
DDB_G0282135	DDB_G0278607	DDB_G0295829		DDB_G0281399				DDB_G0267582				DDB_G0268104
DDB_G0281991	DDB_G0278471	DDB_G0295775		DDB_G0281287				DDB_G0267566				DDB_G0268052
DDB_G0281965	DDB_G0278415	DDB_G0295739		DDB_G0281283				DDB_G0267530				DDB_G0268026
DDB_G0281963	DDB_G0278357	DDB_G0295737		DDB_G0281239				DDB_G0267476				DDB_G0268006
DDB_G0281925	DDB_G0278345	DDB_G0295733		DDB_G0281171				DDB_G0267464				DDB_G0267988
DDB_G0281899	DDB_G0278341	DDB_G0295721		DDB_G0281167				DDB_G0267448				DDB_G0267952
DDB_G0281873	DDB_G0278331	DDB_G0295681		DDB_G0281135				DDB_G0267380				DDB_G0267932
DDB_G0281823	DDB_G0278195	DDB_G0294629		DDB_G0281127								DDB_G0267908
DDB_G0281809	DDB_G0278115	DDB_G0294597		DDB_G0281111								DDB_G0267892
DDB_G0281547	DDB_G0277999	DDB_G0294557		DDB_G0281085								DDB_G0267884
DDB_G0281541	DDB_G0277983	DDB_G0294553		DDB_G0281081								DDB_G0267860
DDB_G0281519	DDB_G0277947	DDB_G0293990		DDB_G0281071								DDB_G0267710
DDB_G0281505	DDB_G0277891	DDB_G0293986		DDB_G0281065								DDB_G0267700
DDB_G0281501	DDB_G0277733	DDB_G0293956		DDB_G0281037								DDB_G0267698
DDB_G0281495	DDB_G0277671	DDB_G0293950		DDB_G0280985								DDB_G0267686
DDB_G0281465	DDB_G0277611	DDB_G0293920		DDB_G0280923								DDB_G0267680
DDB_G0281439	DDB_G0277455	DDB_G0293912		DDB_G0280897								DDB_G0267646
DDB_G0281437	DDB_G0277405	DDB_G0293904		DDB_G0280889								DDB_G0267632
DDB_G0281383	DDB_G0277369	DDB_G0293872		DDB_G0280819								DDB_G0267574
DDB_G0281377	DDB_G0277349	DDB_G0293856		DDB_G0280797								DDB_G0267572
DDB_G0281313	DDB_G0277333	DDB_G0293850		DDB_G0280767								DDB_G0267438
DDB_G0281289	DDB_G0277327	DDB_G0293766		DDB_G0280567								DDB_G0267408
DDB_G0281283	DDB_G0277303	DDB_G0293758		DDB_G0280545								DDB_G0267404
DDB_G0281269	DDB_G0277203	DDB_G0293724		DDB_G0280533								DDB_G0267398
DDB_G0281241	DDB_G0277155	DDB_G0293720		DDB_G0280527								DDB_G0267392
DDB_G0281211	DDB_G0277081	DDB_G0293714		DDB_G0280489								DDB_G0267390
DDB_G0281207	DDB_G0277079	DDB_G0293654		DDB_G0280477								DDB_G0267370
DDB_G0281185	DDB_G0277031	DDB_G0293648		DDB_G0280459
DDB_G0281065	DDB_G0277011	DDB_G0293646		DDB_G0280443
DDB_G0281037	DDB_G0277009	DDB_G0293640		DDB_G0280407
DDB_G0281029	DDB_G0276973	DDB_G0293618		DDB_G0280403
DDB_G0280985	DDB_G0276953	DDB_G0293578		DDB_G0280377
DDB_G0280841	DDB_G0276949	DDB_G0293576		DDB_G0280353
DDB_G0280801	DDB_G0276921	DDB_G0293570		DDB_G0280327
DDB_G0280585	DDB_G0276839	DDB_G0293564		DDB_G0280323
DDB_G0280511	DDB_G0276615	DDB_G0293504		DDB_G0280303
DDB_G0280477	DDB_G0276451	DDB_G0293492		DDB_G0280271
DDB_G0280475	DDB_G0276419	DDB_G0293484		DDB_G0280269
DDB_G0280465	DDB_G0276299	DDB_G0293446		DDB_G0280263
DDB_G0280459	DDB_G0276283	DDB_G0293430		DDB_G0280251
DDB_G0280445	DDB_G0276255	DDB_G0293428		DDB_G0280247
DDB_G0280443	DDB_G0276237	DDB_G0293396		DDB_G0280197
DDB_G0280429	DDB_G0276115	DDB_G0293380		DDB_G0280185
DDB_G0280397	DDB_G0275985	DDB_G0293376		DDB_G0280129
DDB_G0280243	DDB_G0275823	DDB_G0293370		DDB_G0280117
DDB_G0280237	DDB_G0275799	DDB_G0293354		DDB_G0280105
DDB_G0280185	DDB_G0275721	DDB_G0293340		DDB_G0280021
DDB_G0280153	DDB_G0275655	DDB_G0293298		DDB_G0279999
DDB_G0280123	DDB_G0275645	DDB_G0293244		DDB_G0279985
DDB_G0280105	DDB_G0275637	DDB_G0293234		DDB_G0279975
DDB_G0280083	DDB_G0275633	DDB_G0293218		DDB_G0279973
DDB_G0280067	DDB_G0275623	DDB_G0293126		DDB_G0279971
DDB_G0280015	DDB_G0275537	DDB_G0293118		DDB_G0279927
DDB_G0279979	DDB_G0275525	DDB_G0293078		DDB_G0279915
DDB_G0279971	DDB_G0275493	DDB_G0293066		DDB_G0279859
DDB_G0279969	DDB_G0275379	DDB_G0293042		DDB_G0279827
DDB_G0279961	DDB_G0275359	DDB_G0293032		DDB_G0279797
DDB_G0279915	DDB_G0275263	DDB_G0293014		DDB_G0279747
DDB_G0279855	DDB_G0275111	DDB_G0292966		DDB_G0279737
DDB_G0279823	DDB_G0275069	DDB_G0292962		DDB_G0279733
DDB_G0279807	DDB_G0275027	DDB_G0292960		DDB_G0279731
DDB_G0279755	DDB_G0274713	DDB_G0292958		DDB_G0279695
DDB_G0279749	DDB_G0274711	DDB_G0292930		DDB_G0279665
DDB_G0279737	DDB_G0274567	DDB_G0292918		DDB_G0279627
DDB_G0279717	DDB_G0274545	DDB_G0292914		DDB_G0279625
DDB_G0279707	DDB_G0274461	DDB_G0292902		DDB_G0279623
DDB_G0279695	DDB_G0274457	DDB_G0292896		DDB_G0279613
DDB_G0279665	DDB_G0274389	DDB_G0292852		DDB_G0279597
DDB_G0279627	DDB_G0274325	DDB_G0292844		DDB_G0279583
DDB_G0279611	DDB_G0274223	DDB_G0292814		DDB_G0279581
DDB_G0279531	DDB_G0273429	DDB_G0292812		DDB_G0279575
DDB_G0279525	DDB_G0273291	DDB_G0292810		DDB_G0279573
DDB_G0279489	DDB_G0273201	DDB_G0292768		DDB_G0279561
DDB_G0279433	DDB_G0273197	DDB_G0292748		DDB_G0279551
DDB_G0279411	DDB_G0273149	DDB_G0292736		DDB_G0279537
DDB_G0279365	DDB_G0273147	DDB_G0292714		DDB_G0279527
DDB_G0279359	DDB_G0273135	DDB_G0292680		DDB_G0279503
DDB_G0279357	DDB_G0273037	DDB_G0292678		DDB_G0279497
DDB_G0279327	DDB_G0273027	DDB_G0292624		DDB_G0279489
DDB_G0279273	DDB_G0272889	DDB_G0292622		DDB_G0279485
DDB_G0279261	DDB_G0272783	DDB_G0292566		DDB_G0279483
DDB_G0279227	DDB_G0272781	DDB_G0292508		DDB_G0279445
DDB_G0279211	DDB_G0272708	DDB_G0292506		DDB_G0279437
DDB_G0279195	DDB_G0272634	DDB_G0292432		DDB_G0279435
DDB_G0279187	DDB_G0272616	DDB_G0292420		DDB_G0279411
DDB_G0279183	DDB_G0272504	DDB_G0292406		DDB_G0279403
DDB_G0279169	DDB_G0272404	DDB_G0292386		DDB_G0279397
DDB_G0279151	DDB_G0272358	DDB_G0292378		DDB_G0279365
DDB_G0279137	DDB_G0272170	DDB_G0292360		DDB_G0279357
DDB_G0279069	DDB_G0272140	DDB_G0292350		DDB_G0279287
DDB_G0279043	DDB_G0272012	DDB_G0292330		DDB_G0279229
DDB_G0279037	DDB_G0271902	DDB_G0292326		DDB_G0279195
DDB_G0278939	DDB_G0271894	DDB_G0292312		DDB_G0279191
DDB_G0278889	DDB_G0271642	DDB_G0292282		DDB_G0279183
DDB_G0278855	DDB_G0271572	DDB_G0292250		DDB_G0279169
DDB_G0278841	DDB_G0271512	DDB_G0292236		DDB_G0279163
DDB_G0278803	DDB_G0271396	DDB_G0292216		DDB_G0279145
DDB_G0278797	DDB_G0271344	DDB_G0292214		DDB_G0279143
DDB_G0278735	DDB_G0271336	DDB_G0292212		DDB_G0279139
DDB_G0278721	DDB_G0271272	DDB_G0292180		DDB_G0279137
DDB_G0278691	DDB_G0271252	DDB_G0292178		DDB_G0279095
DDB_G0278635	DDB_G0271242	DDB_G0292156		DDB_G0279059
DDB_G0278593	DDB_G0271042	DDB_G0292138		DDB_G0279013
DDB_G0278577	DDB_G0270868	DDB_G0292134		DDB_G0279011
DDB_G0278575	DDB_G0270814	DDB_G0292090		DDB_G0279001
DDB_G0278563	DDB_G0270618	DDB_G0292080		DDB_G0278979
DDB_G0278529	DDB_G0270442	DDB_G0292064		DDB_G0278919
DDB_G0278517	DDB_G0270440	DDB_G0292012		DDB_G0278913
DDB_G0278503	DDB_G0270336	DDB_G0292006		DDB_G0278879
DDB_G0278491	DDB_G0270196	DDB_G0291994		DDB_G0278875
DDB_G0278449	DDB_G0270132	DDB_G0291980		DDB_G0278833
DDB_G0278435	DDB_G0270038	DDB_G0291970		DDB_G0278727
DDB_G0278349	DDB_G0270032	DDB_G0291934		DDB_G0278721
DDB_G0278299	DDB_G0270030	DDB_G0291872		DDB_G0278699
DDB_G0278295	DDB_G0270026	DDB_G0291866		DDB_G0278675
DDB_G0278293	DDB_G0269968	DDB_G0291852		DDB_G0278661
DDB_G0278273	DDB_G0269860	DDB_G0291840		DDB_G0278635
DDB_G0278261	DDB_G0269790	DDB_G0291828		DDB_G0278609
DDB_G0278255	DDB_G0269756	DDB_G0291824		DDB_G0278593
DDB_G0278229	DDB_G0269712	DDB_G0291574		DDB_G0278575
DDB_G0278227	DDB_G0269658	DDB_G0291572		DDB_G0278563
DDB_G0278151	DDB_G0269640	DDB_G0291566		DDB_G0278541
DDB_G0278097	DDB_G0269470	DDB_G0291426		DDB_G0278531
DDB_G0278073	DDB_G0269438	DDB_G0291418		DDB_G0278529
DDB_G0278053	DDB_G0269394	DDB_G0291406		DDB_G0278503
DDB_G0278051	DDB_G0269254	DDB_G0291376		DDB_G0278459
DDB_G0278027	DDB_G0269218	DDB_G0291358		DDB_G0278415
DDB_G0278023	DDB_G0269180	DDB_G0291356		DDB_G0278359
DDB_G0277945	DDB_G0269106	DDB_G0291354		DDB_G0278345
DDB_G0277897	DDB_G0269048	DDB_G0291346		DDB_G0278331
DDB_G0277823	DDB_G0268996	DDB_G0291340		DDB_G0278327
DDB_G0277721	DDB_G0268948	DDB_G0291332		DDB_G0278295
DDB_G0277701	DDB_G0268878	DDB_G0291324		DDB_G0278261
DDB_G0277693	DDB_G0268868	DDB_G0291318		DDB_G0278229
DDB_G0277637	DDB_G0268824	DDB_G0291273		DDB_G0278219
DDB_G0277575	DDB_G0268810	DDB_G0291195		DDB_G0278211
DDB_G0277545	DDB_G0268796	DDB_G0291191		DDB_G0278195
DDB_G0277537	DDB_G0268776	DDB_G0291179		DDB_G0278147
DDB_G0277511	DDB_G0268714	DDB_G0291165		DDB_G0278141
DDB_G0277437	DDB_G0268534	DDB_G0291161		DDB_G0278125
DDB_G0277401	DDB_G0268518	DDB_G0291109		DDB_G0278113
DDB_G0277387	DDB_G0268344	DDB_G0291097		DDB_G0278101
DDB_G0277265	DDB_G0268312	DDB_G0291047		DDB_G0278053
DDB_G0277261	DDB_G0268114	DDB_G0291009		DDB_G0278051
DDB_G0277259	DDB_G0267980	DDB_G0291007		DDB_G0278025
DDB_G0277227	DDB_G0267904	DDB_G0290993		DDB_G0278003
DDB_G0277209	DDB_G0267848	DDB_G0290985		DDB_G0277993
DDB_G0277197	DDB_G0267794	DDB_G0290963		DDB_G0277983
DDB_G0277195	DDB_G0267768	DDB_G0290955		DDB_G0277959
DDB_G0277185	DDB_G0267748	DDB_G0290903		DDB_G0277915
DDB_G0277151	DDB_G0267734	DDB_G0290869		DDB_G0277893
DDB_G0277125	DDB_G0267546	DDB_G0290823		DDB_G0277877
DDB_G0277119	DDB_G0267486	DDB_G0290795		DDB_G0277849
DDB_G0277073	DDB_G0267482	DDB_G0290793		DDB_G0277831
DDB_G0277013	DDB_G0267432	DDB_G0290785		DDB_G0277815
DDB_G0276977	DDB_G0267412	DDB_G0290777		DDB_G0277767
DDB_G0276951	DDB_G0267354	DDB_G0290725		DDB_G0277745
DDB_G0276945		DDB_G0290715		DDB_G0277733
DDB_G0276935		DDB_G0290639		DDB_G0277731
DDB_G0276899		DDB_G0290631		DDB_G0277729
DDB_G0276895		DDB_G0290605		DDB_G0277721
DDB_G0276841		DDB_G0290503		DDB_G0277701
DDB_G0276825		DDB_G0290495		DDB_G0277631
DDB_G0276767		DDB_G0290459		DDB_G0277611
DDB_G0276763		DDB_G0290437		DDB_G0277545
DDB_G0276695		DDB_G0290407		DDB_G0277537
DDB_G0276471		DDB_G0290397		DDB_G0277525
DDB_G0276291		DDB_G0290387		DDB_G0277515
DDB_G0276277		DDB_G0290381		DDB_G0277503
DDB_G0276259		DDB_G0290379		DDB_G0277473
DDB_G0276221		DDB_G0290311		DDB_G0277455
DDB_G0276213		DDB_G0290267		DDB_G0277437
DDB_G0276117		DDB_G0290251		DDB_G0277431
DDB_G0276101		DDB_G0290247		DDB_G0277415
DDB_G0276091		DDB_G0290225		DDB_G0277401
DDB_G0276043		DDB_G0290205		DDB_G0277381
DDB_G0276025		DDB_G0290197		DDB_G0277349
DDB_G0276003		DDB_G0290175		DDB_G0277333
DDB_G0275993		DDB_G0290147		DDB_G0277327
DDB_G0275973		DDB_G0290113		DDB_G0277303
DDB_G0275953		DDB_G0290061		DDB_G0277291
DDB_G0275939		DDB_G0290053		DDB_G0277227
DDB_G0275933		DDB_G0290033		DDB_G0277219
DDB_G0275921		DDB_G0290029		DDB_G0277175
DDB_G0275915		DDB_G0289999		DDB_G0277169
DDB_G0275829		DDB_G0289995		DDB_G0277145
DDB_G0275809		DDB_G0289991		DDB_G0277081
DDB_G0275795		DDB_G0289985		DDB_G0277079
DDB_G0275761		DDB_G0289953		DDB_G0277053
DDB_G0275731		DDB_G0289921		DDB_G0277019
DDB_G0275701		DDB_G0289913		DDB_G0277013
DDB_G0275697		DDB_G0289907		DDB_G0277009
DDB_G0275693		DDB_G0289905		DDB_G0276931
DDB_G0275669		DDB_G0289861		DDB_G0276853
DDB_G0275599		DDB_G0289823		DDB_G0276847
DDB_G0275563		DDB_G0289791		DDB_G0276809
DDB_G0275561		DDB_G0289709		DDB_G0276805
DDB_G0275545		DDB_G0289707		DDB_G0276783
DDB_G0275519		DDB_G0289699		DDB_G0276695
DDB_G0275513		DDB_G0289689		DDB_G0276689
DDB_G0275399		DDB_G0289669		DDB_G0276615
DDB_G0275389		DDB_G0289603		DDB_G0276557
DDB_G0275377		DDB_G0289593		DDB_G0276479
DDB_G0275301		DDB_G0289575		DDB_G0276471
DDB_G0275293		DDB_G0289573		DDB_G0276453
DDB_G0275277		DDB_G0289539		DDB_G0276439
DDB_G0275243		DDB_G0289489		DDB_G0276331
DDB_G0275235		DDB_G0289485		DDB_G0276279
DDB_G0275119		DDB_G0289469		DDB_G0276259
DDB_G0275019		DDB_G0289463		DDB_G0276179
DDB_G0275009		DDB_G0289455		DDB_G0276133
DDB_G0275001		DDB_G0289445		DDB_G0276121
DDB_G0274997		DDB_G0289393		DDB_G0276115
DDB_G0274971		DDB_G0289349		DDB_G0276049
DDB_G0274959		DDB_G0289327		DDB_G0276039
DDB_G0274955		DDB_G0289311		DDB_G0276035
DDB_G0274943		DDB_G0289285		DDB_G0276019
DDB_G0274921		DDB_G0289275		DDB_G0276015
DDB_G0274893		DDB_G0289265		DDB_G0276007
DDB_G0274827		DDB_G0289233		DDB_G0275919
DDB_G0274741		DDB_G0289203		DDB_G0275895
DDB_G0274687		DDB_G0289183		DDB_G0275887
DDB_G0274657		DDB_G0289171		DDB_G0275863
DDB_G0274629		DDB_G0289157		DDB_G0275831
DDB_G0274585		DDB_G0289147		DDB_G0275829
DDB_G0274553		DDB_G0289141		DDB_G0275793
DDB_G0274551		DDB_G0289129		DDB_G0275789
DDB_G0274433		DDB_G0289127		DDB_G0275759
DDB_G0274407		DDB_G0289113		DDB_G0275755
DDB_G0274355		DDB_G0289111		DDB_G0275741
DDB_G0274351		DDB_G0289085		DDB_G0275731
DDB_G0274337		DDB_G0289081		DDB_G0275701
DDB_G0274305		DDB_G0289075		DDB_G0275667
DDB_G0274297		DDB_G0289059		DDB_G0275653
DDB_G0274283		DDB_G0289015		DDB_G0275651
DDB_G0274251		DDB_G0289007		DDB_G0275637
DDB_G0274237		DDB_G0288991		DDB_G0275633
DDB_G0274213		DDB_G0288989		DDB_G0275613
DDB_G0274209		DDB_G0288983		DDB_G0275601
DDB_G0274197		DDB_G0288961		DDB_G0275523
DDB_G0274181		DDB_G0288957		DDB_G0275519
DDB_G0274149		DDB_G0288953		DDB_G0275513
DDB_G0274123		DDB_G0288947		DDB_G0275507
DDB_G0274115		DDB_G0288931		DDB_G0275501
DDB_G0273481		DDB_G0288907		DDB_G0275459
DDB_G0273459		DDB_G0288865		DDB_G0275405
DDB_G0273307		DDB_G0288819		DDB_G0275401
DDB_G0273285		DDB_G0288813		DDB_G0275379
DDB_G0273257		DDB_G0288799		DDB_G0275371
DDB_G0273247		DDB_G0288787		DDB_G0275339
DDB_G0273225		DDB_G0288785		DDB_G0275295
DDB_G0273223		DDB_G0288777		DDB_G0275277
DDB_G0273211		DDB_G0288763		DDB_G0275245
DDB_G0273185		DDB_G0288733		DDB_G0275243
DDB_G0273105		DDB_G0288729		DDB_G0275179
DDB_G0273087		DDB_G0288705		DDB_G0275141
DDB_G0273085		DDB_G0288579		DDB_G0275123
DDB_G0272997		DDB_G0288577		DDB_G0275121
DDB_G0272993		DDB_G0288569		DDB_G0275111
DDB_G0272901		DDB_G0288563		DDB_G0275107
DDB_G0272879		DDB_G0288541		DDB_G0275075
DDB_G0272867		DDB_G0288537		DDB_G0275071
DDB_G0272823		DDB_G0288533		DDB_G0275049
DDB_G0272819		DDB_G0288503		DDB_G0275035
DDB_G0272785		DDB_G0288495		DDB_G0275027
DDB_G0272760		DDB_G0288493		DDB_G0275001
DDB_G0272726		DDB_G0288359		DDB_G0274987
DDB_G0272678		DDB_G0288347		DDB_G0274959
DDB_G0272646		DDB_G0288301		DDB_G0274955
DDB_G0272612		DDB_G0288293		DDB_G0274943
DDB_G0272544		DDB_G0288289		DDB_G0274923
DDB_G0272524		DDB_G0288263		DDB_G0274801
DDB_G0272518		DDB_G0288251		DDB_G0274795
DDB_G0272492		DDB_G0288197		DDB_G0274779
DDB_G0272474		DDB_G0288133		DDB_G0274773
DDB_G0272434		DDB_G0288131		DDB_G0274771
DDB_G0272398		DDB_G0288095		DDB_G0274669
DDB_G0272384		DDB_G0288069		DDB_G0274665
DDB_G0272366		DDB_G0288051		DDB_G0274643
DDB_G0272336		DDB_G0288019		DDB_G0274623
DDB_G0272178		DDB_G0288005		DDB_G0274597
DDB_G0272176		DDB_G0288003		DDB_G0274591
DDB_G0272036		DDB_G0287933		DDB_G0274559
DDB_G0272030		DDB_G0287929		DDB_G0274551
DDB_G0272022		DDB_G0287859		DDB_G0274547
DDB_G0271980		DDB_G0287825		DDB_G0274537
DDB_G0271970		DDB_G0287705		DDB_G0274535
DDB_G0271962		DDB_G0287695		DDB_G0274521
DDB_G0271944		DDB_G0287679		DDB_G0274519
DDB_G0271924		DDB_G0287649		DDB_G0274511
DDB_G0271912		DDB_G0287647		DDB_G0274499
DDB_G0271906		DDB_G0287563		DDB_G0274495
DDB_G0271838		DDB_G0287517		DDB_G0274485
DDB_G0271836		DDB_G0287507		DDB_G0274441
DDB_G0271830		DDB_G0287495		DDB_G0274437
DDB_G0271796		DDB_G0287469		DDB_G0274427
DDB_G0271738		DDB_G0287403		DDB_G0274425
DDB_G0271692		DDB_G0287401		DDB_G0274407
DDB_G0271686		DDB_G0287369		DDB_G0274393
DDB_G0271684		DDB_G0287367		DDB_G0274359
DDB_G0271636		DDB_G0287335		DDB_G0274355
DDB_G0271592		DDB_G0287327		DDB_G0274351
DDB_G0271552		DDB_G0287319		DDB_G0274325
DDB_G0271534		DDB_G0287315		DDB_G0274305
DDB_G0271514		DDB_G0287277		DDB_G0274281
DDB_G0271504		DDB_G0287275		DDB_G0274267
DDB_G0271400		DDB_G0287255		DDB_G0274257
DDB_G0271316		DDB_G0287229		DDB_G0274245
DDB_G0271290		DDB_G0287147		DDB_G0274237
DDB_G0271134		DDB_G0287141		DDB_G0274233
DDB_G0271100		DDB_G0287129		DDB_G0274221
DDB_G0271034		DDB_G0287127		DDB_G0274203
DDB_G0271032		DDB_G0287097		DDB_G0274197
DDB_G0271022		DDB_G0287075		DDB_G0274181
DDB_G0270978		DDB_G0287033		DDB_G0274177
DDB_G0270972		DDB_G0286977		DDB_G0274149
DDB_G0270962		DDB_G0286973		DDB_G0274123
DDB_G0270958		DDB_G0286927		DDB_G0274107
DDB_G0270924		DDB_G0286911		DDB_G0273487
DDB_G0270920		DDB_G0286897		DDB_G0273477
DDB_G0270910		DDB_G0286895		DDB_G0273473
DDB_G0270850		DDB_G0286875		DDB_G0273465
DDB_G0270828		DDB_G0286867		DDB_G0273447
DDB_G0270774		DDB_G0286863		DDB_G0273421
DDB_G0270766		DDB_G0286853		DDB_G0273405
DDB_G0270720		DDB_G0286833		DDB_G0273391
DDB_G0270690		DDB_G0286831		DDB_G0273295
DDB_G0270686		DDB_G0286817		DDB_G0273291
DDB_G0270642		DDB_G0286803		DDB_G0273197
DDB_G0270636		DDB_G0286727		DDB_G0273175
DDB_G0270578		DDB_G0286725		DDB_G0273165
DDB_G0270572		DDB_G0286707		DDB_G0273109
DDB_G0270564		DDB_G0286699		DDB_G0273085
DDB_G0270544		DDB_G0286691		DDB_G0273035
DDB_G0270528		DDB_G0286663		DDB_G0272999
DDB_G0270470		DDB_G0286653		DDB_G0272977
DDB_G0270448		DDB_G0286639		DDB_G0272965
DDB_G0270436		DDB_G0286609		DDB_G0272903
DDB_G0270422		DDB_G0286581		DDB_G0272885
DDB_G0270356		DDB_G0286567		DDB_G0272877
DDB_G0270308		DDB_G0286535		DDB_G0272857
DDB_G0270246		DDB_G0286517		DDB_G0272849
DDB_G0270212		DDB_G0286515		DDB_G0272823
DDB_G0270204		DDB_G0286445		DDB_G0272805
DDB_G0270192		DDB_G0286429		DDB_G0272789
DDB_G0270180		DDB_G0286427		DDB_G0272787
DDB_G0270096		DDB_G0286403		DDB_G0272785
DDB_G0270074		DDB_G0286395		DDB_G0272771
DDB_G0270070		DDB_G0286385		DDB_G0272769
DDB_G0270062		DDB_G0286383		DDB_G0272760
DDB_G0270050		DDB_G0286351		DDB_G0272752
DDB_G0270006		DDB_G0286323		DDB_G0272726
DDB_G0269922		DDB_G0286311		DDB_G0272694
DDB_G0269894		DDB_G0286309		DDB_G0272634
DDB_G0269892		DDB_G0286307		DDB_G0272632
DDB_G0269864		DDB_G0286305		DDB_G0272628
DDB_G0269856		DDB_G0286293		DDB_G0272612
DDB_G0269850		DDB_G0286279		DDB_G0272602
DDB_G0269788		DDB_G0286277		DDB_G0272578
DDB_G0269764		DDB_G0286267		DDB_G0272524
DDB_G0269738		DDB_G0286231		DDB_G0272518
DDB_G0269736		DDB_G0286229		DDB_G0272504
DDB_G0269728		DDB_G0286211		DDB_G0272492
DDB_G0269714		DDB_G0286197		DDB_G0272462
DDB_G0269676		DDB_G0286185		DDB_G0272434
DDB_G0269644		DDB_G0286183		DDB_G0272398
DDB_G0269628		DDB_G0286181		DDB_G0272382
DDB_G0269626		DDB_G0286109		DDB_G0272380
DDB_G0269602		DDB_G0286087		DDB_G0272366
DDB_G0269564		DDB_G0286079		DDB_G0272356
DDB_G0269550		DDB_G0286067		DDB_G0272322
DDB_G0269544		DDB_G0286059		DDB_G0272314
DDB_G0269514		DDB_G0286053		DDB_G0272282
DDB_G0269486		DDB_G0286021		DDB_G0272280
DDB_G0269352		DDB_G0286015		DDB_G0272212
DDB_G0269348		DDB_G0286003		DDB_G0272210
DDB_G0269338		DDB_G0285967		DDB_G0272208
DDB_G0269324		DDB_G0285895		DDB_G0272198
DDB_G0269290		DDB_G0285855		DDB_G0272192
DDB_G0269246		DDB_G0285851		DDB_G0272170
DDB_G0269202		DDB_G0285825		DDB_G0272112
DDB_G0269190		DDB_G0285811		DDB_G0272074
DDB_G0269186		DDB_G0285773		DDB_G0272040
DDB_G0269142		DDB_G0285769		DDB_G0272030
DDB_G0269086		DDB_G0285743		DDB_G0272028
DDB_G0269074		DDB_G0285725		DDB_G0272018
DDB_G0269044		DDB_G0285711		DDB_G0272012
DDB_G0268992		DDB_G0285707		DDB_G0271986
DDB_G0268990		DDB_G0285679		DDB_G0271970
DDB_G0268970		DDB_G0285677		DDB_G0271950
DDB_G0268890		DDB_G0285675		DDB_G0271944
DDB_G0268764		DDB_G0285673		DDB_G0271936
DDB_G0268696		DDB_G0285621		DDB_G0271904
DDB_G0268614		DDB_G0285619		DDB_G0271902
DDB_G0268558		DDB_G0285611		DDB_G0271890
DDB_G0268512		DDB_G0285605		DDB_G0271882
DDB_G0268506		DDB_G0285595		DDB_G0271848
DDB_G0268336		DDB_G0285593		DDB_G0271842
DDB_G0268258		DDB_G0285589		DDB_G0271838
DDB_G0268224		DDB_G0285585		DDB_G0271836
DDB_G0268204		DDB_G0285545		DDB_G0271804
DDB_G0268148		DDB_G0285515		DDB_G0271802
DDB_G0268130		DDB_G0285497		DDB_G0271750
DDB_G0268100		DDB_G0285471		DDB_G0271720
DDB_G0268088		DDB_G0285459		DDB_G0271682
DDB_G0268054		DDB_G0285399		DDB_G0271634
DDB_G0268036		DDB_G0285397		DDB_G0271556
DDB_G0268030		DDB_G0285391		DDB_G0271550
DDB_G0268008		DDB_G0285337		DDB_G0271546
DDB_G0267974		DDB_G0285331		DDB_G0271534
DDB_G0267882		DDB_G0285329		DDB_G0271504
DDB_G0267880		DDB_G0285223		DDB_G0271408
DDB_G0267834		DDB_G0285219		DDB_G0271344
DDB_G0267830		DDB_G0285137		DDB_G0271336
DDB_G0267822		DDB_G0285113		DDB_G0271316
DDB_G0267820		DDB_G0285109		DDB_G0271310
DDB_G0267774		DDB_G0285055		DDB_G0271242
DDB_G0267756		DDB_G0285043		DDB_G0271240
DDB_G0267750		DDB_G0285019		DDB_G0271146
DDB_G0267666		DDB_G0285013		DDB_G0271134
DDB_G0267656		DDB_G0284999		DDB_G0271126
DDB_G0267608		DDB_G0284985		DDB_G0271100
DDB_G0267592		DDB_G0284977		DDB_G0271060
DDB_G0267582		DDB_G0284951		DDB_G0271022
DDB_G0267570		DDB_G0284947		DDB_G0270998
DDB_G0267528		DDB_G0284929		DDB_G0270946
DDB_G0267510		DDB_G0284913		DDB_G0270754
DDB_G0267504		DDB_G0284905		DDB_G0270730
DDB_G0267464		DDB_G0284867		DDB_G0270720
DDB_G0267462		DDB_G0284859		DDB_G0270718
DDB_G0267436		DDB_G0284835		DDB_G0270708
DDB_G0267388		DDB_G0284813		DDB_G0270704
DDB_G0267386		DDB_G0284805		DDB_G0270686
		DDB_G0284765		DDB_G0270672
		DDB_G0284729		DDB_G0270668
		DDB_G0284713		DDB_G0270556
		DDB_G0284671		DDB_G0270544
		DDB_G0284657		DDB_G0270528
		DDB_G0284649		DDB_G0270482
		DDB_G0284641		DDB_G0270480
		DDB_G0284629		DDB_G0270452
		DDB_G0284615		DDB_G0270448
		DDB_G0284579		DDB_G0270430
		DDB_G0284575		DDB_G0270404
		DDB_G0284561		DDB_G0270398
		DDB_G0284547		DDB_G0270378
		DDB_G0284493		DDB_G0270374
		DDB_G0284473		DDB_G0270356
		DDB_G0284405		DDB_G0270350
		DDB_G0284391		DDB_G0270296
		DDB_G0284367		DDB_G0270286
		DDB_G0284363		DDB_G0270270
		DDB_G0284351		DDB_G0270268
		DDB_G0284321		DDB_G0270248
		DDB_G0284293		DDB_G0270222
		DDB_G0284291		DDB_G0270214
		DDB_G0284145		DDB_G0270212
		DDB_G0284109		DDB_G0270182
		DDB_G0284055		DDB_G0270164
		DDB_G0284047		DDB_G0270152
		DDB_G0284043		DDB_G0270078
		DDB_G0284015		DDB_G0270074
		DDB_G0284011		DDB_G0270070
		DDB_G0283991		DDB_G0270062
		DDB_G0283921		DDB_G0270032
		DDB_G0283869		DDB_G0269986
		DDB_G0283865		DDB_G0269934
		DDB_G0283849		DDB_G0269924
		DDB_G0283823		DDB_G0269920
		DDB_G0283787		DDB_G0269914
		DDB_G0283765		DDB_G0269892
		DDB_G0283751		DDB_G0269878
		DDB_G0283671		DDB_G0269860
		DDB_G0283663		DDB_G0269850
		DDB_G0283653		DDB_G0269834
		DDB_G0283643		DDB_G0269822
		DDB_G0283633		DDB_G0269764
		DDB_G0283623		DDB_G0269756
		DDB_G0283577		DDB_G0269750
		DDB_G0283533		DDB_G0269738
		DDB_G0283485		DDB_G0269688
		DDB_G0283461		DDB_G0269658
		DDB_G0283449		DDB_G0269642
		DDB_G0283445		DDB_G0269640
		DDB_G0283419		DDB_G0269622
		DDB_G0283413		DDB_G0269600
		DDB_G0283411		DDB_G0269574
		DDB_G0283401		DDB_G0269572
		DDB_G0283355		DDB_G0269564
		DDB_G0283333		DDB_G0269562
		DDB_G0283311		DDB_G0269550
		DDB_G0283303		DDB_G0269546
		DDB_G0283295		DDB_G0269528
		DDB_G0283275		DDB_G0269488
		DDB_G0283273		DDB_G0269448
		DDB_G0283271		DDB_G0269416
		DDB_G0283257		DDB_G0269414
		DDB_G0283253		DDB_G0269388
		DDB_G0283201		DDB_G0269382
		DDB_G0283199		DDB_G0269362
		DDB_G0283171		DDB_G0269350
		DDB_G0283151		DDB_G0269302
		DDB_G0283149		DDB_G0269296
		DDB_G0283145		DDB_G0269290
		DDB_G0283127		DDB_G0269246
		DDB_G0283101		DDB_G0269226
		DDB_G0283087		DDB_G0269224
		DDB_G0283021		DDB_G0269218
		DDB_G0283019		DDB_G0269186
		DDB_G0282993		DDB_G0269168
		DDB_G0282983		DDB_G0269156
		DDB_G0282961		DDB_G0269074
		DDB_G0282941		DDB_G0269072
		DDB_G0282905		DDB_G0269046
		DDB_G0282897		DDB_G0268970
		DDB_G0282881		DDB_G0268962
		DDB_G0282861		DDB_G0268892
		DDB_G0282827		DDB_G0268890
		DDB_G0282823		DDB_G0268828
		DDB_G0282747		DDB_G0268810
		DDB_G0282741		DDB_G0268792
		DDB_G0282721		DDB_G0268760
		DDB_G0282707		DDB_G0268738
		DDB_G0282701		DDB_G0268712
		DDB_G0282685		DDB_G0268630
		DDB_G0282667		DDB_G0268628
		DDB_G0282643		DDB_G0268620
		DDB_G0282595		DDB_G0268592
		DDB_G0282565		DDB_G0268564
		DDB_G0282535		DDB_G0268558
		DDB_G0282527		DDB_G0268548
		DDB_G0282525		DDB_G0268518
		DDB_G0282503		DDB_G0268496
		DDB_G0282485		DDB_G0268472
		DDB_G0282461		DDB_G0268448
		DDB_G0282423		DDB_G0268438
		DDB_G0282393		DDB_G0268420
		DDB_G0282391		DDB_G0268412
		DDB_G0282389		DDB_G0268402
		DDB_G0282377		DDB_G0268384
		DDB_G0282371		DDB_G0268352
		DDB_G0282367		DDB_G0268336
		DDB_G0282339		DDB_G0268332
		DDB_G0282259		DDB_G0268274
		DDB_G0282255		DDB_G0268222
		DDB_G0282175		DDB_G0268210
		DDB_G0282169		DDB_G0268202
		DDB_G0282153		DDB_G0268180
		DDB_G0282143		DDB_G0268142
		DDB_G0282141		DDB_G0268138
		DDB_G0282127		DDB_G0268130
		DDB_G0282125		DDB_G0268098
		DDB_G0282117		DDB_G0268084
		DDB_G0282077		DDB_G0268022
		DDB_G0281967		DDB_G0268010
		DDB_G0281953		DDB_G0268008
		DDB_G0281935		DDB_G0267996
		DDB_G0281933		DDB_G0267980
		DDB_G0281921		DDB_G0267974
		DDB_G0281909		DDB_G0267966
		DDB_G0281899		DDB_G0267948
		DDB_G0281897		DDB_G0267914
		DDB_G0281877		DDB_G0267874
		DDB_G0281873		DDB_G0267858
		DDB_G0281869		DDB_G0267848
		DDB_G0281851		DDB_G0267846
		DDB_G0281843		DDB_G0267834
		DDB_G0281809		DDB_G0267822
		DDB_G0281797		DDB_G0267800
		DDB_G0281745		DDB_G0267794
		DDB_G0281727		DDB_G0267786
		DDB_G0281699		DDB_G0267768
		DDB_G0281685		DDB_G0267766
		DDB_G0281663		DDB_G0267752
		DDB_G0281637		DDB_G0267744
		DDB_G0281611		DDB_G0267720
		DDB_G0281609		DDB_G0267692
		DDB_G0281595		DDB_G0267688
		DDB_G0281573		DDB_G0267630
		DDB_G0281541		DDB_G0267610
		DDB_G0281505		DDB_G0267608
		DDB_G0281495		DDB_G0267604
		DDB_G0281489		DDB_G0267580
		DDB_G0281487		DDB_G0267570
		DDB_G0281465		DDB_G0267528
		DDB_G0281439		DDB_G0267510
		DDB_G0281317		DDB_G0267496
		DDB_G0281313		DDB_G0267486
		DDB_G0281307		DDB_G0267464
		DDB_G0281293		DDB_G0267462
		DDB_G0281287		DDB_G0267448
		DDB_G0281239		DDB_G0267430
		DDB_G0281167		DDB_G0267406
		DDB_G0281127		DDB_G0267388
		DDB_G0281111		DDB_G0267386
		DDB_G0281061		DDB_G0304561
		DDB_G0281037		DDB_G0294268
		DDB_G0280985		DDB_G0293874
		DDB_G0280971		DDB_G0293766
		DDB_G0280923		DDB_G0293762
		DDB_G0280897		DDB_G0293430
		DDB_G0280845		DDB_G0293034
		DDB_G0280837		DDB_G0292994
		DDB_G0280797		DDB_G0292900
		DDB_G0280729		DDB_G0292892
		DDB_G0280725		DDB_G0292614
		DDB_G0280687		DDB_G0292610
		DDB_G0280659		DDB_G0292460
		DDB_G0280543		DDB_G0292360
		DDB_G0280533		DDB_G0292332
		DDB_G0280511		DDB_G0292324
		DDB_G0280477		DDB_G0292064
		DDB_G0280465		DDB_G0291600
		DDB_G0280459		DDB_G0291498
		DDB_G0280445		DDB_G0291484
		DDB_G0280403		DDB_G0291193
		DDB_G0280401		DDB_G0291129
		DDB_G0280377		DDB_G0291105
		DDB_G0280327		DDB_G0290901
		DDB_G0280323		DDB_G0290795
		DDB_G0280303		DDB_G0290721
		DDB_G0280271		DDB_G0290679
		DDB_G0280263		DDB_G0290631
		DDB_G0280185		DDB_G0290597
		DDB_G0280129		DDB_G0290153
		DDB_G0280117		DDB_G0289923
		DDB_G0280021		DDB_G0289157
		DDB_G0279999		DDB_G0288811
		DDB_G0279977		DDB_G0288531
		DDB_G0279975		DDB_G0288207
		DDB_G0279973		DDB_G0287809
		DDB_G0279971		DDB_G0287695
		DDB_G0279969		DDB_G0287603
		DDB_G0279927		DDB_G0287587
		DDB_G0279915		DDB_G0287013
		DDB_G0279747		DDB_G0286659
		DDB_G0279737		DDB_G0286517
		DDB_G0279731		DDB_G0286445
		DDB_G0279695		DDB_G0286385
		DDB_G0279627		DDB_G0286173
		DDB_G0279625		DDB_G0285709
		DDB_G0279621		DDB_G0285697
		DDB_G0279597		DDB_G0285597
		DDB_G0279583		DDB_G0285543
		DDB_G0279581		DDB_G0285053
		DDB_G0279573		DDB_G0284799
		DDB_G0279561		DDB_G0284611
		DDB_G0279551		DDB_G0284339
		DDB_G0279485		DDB_G0284237
		DDB_G0279437		DDB_G0284235
		DDB_G0279433		DDB_G0284145
		DDB_G0279411		DDB_G0283921
		DDB_G0279397		DDB_G0283845
		DDB_G0279365		DDB_G0283777
		DDB_G0279229		DDB_G0283643
		DDB_G0279211		DDB_G0283555
		DDB_G0279195		DDB_G0283499
		DDB_G0279183		DDB_G0283389
		DDB_G0279169		DDB_G0282965
		DDB_G0279145		DDB_G0282861
		DDB_G0279139		DDB_G0282647
		DDB_G0279137		DDB_G0282599
		DDB_G0279083		DDB_G0282459
		DDB_G0279065		DDB_G0282267
		DDB_G0279059		DDB_G0282171
		DDB_G0279011		DDB_G0282141
		DDB_G0279001		DDB_G0281961
		DDB_G0278979		DDB_G0281953
		DDB_G0278925		DDB_G0281923
		DDB_G0278919		DDB_G0281659
		DDB_G0278913		DDB_G0280809
		DDB_G0278833		DDB_G0280799
		DDB_G0278789		DDB_G0280597
		DDB_G0278785		DDB_G0280351
		DDB_G0278741		DDB_G0279903
		DDB_G0278727		DDB_G0279715
		DDB_G0278721		DDB_G0279673
		DDB_G0278699		DDB_G0279557
		DDB_G0278681		DDB_G0279467
		DDB_G0278677		DDB_G0279185
		DDB_G0278635		DDB_G0279133
		DDB_G0278623		DDB_G0278985
		DDB_G0278609		DDB_G0278785
		DDB_G0278593		DDB_G0278365
		DDB_G0278575		DDB_G0278115
		DDB_G0278541		DDB_G0278039
		DDB_G0278531		DDB_G0277839
		DDB_G0278529		DDB_G0277709
		DDB_G0278525		DDB_G0277535
		DDB_G0278459		DDB_G0277345
		DDB_G0278367		DDB_G0277155
		DDB_G0278359		DDB_G0276921
		DDB_G0278331		DDB_G0276513
		DDB_G0278327		DDB_G0276505
		DDB_G0278295		DDB_G0276105
		DDB_G0278273		DDB_G0275911
		DDB_G0278263		DDB_G0275751
		DDB_G0278229		DDB_G0275693
		DDB_G0278221		DDB_G0275545
		DDB_G0278211		DDB_G0275357
		DDB_G0278195		DDB_G0275265
		DDB_G0278193		DDB_G0275007
		DDB_G0278183		DDB_G0274663
		DDB_G0278167		DDB_G0274169
		DDB_G0278141		DDB_G0273485
		DDB_G0278125		DDB_G0273419
		DDB_G0278113		DDB_G0273385
		DDB_G0278101		DDB_G0273173
		DDB_G0278053		DDB_G0272795
		DDB_G0278051		DDB_G0272404
		DDB_G0278003		DDB_G0272326
		DDB_G0277993		DDB_G0272264
		DDB_G0277983		DDB_G0271784
		DDB_G0277971		DDB_G0271636
		DDB_G0277959		DDB_G0271548
		DDB_G0277915		DDB_G0271512
		DDB_G0277907		DDB_G0271078
		DDB_G0277877		DDB_G0270916
		DDB_G0277815		DDB_G0270658
		DDB_G0277807		DDB_G0269740
		DDB_G0277767		DDB_G0269716
		DDB_G0277763		DDB_G0269248
		DDB_G0277745		DDB_G0269204
		DDB_G0277721		DDB_G0269050
		DDB_G0277701		DDB_G0269040
		DDB_G0277611		DDB_G0268848
		DDB_G0277545		DDB_G0268502
		DDB_G0277537		DDB_G0268122
		DDB_G0277525		DDB_G0268064
		DDB_G0277515		DDB_G0267920
		DDB_G0277511		DDB_G0267804
		DDB_G0277503		DDB_G0267694
		DDB_G0277473		DDB_G0267640
		DDB_G0277437		DDB_G0267454
		DDB_G0277431		DDB_G0267424
		DDB_G0277409		DDB_G0267418
		DDB_G0277401		DDB_G0267354
		DDB_G0277355
		DDB_G0277349
		DDB_G0277327
		DDB_G0277303
		DDB_G0277291
		DDB_G0277227
		DDB_G0277219
		DDB_G0277171
		DDB_G0277169
		DDB_G0277155
		DDB_G0277153
		DDB_G0277109
		DDB_G0277079
		DDB_G0277019
		DDB_G0277013
		DDB_G0277011
		DDB_G0276991
		DDB_G0276931
		DDB_G0276921
		DDB_G0276861
		DDB_G0276847
		DDB_G0276831
		DDB_G0276805
		DDB_G0276783
		DDB_G0276695
		DDB_G0276663
		DDB_G0276557
		DDB_G0276513
		DDB_G0276507
		DDB_G0276505
		DDB_G0276491
		DDB_G0276479
		DDB_G0276471
		DDB_G0276453
		DDB_G0276451
		DDB_G0276449
		DDB_G0276419
		DDB_G0276279
		DDB_G0276237
		DDB_G0276207
		DDB_G0276157
		DDB_G0276133
		DDB_G0276117
		DDB_G0276115
		DDB_G0276103
		DDB_G0276089
		DDB_G0276079
		DDB_G0276067
		DDB_G0276039
		DDB_G0276035
		DDB_G0276015
		DDB_G0276007
		DDB_G0275981
		DDB_G0275975
		DDB_G0275895
		DDB_G0275889
		DDB_G0275863
		DDB_G0275855
		DDB_G0275835
		DDB_G0275829
		DDB_G0275819
		DDB_G0275795
		DDB_G0275793
		DDB_G0275789
		DDB_G0275759
		DDB_G0275755
		DDB_G0275741
		DDB_G0275731
		DDB_G0275701
		DDB_G0275653
		DDB_G0275637
		DDB_G0275623
		DDB_G0275613
		DDB_G0275599
		DDB_G0275557
		DDB_G0275545
		DDB_G0275537
		DDB_G0275531
		DDB_G0275523
		DDB_G0275459
		DDB_G0275405
		DDB_G0275379
		DDB_G0275371
		DDB_G0275343
		DDB_G0275339
		DDB_G0275307
		DDB_G0275295
		DDB_G0275245
		DDB_G0275179
		DDB_G0275155
		DDB_G0275141
		DDB_G0275123
		DDB_G0275121
		DDB_G0275107
		DDB_G0275081
		DDB_G0275075
		DDB_G0275073
		DDB_G0275071
		DDB_G0275049
		DDB_G0275027
		DDB_G0275023
		DDB_G0274959
		DDB_G0274951
		DDB_G0274923
		DDB_G0274693
		DDB_G0274691
		DDB_G0274657
		DDB_G0274643
		DDB_G0274623
		DDB_G0274597
		DDB_G0274591
		DDB_G0274559
		DDB_G0274551
		DDB_G0274535
		DDB_G0274511
		DDB_G0274485
		DDB_G0274473
		DDB_G0274469
		DDB_G0274443
		DDB_G0274441
		DDB_G0274437
		DDB_G0274427
		DDB_G0274407
		DDB_G0274395
		DDB_G0274393
		DDB_G0274359
		DDB_G0274351
		DDB_G0274305
		DDB_G0274281
		DDB_G0274251
		DDB_G0274245
		DDB_G0274233
		DDB_G0274227
		DDB_G0274203
		DDB_G0274197
		DDB_G0274147
		DDB_G0274107
		DDB_G0273485
		DDB_G0273477
		DDB_G0273465
		DDB_G0273405
		DDB_G0273403
		DDB_G0273295
		DDB_G0273291
		DDB_G0273211
		DDB_G0273175
		DDB_G0273165
		DDB_G0273135
		DDB_G0273123
		DDB_G0273105
		DDB_G0273087
		DDB_G0273037
		DDB_G0272999
		DDB_G0272897
		DDB_G0272885
		DDB_G0272877
		DDB_G0272857
		DDB_G0272849
		DDB_G0272823
		DDB_G0272815
		DDB_G0272795
		DDB_G0272789
		DDB_G0272787
		DDB_G0272769
		DDB_G0272760
		DDB_G0272752
		DDB_G0272694
		DDB_G0272646
		DDB_G0272636
		DDB_G0272628
		DDB_G0272612
		DDB_G0272596
		DDB_G0272578
		DDB_G0272524
		DDB_G0272504
		DDB_G0272494
		DDB_G0272474
		DDB_G0272462
		DDB_G0272434
		DDB_G0272404
		DDB_G0272398
		DDB_G0272380
		DDB_G0272376
		DDB_G0272364
		DDB_G0272356
		DDB_G0272212
		DDB_G0272210
		DDB_G0272208
		DDB_G0272198
		DDB_G0272192
		DDB_G0272174
		DDB_G0272156
		DDB_G0272146
		DDB_G0272140
		DDB_G0272130
		DDB_G0272074
		DDB_G0272040
		DDB_G0272028
		DDB_G0272018
		DDB_G0272012
		DDB_G0271986
		DDB_G0271950
		DDB_G0271944
		DDB_G0271914
		DDB_G0271890
		DDB_G0271882
		DDB_G0271848
		DDB_G0271842
		DDB_G0271836
		DDB_G0271804
		DDB_G0271802
		DDB_G0271790
		DDB_G0271750
		DDB_G0271720
		DDB_G0271634
		DDB_G0271550
		DDB_G0271548
		DDB_G0271546
		DDB_G0271534
		DDB_G0271514
		DDB_G0271512
		DDB_G0271408
		DDB_G0271376
		DDB_G0271344
		DDB_G0271336
		DDB_G0271198
		DDB_G0271146
		DDB_G0271142
		DDB_G0271042
		DDB_G0271022
		DDB_G0270916
		DDB_G0270798
		DDB_G0270754
		DDB_G0270708
		DDB_G0270686
		DDB_G0270658
		DDB_G0270642
		DDB_G0270528
		DDB_G0270488
		DDB_G0270470
		DDB_G0270440
		DDB_G0270430
		DDB_G0270404
		DDB_G0270398
		DDB_G0270378
		DDB_G0270374
		DDB_G0270356
		DDB_G0270340
		DDB_G0270302
		DDB_G0270296
		DDB_G0270286
		DDB_G0270270
		DDB_G0270268
		DDB_G0270248
		DDB_G0270240
		DDB_G0270214
		DDB_G0270212
		DDB_G0270192
		DDB_G0270184
		DDB_G0270114
		DDB_G0270078
		DDB_G0270074
		DDB_G0270062
		DDB_G0270032
		DDB_G0269986
		DDB_G0269958
		DDB_G0269934
		DDB_G0269924
		DDB_G0269920
		DDB_G0269836
		DDB_G0269822
		DDB_G0269756
		DDB_G0269738
		DDB_G0269658
		DDB_G0269642
		DDB_G0269640
		DDB_G0269622
		DDB_G0269620
		DDB_G0269600
		DDB_G0269590
		DDB_G0269584
		DDB_G0269574
		DDB_G0269572
		DDB_G0269562
		DDB_G0269550
		DDB_G0269546
		DDB_G0269544
		DDB_G0269528
		DDB_G0269464
		DDB_G0269454
		DDB_G0269448
		DDB_G0269416
		DDB_G0269394
		DDB_G0269388
		DDB_G0269386
		DDB_G0269382
		DDB_G0269350
		DDB_G0269324
		DDB_G0269296
		DDB_G0269290
		DDB_G0269246
		DDB_G0269226
		DDB_G0269212
		DDB_G0269208
		DDB_G0269186
		DDB_G0269168
		DDB_G0269122
		DDB_G0269106
		DDB_G0269072
		DDB_G0269050
		DDB_G0269004
		DDB_G0268962
		DDB_G0268902
		DDB_G0268828
		DDB_G0268824
		DDB_G0268792
		DDB_G0268760
		DDB_G0268712
		DDB_G0268628
		DDB_G0268620
		DDB_G0268558
		DDB_G0268534
		DDB_G0268506
		DDB_G0268496
		DDB_G0268472
		DDB_G0268448
		DDB_G0268438
		DDB_G0268420
		DDB_G0268412
		DDB_G0268402
		DDB_G0268388
		DDB_G0268384
		DDB_G0268352
		DDB_G0268348
		DDB_G0268336
		DDB_G0268332
		DDB_G0268330
		DDB_G0268274
		DDB_G0268266
		DDB_G0268222
		DDB_G0268204
		DDB_G0268192
		DDB_G0268142
		DDB_G0268130
		DDB_G0268122
		DDB_G0268120
		DDB_G0268088
		DDB_G0268084
		DDB_G0268054
		DDB_G0268020
		DDB_G0268010
		DDB_G0268008
		DDB_G0267996
		DDB_G0267986
		DDB_G0267980
		DDB_G0267974
		DDB_G0267966
		DDB_G0267946
		DDB_G0267920
		DDB_G0267914
		DDB_G0267874
		DDB_G0267852
		DDB_G0267846
		DDB_G0267822
		DDB_G0267800
		DDB_G0267786
		DDB_G0267752
		DDB_G0267744
		DDB_G0267692
		DDB_G0267656
		DDB_G0267630
		DDB_G0267608
		DDB_G0267604
		DDB_G0267602
		DDB_G0267570
		DDB_G0267562
		DDB_G0267522
		DDB_G0267510
		DDB_G0267464
		DDB_G0267448
		DDB_G0267430
		DDB_G0267388
		DDB_G0267386
