# Supplementary material for: Leaps and lulls in the developmental transcriptome of Dictyostelium discoideum
Source: BMC Genomics. 2015 Apr 13;16(1):294. doi: 10.1186/s12864-015-1491-7 (PMC4403905; doi:10.1186/s12864-015-1491-7)
Supplement: Additional file 8: — Provides the gene ontology (GO) enrichment output for each of the DE gene lists in Additional file 7 , above. This workbook contains four data worksheets. The name of each sheet describes the experiment “filter” or “suspension”, followed by “UP” or “DOWN”, indicating the direction of change in differential gene expression. [file 12864_2015_1491_MOESM8_ESM.xls]

## Sheet: README
Additional Data File 8
This workbook contains four data worksheets.
The name of each sheet describes the experiment "filter" or "suspension," followed by "UP" or "DOWN," indicating the direction of change in differential gene expression.
In each sheet, the columns contain the following information:
	k-hop_timeframe	This indicates the set of differentially expressed genes counted in the k-hop analysis for a given time point. This value corresponds to the column header from Additional Data File 7.
	GO_ID	Gene Ontology identity of the term
	Term	Gene Ontology term
	Possible	Number of genes in genome with this term association
	Observed	Actual number of genes with this term association differentially expressed
	Expected	Expected number of genes with this term association based on null
	p-Value	Statistical significance
	fold_enrichment	Degree of GO term enrichment
	GO_term_category	Categories: MF = molecular function; BP = biological process; CC = cellular compartment

## Sheet: filter_UP
k-hop_timeframe	GO_ID	Term	Possible	Observed	Expected	p-Value	fold_enrichment	GO_term_category
UP_Hr01	GO:0009651	response to salt stress	7	6	0.09	2.3e-11	45.3866	BP
UP_Hr01	GO:0043157	response to cation stress	7	6	0.09	2.3e-11	45.3866	BP
UP_Hr01	GO:0071944	cell periphery	202	17	2.69	6.8e-10	4.45628	CC
UP_Hr01	GO:0005938	cell cortex	77	9	1.02	6.3e-07	6.18908	CC
UP_Hr01	GO:0009628	response to abiotic stimulus	97	9	1.22	3e-06	4.91298	BP
UP_Hr01	GO:0006970	response to osmotic stress	63	7	0.79	1.2e-05	5.88345	BP
UP_Hr01	GO:0008037	cell recognition	6	3	0.08	3.7e-05	26.4755	BP
UP_Hr01	GO:0009988	cell-cell recognition	6	3	0.08	3.7e-05	26.4755	BP
UP_Hr01	GO:0005886	plasma membrane	129	9	1.72	4.6e-05	3.69426	CC
UP_Hr01	GO:0044459	plasma membrane part	87	7	1.16	0.00014	4.26043	CC
UP_Hr01	GO:0009986	cell surface	11	3	0.15	0.00035	14.4412	CC
UP_Hr01	GO:0001891	phagocytic cup	31	4	0.41	0.00069	6.83239	CC
UP_Hr01	GO:0017022	myosin binding	37	4	0.45	0.001	5.72444	MF
UP_Hr01	GO:0009897	external side of plasma membrane	6	2	0.08	0.00253	17.6503	CC
UP_Hr01	GO:0015629	actin cytoskeleton	110	6	1.46	0.00326	2.88824	CC
UP_Hr01	GO:0032009	early phagosome	23	3	0.31	0.00331	6.90666	CC
UP_Hr01	GO:0032010	phagolysosome	26	3	0.35	0.00472	6.10974	CC
UP_Hr01	GO:0005767	secondary lysosome	27	3	0.36	0.00526	5.88345	CC
UP_Hr01	GO:0005200	structural constituent of cytoskeleton	30	3	0.37	0.0057	5.2951	MF
UP_Hr01	GO:0050896	response to stimulus	964	21	12.15	0.0069	1.1535	BP
UP_Hr01	GO:0004930	G-protein coupled receptor activity	35	3	0.43	0.0088	4.53866	MF
UP_Hr01	GO:0008092	cytoskeletal protein binding	155	6	1.9	0.0116	2.04972	MF
UP_Hr01	GO:0016192	vesicle-mediated transport	152	6	1.92	0.012	2.09017	BP
UP_Hr01	GO:0032028	myosin head/neck binding	1	1	0.01	0.0123	52.951	MF
UP_Hr01	GO:0032031	myosin I head/neck binding	1	1	0.01	0.0123	52.951	MF
UP_Hr01	GO:0032036	myosin heavy chain binding	1	1	0.01	0.0123	52.951	MF
UP_Hr01	GO:0032037	myosin I heavy chain binding	1	1	0.01	0.0123	52.951	MF
UP_Hr01	GO:0000747	conjugation with cellular fusion	1	1	0.01	0.0126	52.951	BP
UP_Hr01	GO:0045121	membrane raft	1	1	0.01	0.0133	52.951	CC
UP_Hr01	GO:0004871	signal transducer activity	116	5	1.42	0.0136	2.28237	MF
UP_Hr01	GO:0060089	molecular transducer activity	116	5	1.42	0.0136	2.28237	MF
UP_Hr01	GO:0000910	cytokinesis	78	4	0.98	0.0165	2.71544	BP
UP_Hr01	GO:0005576	extracellular region	402	11	5.35	0.01653	1.44891	CC
UP_Hr01	GO:0000902	cell morphogenesis	44	3	0.55	0.0176	3.6103	BP
UP_Hr01	GO:0007155	cell adhesion	81	4	1.02	0.0187	2.61487	BP
UP_Hr01	GO:0022610	biological adhesion	81	4	1.02	0.0187	2.61487	BP
UP_Hr01	GO:0000323	lytic vacuole	45	3	0.6	0.02153	3.53007	CC
UP_Hr01	GO:0005764	lysosome	45	3	0.6	0.02153	3.53007	CC
UP_Hr01	GO:0004888	transmembrane signaling receptor activit...	49	3	0.6	0.0218	3.2419	MF
UP_Hr01	GO:0032989	cellular component morphogenesis	48	3	0.6	0.0222	3.30944	BP
UP_Hr01	GO:0016459	myosin complex	18	2	0.24	0.02329	5.88345	CC
UP_Hr01	GO:0006897	endocytosis	87	4	1.1	0.0236	2.43453	BP
UP_Hr01	GO:0001676	long-chain fatty acid metabolic process	2	1	0.03	0.025	26.4755	BP
UP_Hr01	GO:0008289	lipid binding	52	3	0.64	0.0255	3.05487	MF
UP_Hr01	GO:0005884	actin filament	20	2	0.27	0.02843	5.2951	CC
UP_Hr01	GO:0005773	vacuole	89	4	1.18	0.0302	2.37982	CC
UP_Hr01	GO:0051301	cell division	95	4	1.2	0.0314	2.22952	BP
UP_Hr01	GO:0016337	cell-cell adhesion	24	2	0.3	0.0362	4.41259	BP
UP_Hr01	GO:0017024	myosin I binding	3	1	0.04	0.0363	17.6503	MF
UP_Hr01	GO:0031143	pseudopodium	23	2	0.31	0.0369	4.60444	CC
UP_Hr01	GO:0000746	conjugation	3	1	0.04	0.0373	17.6503	BP
UP_Hr01	GO:0033275	actin-myosin filament sliding	3	1	0.04	0.0373	17.6503	BP
UP_Hr01	GO:0044764	multi-organism cellular process	3	1	0.04	0.0373	17.6503	BP
UP_Hr01	GO:0050765	negative regulation of phagocytosis	3	1	0.04	0.0373	17.6503	BP
UP_Hr01	GO:0051260	protein homooligomerization	3	1	0.04	0.0373	17.6503	BP
UP_Hr01	GO:0070252	actin-mediated cell contraction	3	1	0.04	0.0373	17.6503	BP
UP_Hr01	GO:0031225	anchored to membrane	3	1	0.04	0.03938	17.6503	CC
UP_Hr01	GO:0046658	anchored to plasma membrane	3	1	0.04	0.03938	17.6503	CC
UP_Hr01	GO:0031252	cell leading edge	58	3	0.77	0.04144	2.73885	CC
UP_Hr01	GO:0042802	identical protein binding	27	2	0.33	0.0427	3.9223	MF
UP_Hr01	GO:0051704	multi-organism process	64	3	0.81	0.0464	2.48208	BP
UP_Hr01	GO:0030048	actin filament-based movement	4	1	0.05	0.0495	13.2378	BP
UP_Hr01	GO:0045806	negative regulation of endocytosis	4	1	0.05	0.0495	13.2378	BP
UP_Hr01	GO:0051051	negative regulation of transport	4	1	0.05	0.0495	13.2378	BP
UP_Hr01	GO:0051259	protein oligomerization	4	1	0.05	0.0495	13.2378	BP
UP_Hr02	GO:0071944	cell periphery	202	15	4.31	2.2e-05	2.37248	CC
UP_Hr02	GO:0001891	phagocytic cup	31	6	0.66	4e-05	6.18375	CC
UP_Hr02	GO:0032009	early phagosome	23	5	0.49	0.0001	6.94551	CC
UP_Hr02	GO:0009628	response to abiotic stimulus	97	9	1.91	0.00011	2.96437	BP
UP_Hr02	GO:0032010	phagolysosome	26	5	0.55	0.00019	6.14411	CC
UP_Hr02	GO:0005767	secondary lysosome	27	5	0.58	0.00023	5.91655	CC
UP_Hr02	GO:0009651	response to salt stress	7	3	0.14	0.00025	13.6926	BP
UP_Hr02	GO:0043157	response to cation stress	7	3	0.14	0.00025	13.6926	BP
UP_Hr02	GO:0005200	structural constituent of cytoskeleton	30	5	0.6	0.00029	5.32489	MF
UP_Hr02	GO:0032989	cellular component morphogenesis	48	6	0.95	0.00032	3.99367	BP
UP_Hr02	GO:0005886	plasma membrane	129	10	2.75	0.00039	2.4767	CC
UP_Hr02	GO:0044459	plasma membrane part	87	8	1.85	0.00049	2.93787	CC
UP_Hr02	GO:0005884	actin filament	20	4	0.43	0.00073	6.38987	CC
UP_Hr02	GO:0017022	myosin binding	37	5	0.74	0.00079	4.31748	MF
UP_Hr02	GO:0019012	virion	10	3	0.21	0.00102	9.58481	CC
UP_Hr02	GO:0019028	viral capsid	10	3	0.21	0.00102	9.58481	CC
UP_Hr02	GO:0044423	virion part	10	3	0.21	0.00102	9.58481	CC
UP_Hr02	GO:0008234	cysteine-type peptidase activity	40	5	0.8	0.00114	3.99367	MF
UP_Hr02	GO:0015288	porin activity	3	2	0.06	0.00119	21.2996	MF
UP_Hr02	GO:0022829	wide pore channel activity	3	2	0.06	0.00119	21.2996	MF
UP_Hr02	GO:0031143	pseudopodium	23	4	0.49	0.00127	5.55641	CC
UP_Hr02	GO:0000902	cell morphogenesis	44	5	0.87	0.0016	3.63061	BP
UP_Hr02	GO:0048856	anatomical structure development	329	15	6.48	0.0019	1.45666	BP
UP_Hr02	GO:0032502	developmental process	370	16	7.28	0.00231	1.38159	BP
UP_Hr02	GO:0000323	lytic vacuole	45	5	0.96	0.00251	3.54993	CC
UP_Hr02	GO:0005764	lysosome	45	5	0.96	0.00251	3.54993	CC
UP_Hr02	GO:0009453	energy taxis	34	4	0.67	0.0042	3.75875	BP
UP_Hr02	GO:0042331	phototaxis	34	4	0.67	0.0042	3.75875	BP
UP_Hr02	GO:0009416	response to light stimulus	35	4	0.69	0.00468	3.65136	BP
UP_Hr02	GO:0009314	response to radiation	36	4	0.71	0.00518	3.54993	BP
UP_Hr02	GO:0009605	response to external stimulus	333	14	6.56	0.00559	1.34322	BP
UP_Hr02	GO:0044767	single-organism developmental process	232	11	4.57	0.00578	1.51484	BP
UP_Hr02	GO:0006970	response to osmotic stress	63	5	1.24	0.00771	2.53566	BP
UP_Hr02	GO:0005198	structural molecule activity	178	9	3.58	0.00944	1.61542	MF
UP_Hr02	GO:0035251	UDP-glucosyltransferase activity	8	2	0.16	0.01037	7.98734	MF
UP_Hr02	GO:0005576	extracellular region	402	16	8.57	0.0109	1.27162	CC
UP_Hr02	GO:0044425	membrane part	935	30	19.93	0.0118	1.02511	CC
UP_Hr02	GO:0048869	cellular developmental process	129	7	2.54	0.01335	1.73369	BP
UP_Hr02	GO:0042995	cell projection	46	4	0.98	0.0161	2.77821	CC
UP_Hr02	GO:0000003	reproduction	306	12	6.02	0.0169	1.25292	BP
UP_Hr02	GO:0019867	outer membrane	10	2	0.21	0.01814	6.38987	CC
UP_Hr02	GO:0000910	cytokinesis	78	5	1.54	0.01837	2.04804	BP
UP_Hr02	GO:0034637	cellular carbohydrate biosynthetic proce...	11	2	0.22	0.01883	5.80898	BP
UP_Hr02	GO:0008417	fucosyltransferase activity	11	2	0.22	0.01958	5.80898	MF
UP_Hr02	GO:0046527	glucosyltransferase activity	11	2	0.22	0.01958	5.80898	MF
UP_Hr02	GO:0000747	conjugation with cellular fusion	1	1	0.02	0.01969	31.9494	BP
UP_Hr02	GO:0015840	urea transport	1	1	0.02	0.01969	31.9494	BP
UP_Hr02	GO:0019505	resorcinol metabolic process	1	1	0.02	0.01969	31.9494	BP
UP_Hr02	GO:0019755	one-carbon compound transport	1	1	0.02	0.01969	31.9494	BP
UP_Hr02	GO:0008240	tripeptidyl-peptidase activity	1	1	0.02	0.02009	31.9494	MF
UP_Hr02	GO:0015204	urea transmembrane transporter activity	1	1	0.02	0.02009	31.9494	MF
UP_Hr02	GO:0016759	cellulose synthase activity	1	1	0.02	0.02009	31.9494	MF
UP_Hr02	GO:0016760	cellulose synthase (UDP-forming) activit...	1	1	0.02	0.02009	31.9494	MF
UP_Hr02	GO:0031210	phosphatidylcholine binding	1	1	0.02	0.02009	31.9494	MF
UP_Hr02	GO:0042887	amide transmembrane transporter activity	1	1	0.02	0.02009	31.9494	MF
UP_Hr02	GO:0050997	quaternary ammonium group binding	1	1	0.02	0.02009	31.9494	MF
UP_Hr02	GO:0009986	cell surface	11	2	0.23	0.02186	5.80898	CC
UP_Hr02	GO:0005938	cell cortex	77	5	1.64	0.02368	2.07463	CC
UP_Hr02	GO:0007049	cell cycle	178	8	3.5	0.02374	1.43593	BP
UP_Hr02	GO:0009653	anatomical structure morphogenesis	115	6	2.26	0.02545	1.66692	BP
UP_Hr02	GO:0031154	culmination involved in sorocarp develop...	58	4	1.14	0.02683	2.2034	BP
UP_Hr02	GO:0006897	endocytosis	87	5	1.71	0.02799	1.83617	BP
UP_Hr02	GO:0016758	transferase activity, transferring hexos...	58	4	1.17	0.02871	2.2034	MF
UP_Hr02	GO:0015629	actin cytoskeleton	110	6	2.34	0.02946	1.74269	CC
UP_Hr02	GO:0016192	vesicle-mediated transport	152	7	2.99	0.02989	1.47135	BP
UP_Hr02	GO:0070011	peptidase activity, acting on L-amino ac...	149	7	2.99	0.03012	1.50098	MF
UP_Hr02	GO:0032501	multicellular organismal process	299	11	5.89	0.03292	1.17539	BP
UP_Hr02	GO:0044707	single-multicellular organism process	299	11	5.89	0.03292	1.17539	BP
UP_Hr02	GO:0006950	response to stress	498	16	9.8	0.03435	1.02649	BP
UP_Hr02	GO:0031252	cell leading edge	58	4	1.24	0.03449	2.2034	CC
UP_Hr02	GO:0008092	cytoskeletal protein binding	155	7	3.11	0.03621	1.44287	MF
UP_Hr02	GO:0019954	asexual reproduction	268	10	5.28	0.03788	1.19214	BP
UP_Hr02	GO:0030582	fruiting body development	268	10	5.28	0.03788	1.19214	BP
UP_Hr02	GO:0030587	sorocarp development	268	10	5.28	0.03788	1.19214	BP
UP_Hr02	GO:0048513	organ development	268	10	5.28	0.03788	1.19214	BP
UP_Hr02	GO:0048608	reproductive structure development	268	10	5.28	0.03788	1.19214	BP
UP_Hr02	GO:0055084	fruiting body development in response to...	268	10	5.28	0.03788	1.19214	BP
UP_Hr02	GO:0061458	reproductive system development	268	10	5.28	0.03788	1.19214	BP
UP_Hr02	GO:0075259	spore-bearing organ development	268	10	5.28	0.03788	1.19214	BP
UP_Hr02	GO:0018106	peptidyl-histidine phosphorylation	16	2	0.32	0.03854	3.99367	BP
UP_Hr02	GO:0003006	developmental process involved in reprod...	269	10	5.3	0.0387	1.18771	BP
UP_Hr02	GO:0022414	reproductive process	269	10	5.3	0.0387	1.18771	BP
UP_Hr02	GO:0048731	system development	269	10	5.3	0.0387	1.18771	BP
UP_Hr02	GO:0051301	cell division	95	5	1.87	0.03882	1.68155	BP
UP_Hr02	GO:0001676	long-chain fatty acid metabolic process	2	1	0.04	0.03899	15.9747	BP
UP_Hr02	GO:0006906	vesicle fusion	2	1	0.04	0.03899	15.9747	BP
UP_Hr02	GO:0030638	polyketide metabolic process	2	1	0.04	0.03899	15.9747	BP
UP_Hr02	GO:0030639	polyketide biosynthetic process	2	1	0.04	0.03899	15.9747	BP
UP_Hr02	GO:0004351	glutamate decarboxylase activity	2	1	0.04	0.03979	15.9747	MF
UP_Hr02	GO:0004560	alpha-L-fucosidase activity	2	1	0.04	0.03979	15.9747	MF
UP_Hr02	GO:0004565	beta-galactosidase activity	2	1	0.04	0.03979	15.9747	MF
UP_Hr02	GO:0015925	galactosidase activity	2	1	0.04	0.03979	15.9747	MF
UP_Hr02	GO:0015928	fucosidase activity	2	1	0.04	0.03979	15.9747	MF
UP_Hr02	GO:0000155	phosphorelay sensor kinase activity	16	2	0.32	0.04002	3.99367	MF
UP_Hr02	GO:0008233	peptidase activity	159	7	3.19	0.04069	1.40658	MF
UP_Hr02	GO:0005773	vacuole	89	5	1.9	0.04074	1.79491	CC
UP_Hr02	GO:0042594	response to starvation	272	10	5.36	0.04125	1.17461	BP
UP_Hr02	GO:0009341	beta-galactosidase complex	2	1	0.04	0.04218	15.9747	CC
UP_Hr02	GO:0030141	secretory granule	2	1	0.04	0.04218	15.9747	CC
UP_Hr02	GO:0031667	response to nutrient levels	274	10	5.39	0.04301	1.16604	BP
UP_Hr02	GO:0009991	response to extracellular stimulus	275	10	5.41	0.04391	1.1618	BP
UP_Hr02	GO:0016020	membrane	1298	36	27.67	0.04708	0.886115	CC
UP_Hr03_gradual	GO:0044767	single-organism developmental process	232	8	1.57	0.00013	3.43557	BP
UP_Hr03_gradual	GO:0032502	developmental process	370	10	2.51	0.00014	2.69275	BP
UP_Hr03_gradual	GO:0048856	anatomical structure development	329	9	2.23	0.00028	2.72548	BP
UP_Hr03_gradual	GO:0005886	plasma membrane	129	6	0.92	0.00028	4.63403	CC
UP_Hr03_gradual	GO:0032009	early phagosome	23	3	0.16	0.00055	12.9954	CC
UP_Hr03_gradual	GO:0031154	culmination involved in sorocarp develop...	58	4	0.39	0.00059	6.87114	BP
UP_Hr03_gradual	GO:0005200	structural constituent of cytoskeleton	30	3	0.18	0.00078	9.96316	MF
UP_Hr03_gradual	GO:0032010	phagolysosome	26	3	0.19	0.00079	11.496	CC
UP_Hr03_gradual	GO:0005767	secondary lysosome	27	3	0.19	0.00089	11.0702	CC
UP_Hr03_gradual	GO:0001891	phagocytic cup	31	3	0.22	0.00134	9.64177	CC
UP_Hr03_gradual	GO:0017022	myosin binding	37	3	0.23	0.00144	8.07824	MF
UP_Hr03_gradual	GO:0009605	response to external stimulus	333	8	2.26	0.00152	2.39355	BP
UP_Hr03_gradual	GO:0008417	fucosyltransferase activity	11	2	0.07	0.00195	18.1148	MF
UP_Hr03_gradual	GO:0009986	cell surface	11	2	0.08	0.00264	18.1148	CC
UP_Hr03_gradual	GO:0071944	cell periphery	202	6	1.45	0.00289	2.95935	CC
UP_Hr03_gradual	GO:0000902	cell morphogenesis	44	3	0.3	0.00316	6.79306	BP
UP_Hr03_gradual	GO:0044459	plasma membrane part	87	4	0.62	0.00329	4.58076	CC
UP_Hr03_gradual	GO:0000323	lytic vacuole	45	3	0.32	0.00393	6.64211	CC
UP_Hr03_gradual	GO:0005764	lysosome	45	3	0.32	0.00393	6.64211	CC
UP_Hr03_gradual	GO:0032989	cellular component morphogenesis	48	3	0.33	0.00405	6.22697	BP
UP_Hr03_gradual	GO:0000003	reproduction	306	7	2.07	0.00407	2.27915	BP
UP_Hr03_gradual	GO:0016758	transferase activity, transferring hexos...	58	3	0.36	0.00523	5.15336	MF
UP_Hr03_gradual	GO:0016020	membrane	1298	17	9.3	0.0056	1.30488	CC
UP_Hr03_gradual	GO:0031210	phosphatidylcholine binding	1	1	0.01	0.00613	99.6316	MF
UP_Hr03_gradual	GO:0050997	quaternary ammonium group binding	1	1	0.01	0.00613	99.6316	MF
UP_Hr03_gradual	GO:0000747	conjugation with cellular fusion	1	1	0.01	0.00677	99.6316	BP
UP_Hr03_gradual	GO:0019505	resorcinol metabolic process	1	1	0.01	0.00677	99.6316	BP
UP_Hr03_gradual	GO:0005576	extracellular region	402	8	2.88	0.0068	1.98272	CC
UP_Hr03_gradual	GO:0019954	asexual reproduction	268	6	1.82	0.00876	2.23056	BP
UP_Hr03_gradual	GO:0030582	fruiting body development	268	6	1.82	0.00876	2.23056	BP
UP_Hr03_gradual	GO:0030587	sorocarp development	268	6	1.82	0.00876	2.23056	BP
UP_Hr03_gradual	GO:0048513	organ development	268	6	1.82	0.00876	2.23056	BP
UP_Hr03_gradual	GO:0048608	reproductive structure development	268	6	1.82	0.00876	2.23056	BP
UP_Hr03_gradual	GO:0055084	fruiting body development in response to...	268	6	1.82	0.00876	2.23056	BP
UP_Hr03_gradual	GO:0061458	reproductive system development	268	6	1.82	0.00876	2.23056	BP
UP_Hr03_gradual	GO:0075259	spore-bearing organ development	268	6	1.82	0.00876	2.23056	BP
UP_Hr03_gradual	GO:0005884	actin filament	20	2	0.14	0.00877	9.96316	CC
UP_Hr03_gradual	GO:0003006	developmental process involved in reprod...	269	6	1.82	0.00891	2.22227	BP
UP_Hr03_gradual	GO:0022414	reproductive process	269	6	1.82	0.00891	2.22227	BP
UP_Hr03_gradual	GO:0048731	system development	269	6	1.82	0.00891	2.22227	BP
UP_Hr03_gradual	GO:0042594	response to starvation	272	6	1.84	0.00939	2.19776	BP
UP_Hr03_gradual	GO:0031667	response to nutrient levels	274	6	1.86	0.00972	2.18171	BP
UP_Hr03_gradual	GO:0009991	response to extracellular stimulus	275	6	1.86	0.00988	2.17378	BP
UP_Hr03_gradual	GO:0048869	cellular developmental process	129	4	0.87	0.01088	3.08935	BP
UP_Hr03_gradual	GO:0044425	membrane part	935	13	6.7	0.0111	1.38525	CC
UP_Hr03_gradual	GO:0031143	pseudopodium	23	2	0.16	0.01152	8.66362	CC
UP_Hr03_gradual	GO:0007275	multicellular organismal development	294	6	1.99	0.01346	2.0333	BP
UP_Hr03_gradual	GO:0001676	long-chain fatty acid metabolic process	2	1	0.01	0.0135	49.8158	BP
UP_Hr03_gradual	GO:0006906	vesicle fusion	2	1	0.01	0.0135	49.8158	BP
UP_Hr03_gradual	GO:0030638	polyketide metabolic process	2	1	0.01	0.0135	49.8158	BP
UP_Hr03_gradual	GO:0030639	polyketide biosynthetic process	2	1	0.01	0.0135	49.8158	BP
UP_Hr03_gradual	GO:0030141	secretory granule	2	1	0.01	0.01427	49.8158	CC
UP_Hr03_gradual	GO:0008092	cytoskeletal protein binding	155	4	0.95	0.01448	2.57114	MF
UP_Hr03_gradual	GO:0032501	multicellular organismal process	299	6	2.03	0.01454	1.9993	BP
UP_Hr03_gradual	GO:0044707	single-multicellular organism process	299	6	2.03	0.01454	1.9993	BP
UP_Hr03_gradual	GO:0003825	alpha,alpha-trehalose-phosphate synthase...	3	1	0.02	0.01827	33.2105	MF
UP_Hr03_gradual	GO:0004805	trehalose-phosphatase activity	3	1	0.02	0.01827	33.2105	MF
UP_Hr03_gradual	GO:0016757	transferase activity, transferring glyco...	94	3	0.58	0.01952	3.17973	MF
UP_Hr03_gradual	GO:0000746	conjugation	3	1	0.02	0.02018	33.2105	BP
UP_Hr03_gradual	GO:0005992	trehalose biosynthetic process	3	1	0.02	0.02018	33.2105	BP
UP_Hr03_gradual	GO:0009312	oligosaccharide biosynthetic process	3	1	0.02	0.02018	33.2105	BP
UP_Hr03_gradual	GO:0018958	phenol-containing compound metabolic pro...	3	1	0.02	0.02018	33.2105	BP
UP_Hr03_gradual	GO:0044764	multi-organism cellular process	3	1	0.02	0.02018	33.2105	BP
UP_Hr03_gradual	GO:0046351	disaccharide biosynthetic process	3	1	0.02	0.02018	33.2105	BP
UP_Hr03_gradual	GO:0048284	organelle fusion	3	1	0.02	0.02018	33.2105	BP
UP_Hr03_gradual	GO:0009453	energy taxis	34	2	0.23	0.02192	5.86068	BP
UP_Hr03_gradual	GO:0042331	phototaxis	34	2	0.23	0.02192	5.86068	BP
UP_Hr03_gradual	GO:0009416	response to light stimulus	35	2	0.24	0.02315	5.69323	BP
UP_Hr03_gradual	GO:0019203	carbohydrate phosphatase activity	4	1	0.02	0.02429	24.9079	MF
UP_Hr03_gradual	GO:0043178	alcohol binding	4	1	0.02	0.02429	24.9079	MF
UP_Hr03_gradual	GO:0009314	response to radiation	36	2	0.24	0.0244	5.53509	BP
UP_Hr03_gradual	GO:0008234	cysteine-type peptidase activity	40	2	0.25	0.02469	4.98158	MF
UP_Hr03_gradual	GO:0005773	vacuole	89	3	0.64	0.02534	3.35837	CC
UP_Hr03_gradual	GO:0005984	disaccharide metabolic process	4	1	0.03	0.02682	24.9079	BP
UP_Hr03_gradual	GO:0005991	trehalose metabolic process	4	1	0.03	0.02682	24.9079	BP
UP_Hr03_gradual	GO:0048388	endosomal lumen acidification	4	1	0.03	0.02682	24.9079	BP
UP_Hr03_gradual	GO:0009628	response to abiotic stimulus	97	3	0.66	0.02745	3.08139	BP
UP_Hr03_gradual	GO:0007049	cell cycle	178	4	1.21	0.03151	2.23891	BP
UP_Hr03_gradual	GO:0005615	extracellular space	341	6	2.44	0.03298	1.75305	CC
UP_Hr03_gradual	GO:0044421	extracellular region part	341	6	2.44	0.03298	1.75305	CC
UP_Hr03_gradual	GO:0019748	secondary metabolic process	5	1	0.03	0.03342	19.9263	BP
UP_Hr03_gradual	GO:0044550	secondary metabolite biosynthetic proces...	5	1	0.03	0.03342	19.9263	BP
UP_Hr03_gradual	GO:0045851	pH reduction	5	1	0.03	0.03342	19.9263	BP
UP_Hr03_gradual	GO:0051452	intracellular pH reduction	5	1	0.03	0.03342	19.9263	BP
UP_Hr03_gradual	GO:0006874	cellular calcium ion homeostasis	6	1	0.04	0.03997	16.6053	BP
UP_Hr03_gradual	GO:0009847	spore germination	6	1	0.04	0.03997	16.6053	BP
UP_Hr03_gradual	GO:0055074	calcium ion homeostasis	6	1	0.04	0.03997	16.6053	BP
UP_Hr03_gradual	GO:0009897	external side of plasma membrane	6	1	0.04	0.04223	16.6053	CC
UP_Hr03_gradual	GO:0009653	anatomical structure morphogenesis	115	3	0.78	0.0423	2.59908	BP
UP_Hr03_gradual	GO:0042995	cell projection	46	2	0.33	0.0425	4.33181	CC
UP_Hr03_gradual	GO:0015629	actin cytoskeleton	110	3	0.79	0.04345	2.71722	CC
UP_Hr03_gradual	GO:0007032	endosome organization	7	1	0.05	0.04648	14.2331	BP
UP_Hr03_gradual	GO:0009311	oligosaccharide metabolic process	7	1	0.05	0.04648	14.2331	BP
UP_Hr03_gradual	GO:0030641	regulation of cellular pH	7	1	0.05	0.04648	14.2331	BP
UP_Hr03_gradual	GO:0051453	regulation of intracellular pH	7	1	0.05	0.04648	14.2331	BP
UP_Hr03_gradual	GO:0072503	cellular divalent inorganic cation homeo...	7	1	0.05	0.04648	14.2331	BP
UP_Hr03_gradual	GO:0072507	divalent inorganic cation homeostasis	7	1	0.05	0.04648	14.2331	BP
UP_Hr03_gradual	GO:0006950	response to stress	498	7	3.37	0.04787	1.40044	BP
UP_Hr03_gradual	GO:0035251	UDP-glucosyltransferase activity	8	1	0.05	0.04801	12.4539	MF
UP_Hr03_rapid	GO:0048388	endosomal lumen acidification	4	1	0.01	0.0075	82.3043	BP
UP_Hr03_rapid	GO:0045851	pH reduction	5	1	0.01	0.0094	65.8435	BP
UP_Hr03_rapid	GO:0051452	intracellular pH reduction	5	1	0.01	0.0094	65.8435	BP
UP_Hr03_rapid	GO:0007032	endosome organization	7	1	0.01	0.0132	47.0311	BP
UP_Hr03_rapid	GO:0030641	regulation of cellular pH	7	1	0.01	0.0132	47.0311	BP
UP_Hr03_rapid	GO:0051453	regulation of intracellular pH	7	1	0.01	0.0132	47.0311	BP
UP_Hr03_rapid	GO:0030004	cellular monovalent inorganic cation hom...	8	1	0.02	0.015	41.1522	BP
UP_Hr03_rapid	GO:0006885	regulation of pH	10	1	0.02	0.0188	32.9217	BP
UP_Hr03_rapid	GO:0055067	monovalent inorganic cation homeostasis	10	1	0.02	0.0188	32.9217	BP
UP_Hr03_rapid	GO:0042626	ATPase activity, coupled to transmembran...	109	2	0.22	0.019	6.04069	MF
UP_Hr03_rapid	GO:0043492	ATPase activity, coupled to movement of ...	109	2	0.22	0.019	6.04069	MF
UP_Hr03_rapid	GO:0016820	hydrolase activity, acting on acid anhyd...	112	2	0.22	0.02	5.87888	MF
UP_Hr03_rapid	GO:0015399	primary active transmembrane transporter...	113	2	0.23	0.021	5.82686	MF
UP_Hr03_rapid	GO:0015405	P-P-bond-hydrolysis-driven transmembrane...	113	2	0.23	0.021	5.82686	MF
UP_Hr03_rapid	GO:0018106	peptidyl-histidine phosphorylation	16	1	0.03	0.0299	20.5761	BP
UP_Hr03_rapid	GO:0000155	phosphorelay sensor kinase activity	16	1	0.03	0.031	20.5761	MF
UP_Hr03_rapid	GO:0006873	cellular ion homeostasis	17	1	0.03	0.0317	19.3657	BP
UP_Hr03_rapid	GO:0030003	cellular cation homeostasis	17	1	0.03	0.0317	19.3657	BP
UP_Hr03_rapid	GO:0022804	active transmembrane transporter activit...	151	2	0.3	0.035	4.3605	MF
UP_Hr03_rapid	GO:0050801	ion homeostasis	20	1	0.04	0.0372	16.4609	BP
UP_Hr03_rapid	GO:0055080	cation homeostasis	20	1	0.04	0.0372	16.4609	BP
UP_Hr03_rapid	GO:0004673	protein histidine kinase activity	20	1	0.04	0.039	16.4609	MF
UP_Hr03_rapid	GO:0016775	phosphotransferase activity, nitrogenous...	20	1	0.04	0.039	16.4609	MF
UP_Hr03_rapid	GO:0000160	phosphorelay signal transduction system	21	1	0.04	0.039	15.677	BP
UP_Hr03_rapid	GO:0018202	peptidyl-histidine modification	21	1	0.04	0.039	15.677	BP
UP_Hr03_rapid	GO:0006887	exocytosis	22	1	0.04	0.0408	14.9644	BP
UP_Hr03_rapid	GO:0055082	cellular chemical homeostasis	22	1	0.04	0.0408	14.9644	BP
UP_Hr03_rapid	GO:0000156	phosphorelay response regulator activity	21	1	0.04	0.041	15.677	MF
UP_Hr04_gradual	GO:0000155	phosphorelay sensor kinase activity	16	3	0.1	0.00014	19.1858	MF
UP_Hr04_gradual	GO:0018106	peptidyl-histidine phosphorylation	16	3	0.11	0.00016	19.1858	BP
UP_Hr04_gradual	GO:0004673	protein histidine kinase activity	20	3	0.13	0.00028	15.3486	MF
UP_Hr04_gradual	GO:0016775	phosphotransferase activity, nitrogenous...	20	3	0.13	0.00028	15.3486	MF
UP_Hr04_gradual	GO:0000156	phosphorelay response regulator activity	21	3	0.14	0.00032	14.6178	MF
UP_Hr04_gradual	GO:0018202	peptidyl-histidine modification	21	3	0.15	0.00038	14.6178	BP
UP_Hr04_gradual	GO:0032009	early phagosome	23	3	0.18	0.00067	13.3467	CC
UP_Hr04_gradual	GO:0005200	structural constituent of cytoskeleton	30	3	0.2	0.00095	10.2324	MF
UP_Hr04_gradual	GO:0032010	phagolysosome	26	3	0.2	0.00097	11.8067	CC
UP_Hr04_gradual	GO:0005767	secondary lysosome	27	3	0.21	0.00109	11.3694	CC
UP_Hr04_gradual	GO:0001891	phagocytic cup	31	3	0.24	0.00163	9.90235	CC
UP_Hr04_gradual	GO:0017022	myosin binding	37	3	0.24	0.00175	8.29657	MF
UP_Hr04_gradual	GO:0022804	active transmembrane transporter activit...	151	5	0.99	0.00291	3.38822	MF
UP_Hr04_gradual	GO:0009986	cell surface	11	2	0.08	0.00303	18.6044	CC
UP_Hr04_gradual	GO:0018193	peptidyl-amino acid modification	43	3	0.3	0.00316	7.13891	BP
UP_Hr04_gradual	GO:0000902	cell morphogenesis	44	3	0.3	0.00337	6.97666	BP
UP_Hr04_gradual	GO:0032502	developmental process	370	8	2.56	0.00344	2.21242	BP
UP_Hr04_gradual	GO:0044459	plasma membrane part	87	4	0.67	0.00424	4.70457	CC
UP_Hr04_gradual	GO:0032989	cellular component morphogenesis	48	3	0.33	0.00432	6.39527	BP
UP_Hr04_gradual	GO:0000323	lytic vacuole	45	3	0.35	0.00479	6.82162	CC
UP_Hr04_gradual	GO:0005764	lysosome	45	3	0.35	0.00479	6.82162	CC
UP_Hr04_gradual	GO:0022857	transmembrane transporter activity	255	6	1.67	0.006	2.40763	MF
UP_Hr04_gradual	GO:0051750	delta3,5-delta2,4-dienoyl-CoA isomerase ...	1	1	0.01	0.00656	102.324	MF
UP_Hr04_gradual	GO:0000747	conjugation with cellular fusion	1	1	0.01	0.00693	102.324	BP
UP_Hr04_gradual	GO:0000160	phosphorelay signal transduction system	21	2	0.15	0.00907	9.74517	BP
UP_Hr04_gradual	GO:0015629	actin cytoskeleton	110	4	0.84	0.00967	3.72088	CC
UP_Hr04_gradual	GO:0005884	actin filament	20	2	0.15	0.01002	10.2324	CC
UP_Hr04_gradual	GO:0048869	cellular developmental process	129	4	0.89	0.01179	3.17285	BP
UP_Hr04_gradual	GO:0004553	hydrolase activity, hydrolyzing O-glycos...	75	3	0.49	0.01281	4.09297	MF
UP_Hr04_gradual	GO:0038023	signaling receptor activity	75	3	0.49	0.01281	4.09297	MF
UP_Hr04_gradual	GO:0004565	beta-galactosidase activity	2	1	0.01	0.01307	51.1622	MF
UP_Hr04_gradual	GO:0015925	galactosidase activity	2	1	0.01	0.01307	51.1622	MF
UP_Hr04_gradual	GO:0031143	pseudopodium	23	2	0.18	0.01315	8.89777	CC
UP_Hr04_gradual	GO:0001676	long-chain fatty acid metabolic process	2	1	0.01	0.01381	51.1622	BP
UP_Hr04_gradual	GO:0009341	beta-galactosidase complex	2	1	0.02	0.01529	51.1622	CC
UP_Hr04_gradual	GO:0000910	cytokinesis	78	3	0.54	0.01646	3.93555	BP
UP_Hr04_gradual	GO:0005886	plasma membrane	129	4	0.99	0.0166	3.17285	CC
UP_Hr04_gradual	GO:0016798	hydrolase activity, acting on glycosyl b...	84	3	0.55	0.01735	3.65444	MF
UP_Hr04_gradual	GO:0044699	single-organism process	1622	18	11.24	0.01815	1.13554	BP
UP_Hr04_gradual	GO:0071944	cell periphery	202	5	1.55	0.01843	2.53278	CC
UP_Hr04_gradual	GO:0015291	secondary active transmembrane transport...	33	2	0.22	0.01951	6.20147	MF
UP_Hr04_gradual	GO:0003825	alpha,alpha-trehalose-phosphate synthase...	3	1	0.02	0.01954	34.1081	MF
UP_Hr04_gradual	GO:0004805	trehalose-phosphatase activity	3	1	0.02	0.01954	34.1081	MF
UP_Hr04_gradual	GO:0000746	conjugation	3	1	0.02	0.02065	34.1081	BP
UP_Hr04_gradual	GO:0005992	trehalose biosynthetic process	3	1	0.02	0.02065	34.1081	BP
UP_Hr04_gradual	GO:0009312	oligosaccharide biosynthetic process	3	1	0.02	0.02065	34.1081	BP
UP_Hr04_gradual	GO:0044764	multi-organism cellular process	3	1	0.02	0.02065	34.1081	BP
UP_Hr04_gradual	GO:0046351	disaccharide biosynthetic process	3	1	0.02	0.02065	34.1081	BP
UP_Hr04_gradual	GO:0044767	single-organism developmental process	232	5	1.61	0.02123	2.20527	BP
UP_Hr04_gradual	GO:0006897	endocytosis	87	3	0.6	0.02197	3.52842	BP
UP_Hr04_gradual	GO:0009453	energy taxis	34	2	0.24	0.02288	6.01908	BP
UP_Hr04_gradual	GO:0042331	phototaxis	34	2	0.24	0.02288	6.01908	BP
UP_Hr04_gradual	GO:0009416	response to light stimulus	35	2	0.24	0.02416	5.8471	BP
UP_Hr04_gradual	GO:0048856	anatomical structure development	329	6	2.28	0.02473	1.8661	BP
UP_Hr04_gradual	GO:0009314	response to radiation	36	2	0.25	0.02547	5.68468	BP
UP_Hr04_gradual	GO:0019203	carbohydrate phosphatase activity	4	1	0.03	0.02597	25.5811	MF
UP_Hr04_gradual	GO:0016020	membrane	1298	16	9.96	0.02731	1.26132	CC
UP_Hr04_gradual	GO:0005984	disaccharide metabolic process	4	1	0.03	0.02744	25.5811	BP
UP_Hr04_gradual	GO:0005991	trehalose metabolic process	4	1	0.03	0.02744	25.5811	BP
UP_Hr04_gradual	GO:0048388	endosomal lumen acidification	4	1	0.03	0.02744	25.5811	BP
UP_Hr04_gradual	GO:0051301	cell division	95	3	0.66	0.02762	3.23129	BP
UP_Hr04_gradual	GO:0050660	flavin adenine dinucleotide binding	40	2	0.26	0.028	5.11622	MF
UP_Hr04_gradual	GO:0005198	structural molecule activity	178	4	1.17	0.02855	2.29942	MF
UP_Hr04_gradual	GO:0005777	peroxisome	35	2	0.27	0.02919	5.8471	CC
UP_Hr04_gradual	GO:0042579	microbody	35	2	0.27	0.02919	5.8471	CC
UP_Hr04_gradual	GO:0005215	transporter activity	362	6	2.37	0.0296	1.69598	MF
UP_Hr04_gradual	GO:0005773	vacuole	89	3	0.68	0.03033	3.44913	CC
UP_Hr04_gradual	GO:0005576	extracellular region	402	7	3.08	0.03185	1.78177	CC
UP_Hr04_gradual	GO:0005351	sugar:hydrogen symporter activity	5	1	0.03	0.03236	20.4649	MF
UP_Hr04_gradual	GO:0005402	cation:sugar symporter activity	5	1	0.03	0.03236	20.4649	MF
UP_Hr04_gradual	GO:0015293	symporter activity	5	1	0.03	0.03236	20.4649	MF
UP_Hr04_gradual	GO:0015294	solute:cation symporter activity	5	1	0.03	0.03236	20.4649	MF
UP_Hr04_gradual	GO:0015295	solute:hydrogen symporter activity	5	1	0.03	0.03236	20.4649	MF
UP_Hr04_gradual	GO:0007049	cell cycle	178	4	1.23	0.03393	2.29942	BP
UP_Hr04_gradual	GO:0004872	receptor activity	109	3	0.71	0.03415	2.81627	MF
UP_Hr04_gradual	GO:0042626	ATPase activity, coupled to transmembran...	109	3	0.71	0.03415	2.81627	MF
UP_Hr04_gradual	GO:0043492	ATPase activity, coupled to movement of ...	109	3	0.71	0.03415	2.81627	MF
UP_Hr04_gradual	GO:0008643	carbohydrate transport	5	1	0.03	0.03418	20.4649	BP
UP_Hr04_gradual	GO:0045851	pH reduction	5	1	0.03	0.03418	20.4649	BP
UP_Hr04_gradual	GO:0051452	intracellular pH reduction	5	1	0.03	0.03418	20.4649	BP
UP_Hr04_gradual	GO:0016820	hydrolase activity, acting on acid anhyd...	112	3	0.73	0.03658	2.74083	MF
UP_Hr04_gradual	GO:0008324	cation transmembrane transporter activit...	113	3	0.74	0.03741	2.71657	MF
UP_Hr04_gradual	GO:0015399	primary active transmembrane transporter...	113	3	0.74	0.03741	2.71657	MF
UP_Hr04_gradual	GO:0015405	P-P-bond-hydrolysis-driven transmembrane...	113	3	0.74	0.03741	2.71657	MF
UP_Hr04_gradual	GO:0015144	carbohydrate transmembrane transporter a...	6	1	0.04	0.03871	17.0541	MF
UP_Hr04_gradual	GO:0051119	sugar transmembrane transporter activity	6	1	0.04	0.03871	17.0541	MF
UP_Hr04_gradual	GO:1901476	carbohydrate transporter activity	6	1	0.04	0.03871	17.0541	MF
UP_Hr04_gradual	GO:0004871	signal transducer activity	116	3	0.76	0.03996	2.64632	MF
UP_Hr04_gradual	GO:0060089	molecular transducer activity	116	3	0.76	0.03996	2.64632	MF
UP_Hr04_gradual	GO:0009847	spore germination	6	1	0.04	0.04088	17.0541	BP
UP_Hr04_gradual	GO:0005615	extracellular space	341	6	2.62	0.04433	1.80043	CC
UP_Hr04_gradual	GO:0044421	extracellular region part	341	6	2.62	0.04433	1.80043	CC
UP_Hr04_gradual	GO:0009653	anatomical structure morphogenesis	115	3	0.8	0.04481	2.66933	BP
UP_Hr04_gradual	GO:0016863	intramolecular oxidoreductase activity, ...	7	1	0.05	0.04501	14.6178	MF
UP_Hr04_gradual	GO:0009897	external side of plasma membrane	6	1	0.05	0.04519	17.0541	CC
UP_Hr04_gradual	GO:0006355	regulation of transcription, DNA-depende...	197	4	1.37	0.04648	2.07765	BP
UP_Hr04_gradual	GO:0051252	regulation of RNA metabolic process	197	4	1.37	0.04648	2.07765	BP
UP_Hr04_gradual	GO:2001141	regulation of RNA biosynthetic process	197	4	1.37	0.04648	2.07765	BP
UP_Hr04_gradual	GO:0007032	endosome organization	7	1	0.05	0.04754	14.6178	BP
UP_Hr04_gradual	GO:0009311	oligosaccharide metabolic process	7	1	0.05	0.04754	14.6178	BP
UP_Hr04_gradual	GO:0030641	regulation of cellular pH	7	1	0.05	0.04754	14.6178	BP
UP_Hr04_gradual	GO:0051453	regulation of intracellular pH	7	1	0.05	0.04754	14.6178	BP
UP_Hr04_gradual	GO:0042995	cell projection	46	2	0.35	0.04815	4.44888	CC
UP_Hr04_rapid	GO:0005730	nucleolus	56	5	0.12	8e-08	35.5827	CC
UP_Hr04_rapid	GO:0042254	ribosome biogenesis	60	5	0.14	1.8e-07	33.2105	BP
UP_Hr04_rapid	GO:0022613	ribonucleoprotein complex biogenesis	69	5	0.16	3.6e-07	28.8787	BP
UP_Hr04_rapid	GO:0043233	organelle lumen	196	6	0.43	1.8e-06	12.1998	CC
UP_Hr04_rapid	GO:0070013	intracellular organelle lumen	196	6	0.43	1.8e-06	12.1998	CC
UP_Hr04_rapid	GO:0031974	membrane-enclosed lumen	201	6	0.45	2.1e-06	11.8963	CC
UP_Hr04_rapid	GO:0031981	nuclear lumen	172	5	0.38	2.2e-05	11.5851	CC
UP_Hr04_rapid	GO:0006364	rRNA processing	41	3	0.1	0.00011	29.1605	BP
UP_Hr04_rapid	GO:0016072	rRNA metabolic process	41	3	0.1	0.00011	29.1605	BP
UP_Hr04_rapid	GO:0044085	cellular component biogenesis	224	5	0.53	0.00012	8.89568	BP
UP_Hr04_rapid	GO:0044428	nuclear part	302	5	0.67	0.00032	6.59812	CC
UP_Hr04_rapid	GO:0071840	cellular component organization or bioge...	497	6	1.17	0.00061	4.81118	BP
UP_Hr04_rapid	GO:0034470	ncRNA processing	83	3	0.2	0.00088	14.4046	BP
UP_Hr04_rapid	GO:0005525	GTP binding	233	4	0.46	0.00091	6.84165	MF
UP_Hr04_rapid	GO:0032561	guanyl ribonucleotide binding	234	4	0.47	0.00093	6.81242	MF
UP_Hr04_rapid	GO:0019001	guanyl nucleotide binding	244	4	0.49	0.00108	6.53322	MF
UP_Hr04_rapid	GO:0003899	DNA-directed RNA polymerase activity	33	2	0.07	0.00188	24.1531	MF
UP_Hr04_rapid	GO:0034062	RNA polymerase activity	36	2	0.07	0.00224	22.1404	MF
UP_Hr04_rapid	GO:0000959	mitochondrial RNA metabolic process	1	1	0	0.00236	398.526	BP
UP_Hr04_rapid	GO:0006390	transcription from mitochondrial promote...	1	1	0	0.00236	398.526	BP
UP_Hr04_rapid	GO:0034660	ncRNA metabolic process	125	3	0.3	0.00285	9.56463	BP
UP_Hr04_rapid	GO:0043228	non-membrane-bounded organelle	492	5	1.09	0.00297	4.05006	CC
UP_Hr04_rapid	GO:0043232	intracellular non-membrane-bounded organ...	492	5	1.09	0.00297	4.05006	CC
UP_Hr04_rapid	GO:0044446	intracellular organelle part	785	6	1.74	0.00419	3.04606	CC
UP_Hr04_rapid	GO:0044422	organelle part	788	6	1.75	0.00428	3.03446	CC
UP_Hr04_rapid	GO:0003924	GTPase activity	53	2	0.11	0.00481	15.0387	MF
UP_Hr04_rapid	GO:0010467	gene expression	746	6	1.76	0.00506	3.20531	BP
UP_Hr04_rapid	GO:1901363	heterocyclic compound binding	2007	9	4	0.00582	1.78711	MF
UP_Hr04_rapid	GO:0097159	organic cyclic compound binding	2008	9	4.01	0.00584	1.78622	MF
UP_Hr04_rapid	GO:0017111	nucleoside-triphosphatase activity	390	4	0.78	0.00602	4.08745	MF
UP_Hr04_rapid	GO:0016462	pyrophosphatase activity	397	4	0.79	0.00642	4.01538	MF
UP_Hr04_rapid	GO:0016818	hydrolase activity, acting on acid anhyd...	397	4	0.79	0.00642	4.01538	MF
UP_Hr04_rapid	GO:0016817	hydrolase activity, acting on acid anhyd...	400	4	0.8	0.00659	3.98526	MF
UP_Hr04_rapid	GO:0008026	ATP-dependent helicase activity	63	2	0.13	0.00673	12.6516	MF
UP_Hr04_rapid	GO:0070035	purine NTP-dependent helicase activity	63	2	0.13	0.00673	12.6516	MF
UP_Hr04_rapid	GO:0035639	purine ribonucleoside triphosphate bindi...	965	6	1.93	0.00747	2.47788	MF
UP_Hr04_rapid	GO:0016070	RNA metabolic process	562	5	1.33	0.00757	3.54561	BP
UP_Hr04_rapid	GO:0001882	nucleoside binding	969	6	1.93	0.00762	2.46766	MF
UP_Hr04_rapid	GO:0001883	purine nucleoside binding	969	6	1.93	0.00762	2.46766	MF
UP_Hr04_rapid	GO:0032549	ribonucleoside binding	969	6	1.93	0.00762	2.46766	MF
UP_Hr04_rapid	GO:0032550	purine ribonucleoside binding	969	6	1.93	0.00762	2.46766	MF
UP_Hr04_rapid	GO:0032555	purine ribonucleotide binding	977	6	1.95	0.00794	2.44745	MF
UP_Hr04_rapid	GO:0005739	mitochondrion	195	3	0.43	0.00809	6.13117	CC
UP_Hr04_rapid	GO:0032553	ribonucleotide binding	983	6	1.96	0.00818	2.43251	MF
UP_Hr04_rapid	GO:0017076	purine nucleotide binding	991	6	1.98	0.00852	2.41287	MF
UP_Hr04_rapid	GO:0003676	nucleic acid binding	1007	6	2.01	0.00922	2.37454	MF
UP_Hr04_rapid	GO:0043168	anion binding	1078	6	2.15	0.01285	2.21814	MF
UP_Hr04_rapid	GO:0005622	intracellular	2532	10	5.61	0.01451	1.57396	CC
UP_Hr04_rapid	GO:0006396	RNA processing	227	3	0.54	0.01493	5.26687	BP
UP_Hr04_rapid	GO:0004386	helicase activity	100	2	0.2	0.01637	7.97053	MF
UP_Hr04_rapid	GO:0042255	ribosome assembly	7	1	0.02	0.01643	56.9323	BP
UP_Hr04_rapid	GO:0005623	cell	2616	10	5.8	0.01888	1.52342	CC
UP_Hr04_rapid	GO:0044464	cell part	2616	10	5.8	0.01888	1.52342	CC
UP_Hr04_rapid	GO:0000166	nucleotide binding	1169	6	2.33	0.01893	2.04547	MF
UP_Hr04_rapid	GO:1901265	nucleoside phosphate binding	1169	6	2.33	0.01893	2.04547	MF
UP_Hr04_rapid	GO:0036094	small molecule binding	1181	6	2.36	0.01986	2.02469	MF
UP_Hr04_rapid	GO:0005634	nucleus	807	5	1.79	0.02417	2.46918	CC
UP_Hr04_rapid	GO:0003746	translation elongation factor activity	13	1	0.03	0.02565	30.6559	MF
UP_Hr04_rapid	GO:0005736	DNA-directed RNA polymerase I complex	12	1	0.03	0.02631	33.2105	CC
UP_Hr04_rapid	GO:0043231	intracellular membrane-bounded organelle	1495	7	3.31	0.02683	1.86601	CC
UP_Hr04_rapid	GO:0043227	membrane-bounded organelle	1497	7	3.32	0.02703	1.86352	CC
UP_Hr04_rapid	GO:0042273	ribosomal large subunit biogenesis	12	1	0.03	0.02801	33.2105	BP
UP_Hr04_rapid	GO:0006360	transcription from RNA polymerase I prom...	13	1	0.03	0.03031	30.6559	BP
UP_Hr04_rapid	GO:0070925	organelle assembly	13	1	0.03	0.03031	30.6559	BP
UP_Hr04_rapid	GO:0022618	ribonucleoprotein complex assembly	16	1	0.04	0.03718	24.9079	BP
UP_Hr04_rapid	GO:0071826	ribonucleoprotein complex subunit organi...	16	1	0.04	0.03718	24.9079	BP
UP_Hr04_rapid	GO:0007005	mitochondrion organization	18	1	0.04	0.04174	22.1404	BP
UP_Hr04_rapid	GO:0090304	nucleic acid metabolic process	874	5	2.06	0.04472	2.2799	BP
UP_Hr04_rapid	GO:0005759	mitochondrial matrix	22	1	0.05	0.04774	18.1148	CC
UP_Hr04_rapid	GO:0044452	nucleolar part	23	1	0.05	0.04986	17.3272	CC
UP_Hr05_gradual	GO:0042254	ribosome biogenesis	60	9	0.31	1e-11	22.2706	BP
UP_Hr05_gradual	GO:0022613	ribonucleoprotein complex biogenesis	69	9	0.36	3.9e-11	19.3657	BP
UP_Hr05_gradual	GO:0005730	nucleolus	56	8	0.34	1e-09	21.2101	CC
UP_Hr05_gradual	GO:0006364	rRNA processing	41	6	0.21	4.8e-08	21.7274	BP
UP_Hr05_gradual	GO:0016072	rRNA metabolic process	41	6	0.21	4.8e-08	21.7274	BP
UP_Hr05_gradual	GO:0044085	cellular component biogenesis	224	10	1.16	1.1e-07	6.62815	BP
UP_Hr05_gradual	GO:0034470	ncRNA processing	83	6	0.43	3.5e-06	10.7328	BP
UP_Hr05_gradual	GO:0031981	nuclear lumen	172	8	1.06	7e-06	6.90561	CC
UP_Hr05_gradual	GO:0043233	organelle lumen	196	8	1.2	1.8e-05	6.06002	CC
UP_Hr05_gradual	GO:0070013	intracellular organelle lumen	196	8	1.2	1.8e-05	6.06002	CC
UP_Hr05_gradual	GO:0031974	membrane-enclosed lumen	201	8	1.23	2.2e-05	5.90928	CC
UP_Hr05_gradual	GO:0034660	ncRNA metabolic process	125	6	0.65	3.7e-05	7.12659	BP
UP_Hr05_gradual	GO:0006396	RNA processing	227	7	1.18	0.00013	4.57839	BP
UP_Hr05_gradual	GO:0071840	cellular component organization or bioge...	497	10	2.58	0.00014	2.98734	BP
UP_Hr05_gradual	GO:0044428	nuclear part	302	8	1.85	0.00038	3.933	CC
UP_Hr05_gradual	GO:0042255	ribosome assembly	7	2	0.04	0.00054	42.4202	BP
UP_Hr05_gradual	GO:0009975	cyclase activity	9	2	0.04	0.00067	32.9935	MF
UP_Hr05_gradual	GO:0042273	ribosomal large subunit biogenesis	12	2	0.06	0.00167	24.7451	BP
UP_Hr05_gradual	GO:0016070	RNA metabolic process	562	9	2.92	0.00174	2.37764	BP
UP_Hr05_gradual	GO:0070925	organelle assembly	13	2	0.07	0.00197	22.8416	BP
UP_Hr05_gradual	GO:0005634	nucleus	807	12	4.95	0.00223	2.20774	CC
UP_Hr05_gradual	GO:0008026	ATP-dependent helicase activity	63	3	0.28	0.00259	7.07003	MF
UP_Hr05_gradual	GO:0070035	purine NTP-dependent helicase activity	63	3	0.28	0.00259	7.07003	MF
UP_Hr05_gradual	GO:0022618	ribonucleoprotein complex assembly	16	2	0.08	0.003	18.5588	BP
UP_Hr05_gradual	GO:0071826	ribonucleoprotein complex subunit organi...	16	2	0.08	0.003	18.5588	BP
UP_Hr05_gradual	GO:0010467	gene expression	746	10	3.88	0.00348	1.99022	BP
UP_Hr05_gradual	GO:0006139	nucleobase-containing compound metabolic...	1042	12	5.42	0.0044	1.70983	BP
UP_Hr05_gradual	GO:0004044	amidophosphoribosyltransferase activity	1	1	0	0.00442	148.471	MF
UP_Hr05_gradual	GO:0004642	phosphoribosylformylglycinamidine syntha...	1	1	0	0.00442	148.471	MF
UP_Hr05_gradual	GO:0006164	purine nucleotide biosynthetic process	69	3	0.36	0.00531	6.45524	BP
UP_Hr05_gradual	GO:0030688	preribosome, small subunit precursor	1	1	0.01	0.00614	148.471	CC
UP_Hr05_gradual	GO:0005623	cell	2616	24	16.06	0.00619	1.36212	CC
UP_Hr05_gradual	GO:0044464	cell part	2616	24	16.06	0.00619	1.36212	CC
UP_Hr05_gradual	GO:0046483	heterocycle metabolic process	1089	12	5.66	0.00635	1.63604	BP
UP_Hr05_gradual	GO:0006725	cellular aromatic compound metabolic pro...	1095	12	5.69	0.00665	1.62707	BP
UP_Hr05_gradual	GO:0072522	purine-containing compound biosynthetic ...	75	3	0.39	0.0067	5.93882	BP
UP_Hr05_gradual	GO:0009064	glutamine family amino acid metabolic pr...	24	2	0.12	0.00673	12.3725	BP
UP_Hr05_gradual	GO:0034641	cellular nitrogen compound metabolic pro...	1105	12	5.74	0.00716	1.61235	BP
UP_Hr05_gradual	GO:1901360	organic cyclic compound metabolic proces...	1120	12	5.82	0.00799	1.59076	BP
UP_Hr05_gradual	GO:0043228	non-membrane-bounded organelle	492	8	3.02	0.00857	2.41416	CC
UP_Hr05_gradual	GO:0043232	intracellular non-membrane-bounded organ...	492	8	3.02	0.00857	2.41416	CC
UP_Hr05_gradual	GO:0003963	RNA-3'-phosphate cyclase activity	2	1	0.01	0.00882	74.2353	MF
UP_Hr05_gradual	GO:0003676	nucleic acid binding	1007	10	4.45	0.00898	1.47439	MF
UP_Hr05_gradual	GO:0004386	helicase activity	100	3	0.44	0.00945	4.45412	MF
UP_Hr05_gradual	GO:0005622	intracellular	2532	23	15.54	0.0097	1.34867	CC
UP_Hr05_gradual	GO:0008360	regulation of cell shape	2	1	0.01	0.01037	74.2353	BP
UP_Hr05_gradual	GO:0009165	nucleotide biosynthetic process	91	3	0.47	0.01139	4.89463	BP
UP_Hr05_gradual	GO:1901293	nucleoside phosphate biosynthetic proces...	94	3	0.49	0.01244	4.73842	BP
UP_Hr05_gradual	GO:0006163	purine nucleotide metabolic process	101	3	0.52	0.01509	4.41002	BP
UP_Hr05_gradual	GO:0005732	small nucleolar ribonucleoprotein comple...	31	2	0.19	0.01524	9.57875	CC
UP_Hr05_gradual	GO:0006807	nitrogen compound metabolic process	1241	12	6.45	0.01791	1.43565	BP
UP_Hr05_gradual	GO:0072521	purine-containing compound metabolic pro...	112	3	0.58	0.01986	3.97689	BP
UP_Hr05_gradual	GO:0004016	adenylate cyclase activity	5	1	0.02	0.0219	29.6941	MF
UP_Hr05_gradual	GO:0000027	ribosomal large subunit assembly	5	1	0.03	0.02573	29.6941	BP
UP_Hr05_gradual	GO:0006188	IMP biosynthetic process	5	1	0.03	0.02573	29.6941	BP
UP_Hr05_gradual	GO:0006189	'de novo' IMP biosynthetic process	5	1	0.03	0.02573	29.6941	BP
UP_Hr05_gradual	GO:0022604	regulation of cell morphogenesis	5	1	0.03	0.02573	29.6941	BP
UP_Hr05_gradual	GO:0046040	IMP metabolic process	5	1	0.03	0.02573	29.6941	BP
UP_Hr05_gradual	GO:0016886	ligase activity, forming phosphoric este...	6	1	0.03	0.02623	24.7451	MF
UP_Hr05_gradual	GO:0090407	organophosphate biosynthetic process	126	3	0.65	0.027	3.53501	BP
UP_Hr05_gradual	GO:0090304	nucleic acid metabolic process	874	9	4.54	0.03019	1.52887	BP
UP_Hr05_gradual	GO:0031254	trailing edge	5	1	0.03	0.03033	29.6941	CC
UP_Hr05_gradual	GO:0016849	phosphorus-oxygen lyase activity	7	1	0.03	0.03053	21.2101	MF
UP_Hr05_gradual	GO:0009117	nucleotide metabolic process	135	3	0.7	0.03223	3.29935	BP
UP_Hr05_gradual	GO:0022603	regulation of anatomical structure morph...	7	1	0.04	0.03584	21.2101	BP
UP_Hr05_gradual	GO:0030684	preribosome	6	1	0.04	0.03629	24.7451	CC
UP_Hr05_gradual	GO:0006753	nucleoside phosphate metabolic process	143	3	0.74	0.0373	3.11477	BP
UP_Hr05_gradual	GO:0008493	tetracycline transporter activity	9	1	0.04	0.03909	16.4967	MF
UP_Hr05_gradual	GO:0015307	drug:hydrogen antiporter activity	9	1	0.04	0.03909	16.4967	MF
UP_Hr05_gradual	GO:0015520	tetracycline:hydrogen antiporter activit...	9	1	0.04	0.03909	16.4967	MF
UP_Hr05_gradual	GO:0019534	toxin transporter activity	9	1	0.04	0.03909	16.4967	MF
UP_Hr05_gradual	GO:0042895	antibiotic transporter activity	9	1	0.04	0.03909	16.4967	MF
UP_Hr05_gradual	GO:1901618	organic hydroxy compound transmembrane t...	9	1	0.04	0.03909	16.4967	MF
UP_Hr05_gradual	GO:0006536	glutamate metabolic process	8	1	0.04	0.04085	18.5588	BP
UP_Hr05_gradual	GO:0006541	glutamine metabolic process	8	1	0.04	0.04085	18.5588	BP
UP_Hr05_gradual	GO:0031271	lateral pseudopodium assembly	8	1	0.04	0.04085	18.5588	BP
UP_Hr05_gradual	GO:0031275	regulation of lateral pseudopodium assem...	8	1	0.04	0.04085	18.5588	BP
UP_Hr05_gradual	GO:0009152	purine ribonucleotide biosynthetic proce...	65	2	0.34	0.04446	4.56833	BP
UP_Hr05_gradual	GO:0006013	mannose metabolic process	9	1	0.05	0.04585	16.4967	BP
UP_Hr05_gradual	GO:0015904	tetracycline transport	9	1	0.05	0.04585	16.4967	BP
UP_Hr05_gradual	GO:0042891	antibiotic transport	9	1	0.05	0.04585	16.4967	BP
UP_Hr05_gradual	GO:1901998	toxin transport	9	1	0.05	0.04585	16.4967	BP
UP_Hr05_gradual	GO:0034654	nucleobase-containing compound biosynthe...	384	5	2	0.04622	1.93321	BP
UP_Hr05_gradual	GO:0009260	ribonucleotide biosynthetic process	67	2	0.35	0.04696	4.43196	BP
UP_Hr05_gradual	GO:0046390	ribose phosphate biosynthetic process	67	2	0.35	0.04696	4.43196	BP
UP_Hr05_gradual	GO:0015238	drug transmembrane transporter activity	11	1	0.05	0.04757	13.4973	MF
UP_Hr05_gradual	GO:0016884	carbon-nitrogen ligase activity, with gl...	11	1	0.05	0.04757	13.4973	MF
UP_Hr05_gradual	GO:0090484	drug transporter activity	11	1	0.05	0.04757	13.4973	MF
UP_Hr06_gradual	GO:0006188	IMP biosynthetic process	5	2	0.03	0.00028	48.8516	BP
UP_Hr06_gradual	GO:0006189	'de novo' IMP biosynthetic process	5	2	0.03	0.00028	48.8516	BP
UP_Hr06_gradual	GO:0046040	IMP metabolic process	5	2	0.03	0.00028	48.8516	BP
UP_Hr06_gradual	GO:0008037	cell recognition	6	2	0.03	0.00041	40.7097	BP
UP_Hr06_gradual	GO:0009988	cell-cell recognition	6	2	0.03	0.00041	40.7097	BP
UP_Hr06_gradual	GO:0015929	hexosaminidase activity	6	2	0.03	0.00045	40.7097	MF
UP_Hr06_gradual	GO:0006164	purine nucleotide biosynthetic process	69	4	0.37	0.00046	7.07994	BP
UP_Hr06_gradual	GO:0072522	purine-containing compound biosynthetic ...	75	4	0.4	0.00064	6.51355	BP
UP_Hr06_gradual	GO:0032501	multicellular organismal process	299	7	1.6	0.00086	2.85921	BP
UP_Hr06_gradual	GO:0044707	single-multicellular organism process	299	7	1.6	0.00086	2.85921	BP
UP_Hr06_gradual	GO:0000003	reproduction	306	7	1.64	0.00098	2.7938	BP
UP_Hr06_gradual	GO:0044767	single-organism developmental process	232	6	1.24	0.00127	3.15851	BP
UP_Hr06_gradual	GO:0009165	nucleotide biosynthetic process	91	4	0.49	0.00132	5.36831	BP
UP_Hr06_gradual	GO:1901293	nucleoside phosphate biosynthetic proces...	94	4	0.5	0.00149	5.19698	BP
UP_Hr06_gradual	GO:0006163	purine nucleotide metabolic process	101	4	0.54	0.00194	4.83679	BP
UP_Hr06_gradual	GO:0019954	asexual reproduction	268	6	1.44	0.00265	2.73423	BP
UP_Hr06_gradual	GO:0030582	fruiting body development	268	6	1.44	0.00265	2.73423	BP
UP_Hr06_gradual	GO:0030587	sorocarp development	268	6	1.44	0.00265	2.73423	BP
UP_Hr06_gradual	GO:0048513	organ development	268	6	1.44	0.00265	2.73423	BP
UP_Hr06_gradual	GO:0048608	reproductive structure development	268	6	1.44	0.00265	2.73423	BP
UP_Hr06_gradual	GO:0055084	fruiting body development in response to...	268	6	1.44	0.00265	2.73423	BP
UP_Hr06_gradual	GO:0061458	reproductive system development	268	6	1.44	0.00265	2.73423	BP
UP_Hr06_gradual	GO:0075259	spore-bearing organ development	268	6	1.44	0.00265	2.73423	BP
UP_Hr06_gradual	GO:0005509	calcium ion binding	106	4	0.59	0.00269	4.60864	MF
UP_Hr06_gradual	GO:0003006	developmental process involved in reprod...	269	6	1.44	0.0027	2.72407	BP
UP_Hr06_gradual	GO:0022414	reproductive process	269	6	1.44	0.0027	2.72407	BP
UP_Hr06_gradual	GO:0048731	system development	269	6	1.44	0.0027	2.72407	BP
UP_Hr06_gradual	GO:0072521	purine-containing compound metabolic pro...	112	4	0.6	0.00283	4.36175	BP
UP_Hr06_gradual	GO:0042594	response to starvation	272	6	1.46	0.00286	2.69402	BP
UP_Hr06_gradual	GO:0031667	response to nutrient levels	274	6	1.47	0.00296	2.67436	BP
UP_Hr06_gradual	GO:0009991	response to extracellular stimulus	275	6	1.47	0.00302	2.66463	BP
UP_Hr06_gradual	GO:0007275	multicellular organismal development	294	6	1.57	0.0042	2.49243	BP
UP_Hr06_gradual	GO:0090407	organophosphate biosynthetic process	126	4	0.67	0.00433	3.87711	BP
UP_Hr06_gradual	GO:0009152	purine ribonucleotide biosynthetic proce...	65	3	0.35	0.00489	5.63672	BP
UP_Hr06_gradual	GO:0009260	ribonucleotide biosynthetic process	67	3	0.36	0.00532	5.46846	BP
UP_Hr06_gradual	GO:0046390	ribose phosphate biosynthetic process	67	3	0.36	0.00532	5.46846	BP
UP_Hr06_gradual	GO:0009117	nucleotide metabolic process	135	4	0.72	0.00553	3.61864	BP
UP_Hr06_gradual	GO:0003937	IMP cyclohydrolase activity	1	1	0.01	0.00556	122.129	MF
UP_Hr06_gradual	GO:0004044	amidophosphoribosyltransferase activity	1	1	0.01	0.00556	122.129	MF
UP_Hr06_gradual	GO:0004561	alpha-N-acetylglucosaminidase activity	1	1	0.01	0.00556	122.129	MF
UP_Hr06_gradual	GO:0004642	phosphoribosylformylglycinamidine syntha...	1	1	0.01	0.00556	122.129	MF
UP_Hr06_gradual	GO:0004643	phosphoribosylaminoimidazolecarboxamide ...	1	1	0.01	0.00556	122.129	MF
UP_Hr06_gradual	GO:0006753	nucleoside phosphate metabolic process	143	4	0.77	0.00677	3.4162	BP
UP_Hr06_gradual	GO:0009064	glutamine family amino acid metabolic pr...	24	2	0.13	0.00714	10.1774	BP
UP_Hr06_gradual	GO:0048856	anatomical structure development	329	6	1.76	0.00726	2.22728	BP
UP_Hr06_gradual	GO:0009605	response to external stimulus	333	6	1.78	0.00769	2.20052	BP
UP_Hr06_gradual	GO:0071944	cell periphery	202	5	1.27	0.0082	3.023	CC
UP_Hr06_gradual	GO:0009127	purine nucleoside monophosphate biosynth...	27	2	0.14	0.00899	9.04659	BP
UP_Hr06_gradual	GO:0009168	purine ribonucleoside monophosphate bios...	27	2	0.14	0.00899	9.04659	BP
UP_Hr06_gradual	GO:0009156	ribonucleoside monophosphate biosyntheti...	28	2	0.15	0.00964	8.7235	BP
UP_Hr06_gradual	GO:0009124	nucleoside monophosphate biosynthetic pr...	29	2	0.16	0.01032	8.42269	BP
UP_Hr06_gradual	GO:0009126	purine nucleoside monophosphate metaboli...	30	2	0.16	0.01102	8.14194	BP
UP_Hr06_gradual	GO:0009167	purine ribonucleoside monophosphate meta...	30	2	0.16	0.01102	8.14194	BP
UP_Hr06_gradual	GO:0009161	ribonucleoside monophosphate metabolic p...	31	2	0.17	0.01175	7.87929	BP
UP_Hr06_gradual	GO:0055086	nucleobase-containing small molecule met...	168	4	0.9	0.01181	2.90783	BP
UP_Hr06_gradual	GO:0005938	cell cortex	77	3	0.49	0.0123	4.75827	CC
UP_Hr06_gradual	GO:0031152	aggregation involved in sorocarp develop...	91	3	0.49	0.01237	4.02623	BP
UP_Hr06_gradual	GO:0009123	nucleoside monophosphate metabolic proce...	32	2	0.17	0.01249	7.63306	BP
UP_Hr06_gradual	GO:0032502	developmental process	370	6	1.98	0.0126	1.98047	BP
UP_Hr06_gradual	GO:0009150	purine ribonucleotide metabolic process	96	3	0.51	0.01428	3.81653	BP
UP_Hr06_gradual	GO:0009259	ribonucleotide metabolic process	98	3	0.52	0.0151	3.73864	BP
UP_Hr06_gradual	GO:0019693	ribose phosphate metabolic process	98	3	0.52	0.0151	3.73864	BP
UP_Hr06_gradual	GO:0005515	protein binding	857	10	4.76	0.01618	1.42508	MF
UP_Hr06_gradual	GO:1901566	organonitrogen compound biosynthetic pro...	188	4	1.01	0.01725	2.59849	BP
UP_Hr06_gradual	GO:0043169	cation binding	872	10	4.85	0.01812	1.40056	MF
UP_Hr06_gradual	GO:0006364	rRNA processing	41	2	0.22	0.02003	5.95751	BP
UP_Hr06_gradual	GO:0016072	rRNA metabolic process	41	2	0.22	0.02003	5.95751	BP
UP_Hr06_gradual	GO:0019238	cyclohydrolase activity	4	1	0.02	0.02205	30.5323	MF
UP_Hr06_gradual	GO:0005887	integral to plasma membrane	38	2	0.24	0.0236	6.42784	CC
UP_Hr06_gradual	GO:0019637	organophosphate metabolic process	208	4	1.11	0.02405	2.34864	BP
UP_Hr06_gradual	GO:0048471	perinuclear region of cytoplasm	4	1	0.03	0.025	30.5323	CC
UP_Hr06_gradual	GO:0004871	signal transducer activity	116	3	0.64	0.02613	3.15851	MF
UP_Hr06_gradual	GO:0060089	molecular transducer activity	116	3	0.64	0.02613	3.15851	MF
UP_Hr06_gradual	GO:0040011	locomotion	123	3	0.66	0.02744	2.97876	BP
UP_Hr06_gradual	GO:0004563	beta-N-acetylhexosaminidase activity	5	1	0.03	0.02749	24.4258	MF
UP_Hr06_gradual	GO:1901135	carbohydrate derivative metabolic proces...	222	4	1.19	0.02967	2.20052	BP
UP_Hr06_gradual	GO:0031226	intrinsic to plasma membrane	43	2	0.27	0.0297	5.68042	CC
UP_Hr06_gradual	GO:0004888	transmembrane signaling receptor activit...	49	2	0.27	0.03004	4.98486	MF
UP_Hr06_gradual	GO:0016742	hydroxymethyl-, formyl- and related tran...	6	1	0.03	0.0329	20.3548	MF
UP_Hr06_gradual	GO:0046872	metal ion binding	827	9	4.6	0.0342	1.32909	MF
UP_Hr06_gradual	GO:0031154	culmination involved in sorocarp develop...	58	2	0.31	0.03817	4.21135	BP
UP_Hr06_gradual	GO:0042254	ribosome biogenesis	60	2	0.32	0.0406	4.07097	BP
UP_Hr06_gradual	GO:0006536	glutamate metabolic process	8	1	0.04	0.04207	15.2661	BP
UP_Hr06_gradual	GO:0006541	glutamine metabolic process	8	1	0.04	0.04207	15.2661	BP
UP_Hr06_gradual	GO:0001614	purinergic nucleotide receptor activity	8	1	0.04	0.04363	15.2661	MF
UP_Hr06_gradual	GO:0001646	cAMP receptor activity	8	1	0.04	0.04363	15.2661	MF
UP_Hr06_gradual	GO:0016502	nucleotide receptor activity	8	1	0.04	0.04363	15.2661	MF
UP_Hr06_gradual	GO:0030552	cAMP binding	8	1	0.04	0.04363	15.2661	MF
UP_Hr06_gradual	GO:0035586	purinergic receptor activity	8	1	0.04	0.04363	15.2661	MF
UP_Hr06_gradual	GO:0006950	response to stress	498	6	2.67	0.04625	1.47143	BP
UP_Hr06_gradual	GO:1901137	carbohydrate derivative biosynthetic pro...	152	3	0.81	0.04687	2.41044	BP
UP_Hr06_gradual	GO:0015904	tetracycline transport	9	1	0.05	0.04721	13.5699	BP
UP_Hr06_gradual	GO:0042891	antibiotic transport	9	1	0.05	0.04721	13.5699	BP
UP_Hr06_gradual	GO:1901998	toxin transport	9	1	0.05	0.04721	13.5699	BP
UP_Hr06_gradual	GO:0005730	nucleolus	56	2	0.35	0.0482	4.36175	CC
UP_Hr06_gradual	GO:0008493	tetracycline transporter activity	9	1	0.05	0.04895	13.5699	MF
UP_Hr06_gradual	GO:0015307	drug:hydrogen antiporter activity	9	1	0.05	0.04895	13.5699	MF
UP_Hr06_gradual	GO:0015520	tetracycline:hydrogen antiporter activit...	9	1	0.05	0.04895	13.5699	MF
UP_Hr06_gradual	GO:0019534	toxin transporter activity	9	1	0.05	0.04895	13.5699	MF
UP_Hr06_gradual	GO:0030551	cyclic nucleotide binding	9	1	0.05	0.04895	13.5699	MF
UP_Hr06_gradual	GO:0042895	antibiotic transporter activity	9	1	0.05	0.04895	13.5699	MF
UP_Hr06_gradual	GO:1901618	organic hydroxy compound transmembrane t...	9	1	0.05	0.04895	13.5699	MF
UP_Hr06_gradual	GO:0042221	response to chemical stimulus	156	3	0.84	0.04997	2.34864	BP
UP_Hr07_gradual	GO:0032501	multicellular organismal process	299	21	7.68	2.2e-05	1.79062	BP
UP_Hr07_gradual	GO:0044707	single-multicellular organism process	299	21	7.68	2.2e-05	1.79062	BP
UP_Hr07_gradual	GO:0000003	reproduction	306	21	7.86	3.2e-05	1.74965	BP
UP_Hr07_gradual	GO:0019954	asexual reproduction	268	19	6.88	5e-05	1.80748	BP
UP_Hr07_gradual	GO:0030582	fruiting body development	268	19	6.88	5e-05	1.80748	BP
UP_Hr07_gradual	GO:0030587	sorocarp development	268	19	6.88	5e-05	1.80748	BP
UP_Hr07_gradual	GO:0048513	organ development	268	19	6.88	5e-05	1.80748	BP
UP_Hr07_gradual	GO:0048608	reproductive structure development	268	19	6.88	5e-05	1.80748	BP
UP_Hr07_gradual	GO:0055084	fruiting body development in response to...	268	19	6.88	5e-05	1.80748	BP
UP_Hr07_gradual	GO:0061458	reproductive system development	268	19	6.88	5e-05	1.80748	BP
UP_Hr07_gradual	GO:0075259	spore-bearing organ development	268	19	6.88	5e-05	1.80748	BP
UP_Hr07_gradual	GO:0003006	developmental process involved in reprod...	269	19	6.91	5.2e-05	1.80076	BP
UP_Hr07_gradual	GO:0022414	reproductive process	269	19	6.91	5.2e-05	1.80076	BP
UP_Hr07_gradual	GO:0048731	system development	269	19	6.91	5.2e-05	1.80076	BP
UP_Hr07_gradual	GO:0007275	multicellular organismal development	294	20	7.55	5.6e-05	1.73435	BP
UP_Hr07_gradual	GO:0042594	response to starvation	272	19	6.98	6.1e-05	1.7809	BP
UP_Hr07_gradual	GO:0031667	response to nutrient levels	274	19	7.03	6.7e-05	1.7679	BP
UP_Hr07_gradual	GO:0009991	response to extracellular stimulus	275	19	7.06	7.1e-05	1.76147	BP
UP_Hr07_gradual	GO:0031154	culmination involved in sorocarp develop...	58	8	1.49	0.0001	3.51654	BP
UP_Hr07_gradual	GO:0008037	cell recognition	6	3	0.15	0.00031	12.7475	BP
UP_Hr07_gradual	GO:0009988	cell-cell recognition	6	3	0.15	0.00031	12.7475	BP
UP_Hr07_gradual	GO:0032502	developmental process	370	21	9.5	0.00046	1.44701	BP
UP_Hr07_gradual	GO:0005509	calcium ion binding	106	10	2.84	0.00051	2.40518	MF
UP_Hr07_gradual	GO:0005977	glycogen metabolic process	7	3	0.18	0.00054	10.9264	BP
UP_Hr07_gradual	GO:0006112	energy reserve metabolic process	7	3	0.18	0.00054	10.9264	BP
UP_Hr07_gradual	GO:0048856	anatomical structure development	329	19	8.45	0.00071	1.47235	BP
UP_Hr07_gradual	GO:0009605	response to external stimulus	333	19	8.55	0.00082	1.45467	BP
UP_Hr07_gradual	GO:0004553	hydrolase activity, hydrolyzing O-glycos...	75	8	2.01	0.00083	2.71946	MF
UP_Hr07_gradual	GO:0044767	single-organism developmental process	232	15	5.96	0.00085	1.64838	BP
UP_Hr07_gradual	GO:0005976	polysaccharide metabolic process	18	4	0.46	0.00097	5.66554	BP
UP_Hr07_gradual	GO:0043169	cation binding	872	38	23.36	0.00144	1.11102	MF
UP_Hr07_gradual	GO:0016798	hydrolase activity, acting on glycosyl b...	84	8	2.25	0.00175	2.42809	MF
UP_Hr07_gradual	GO:0008202	steroid metabolic process	21	4	0.54	0.00178	4.85618	BP
UP_Hr07_gradual	GO:0031225	anchored to membrane	3	2	0.08	0.0021	16.9966	CC
UP_Hr07_gradual	GO:0046658	anchored to plasma membrane	3	2	0.08	0.0021	16.9966	CC
UP_Hr07_gradual	GO:0031152	aggregation involved in sorocarp develop...	91	8	2.34	0.00221	2.24131	BP
UP_Hr07_gradual	GO:0005576	extracellular region	402	21	10.83	0.0024	1.33183	CC
UP_Hr07_gradual	GO:0006073	cellular glucan metabolic process	12	3	0.31	0.00308	6.37374	BP
UP_Hr07_gradual	GO:0044042	glucan metabolic process	12	3	0.31	0.00308	6.37374	BP
UP_Hr07_gradual	GO:0044264	cellular polysaccharide metabolic proces...	13	3	0.33	0.00393	5.88345	BP
UP_Hr07_gradual	GO:0007155	cell adhesion	81	7	2.08	0.00457	2.20327	BP
UP_Hr07_gradual	GO:0022610	biological adhesion	81	7	2.08	0.00457	2.20327	BP
UP_Hr07_gradual	GO:0008081	phosphoric diester hydrolase activity	26	4	0.7	0.0047	3.9223	MF
UP_Hr07_gradual	GO:0031226	intrinsic to plasma membrane	43	5	1.16	0.0056	2.96453	CC
UP_Hr07_gradual	GO:0006198	cAMP catabolic process	5	2	0.13	0.00623	10.198	BP
UP_Hr07_gradual	GO:0030154	cell differentiation	86	7	2.21	0.00634	2.07517	BP
UP_Hr07_gradual	GO:0007265	Ras protein signal transduction	132	9	3.39	0.00665	1.73829	BP
UP_Hr07_gradual	GO:0004115	3',5'-cyclic-AMP phosphodiesterase activ...	5	2	0.13	0.00677	10.198	MF
UP_Hr07_gradual	GO:0015926	glucosidase activity	5	2	0.13	0.00677	10.198	MF
UP_Hr07_gradual	GO:0051056	regulation of small GTPase mediated sign...	160	10	4.11	0.00787	1.59343	BP
UP_Hr07_gradual	GO:0046058	cAMP metabolic process	32	4	0.82	0.0086	3.18687	BP
UP_Hr07_gradual	GO:0005615	extracellular space	341	17	9.19	0.0099	1.27101	CC
UP_Hr07_gradual	GO:0044421	extracellular region part	341	17	9.19	0.0099	1.27101	CC
UP_Hr07_gradual	GO:0015929	hexosaminidase activity	6	2	0.16	0.00998	8.49832	MF
UP_Hr07_gradual	GO:0046578	regulation of Ras protein signal transdu...	117	8	3	0.01014	1.74324	BP
UP_Hr07_gradual	GO:0046872	metal ion binding	827	33	22.16	0.0117	1.01733	MF
UP_Hr07_gradual	GO:0044106	cellular amine metabolic process	19	3	0.49	0.0119	4.02552	BP
UP_Hr07_gradual	GO:0009214	cyclic nucleotide catabolic process	7	2	0.18	0.01264	7.28427	BP
UP_Hr07_gradual	GO:0009636	response to toxic substance	7	2	0.18	0.01264	7.28427	BP
UP_Hr07_gradual	GO:0017001	antibiotic catabolic process	7	2	0.18	0.01264	7.28427	BP
UP_Hr07_gradual	GO:0030653	beta-lactam antibiotic metabolic process	7	2	0.18	0.01264	7.28427	BP
UP_Hr07_gradual	GO:0030655	beta-lactam antibiotic catabolic process	7	2	0.18	0.01264	7.28427	BP
UP_Hr07_gradual	GO:0030865	cortical cytoskeleton organization	7	2	0.18	0.01264	7.28427	BP
UP_Hr07_gradual	GO:0030866	cortical actin cytoskeleton organization	7	2	0.18	0.01264	7.28427	BP
UP_Hr07_gradual	GO:0046677	response to antibiotic	7	2	0.18	0.01264	7.28427	BP
UP_Hr07_gradual	GO:0072338	cellular lactam metabolic process	7	2	0.18	0.01264	7.28427	BP
UP_Hr07_gradual	GO:0072340	cellular lactam catabolic process	7	2	0.18	0.01264	7.28427	BP
UP_Hr07_gradual	GO:0004112	cyclic-nucleotide phosphodiesterase acti...	7	2	0.19	0.01372	7.28427	MF
UP_Hr07_gradual	GO:0004114	3',5'-cyclic-nucleotide phosphodiesteras...	7	2	0.19	0.01372	7.28427	MF
UP_Hr07_gradual	GO:0008800	beta-lactamase activity	7	2	0.19	0.01372	7.28427	MF
UP_Hr07_gradual	GO:0009308	amine metabolic process	20	3	0.51	0.01374	3.82424	BP
UP_Hr07_gradual	GO:0009187	cyclic nucleotide metabolic process	38	4	0.98	0.01567	2.68368	BP
UP_Hr07_gradual	GO:0005938	cell cortex	77	6	2.07	0.0171	1.98662	CC
UP_Hr07_gradual	GO:0009966	regulation of signal transduction	181	10	4.65	0.01769	1.40856	BP
UP_Hr07_gradual	GO:0010646	regulation of cell communication	181	10	4.65	0.01769	1.40856	BP
UP_Hr07_gradual	GO:0023051	regulation of signaling	181	10	4.65	0.01769	1.40856	BP
UP_Hr07_gradual	GO:0044262	cellular carbohydrate metabolic process	40	4	1.03	0.01866	2.54949	BP
UP_Hr07_gradual	GO:0071944	cell periphery	202	11	5.44	0.02	1.38834	CC
UP_Hr07_gradual	GO:0004620	phospholipase activity	22	3	0.59	0.02004	3.47658	MF
UP_Hr07_gradual	GO:0016337	cell-cell adhesion	24	3	0.62	0.02264	3.18687	BP
UP_Hr07_gradual	GO:0001709	cell fate determination	1	1	0.03	0.02567	25.4949	BP
UP_Hr07_gradual	GO:0006507	GPI anchor release	1	1	0.03	0.02567	25.4949	BP
UP_Hr07_gradual	GO:0009692	ethylene metabolic process	1	1	0.03	0.02567	25.4949	BP
UP_Hr07_gradual	GO:0009693	ethylene biosynthetic process	1	1	0.03	0.02567	25.4949	BP
UP_Hr07_gradual	GO:0031247	actin rod assembly	1	1	0.03	0.02567	25.4949	BP
UP_Hr07_gradual	GO:0043449	cellular alkene metabolic process	1	1	0.03	0.02567	25.4949	BP
UP_Hr07_gradual	GO:0043450	alkene biosynthetic process	1	1	0.03	0.02567	25.4949	BP
UP_Hr07_gradual	GO:1900673	olefin metabolic process	1	1	0.03	0.02567	25.4949	BP
UP_Hr07_gradual	GO:1900674	olefin biosynthetic process	1	1	0.03	0.02567	25.4949	BP
UP_Hr07_gradual	GO:0006672	ceramide metabolic process	10	2	0.26	0.02575	5.09899	BP
UP_Hr07_gradual	GO:0043605	cellular amide catabolic process	10	2	0.26	0.02575	5.09899	BP
UP_Hr07_gradual	GO:0004135	amylo-alpha-1,6-glucosidase activity	1	1	0.03	0.02679	25.4949	MF
UP_Hr07_gradual	GO:0004558	alpha-glucosidase activity	1	1	0.03	0.02679	25.4949	MF
UP_Hr07_gradual	GO:0004561	alpha-N-acetylglucosaminidase activity	1	1	0.03	0.02679	25.4949	MF
UP_Hr07_gradual	GO:0004621	glycosylphosphatidylinositol phospholipa...	1	1	0.03	0.02679	25.4949	MF
UP_Hr07_gradual	GO:0004632	phosphopantothenate--cysteine ligase act...	1	1	0.03	0.02679	25.4949	MF
UP_Hr07_gradual	GO:0009815	1-aminocyclopropane-1-carboxylate oxidas...	1	1	0.03	0.02679	25.4949	MF
UP_Hr07_gradual	GO:0045294	alpha-catenin binding	1	1	0.03	0.02679	25.4949	MF
UP_Hr07_gradual	GO:0005911	cell-cell junction	1	1	0.03	0.0269	25.4949	CC
UP_Hr07_gradual	GO:0045121	membrane raft	1	1	0.03	0.0269	25.4949	CC
UP_Hr07_gradual	GO:0044459	plasma membrane part	87	6	2.34	0.0293	1.75827	CC
UP_Hr07_gradual	GO:0006950	response to stress	498	20	12.79	0.02934	1.02389	BP
UP_Hr07_gradual	GO:0050896	response to stimulus	964	34	24.75	0.03015	0.899199	BP
UP_Hr07_gradual	GO:0009395	phospholipid catabolic process	11	2	0.28	0.03095	4.63545	BP
UP_Hr07_gradual	GO:0016999	antibiotic metabolic process	11	2	0.28	0.03095	4.63545	BP
UP_Hr07_gradual	GO:0017144	drug metabolic process	11	2	0.28	0.03095	4.63545	BP
UP_Hr07_gradual	GO:0034637	cellular carbohydrate biosynthetic proce...	11	2	0.28	0.03095	4.63545	BP
UP_Hr07_gradual	GO:0043565	sequence-specific DNA binding	90	6	2.41	0.03324	1.69966	MF
UP_Hr07_gradual	GO:0046434	organophosphate catabolic process	49	4	1.26	0.03626	2.08122	BP
UP_Hr07_gradual	GO:0005089	Rho guanyl-nucleotide exchange factor ac...	47	4	1.26	0.03636	2.16978	MF
UP_Hr07_gradual	GO:0005083	small GTPase regulator activity	117	7	3.13	0.0372	1.52534	MF
UP_Hr07_gradual	GO:1901565	organonitrogen compound catabolic proces...	97	6	2.49	0.03798	1.57701	BP
UP_Hr07_gradual	GO:0005085	guanyl-nucleotide exchange factor activi...	93	6	2.49	0.03814	1.64484	MF
UP_Hr07_gradual	GO:0007266	Rho protein signal transduction	50	4	1.28	0.03865	2.0396	BP
UP_Hr07_gradual	GO:0035023	regulation of Rho protein signal transdu...	50	4	1.28	0.03865	2.0396	BP
UP_Hr07_gradual	GO:0016812	hydrolase activity, acting on carbon-nit...	12	2	0.32	0.0395	4.24916	MF
UP_Hr07_gradual	GO:0030695	GTPase regulator activity	171	9	4.58	0.03986	1.34184	MF
UP_Hr07_gradual	GO:0060589	nucleoside-triphosphatase regulator acti...	173	9	4.64	0.04242	1.32633	MF
UP_Hr07_gradual	GO:0007264	small GTPase mediated signal transductio...	302	13	7.75	0.04609	1.09746	BP
UP_Hr07_gradual	GO:0048869	cellular developmental process	129	7	3.31	0.04762	1.38345	BP
UP_Hr07_gradual	GO:0048583	regulation of response to stimulus	215	10	5.52	0.04937	1.18581	BP
UP_Hr08_gradual	GO:0004499	N,N-dimethylaniline monooxygenase activi...	7	3	0.08	5e-05	24.5844	MF
UP_Hr08_gradual	GO:0016709	oxidoreductase activity, acting on paire...	10	3	0.12	0.00017	17.2091	MF
UP_Hr08_gradual	GO:0031227	intrinsic to endoplasmic reticulum membr...	14	3	0.16	0.00045	12.2922	CC
UP_Hr08_gradual	GO:0004497	monooxygenase activity	60	5	0.69	0.0006	4.7803	MF
UP_Hr08_gradual	GO:0050661	NADP binding	18	3	0.21	0.00107	9.56061	MF
UP_Hr08_gradual	GO:0004115	3',5'-cyclic-AMP phosphodiesterase activ...	5	2	0.06	0.00129	22.9455	MF
UP_Hr08_gradual	GO:0006198	cAMP catabolic process	5	2	0.06	0.0013	22.9455	BP
UP_Hr08_gradual	GO:0031300	intrinsic to organelle membrane	21	3	0.24	0.00157	8.19481	CC
UP_Hr08_gradual	GO:0004112	cyclic-nucleotide phosphodiesterase acti...	7	2	0.08	0.00266	16.3896	MF
UP_Hr08_gradual	GO:0004114	3',5'-cyclic-nucleotide phosphodiesteras...	7	2	0.08	0.00266	16.3896	MF
UP_Hr08_gradual	GO:0009214	cyclic nucleotide catabolic process	7	2	0.08	0.0027	16.3896	BP
UP_Hr08_gradual	GO:0043565	sequence-specific DNA binding	90	5	1.04	0.0037	3.18687	MF
UP_Hr08_gradual	GO:0016705	oxidoreductase activity, acting on paire...	29	3	0.33	0.00436	5.93417	MF
UP_Hr08_gradual	GO:0008236	serine-type peptidase activity	35	3	0.4	0.00743	4.91688	MF
UP_Hr08_gradual	GO:0017171	serine hydrolase activity	35	3	0.4	0.00743	4.91688	MF
UP_Hr08_gradual	GO:0050660	flavin adenine dinucleotide binding	40	3	0.46	0.01077	4.30227	MF
UP_Hr08_gradual	GO:0005911	cell-cell junction	1	1	0.01	0.01126	57.3636	CC
UP_Hr08_gradual	GO:0016843	amine-lyase activity	1	1	0.01	0.01154	57.3636	MF
UP_Hr08_gradual	GO:0016844	strictosidine synthase activity	1	1	0.01	0.01154	57.3636	MF
UP_Hr08_gradual	GO:0045294	alpha-catenin binding	1	1	0.01	0.01154	57.3636	MF
UP_Hr08_gradual	GO:0031247	actin rod assembly	1	1	0.01	0.0117	57.3636	BP
UP_Hr08_gradual	GO:0031224	intrinsic to membrane	786	16	8.85	0.01183	1.16771	CC
UP_Hr08_gradual	GO:0005789	endoplasmic reticulum membrane	51	3	0.57	0.01931	3.37433	CC
UP_Hr08_gradual	GO:0044432	endoplasmic reticulum part	52	3	0.59	0.02033	3.30944	CC
UP_Hr08_gradual	GO:0030054	cell junction	2	1	0.02	0.02239	28.6818	CC
UP_Hr08_gradual	GO:0042175	nuclear outer membrane-endoplasmic retic...	54	3	0.61	0.02246	3.18687	CC
UP_Hr08_gradual	GO:0004615	phosphomannomutase activity	2	1	0.02	0.02296	28.6818	MF
UP_Hr08_gradual	GO:0019307	mannose biosynthetic process	2	1	0.02	0.0232	28.6818	BP
UP_Hr08_gradual	GO:0030047	actin modification	2	1	0.02	0.0232	28.6818	BP
UP_Hr08_gradual	GO:0031289	actin phosphorylation	2	1	0.02	0.0232	28.6818	BP
UP_Hr08_gradual	GO:0031154	culmination involved in sorocarp develop...	58	3	0.68	0.0297	2.96708	BP
UP_Hr08_gradual	GO:0001071	nucleic acid binding transcription facto...	103	4	1.19	0.0308	2.22771	MF
UP_Hr08_gradual	GO:0003700	sequence-specific DNA binding transcript...	103	4	1.19	0.0308	2.22771	MF
UP_Hr08_gradual	GO:0004077	biotin-[acetyl-CoA-carboxylase] ligase a...	3	1	0.03	0.03424	19.1212	MF
UP_Hr08_gradual	GO:0018271	biotin-protein ligase activity	3	1	0.03	0.03424	19.1212	MF
UP_Hr08_gradual	GO:0008081	phosphoric diester hydrolase activity	26	2	0.3	0.03576	4.41259	MF
UP_Hr08_gradual	GO:0042626	ATPase activity, coupled to transmembran...	109	4	1.26	0.03681	2.10509	MF
UP_Hr08_gradual	GO:0043492	ATPase activity, coupled to movement of ...	109	4	1.26	0.03681	2.10509	MF
UP_Hr08_gradual	GO:0016820	hydrolase activity, acting on acid anhyd...	112	4	1.29	0.04006	2.0487	MF
UP_Hr08_gradual	GO:0015399	primary active transmembrane transporter...	113	4	1.3	0.04118	2.03057	MF
UP_Hr08_gradual	GO:0015405	P-P-bond-hydrolysis-driven transmembrane...	113	4	1.3	0.04118	2.03057	MF
UP_Hr08_gradual	GO:0010927	cellular component assembly involved in ...	4	1	0.05	0.0458	14.3409	BP
UP_Hr08_gradual	GO:0042244	spore wall assembly	4	1	0.05	0.0458	14.3409	BP
UP_Hr08_gradual	GO:0042546	cell wall biogenesis	4	1	0.05	0.0458	14.3409	BP
UP_Hr08_gradual	GO:0045229	external encapsulating structure organiz...	4	1	0.05	0.0458	14.3409	BP
UP_Hr08_gradual	GO:0070590	spore wall biogenesis	4	1	0.05	0.0458	14.3409	BP
UP_Hr08_gradual	GO:0070726	cell wall assembly	4	1	0.05	0.0458	14.3409	BP
UP_Hr08_gradual	GO:0071555	cell wall organization	4	1	0.05	0.0458	14.3409	BP
UP_Hr08_gradual	GO:0044270	cellular nitrogen compound catabolic pro...	69	3	0.8	0.0461	2.49407	BP
UP_Hr08_gradual	GO:0009154	purine ribonucleotide catabolic process	30	2	0.35	0.0473	3.82424	BP
UP_Hr08_gradual	GO:0009261	ribonucleotide catabolic process	30	2	0.35	0.0473	3.82424	BP
UP_Hr08_gradual	GO:0046700	heterocycle catabolic process	70	3	0.82	0.0477	2.45844	BP
UP_Hr08_rapid	GO:0005094	Rho GDP-dissociation inhibitor activity	2	1	0	0.004	135.214	MF
UP_Hr08_rapid	GO:0030245	cellulose catabolic process	2	1	0	0.0047	135.214	BP
UP_Hr08_rapid	GO:0051275	beta-glucan catabolic process	2	1	0	0.0047	135.214	BP
UP_Hr08_rapid	GO:0005092	GDP-dissociation inhibitor activity	3	1	0.01	0.006	90.1429	MF
UP_Hr08_rapid	GO:0004553	hydrolase activity, hydrolyzing O-glycos...	75	2	0.15	0.0094	7.21143	MF
UP_Hr08_rapid	GO:0000272	polysaccharide catabolic process	4	1	0.01	0.0094	67.6071	BP
UP_Hr08_rapid	GO:0009251	glucan catabolic process	4	1	0.01	0.0094	67.6071	BP
UP_Hr08_rapid	GO:0044247	cellular polysaccharide catabolic proces...	4	1	0.01	0.0094	67.6071	BP
UP_Hr08_rapid	GO:0016798	hydrolase activity, acting on glycosyl b...	84	2	0.17	0.0117	6.43878	MF
UP_Hr08_rapid	GO:0030243	cellulose metabolic process	5	1	0.01	0.0118	54.0857	BP
UP_Hr08_rapid	GO:0051273	beta-glucan metabolic process	5	1	0.01	0.0118	54.0857	BP
UP_Hr08_rapid	GO:0044275	cellular carbohydrate catabolic process	6	1	0.01	0.0141	45.0714	BP
UP_Hr08_rapid	GO:0005975	carbohydrate metabolic process	228	3	0.54	0.0151	3.55827	BP
UP_Hr08_rapid	GO:0006073	cellular glucan metabolic process	12	1	0.03	0.028	22.5357	BP
UP_Hr08_rapid	GO:0044042	glucan metabolic process	12	1	0.03	0.028	22.5357	BP
UP_Hr08_rapid	GO:0044264	cellular polysaccharide metabolic proces...	13	1	0.03	0.0303	20.8022	BP
UP_Hr08_rapid	GO:0005976	polysaccharide metabolic process	18	1	0.04	0.0417	15.0238	BP
UP_Hr09_gradual	GO:0004499	N,N-dimethylaniline monooxygenase activi...	7	3	0.08	4.5e-05	21.6343	MF
UP_Hr09_gradual	GO:0016709	oxidoreductase activity, acting on paire...	10	3	0.11	0.00015	15.144	MF
UP_Hr09_gradual	GO:0031227	intrinsic to endoplasmic reticulum membr...	14	3	0.16	0.00045	10.8171	CC
UP_Hr09_gradual	GO:0050661	NADP binding	18	3	0.2	0.00096	8.41333	MF
UP_Hr09_gradual	GO:0031300	intrinsic to organelle membrane	21	3	0.24	0.00157	7.21143	CC
UP_Hr09_gradual	GO:0016705	oxidoreductase activity, acting on paire...	29	3	0.32	0.00392	5.22207	MF
UP_Hr09_gradual	GO:0004497	monooxygenase activity	60	4	0.67	0.0043	3.36533	MF
UP_Hr09_gradual	GO:0005615	extracellular space	341	10	3.84	0.00442	1.48035	CC
UP_Hr09_gradual	GO:0044421	extracellular region part	341	10	3.84	0.00442	1.48035	CC
UP_Hr09_gradual	GO:0005576	extracellular region	402	11	4.52	0.00477	1.38129	CC
UP_Hr09_gradual	GO:0050660	flavin adenine dinucleotide binding	40	3	0.44	0.00972	3.786	MF
UP_Hr09_gradual	GO:0006687	glycosphingolipid metabolic process	1	1	0.01	0.011	50.48	BP
UP_Hr09_gradual	GO:0009692	ethylene metabolic process	1	1	0.01	0.011	50.48	BP
UP_Hr09_gradual	GO:0009693	ethylene biosynthetic process	1	1	0.01	0.011	50.48	BP
UP_Hr09_gradual	GO:0043449	cellular alkene metabolic process	1	1	0.01	0.011	50.48	BP
UP_Hr09_gradual	GO:0043450	alkene biosynthetic process	1	1	0.01	0.011	50.48	BP
UP_Hr09_gradual	GO:1900673	olefin metabolic process	1	1	0.01	0.011	50.48	BP
UP_Hr09_gradual	GO:1900674	olefin biosynthetic process	1	1	0.01	0.011	50.48	BP
UP_Hr09_gradual	GO:0004451	isocitrate lyase activity	1	1	0.01	0.01112	50.48	MF
UP_Hr09_gradual	GO:0009815	1-aminocyclopropane-1-carboxylate oxidas...	1	1	0.01	0.01112	50.48	MF
UP_Hr09_gradual	GO:0016843	amine-lyase activity	1	1	0.01	0.01112	50.48	MF
UP_Hr09_gradual	GO:0016844	strictosidine synthase activity	1	1	0.01	0.01112	50.48	MF
UP_Hr09_gradual	GO:0045294	alpha-catenin binding	1	1	0.01	0.01112	50.48	MF
UP_Hr09_gradual	GO:0005911	cell-cell junction	1	1	0.01	0.01126	50.48	CC
UP_Hr09_gradual	GO:0005789	endoplasmic reticulum membrane	51	3	0.57	0.01931	2.96941	CC
UP_Hr09_gradual	GO:0044432	endoplasmic reticulum part	52	3	0.59	0.02033	2.91231	CC
UP_Hr09_gradual	GO:0030245	cellulose catabolic process	2	1	0.02	0.022	25.24	BP
UP_Hr09_gradual	GO:0051275	beta-glucan catabolic process	2	1	0.02	0.022	25.24	BP
UP_Hr09_gradual	GO:0005094	Rho GDP-dissociation inhibitor activity	2	1	0.02	0.02211	25.24	MF
UP_Hr09_gradual	GO:0030054	cell junction	2	1	0.02	0.02239	25.24	CC
UP_Hr09_gradual	GO:0042175	nuclear outer membrane-endoplasmic retic...	54	3	0.61	0.02246	2.80444	CC
UP_Hr09_gradual	GO:0004872	receptor activity	109	4	1.21	0.03269	1.85248	MF
UP_Hr09_gradual	GO:0005092	GDP-dissociation inhibitor activity	3	1	0.03	0.03298	16.8267	MF
UP_Hr09_gradual	GO:0015343	siderophore transmembrane transporter ac...	3	1	0.03	0.03298	16.8267	MF
UP_Hr09_gradual	GO:0015603	iron chelate transmembrane transporter a...	3	1	0.03	0.03298	16.8267	MF
UP_Hr09_gradual	GO:0016833	oxo-acid-lyase activity	3	1	0.03	0.03298	16.8267	MF
UP_Hr09_gradual	GO:0042927	siderophore transporter activity	3	1	0.03	0.03298	16.8267	MF
UP_Hr09_gradual	GO:0009237	siderophore metabolic process	3	1	0.03	0.033	16.8267	BP
UP_Hr09_gradual	GO:0019290	siderophore biosynthetic process	3	1	0.03	0.033	16.8267	BP
UP_Hr09_gradual	GO:0006665	sphingolipid metabolic process	26	2	0.29	0.034	3.88308	BP
UP_Hr09_gradual	GO:0005975	carbohydrate metabolic process	228	6	2.55	0.041	1.32842	BP
UP_Hr09_gradual	GO:0016211	ammonia ligase activity	4	1	0.04	0.04374	12.62	MF
UP_Hr09_gradual	GO:0016880	acid-ammonia (or amide) ligase activity	4	1	0.04	0.04374	12.62	MF
UP_Hr09_gradual	GO:0000272	polysaccharide catabolic process	4	1	0.04	0.044	12.62	BP
UP_Hr09_gradual	GO:0009251	glucan catabolic process	4	1	0.04	0.044	12.62	BP
UP_Hr09_gradual	GO:0044247	cellular polysaccharide catabolic proces...	4	1	0.04	0.044	12.62	BP
UP_Hr09_gradual	GO:0046058	cAMP metabolic process	32	2	0.36	0.049	3.155	BP
UP_Hr09_rapid	GO:0006633	fatty acid biosynthetic process	63	2	0.07	0.002	24.0381	BP
UP_Hr09_rapid	GO:0072330	monocarboxylic acid biosynthetic process	63	2	0.07	0.002	24.0381	BP
UP_Hr09_rapid	GO:0006631	fatty acid metabolic process	83	2	0.09	0.0034	18.2458	BP
UP_Hr09_rapid	GO:0032787	monocarboxylic acid metabolic process	98	2	0.11	0.0047	15.4531	BP
UP_Hr09_rapid	GO:0016053	organic acid biosynthetic process	123	2	0.14	0.0073	12.3122	BP
UP_Hr09_rapid	GO:0046394	carboxylic acid biosynthetic process	123	2	0.14	0.0073	12.3122	BP
UP_Hr09_rapid	GO:0008610	lipid biosynthetic process	124	2	0.14	0.0075	12.2129	BP
UP_Hr09_rapid	GO:0044283	small molecule biosynthetic process	142	2	0.16	0.0097	10.6648	BP
UP_Hr09_rapid	GO:0044711	single-organism biosynthetic process	145	2	0.16	0.0101	10.4441	BP
UP_Hr09_rapid	GO:0044255	cellular lipid metabolic process	182	2	0.2	0.0156	8.32088	BP
UP_Hr09_rapid	GO:0016209	antioxidant activity	25	1	0.02	0.025	30.288	MF
UP_Hr09_rapid	GO:0006629	lipid metabolic process	251	2	0.28	0.0287	6.03347	BP
UP_Hr09_rapid	GO:0019752	carboxylic acid metabolic process	274	2	0.3	0.0338	5.52701	BP
UP_Hr09_rapid	GO:0043436	oxoacid metabolic process	275	2	0.3	0.034	5.50691	BP
UP_Hr09_rapid	GO:0006082	organic acid metabolic process	276	2	0.3	0.0342	5.48696	BP
UP_Hr10_gradual	GO:0004497	monooxygenase activity	60	6	0.86	0.00019	4.16044	MF
UP_Hr10_gradual	GO:0004115	3',5'-cyclic-AMP phosphodiesterase activ...	5	2	0.07	0.00196	16.6418	MF
UP_Hr10_gradual	GO:0006198	cAMP catabolic process	5	2	0.08	0.0023	16.6418	BP
UP_Hr10_gradual	GO:0008234	cysteine-type peptidase activity	40	4	0.57	0.00239	4.16044	MF
UP_Hr10_gradual	GO:0005506	iron ion binding	98	6	1.4	0.00264	2.54721	MF
UP_Hr10_gradual	GO:0004112	cyclic-nucleotide phosphodiesterase acti...	7	2	0.1	0.00403	11.887	MF
UP_Hr10_gradual	GO:0004114	3',5'-cyclic-nucleotide phosphodiesteras...	7	2	0.1	0.00403	11.887	MF
UP_Hr10_gradual	GO:0004499	N,N-dimethylaniline monooxygenase activi...	7	2	0.1	0.00403	11.887	MF
UP_Hr10_gradual	GO:0009214	cyclic nucleotide catabolic process	7	2	0.11	0.0047	11.887	BP
UP_Hr10_gradual	GO:0016709	oxidoreductase activity, acting on paire...	10	2	0.14	0.0084	8.32088	MF
UP_Hr10_gradual	GO:0016491	oxidoreductase activity	448	13	6.38	0.01069	1.20727	MF
UP_Hr10_gradual	GO:0004451	isocitrate lyase activity	1	1	0.01	0.01425	41.6044	MF
UP_Hr10_gradual	GO:0009815	1-aminocyclopropane-1-carboxylate oxidas...	1	1	0.01	0.01425	41.6044	MF
UP_Hr10_gradual	GO:0045294	alpha-catenin binding	1	1	0.01	0.01425	41.6044	MF
UP_Hr10_gradual	GO:0005911	cell-cell junction	1	1	0.02	0.015	41.6044	CC
UP_Hr10_gradual	GO:0009279	cell outer membrane	1	1	0.02	0.015	41.6044	CC
UP_Hr10_gradual	GO:0030313	cell envelope	1	1	0.02	0.015	41.6044	CC
UP_Hr10_gradual	GO:0044462	external encapsulating structure part	1	1	0.02	0.015	41.6044	CC
UP_Hr10_gradual	GO:0006687	glycosphingolipid metabolic process	1	1	0.02	0.0154	41.6044	BP
UP_Hr10_gradual	GO:0009692	ethylene metabolic process	1	1	0.02	0.0154	41.6044	BP
UP_Hr10_gradual	GO:0009693	ethylene biosynthetic process	1	1	0.02	0.0154	41.6044	BP
UP_Hr10_gradual	GO:0043449	cellular alkene metabolic process	1	1	0.02	0.0154	41.6044	BP
UP_Hr10_gradual	GO:0043450	alkene biosynthetic process	1	1	0.02	0.0154	41.6044	BP
UP_Hr10_gradual	GO:1900673	olefin metabolic process	1	1	0.02	0.0154	41.6044	BP
UP_Hr10_gradual	GO:1900674	olefin biosynthetic process	1	1	0.02	0.0154	41.6044	BP
UP_Hr10_gradual	GO:0020037	heme binding	70	4	1	0.01738	2.37739	MF
UP_Hr10_gradual	GO:0031227	intrinsic to endoplasmic reticulum membr...	14	2	0.21	0.018	5.94349	CC
UP_Hr10_gradual	GO:0046906	tetrapyrrole binding	72	4	1.03	0.01908	2.31136	MF
UP_Hr10_gradual	GO:0004553	hydrolase activity, hydrolyzing O-glycos...	75	4	1.07	0.02183	2.2189	MF
UP_Hr10_gradual	GO:0050661	NADP binding	18	2	0.26	0.02652	4.62271	MF
UP_Hr10_gradual	GO:0005094	Rho GDP-dissociation inhibitor activity	2	1	0.03	0.0283	20.8022	MF
UP_Hr10_gradual	GO:0015228	coenzyme A transmembrane transporter act...	2	1	0.03	0.0283	20.8022	MF
UP_Hr10_gradual	GO:0071077	adenosine 3',5'-bisphosphate transmembra...	2	1	0.03	0.0283	20.8022	MF
UP_Hr10_gradual	GO:0030054	cell junction	2	1	0.03	0.03	20.8022	CC
UP_Hr10_gradual	GO:0002376	immune system process	2	1	0.03	0.0306	20.8022	BP
UP_Hr10_gradual	GO:0006955	immune response	2	1	0.03	0.0306	20.8022	BP
UP_Hr10_gradual	GO:0015880	coenzyme A transport	2	1	0.03	0.0306	20.8022	BP
UP_Hr10_gradual	GO:0030245	cellulose catabolic process	2	1	0.03	0.0306	20.8022	BP
UP_Hr10_gradual	GO:0051182	coenzyme transport	2	1	0.03	0.0306	20.8022	BP
UP_Hr10_gradual	GO:0051275	beta-glucan catabolic process	2	1	0.03	0.0306	20.8022	BP
UP_Hr10_gradual	GO:0070265	necrotic cell death	2	1	0.03	0.0306	20.8022	BP
UP_Hr10_gradual	GO:0016798	hydrolase activity, acting on glycosyl b...	84	4	1.2	0.03148	1.98116	MF
UP_Hr10_gradual	GO:0031300	intrinsic to organelle membrane	21	2	0.32	0.039	3.96232	CC
UP_Hr10_gradual	GO:0003924	GTPase activity	53	3	0.76	0.03938	2.35497	MF
UP_Hr10_gradual	GO:0005092	GDP-dissociation inhibitor activity	3	1	0.04	0.04215	13.8681	MF
UP_Hr10_gradual	GO:0015343	siderophore transmembrane transporter ac...	3	1	0.04	0.04215	13.8681	MF
UP_Hr10_gradual	GO:0015603	iron chelate transmembrane transporter a...	3	1	0.04	0.04215	13.8681	MF
UP_Hr10_gradual	GO:0016833	oxo-acid-lyase activity	3	1	0.04	0.04215	13.8681	MF
UP_Hr10_gradual	GO:0042927	siderophore transporter activity	3	1	0.04	0.04215	13.8681	MF
UP_Hr10_gradual	GO:0051185	coenzyme transporter activity	3	1	0.04	0.04215	13.8681	MF
UP_Hr10_gradual	GO:0009237	siderophore metabolic process	3	1	0.05	0.0456	13.8681	BP
UP_Hr10_gradual	GO:0019290	siderophore biosynthetic process	3	1	0.05	0.0456	13.8681	BP
UP_Hr10_gradual	GO:0016209	antioxidant activity	25	2	0.36	0.04877	3.32835	MF
UP_Hr10_rapid	GO:0005198	structural molecule activity	178	1	0.03	0.025	21.2697	MF
UP_Hr11_gradual	GO:0004497	monooxygenase activity	60	5	0.76	0.00092	4.35172	MF
UP_Hr11_gradual	GO:0020037	heme binding	70	5	0.89	0.00186	3.73005	MF
UP_Hr11_gradual	GO:0046906	tetrapyrrole binding	72	5	0.91	0.0021	3.62644	MF
UP_Hr11_gradual	GO:0003878	ATP citrate synthase activity	1	1	0.01	0.01268	52.2207	MF
UP_Hr11_gradual	GO:0009784	transmembrane receptor histidine kinase ...	1	1	0.01	0.01268	52.2207	MF
UP_Hr11_gradual	GO:0019199	transmembrane receptor protein kinase ac...	1	1	0.01	0.01268	52.2207	MF
UP_Hr11_gradual	GO:0004553	hydrolase activity, hydrolyzing O-glycos...	75	4	0.95	0.01483	2.7851	MF
UP_Hr11_gradual	GO:0016798	hydrolase activity, acting on glycosyl b...	84	4	1.07	0.02162	2.4867	MF
UP_Hr11_gradual	GO:0016459	myosin complex	18	2	0.24	0.023	5.8023	CC
UP_Hr11_gradual	GO:0004030	aldehyde dehydrogenase [NAD(P)+] activit...	2	1	0.03	0.02521	26.1103	MF
UP_Hr11_gradual	GO:0005044	scavenger receptor activity	2	1	0.03	0.02521	26.1103	MF
UP_Hr11_gradual	GO:0038024	cargo receptor activity	2	1	0.03	0.02521	26.1103	MF
UP_Hr11_gradual	GO:0016491	oxidoreductase activity	448	11	5.68	0.02547	1.2822	MF
UP_Hr11_gradual	GO:0030245	cellulose catabolic process	2	1	0.03	0.028	26.1103	BP
UP_Hr11_gradual	GO:0051275	beta-glucan catabolic process	2	1	0.03	0.028	26.1103	BP
UP_Hr11_gradual	GO:0051344	negative regulation of cyclic-nucleotide...	2	1	0.03	0.028	26.1103	BP
UP_Hr11_gradual	GO:0051346	negative regulation of hydrolase activit...	2	1	0.03	0.028	26.1103	BP
UP_Hr11_gradual	GO:0070265	necrotic cell death	2	1	0.03	0.028	26.1103	BP
UP_Hr11_gradual	GO:0019932	second-messenger-mediated signaling	21	2	0.29	0.034	4.9734	BP
UP_Hr11_gradual	GO:0005506	iron ion binding	98	4	1.24	0.03546	2.13146	MF
UP_Hr11_gradual	GO:0008474	palmitoyl-(protein) hydrolase activity	3	1	0.04	0.03758	17.4069	MF
UP_Hr11_gradual	GO:0016209	antioxidant activity	25	2	0.32	0.03951	4.17766	MF
UP_Hr11_gradual	GO:0015669	gas transport	3	1	0.04	0.041	17.4069	BP
UP_Hr11_gradual	GO:0015671	oxygen transport	3	1	0.04	0.041	17.4069	BP
UP_Hr11_gradual	GO:0051342	regulation of cyclic-nucleotide phosphod...	3	1	0.04	0.041	17.4069	BP
UP_Hr11_gradual	GO:0015171	amino acid transmembrane transporter act...	4	1	0.05	0.04979	13.0552	MF
UP_Hr11_gradual	GO:0016211	ammonia ligase activity	4	1	0.05	0.04979	13.0552	MF
UP_Hr11_gradual	GO:0016880	acid-ammonia (or amide) ligase activity	4	1	0.05	0.04979	13.0552	MF
UP_Hr12_gradual	GO:0016209	antioxidant activity	25	4	0.42	0.00076	6.6567	MF
UP_Hr12_gradual	GO:0004601	peroxidase activity	5	2	0.08	0.00276	16.6418	MF
UP_Hr12_gradual	GO:0016684	oxidoreductase activity, acting on perox...	5	2	0.08	0.00276	16.6418	MF
UP_Hr12_gradual	GO:0019012	virion	10	2	0.19	0.014	8.32088	CC
UP_Hr12_gradual	GO:0019028	viral capsid	10	2	0.19	0.014	8.32088	CC
UP_Hr12_gradual	GO:0044423	virion part	10	2	0.19	0.014	8.32088	CC
UP_Hr12_gradual	GO:0003878	ATP citrate synthase activity	1	1	0.02	0.01696	41.6044	MF
UP_Hr12_gradual	GO:0004451	isocitrate lyase activity	1	1	0.02	0.01696	41.6044	MF
UP_Hr12_gradual	GO:0016759	cellulose synthase activity	1	1	0.02	0.01696	41.6044	MF
UP_Hr12_gradual	GO:0016760	cellulose synthase (UDP-forming) activit...	1	1	0.02	0.01696	41.6044	MF
UP_Hr12_gradual	GO:0004096	catalase activity	2	1	0.03	0.03363	20.8022	MF
UP_Hr12_gradual	GO:0004351	glutamate decarboxylase activity	2	1	0.03	0.03363	20.8022	MF
UP_Hr12_gradual	GO:0004634	phosphopyruvate hydratase activity	2	1	0.03	0.03363	20.8022	MF
UP_Hr12_gradual	GO:0072593	reactive oxygen species metabolic proces...	16	2	0.29	0.034	5.20055	BP
UP_Hr12_gradual	GO:0000012	single strand break repair	2	1	0.04	0.036	20.8022	BP
UP_Hr12_gradual	GO:0000302	response to reactive oxygen species	2	1	0.04	0.036	20.8022	BP
UP_Hr12_gradual	GO:0002376	immune system process	2	1	0.04	0.036	20.8022	BP
UP_Hr12_gradual	GO:0006955	immune response	2	1	0.04	0.036	20.8022	BP
UP_Hr12_gradual	GO:0007076	mitotic chromosome condensation	2	1	0.04	0.036	20.8022	BP
UP_Hr12_gradual	GO:0010035	response to inorganic substance	2	1	0.04	0.036	20.8022	BP
UP_Hr12_gradual	GO:0034599	cellular response to oxidative stress	2	1	0.04	0.036	20.8022	BP
UP_Hr12_gradual	GO:0034614	cellular response to reactive oxygen spe...	2	1	0.04	0.036	20.8022	BP
UP_Hr12_gradual	GO:0042542	response to hydrogen peroxide	2	1	0.04	0.036	20.8022	BP
UP_Hr12_gradual	GO:0042743	hydrogen peroxide metabolic process	2	1	0.04	0.036	20.8022	BP
UP_Hr12_gradual	GO:0042744	hydrogen peroxide catabolic process	2	1	0.04	0.036	20.8022	BP
UP_Hr12_gradual	GO:0070301	cellular response to hydrogen peroxide	2	1	0.04	0.036	20.8022	BP
UP_Hr12_gradual	GO:1901701	cellular response to oxygen-containing c...	2	1	0.04	0.036	20.8022	BP
UP_Hr12_gradual	GO:0000015	phosphopyruvate hydratase complex	2	1	0.04	0.037	20.8022	CC
UP_Hr12_gradual	GO:0007059	chromosome segregation	18	2	0.33	0.042	4.62271	BP
UP_Hr12_rapid	GO:0006261	DNA-dependent DNA replication	30	17	0.96	1.6e-18	12.8467	BP
UP_Hr12_rapid	GO:0005694	chromosome	90	22	3.02	8.5e-14	5.54172	CC
UP_Hr12_rapid	GO:0006270	DNA replication initiation	16	11	0.51	1e-13	15.5861	BP
UP_Hr12_rapid	GO:0005657	replication fork	12	9	0.4	9.2e-12	17.003	CC
UP_Hr12_rapid	GO:0044427	chromosomal part	76	18	2.55	3.1e-11	5.36937	CC
UP_Hr12_rapid	GO:0006271	DNA strand elongation involved in DNA re...	10	8	0.32	4.1e-11	18.1365	BP
UP_Hr12_rapid	GO:0022616	DNA strand elongation	10	8	0.32	4.1e-11	18.1365	BP
UP_Hr12_rapid	GO:0006259	DNA metabolic process	328	35	10.49	1.5e-10	2.41913	BP
UP_Hr12_rapid	GO:0000228	nuclear chromosome	27	11	0.91	3.8e-10	9.23619	CC
UP_Hr12_rapid	GO:0006260	DNA replication	169	24	5.4	5.1e-10	3.2195	BP
UP_Hr12_rapid	GO:0000278	mitotic cell cycle	45	13	1.44	7.4e-10	6.5493	BP
UP_Hr12_rapid	GO:0044454	nuclear chromosome part	23	10	0.77	1.1e-09	9.85681	CC
UP_Hr12_rapid	GO:0030894	replisome	7	6	0.24	9.1e-09	19.432	CC
UP_Hr12_rapid	GO:0042555	MCM complex	7	6	0.24	9.1e-09	19.432	CC
UP_Hr12_rapid	GO:0043596	nuclear replication fork	7	6	0.24	9.1e-09	19.432	CC
UP_Hr12_rapid	GO:0043601	nuclear replisome	7	6	0.24	9.1e-09	19.432	CC
UP_Hr12_rapid	GO:0006298	mismatch repair	16	8	0.51	9.8e-09	11.3353	BP
UP_Hr12_rapid	GO:0006272	leading strand elongation	8	6	0.26	2.6e-08	17.003	BP
UP_Hr12_rapid	GO:0000793	condensed chromosome	12	7	0.4	3e-08	13.2246	CC
UP_Hr12_rapid	GO:0000280	nuclear division	32	10	1.02	3.1e-08	7.08458	BP
UP_Hr12_rapid	GO:0007017	microtubule-based process	32	10	1.02	3.1e-08	7.08458	BP
UP_Hr12_rapid	GO:0006273	lagging strand elongation	5	5	0.16	3.2e-08	22.6707	BP
UP_Hr12_rapid	GO:0007049	cell cycle	178	22	5.69	3.9e-08	2.80199	BP
UP_Hr12_rapid	GO:0048285	organelle fission	33	10	1.06	4.4e-08	6.8699	BP
UP_Hr12_rapid	GO:0008094	DNA-dependent ATPase activity	38	10	1.13	1e-07	5.96596	MF
UP_Hr12_rapid	GO:0000226	microtubule cytoskeleton organization	15	7	0.48	1.6e-07	10.5796	BP
UP_Hr12_rapid	GO:0003777	microtubule motor activity	16	7	0.48	1.7e-07	9.91841	MF
UP_Hr12_rapid	GO:0043234	protein complex	652	47	21.9	1.9e-07	1.63423	CC
UP_Hr12_rapid	GO:0007051	spindle organization	6	5	0.19	1.9e-07	18.8922	BP
UP_Hr12_rapid	GO:0005875	microtubule associated complex	21	8	0.71	2e-07	8.63644	CC
UP_Hr12_rapid	GO:0007067	mitosis	30	9	0.96	2.3e-07	6.8012	BP
UP_Hr12_rapid	GO:0005819	spindle	10	6	0.34	2.5e-07	13.6024	CC
UP_Hr12_rapid	GO:0003887	DNA-directed DNA polymerase activity	18	7	0.54	4.5e-07	8.81637	MF
UP_Hr12_rapid	GO:0006281	DNA repair	97	14	3.1	2e-06	3.27205	BP
UP_Hr12_rapid	GO:0000922	spindle pole	9	5	0.3	4.6e-06	12.5948	CC
UP_Hr12_rapid	GO:0006974	response to DNA damage stimulus	119	15	3.8	4.9e-06	2.85765	BP
UP_Hr12_rapid	GO:0007052	mitotic spindle organization	5	4	0.16	4.9e-06	18.1365	BP
UP_Hr12_rapid	GO:0022402	cell cycle process	135	16	4.32	5.3e-06	2.68689	BP
UP_Hr12_rapid	GO:0003677	DNA binding	378	28	11.26	6.2e-06	1.67931	MF
UP_Hr12_rapid	GO:0007018	microtubule-based movement	18	6	0.58	1.3e-05	7.55689	BP
UP_Hr12_rapid	GO:0033554	cellular response to stress	134	15	4.28	2.1e-05	2.53776	BP
UP_Hr12_rapid	GO:0032993	protein-DNA complex	27	7	0.91	2.2e-05	5.87758	CC
UP_Hr12_rapid	GO:0003896	DNA primase activity	3	3	0.09	2.6e-05	22.6707	MF
UP_Hr12_rapid	GO:0030983	mismatched DNA binding	3	3	0.09	2.6e-05	22.6707	MF
UP_Hr12_rapid	GO:0015630	microtubule cytoskeleton	131	15	4.4	2.8e-05	2.59588	CC
UP_Hr12_rapid	GO:0003774	motor activity	32	7	0.95	3.4e-05	4.95921	MF
UP_Hr12_rapid	GO:0005658	alpha DNA polymerase:primase complex	3	3	0.1	3.7e-05	22.6707	CC
UP_Hr12_rapid	GO:0032300	mismatch repair complex	3	3	0.1	3.7e-05	22.6707	CC
UP_Hr12_rapid	GO:0051726	regulation of cell cycle	54	9	1.73	4.5e-05	3.77844	BP
UP_Hr12_rapid	GO:0043228	non-membrane-bounded organelle	492	33	16.53	7.9e-05	1.52059	CC
UP_Hr12_rapid	GO:0043232	intracellular non-membrane-bounded organ...	492	33	16.53	7.9e-05	1.52059	CC
UP_Hr12_rapid	GO:0016462	pyrophosphatase activity	397	26	11.82	0.00011	1.48473	MF
UP_Hr12_rapid	GO:0016818	hydrolase activity, acting on acid anhyd...	397	26	11.82	0.00011	1.48473	MF
UP_Hr12_rapid	GO:0032559	adenyl ribonucleotide binding	766	41	22.82	0.00012	1.21344	MF
UP_Hr12_rapid	GO:0030554	adenyl nucleotide binding	769	41	22.9	0.00013	1.20871	MF
UP_Hr12_rapid	GO:0016817	hydrolase activity, acting on acid anhyd...	400	26	11.91	0.00013	1.47359	MF
UP_Hr12_rapid	GO:0051231	spindle elongation	4	3	0.13	0.00013	17.003	BP
UP_Hr12_rapid	GO:0031391	Elg1 RFC-like complex	4	3	0.13	0.00015	17.003	CC
UP_Hr12_rapid	GO:0005524	ATP binding	754	40	22.46	0.00018	1.20269	MF
UP_Hr12_rapid	GO:0032991	macromolecular complex	888	49	29.83	0.00019	1.25097	CC
UP_Hr12_rapid	GO:0007059	chromosome segregation	18	5	0.58	0.00019	6.29741	BP
UP_Hr12_rapid	GO:0017111	nucleoside-triphosphatase activity	390	25	11.62	0.00022	1.45325	MF
UP_Hr12_rapid	GO:0005201	extracellular matrix structural constitu...	5	3	0.15	0.00025	13.6024	MF
UP_Hr12_rapid	GO:0005813	centrosome	111	12	3.73	0.00031	2.45088	CC
UP_Hr12_rapid	GO:0046982	protein heterodimerization activity	12	4	0.36	0.00031	7.55689	MF
UP_Hr12_rapid	GO:0000070	mitotic sister chromatid segregation	5	3	0.16	0.00031	13.6024	BP
UP_Hr12_rapid	GO:0000819	sister chromatid segregation	5	3	0.16	0.00031	13.6024	BP
UP_Hr12_rapid	GO:0030198	extracellular matrix organization	5	3	0.16	0.00031	13.6024	BP
UP_Hr12_rapid	GO:0043062	extracellular structure organization	5	3	0.16	0.00031	13.6024	BP
UP_Hr12_rapid	GO:0005663	DNA replication factor C complex	5	3	0.17	0.00036	13.6024	CC
UP_Hr12_rapid	GO:0031012	extracellular matrix	5	3	0.17	0.00036	13.6024	CC
UP_Hr12_rapid	GO:0031389	Rad17 RFC-like complex	5	3	0.17	0.00036	13.6024	CC
UP_Hr12_rapid	GO:0042575	DNA polymerase complex	5	3	0.17	0.00036	13.6024	CC
UP_Hr12_rapid	GO:0005815	microtubule organizing center	113	12	3.8	0.00037	2.4075	CC
UP_Hr12_rapid	GO:0000775	chromosome, centromeric region	12	4	0.4	0.00049	7.55689	CC
UP_Hr12_rapid	GO:0003689	DNA clamp loader activity	6	3	0.18	0.00049	11.3353	MF
UP_Hr12_rapid	GO:0033170	protein-DNA loading ATPase activity	6	3	0.18	0.00049	11.3353	MF
UP_Hr12_rapid	GO:0004339	glucan 1,4-alpha-glucosidase activity	2	2	0.06	0.00088	22.6707	MF
UP_Hr12_rapid	GO:0006269	DNA replication, synthesis of RNA primer	2	2	0.06	0.00102	22.6707	BP
UP_Hr12_rapid	GO:0007062	sister chromatid cohesion	2	2	0.06	0.00102	22.6707	BP
UP_Hr12_rapid	GO:0007064	mitotic sister chromatid cohesion	2	2	0.06	0.00102	22.6707	BP
UP_Hr12_rapid	GO:0005634	nucleus	807	43	27.11	0.00111	1.20798	CC
UP_Hr12_rapid	GO:0000777	condensed chromosome kinetochore	2	2	0.07	0.00112	22.6707	CC
UP_Hr12_rapid	GO:0000778	condensed nuclear chromosome kinetochore	2	2	0.07	0.00112	22.6707	CC
UP_Hr12_rapid	GO:0000779	condensed chromosome, centromeric region	2	2	0.07	0.00112	22.6707	CC
UP_Hr12_rapid	GO:0000780	condensed nuclear chromosome, centromeri...	2	2	0.07	0.00112	22.6707	CC
UP_Hr12_rapid	GO:0008278	cohesin complex	2	2	0.07	0.00112	22.6707	CC
UP_Hr12_rapid	GO:0032133	chromosome passenger complex	2	2	0.07	0.00112	22.6707	CC
UP_Hr12_rapid	GO:0032301	MutSalpha complex	2	2	0.07	0.00112	22.6707	CC
UP_Hr12_rapid	GO:0032302	MutSbeta complex	2	2	0.07	0.00112	22.6707	CC
UP_Hr12_rapid	GO:0051233	spindle midzone	2	2	0.07	0.00112	22.6707	CC
UP_Hr12_rapid	GO:0000776	kinetochore	7	3	0.24	0.00118	9.716	CC
UP_Hr12_rapid	GO:0003690	double-stranded DNA binding	8	3	0.24	0.00131	8.5015	MF
UP_Hr12_rapid	GO:0016887	ATPase activity	238	16	7.09	0.00189	1.52408	MF
UP_Hr12_rapid	GO:0090304	nucleic acid metabolic process	874	43	27.94	0.00211	1.11538	BP
UP_Hr12_rapid	GO:0044446	intracellular organelle part	785	41	26.37	0.00218	1.18407	CC
UP_Hr12_rapid	GO:0044430	cytoskeletal part	195	15	6.55	0.0022	1.7439	CC
UP_Hr12_rapid	GO:0044422	organelle part	788	41	26.47	0.00235	1.17956	CC
UP_Hr12_rapid	GO:0016043	cellular component organization	431	25	13.78	0.00253	1.315	BP
UP_Hr12_rapid	GO:0006996	organelle organization	316	20	10.1	0.00255	1.43485	BP
UP_Hr12_rapid	GO:0044428	nuclear part	302	20	10.15	0.00263	1.50137	CC
UP_Hr12_rapid	GO:0000022	mitotic spindle elongation	3	2	0.1	0.00299	15.1138	BP
UP_Hr12_rapid	GO:0043625	delta DNA polymerase complex	3	2	0.1	0.00329	15.1138	CC
UP_Hr12_rapid	GO:0051276	chromosome organization	81	8	2.59	0.00414	2.23908	BP
UP_Hr12_rapid	GO:0003684	damaged DNA binding	12	3	0.36	0.0047	5.66766	MF
UP_Hr12_rapid	GO:0043566	structure-specific DNA binding	12	3	0.36	0.0047	5.66766	MF
UP_Hr12_rapid	GO:0010564	regulation of cell cycle process	22	4	0.7	0.00472	4.12194	BP
UP_Hr12_rapid	GO:0009219	pyrimidine deoxyribonucleotide metabolic...	4	2	0.13	0.00585	11.3353	BP
UP_Hr12_rapid	GO:0030261	chromosome condensation	4	2	0.13	0.00585	11.3353	BP
UP_Hr12_rapid	GO:0032154	cleavage furrow	4	2	0.13	0.00644	11.3353	CC
UP_Hr12_rapid	GO:0015926	glucosidase activity	5	2	0.15	0.00832	9.06826	MF
UP_Hr12_rapid	GO:0009262	deoxyribonucleotide metabolic process	5	2	0.16	0.00955	9.06826	BP
UP_Hr12_rapid	GO:0009394	2'-deoxyribonucleotide metabolic process	5	2	0.16	0.00955	9.06826	BP
UP_Hr12_rapid	GO:0019692	deoxyribose phosphate metabolic process	5	2	0.16	0.00955	9.06826	BP
UP_Hr12_rapid	GO:0046983	protein dimerization activity	62	6	1.85	0.00997	2.19393	MF
UP_Hr12_rapid	GO:0006139	nucleobase-containing compound metabolic...	1042	46	33.32	0.01162	1.00082	BP
UP_Hr12_rapid	GO:0032555	purine ribonucleotide binding	977	41	29.1	0.01291	0.951379	MF
UP_Hr12_rapid	GO:0032553	ribonucleotide binding	983	41	29.28	0.01424	0.945572	MF
UP_Hr12_rapid	GO:0044763	single-organism cellular process	1335	56	42.68	0.01432	0.950979	BP
UP_Hr12_rapid	GO:0071840	cellular component organization or bioge...	497	25	15.89	0.01506	1.14038	BP
UP_Hr12_rapid	GO:0000794	condensed nuclear chromosome	6	2	0.2	0.01541	7.55689	CC
UP_Hr12_rapid	GO:0006606	protein import into nucleus	17	3	0.54	0.01573	4.0007	BP
UP_Hr12_rapid	GO:0044744	protein targeting to nucleus	17	3	0.54	0.01573	4.0007	BP
UP_Hr12_rapid	GO:0051170	nuclear import	17	3	0.54	0.01573	4.0007	BP
UP_Hr12_rapid	GO:0017076	purine nucleotide binding	991	41	29.52	0.01618	0.937938	MF
UP_Hr12_rapid	GO:0071103	DNA conformation change	31	4	0.99	0.01623	2.92525	BP
UP_Hr12_rapid	GO:0035639	purine ribonucleoside triphosphate bindi...	965	40	28.74	0.01704	0.939716	MF
UP_Hr12_rapid	GO:0006725	cellular aromatic compound metabolic pro...	1095	47	35.01	0.01751	0.973079	BP
UP_Hr12_rapid	GO:0001882	nucleoside binding	969	40	28.86	0.01815	0.935837	MF
UP_Hr12_rapid	GO:0001883	purine nucleoside binding	969	40	28.86	0.01815	0.935837	MF
UP_Hr12_rapid	GO:0032549	ribonucleoside binding	969	40	28.86	0.01815	0.935837	MF
UP_Hr12_rapid	GO:0032550	purine ribonucleoside binding	969	40	28.86	0.01815	0.935837	MF
UP_Hr12_rapid	GO:0034504	protein localization to nucleus	18	3	0.58	0.01844	3.77844	BP
UP_Hr12_rapid	GO:0034641	cellular nitrogen compound metabolic pro...	1105	47	35.33	0.02041	0.964272	BP
UP_Hr12_rapid	GO:0005856	cytoskeleton	253	15	8.5	0.02251	1.34411	CC
UP_Hr12_rapid	GO:0046483	heterocycle metabolic process	1089	46	34.82	0.02444	0.957622	BP
UP_Hr12_rapid	GO:0048610	cellular process involved in reproductio...	20	3	0.64	0.02458	3.4006	BP
UP_Hr12_rapid	GO:0000166	nucleotide binding	1169	46	34.82	0.02492	0.892088	MF
UP_Hr12_rapid	GO:1901265	nucleoside phosphate binding	1169	46	34.82	0.02492	0.892088	MF
UP_Hr12_rapid	GO:0042623	ATPase activity, coupled	213	12	6.34	0.02498	1.27722	MF
UP_Hr12_rapid	GO:0042181	ketone biosynthetic process	8	2	0.26	0.02509	5.66766	BP
UP_Hr12_rapid	GO:1901360	organic cyclic compound metabolic proces...	1120	47	35.81	0.02549	0.951358	BP
UP_Hr12_rapid	GO:0000152	nuclear ubiquitin ligase complex	8	2	0.27	0.02751	5.66766	CC
UP_Hr12_rapid	GO:0005680	anaphase-promoting complex	8	2	0.27	0.02751	5.66766	CC
UP_Hr12_rapid	GO:0032153	cell division site	8	2	0.27	0.02751	5.66766	CC
UP_Hr12_rapid	GO:0032155	cell division site part	8	2	0.27	0.02751	5.66766	CC
UP_Hr12_rapid	GO:0005522	profilin binding	9	2	0.27	0.02769	5.03792	MF
UP_Hr12_rapid	GO:0005874	microtubule	20	3	0.67	0.02793	3.4006	CC
UP_Hr12_rapid	GO:0036094	small molecule binding	1181	46	35.18	0.02929	0.883023	MF
UP_Hr12_rapid	GO:0031981	nuclear lumen	172	11	5.78	0.02951	1.44987	CC
UP_Hr12_rapid	GO:0000700	mismatch base pair DNA N-glycosylase act...	1	1	0.03	0.02978	22.6707	MF
UP_Hr12_rapid	GO:0000701	purine-specific mismatch base pair DNA N...	1	1	0.03	0.02978	22.6707	MF
UP_Hr12_rapid	GO:0002094	polyprenyltransferase activity	1	1	0.03	0.02978	22.6707	MF
UP_Hr12_rapid	GO:0004170	dUTP diphosphatase activity	1	1	0.03	0.02978	22.6707	MF
UP_Hr12_rapid	GO:0008240	tripeptidyl-peptidase activity	1	1	0.03	0.02978	22.6707	MF
UP_Hr12_rapid	GO:0008262	importin-alpha export receptor activity	1	1	0.03	0.02978	22.6707	MF
UP_Hr12_rapid	GO:0008412	4-hydroxybenzoate octaprenyltransferase ...	1	1	0.03	0.02978	22.6707	MF
UP_Hr12_rapid	GO:0030332	cyclin binding	1	1	0.03	0.02978	22.6707	MF
UP_Hr12_rapid	GO:0032135	DNA insertion or deletion binding	1	1	0.03	0.02978	22.6707	MF
UP_Hr12_rapid	GO:0042083	5,10-methylenetetrahydrofolate-dependent...	1	1	0.03	0.02978	22.6707	MF
UP_Hr12_rapid	GO:0043515	kinetochore binding	1	1	0.03	0.02978	22.6707	MF
UP_Hr12_rapid	GO:0047547	2-methylcitrate dehydratase activity	1	1	0.03	0.02978	22.6707	MF
UP_Hr12_rapid	GO:0048256	flap endonuclease activity	1	1	0.03	0.02978	22.6707	MF
UP_Hr12_rapid	GO:0050797	thymidylate synthase (FAD) activity	1	1	0.03	0.02978	22.6707	MF
UP_Hr12_rapid	GO:0000059	protein import into nucleus, docking	9	2	0.29	0.03158	5.03792	BP
UP_Hr12_rapid	GO:0022403	cell cycle phase	9	2	0.29	0.03158	5.03792	BP
UP_Hr12_rapid	GO:0005643	nuclear pore	21	3	0.71	0.0318	3.23867	CC
UP_Hr12_rapid	GO:0046930	pore complex	21	3	0.71	0.0318	3.23867	CC
UP_Hr12_rapid	GO:0000089	mitotic metaphase	1	1	0.03	0.03197	22.6707	BP
UP_Hr12_rapid	GO:0000731	DNA synthesis involved in DNA repair	1	1	0.03	0.03197	22.6707	BP
UP_Hr12_rapid	GO:0000735	removal of nonhomologous ends	1	1	0.03	0.03197	22.6707	BP
UP_Hr12_rapid	GO:0000737	DNA catabolic process, endonucleolytic	1	1	0.03	0.03197	22.6707	BP
UP_Hr12_rapid	GO:0000741	karyogamy	1	1	0.03	0.03197	22.6707	BP
UP_Hr12_rapid	GO:0006231	dTMP biosynthetic process	1	1	0.03	0.03197	22.6707	BP
UP_Hr12_rapid	GO:0006297	nucleotide-excision repair, DNA gap fill...	1	1	0.03	0.03197	22.6707	BP
UP_Hr12_rapid	GO:0006312	mitotic recombination	1	1	0.03	0.03197	22.6707	BP
UP_Hr12_rapid	GO:0007019	microtubule depolymerization	1	1	0.03	0.03197	22.6707	BP
UP_Hr12_rapid	GO:0007026	negative regulation of microtubule depol...	1	1	0.03	0.03197	22.6707	BP
UP_Hr12_rapid	GO:0007530	sex determination	1	1	0.03	0.03197	22.6707	BP
UP_Hr12_rapid	GO:0007531	mating type determination	1	1	0.03	0.03197	22.6707	BP
UP_Hr12_rapid	GO:0007533	mating type switching	1	1	0.03	0.03197	22.6707	BP
UP_Hr12_rapid	GO:0007534	gene conversion at mating-type locus	1	1	0.03	0.03197	22.6707	BP
UP_Hr12_rapid	GO:0009129	pyrimidine nucleoside monophosphate meta...	1	1	0.03	0.03197	22.6707	BP
UP_Hr12_rapid	GO:0009130	pyrimidine nucleoside monophosphate bios...	1	1	0.03	0.03197	22.6707	BP
UP_Hr12_rapid	GO:0009149	pyrimidine nucleoside triphosphate catab...	1	1	0.03	0.03197	22.6707	BP
UP_Hr12_rapid	GO:0009157	deoxyribonucleoside monophosphate biosyn...	1	1	0.03	0.03197	22.6707	BP
UP_Hr12_rapid	GO:0009162	deoxyribonucleoside monophosphate metabo...	1	1	0.03	0.03197	22.6707	BP
UP_Hr12_rapid	GO:0009176	pyrimidine deoxyribonucleoside monophosp...	1	1	0.03	0.03197	22.6707	BP
UP_Hr12_rapid	GO:0009177	pyrimidine deoxyribonucleoside monophosp...	1	1	0.03	0.03197	22.6707	BP
UP_Hr12_rapid	GO:0009213	pyrimidine deoxyribonucleoside triphosph...	1	1	0.03	0.03197	22.6707	BP
UP_Hr12_rapid	GO:0015969	guanosine tetraphosphate metabolic proce...	1	1	0.03	0.03197	22.6707	BP
UP_Hr12_rapid	GO:0019543	propionate catabolic process	1	1	0.03	0.03197	22.6707	BP
UP_Hr12_rapid	GO:0019626	short-chain fatty acid catabolic process	1	1	0.03	0.03197	22.6707	BP
UP_Hr12_rapid	GO:0019629	propionate catabolic process, 2-methylci...	1	1	0.03	0.03197	22.6707	BP
UP_Hr12_rapid	GO:0022413	reproductive process in single-celled or...	1	1	0.03	0.03197	22.6707	BP
UP_Hr12_rapid	GO:0030472	mitotic spindle organization in nucleus	1	1	0.03	0.03197	22.6707	BP
UP_Hr12_rapid	GO:0030951	establishment or maintenance of microtub...	1	1	0.03	0.03197	22.6707	BP
UP_Hr12_rapid	GO:0031114	regulation of microtubule depolymerizati...	1	1	0.03	0.03197	22.6707	BP
UP_Hr12_rapid	GO:0031534	minus-end directed microtubule sliding	1	1	0.03	0.03197	22.6707	BP
UP_Hr12_rapid	GO:0032505	reproduction of a single-celled organism	1	1	0.03	0.03197	22.6707	BP
UP_Hr12_rapid	GO:0034035	purine ribonucleoside bisphosphate metab...	1	1	0.03	0.03197	22.6707	BP
UP_Hr12_rapid	GO:0035822	gene conversion	1	1	0.03	0.03197	22.6707	BP
UP_Hr12_rapid	GO:0043146	spindle stabilization	1	1	0.03	0.03197	22.6707	BP
UP_Hr12_rapid	GO:0046073	dTMP metabolic process	1	1	0.03	0.03197	22.6707	BP
UP_Hr12_rapid	GO:0051012	microtubule sliding	1	1	0.03	0.03197	22.6707	BP
UP_Hr12_rapid	GO:0051323	metaphase	1	1	0.03	0.03197	22.6707	BP
UP_Hr12_rapid	GO:0051328	interphase of meiotic cell cycle	1	1	0.03	0.03197	22.6707	BP
UP_Hr12_rapid	GO:0051330	G1 phase of meiotic cell cycle	1	1	0.03	0.03197	22.6707	BP
UP_Hr12_rapid	GO:0071897	DNA biosynthetic process	1	1	0.03	0.03197	22.6707	BP
UP_Hr12_rapid	GO:0090224	regulation of spindle organization	1	1	0.03	0.03197	22.6707	BP
UP_Hr12_rapid	GO:0000796	condensin complex	1	1	0.03	0.03359	22.6707	CC
UP_Hr12_rapid	GO:0005664	nuclear origin of replication recognitio...	1	1	0.03	0.03359	22.6707	CC
UP_Hr12_rapid	GO:0005871	kinesin complex	1	1	0.03	0.03359	22.6707	CC
UP_Hr12_rapid	GO:0008280	cohesin core heterodimer	1	1	0.03	0.03359	22.6707	CC
UP_Hr12_rapid	GO:0008622	epsilon DNA polymerase complex	1	1	0.03	0.03359	22.6707	CC
UP_Hr12_rapid	GO:0030496	midbody	1	1	0.03	0.03359	22.6707	CC
UP_Hr12_rapid	GO:0031616	spindle pole centrosome	1	1	0.03	0.03359	22.6707	CC
UP_Hr12_rapid	GO:0043168	anion binding	1078	42	32.11	0.03703	0.883272	MF
UP_Hr12_rapid	GO:0016798	hydrolase activity, acting on glycosyl b...	84	6	2.5	0.03866	1.61933	MF
UP_Hr12_rapid	GO:0006220	pyrimidine nucleotide metabolic process	10	2	0.32	0.03866	4.53413	BP
UP_Hr12_rapid	GO:0042180	cellular ketone metabolic process	10	2	0.32	0.03866	4.53413	BP
UP_Hr12_rapid	GO:0008565	protein transporter activity	44	4	1.31	0.04104	2.06097	MF
UP_Hr12_rapid	GO:0006928	cellular component movement	122	8	3.9	0.04108	1.4866	BP
UP_Hr12_rapid	GO:0019012	virion	10	2	0.34	0.04231	4.53413	CC
UP_Hr12_rapid	GO:0019028	viral capsid	10	2	0.34	0.04231	4.53413	CC
UP_Hr12_rapid	GO:0044423	virion part	10	2	0.34	0.04231	4.53413	CC
UP_Hr12_rapid	GO:0007010	cytoskeleton organization	146	9	4.67	0.04377	1.39751	BP
UP_Hr12_rapid	GO:0007346	regulation of mitotic cell cycle	11	2	0.35	0.04627	4.12194	BP
UP_Hr12_rapid	GO:0006323	DNA packaging	26	3	0.83	0.04879	2.61585	BP
UP_Hr14_gradual	GO:0006261	DNA-dependent DNA replication	30	18	1.63	5e-16	7.66138	BP
UP_Hr14_gradual	GO:0005694	chromosome	90	27	5.05	1.6e-13	3.83069	CC
UP_Hr14_gradual	GO:0044427	chromosomal part	76	23	4.26	8.9e-12	3.86429	CC
UP_Hr14_gradual	GO:0005657	replication fork	12	10	0.67	1.6e-11	10.6408	CC
UP_Hr14_gradual	GO:0006271	DNA strand elongation involved in DNA re...	10	9	0.54	3.5e-11	11.4921	BP
UP_Hr14_gradual	GO:0022616	DNA strand elongation	10	9	0.54	3.5e-11	11.4921	BP
UP_Hr14_gradual	GO:0000228	nuclear chromosome	27	13	1.51	4.2e-10	6.14802	CC
UP_Hr14_gradual	GO:0044454	nuclear chromosome part	23	12	1.29	6.2e-10	6.66207	CC
UP_Hr14_gradual	GO:0006270	DNA replication initiation	16	10	0.87	1.1e-09	7.98061	BP
UP_Hr14_gradual	GO:0000278	mitotic cell cycle	45	15	2.44	5.9e-09	4.25632	BP
UP_Hr14_gradual	GO:0006272	leading strand elongation	8	7	0.43	9.9e-09	11.1728	BP
UP_Hr14_gradual	GO:0030894	replisome	7	6	0.39	2e-07	10.9448	CC
UP_Hr14_gradual	GO:0043596	nuclear replication fork	7	6	0.39	2e-07	10.9448	CC
UP_Hr14_gradual	GO:0043601	nuclear replisome	7	6	0.39	2e-07	10.9448	CC
UP_Hr14_gradual	GO:0006260	DNA replication	169	27	9.16	3e-07	2.04001	BP
UP_Hr14_gradual	GO:0006273	lagging strand elongation	5	5	0.27	4.5e-07	12.769	BP
UP_Hr14_gradual	GO:0000280	nuclear division	32	11	1.73	4.7e-07	4.38933	BP
UP_Hr14_gradual	GO:0006298	mismatch repair	16	8	0.87	6e-07	6.38449	BP
UP_Hr14_gradual	GO:0048285	organelle fission	33	11	1.79	6.6e-07	4.25632	BP
UP_Hr14_gradual	GO:0006259	DNA metabolic process	328	40	17.77	8e-07	1.55719	BP
UP_Hr14_gradual	GO:0000775	chromosome, centromeric region	12	7	0.67	1e-06	7.44857	CC
UP_Hr14_gradual	GO:0003887	DNA-directed DNA polymerase activity	18	8	0.91	1.1e-06	5.6751	MF
UP_Hr14_gradual	GO:0007067	mitosis	30	10	1.63	2.2e-06	4.25632	BP
UP_Hr14_gradual	GO:0003677	DNA binding	378	40	19.07	5.2e-06	1.35121	MF
UP_Hr14_gradual	GO:0007049	cell cycle	178	25	9.64	9.2e-06	1.79339	BP
UP_Hr14_gradual	GO:0031391	Elg1 RFC-like complex	4	4	0.22	9.7e-06	12.769	CC
UP_Hr14_gradual	GO:0042555	MCM complex	7	5	0.39	1e-05	9.12069	CC
UP_Hr14_gradual	GO:0010564	regulation of cell cycle process	22	8	1.19	1.1e-05	4.64326	BP
UP_Hr14_gradual	GO:0046982	protein heterodimerization activity	12	6	0.61	1.1e-05	6.38449	MF
UP_Hr14_gradual	GO:0008094	DNA-dependent ATPase activity	38	10	1.92	1.3e-05	3.36026	MF
UP_Hr14_gradual	GO:0006281	DNA repair	97	17	5.26	1.4e-05	2.23786	BP
UP_Hr14_gradual	GO:0006974	response to DNA damage stimulus	119	19	6.45	1.8e-05	2.03874	BP
UP_Hr14_gradual	GO:0000793	condensed chromosome	12	6	0.67	2.1e-05	6.38449	CC
UP_Hr14_gradual	GO:0005663	DNA replication factor C complex	5	4	0.28	4.7e-05	10.2152	CC
UP_Hr14_gradual	GO:0031389	Rad17 RFC-like complex	5	4	0.28	4.7e-05	10.2152	CC
UP_Hr14_gradual	GO:0032993	protein-DNA complex	27	8	1.51	7.8e-05	3.7834	CC
UP_Hr14_gradual	GO:0003689	DNA clamp loader activity	6	4	0.3	8.8e-05	8.51265	MF
UP_Hr14_gradual	GO:0033170	protein-DNA loading ATPase activity	6	4	0.3	8.8e-05	8.51265	MF
UP_Hr14_gradual	GO:0033554	cellular response to stress	134	19	7.26	9.7e-05	1.81053	BP
UP_Hr14_gradual	GO:0022402	cell cycle process	135	19	7.31	0.00011	1.79711	BP
UP_Hr14_gradual	GO:0005819	spindle	10	5	0.56	0.00011	6.38449	CC
UP_Hr14_gradual	GO:0051726	regulation of cell cycle	54	11	2.93	0.00012	2.60109	BP
UP_Hr14_gradual	GO:0007051	spindle organization	6	4	0.33	0.00012	8.51265	BP
UP_Hr14_gradual	GO:0003896	DNA primase activity	3	3	0.15	0.00013	12.769	MF
UP_Hr14_gradual	GO:0007346	regulation of mitotic cell cycle	11	5	0.6	0.00016	5.80408	BP
UP_Hr14_gradual	GO:1901987	regulation of cell cycle phase transitio...	17	6	0.92	0.00018	4.5067	BP
UP_Hr14_gradual	GO:0005658	alpha DNA polymerase:primase complex	3	3	0.17	0.00018	12.769	CC
UP_Hr14_gradual	GO:0007017	microtubule-based process	32	8	1.73	0.00023	3.19224	BP
UP_Hr14_gradual	GO:1901990	regulation of mitotic cell cycle phase t...	7	4	0.38	0.00026	7.29656	BP
UP_Hr14_gradual	GO:0000776	kinetochore	7	4	0.39	0.0003	7.29656	CC
UP_Hr14_gradual	GO:0044770	cell cycle phase transition	19	6	1.03	0.00036	4.03231	BP
UP_Hr14_gradual	GO:0009219	pyrimidine deoxyribonucleotide metabolic...	4	3	0.22	0.00061	9.57673	BP
UP_Hr14_gradual	GO:0005875	microtubule associated complex	21	6	1.18	0.00079	3.64828	CC
UP_Hr14_gradual	GO:0044772	mitotic cell cycle phase transition	9	4	0.49	0.00086	5.6751	BP
UP_Hr14_gradual	GO:0003777	microtubule motor activity	16	5	0.81	0.00087	3.9903	MF
UP_Hr14_gradual	GO:0000075	cell cycle checkpoint	15	5	0.81	0.00087	4.25632	BP
UP_Hr14_gradual	GO:0000226	microtubule cytoskeleton organization	15	5	0.81	0.00087	4.25632	BP
UP_Hr14_gradual	GO:0010948	negative regulation of cell cycle proces...	15	5	0.81	0.00087	4.25632	BP
UP_Hr14_gradual	GO:1901988	negative regulation of cell cycle phase ...	15	5	0.81	0.00087	4.25632	BP
UP_Hr14_gradual	GO:0000922	spindle pole	9	4	0.5	0.00098	5.6751	CC
UP_Hr14_gradual	GO:0005201	extracellular matrix structural constitu...	5	3	0.25	0.00118	7.66138	MF
UP_Hr14_gradual	GO:0000070	mitotic sister chromatid segregation	5	3	0.27	0.00145	7.66138	BP
UP_Hr14_gradual	GO:0000819	sister chromatid segregation	5	3	0.27	0.00145	7.66138	BP
UP_Hr14_gradual	GO:0007052	mitotic spindle organization	5	3	0.27	0.00145	7.66138	BP
UP_Hr14_gradual	GO:0007093	mitotic cell cycle checkpoint	5	3	0.27	0.00145	7.66138	BP
UP_Hr14_gradual	GO:0009262	deoxyribonucleotide metabolic process	5	3	0.27	0.00145	7.66138	BP
UP_Hr14_gradual	GO:0009394	2'-deoxyribonucleotide metabolic process	5	3	0.27	0.00145	7.66138	BP
UP_Hr14_gradual	GO:0019692	deoxyribose phosphate metabolic process	5	3	0.27	0.00145	7.66138	BP
UP_Hr14_gradual	GO:0030198	extracellular matrix organization	5	3	0.27	0.00145	7.66138	BP
UP_Hr14_gradual	GO:0043062	extracellular structure organization	5	3	0.27	0.00145	7.66138	BP
UP_Hr14_gradual	GO:1901991	negative regulation of mitotic cell cycl...	5	3	0.27	0.00145	7.66138	BP
UP_Hr14_gradual	GO:0019012	virion	10	4	0.56	0.00156	5.10759	CC
UP_Hr14_gradual	GO:0019028	viral capsid	10	4	0.56	0.00156	5.10759	CC
UP_Hr14_gradual	GO:0044423	virion part	10	4	0.56	0.00156	5.10759	CC
UP_Hr14_gradual	GO:0031012	extracellular matrix	5	3	0.28	0.00161	7.66138	CC
UP_Hr14_gradual	GO:0042575	DNA polymerase complex	5	3	0.28	0.00161	7.66138	CC
UP_Hr14_gradual	GO:0007059	chromosome segregation	18	5	0.98	0.00216	3.54694	BP
UP_Hr14_gradual	GO:0004339	glucan 1,4-alpha-glucosidase activity	2	2	0.1	0.00254	12.769	MF
UP_Hr14_gradual	GO:0006269	DNA replication, synthesis of RNA primer	2	2	0.11	0.00293	12.769	BP
UP_Hr14_gradual	GO:0007062	sister chromatid cohesion	2	2	0.11	0.00293	12.769	BP
UP_Hr14_gradual	GO:0007064	mitotic sister chromatid cohesion	2	2	0.11	0.00293	12.769	BP
UP_Hr14_gradual	GO:0000792	heterochromatin	2	2	0.11	0.00314	12.769	CC
UP_Hr14_gradual	GO:0005720	nuclear heterochromatin	2	2	0.11	0.00314	12.769	CC
UP_Hr14_gradual	GO:0005721	centromeric heterochromatin	2	2	0.11	0.00314	12.769	CC
UP_Hr14_gradual	GO:0008278	cohesin complex	2	2	0.11	0.00314	12.769	CC
UP_Hr14_gradual	GO:0031618	nuclear centromeric heterochromatin	2	2	0.11	0.00314	12.769	CC
UP_Hr14_gradual	GO:0032133	chromosome passenger complex	2	2	0.11	0.00314	12.769	CC
UP_Hr14_gradual	GO:0032302	MutSbeta complex	2	2	0.11	0.00314	12.769	CC
UP_Hr14_gradual	GO:0051233	spindle midzone	2	2	0.11	0.00314	12.769	CC
UP_Hr14_gradual	GO:0046983	protein dimerization activity	62	9	3.13	0.00362	1.85356	MF
UP_Hr14_gradual	GO:0003774	motor activity	32	6	1.61	0.00469	2.39418	MF
UP_Hr14_gradual	GO:0030983	mismatched DNA binding	3	2	0.15	0.00736	8.51265	MF
UP_Hr14_gradual	GO:0043234	protein complex	652	51	36.58	0.00778	0.9988	CC
UP_Hr14_gradual	GO:0000152	nuclear ubiquitin ligase complex	8	3	0.45	0.00793	4.78836	CC
UP_Hr14_gradual	GO:0005680	anaphase-promoting complex	8	3	0.45	0.00793	4.78836	CC
UP_Hr14_gradual	GO:0009211	pyrimidine deoxyribonucleoside triphosph...	3	2	0.16	0.00847	8.51265	BP
UP_Hr14_gradual	GO:0009221	pyrimidine deoxyribonucleotide biosynthe...	3	2	0.16	0.00847	8.51265	BP
UP_Hr14_gradual	GO:0032300	mismatch repair complex	3	2	0.17	0.00907	8.51265	CC
UP_Hr14_gradual	GO:0043625	delta DNA polymerase complex	3	2	0.17	0.00907	8.51265	CC
UP_Hr14_gradual	GO:0016462	pyrophosphatase activity	397	31	20.03	0.00957	0.997073	MF
UP_Hr14_gradual	GO:0016818	hydrolase activity, acting on acid anhyd...	397	31	20.03	0.00957	0.997073	MF
UP_Hr14_gradual	GO:0016817	hydrolase activity, acting on acid anhyd...	400	31	20.18	0.01061	0.989595	MF
UP_Hr14_gradual	GO:0017111	nucleoside-triphosphatase activity	390	30	19.68	0.01308	0.982229	MF
UP_Hr14_gradual	GO:0007018	microtubule-based movement	18	4	0.98	0.01415	2.83755	BP
UP_Hr14_gradual	GO:0006220	pyrimidine nucleotide metabolic process	10	3	0.54	0.01423	3.83069	BP
UP_Hr14_gradual	GO:0000279	M phase	4	2	0.22	0.01633	6.38449	BP
UP_Hr14_gradual	GO:0009263	deoxyribonucleotide biosynthetic process	4	2	0.22	0.01633	6.38449	BP
UP_Hr14_gradual	GO:0009265	2'-deoxyribonucleotide biosynthetic proc...	4	2	0.22	0.01633	6.38449	BP
UP_Hr14_gradual	GO:0030261	chromosome condensation	4	2	0.22	0.01633	6.38449	BP
UP_Hr14_gradual	GO:0046385	deoxyribose phosphate biosynthetic proce...	4	2	0.22	0.01633	6.38449	BP
UP_Hr14_gradual	GO:0051231	spindle elongation	4	2	0.22	0.01633	6.38449	BP
UP_Hr14_gradual	GO:0000811	GINS complex	4	2	0.22	0.01746	6.38449	CC
UP_Hr14_gradual	GO:0031261	DNA replication preinitiation complex	4	2	0.22	0.01746	6.38449	CC
UP_Hr14_gradual	GO:0032154	cleavage furrow	4	2	0.22	0.01746	6.38449	CC
UP_Hr14_gradual	GO:0005887	integral to plasma membrane	38	6	2.13	0.01795	2.01615	CC
UP_Hr14_gradual	GO:0015926	glucosidase activity	5	2	0.25	0.02293	5.10759	MF
UP_Hr14_gradual	GO:0043138	3'-5' DNA helicase activity	5	2	0.25	0.02293	5.10759	MF
UP_Hr14_gradual	GO:0005874	microtubule	20	4	1.12	0.02307	2.55379	CC
UP_Hr14_gradual	GO:0043228	non-membrane-bounded organelle	492	38	27.6	0.02504	0.986221	CC
UP_Hr14_gradual	GO:0043232	intracellular non-membrane-bounded organ...	492	38	27.6	0.02504	0.986221	CC
UP_Hr14_gradual	GO:0007088	regulation of mitosis	5	2	0.27	0.02625	5.10759	BP
UP_Hr14_gradual	GO:0009186	deoxyribonucleoside diphosphate metaboli...	5	2	0.27	0.02625	5.10759	BP
UP_Hr14_gradual	GO:0009200	deoxyribonucleoside triphosphate metabol...	5	2	0.27	0.02625	5.10759	BP
UP_Hr14_gradual	GO:0042770	signal transduction in response to DNA d...	5	2	0.27	0.02625	5.10759	BP
UP_Hr14_gradual	GO:0051783	regulation of nuclear division	5	2	0.27	0.02625	5.10759	BP
UP_Hr14_gradual	GO:0031160	spore wall	5	2	0.28	0.02803	5.10759	CC
UP_Hr14_gradual	GO:0051276	chromosome organization	81	9	4.39	0.03023	1.41877	BP
UP_Hr14_gradual	GO:0031226	intrinsic to plasma membrane	43	6	2.41	0.03139	1.78172	CC
UP_Hr14_gradual	GO:0015630	microtubule cytoskeleton	131	13	7.35	0.03142	1.26715	CC
UP_Hr14_gradual	GO:0005634	nucleus	807	57	45.28	0.03507	0.901898	CC
UP_Hr14_gradual	GO:0009132	nucleoside diphosphate metabolic process	6	2	0.33	0.03797	4.25632	BP
UP_Hr14_gradual	GO:0000790	nuclear chromatin	6	2	0.34	0.0405	4.25632	CC
UP_Hr14_gradual	GO:0005618	cell wall	6	2	0.34	0.0405	4.25632	CC
UP_Hr14_gradual	GO:0005813	centrosome	111	11	6.23	0.04598	1.26539	CC
UP_Hr16_gradual	GO:0015288	porin activity	3	2	0.03	0.00024	54.2796	MF
UP_Hr16_gradual	GO:0022829	wide pore channel activity	3	2	0.03	0.00024	54.2796	MF
UP_Hr16_gradual	GO:0019867	outer membrane	10	2	0.11	0.0051	16.2839	CC
UP_Hr16_gradual	GO:0004800	thyroxine 5'-deiodinase activity	1	1	0.01	0.00912	81.4194	MF
UP_Hr16_gradual	GO:0008810	cellulase activity	1	1	0.01	0.00912	81.4194	MF
UP_Hr16_gradual	GO:0004038	allantoinase activity	2	1	0.02	0.01816	40.7097	MF
UP_Hr16_gradual	GO:0004096	catalase activity	2	1	0.02	0.01816	40.7097	MF
UP_Hr16_gradual	GO:0008836	diaminopimelate decarboxylase activity	2	1	0.02	0.01816	40.7097	MF
UP_Hr16_gradual	GO:0000302	response to reactive oxygen species	2	1	0.02	0.021	40.7097	BP
UP_Hr16_gradual	GO:0010035	response to inorganic substance	2	1	0.02	0.021	40.7097	BP
UP_Hr16_gradual	GO:0034599	cellular response to oxidative stress	2	1	0.02	0.021	40.7097	BP
UP_Hr16_gradual	GO:0034614	cellular response to reactive oxygen spe...	2	1	0.02	0.021	40.7097	BP
UP_Hr16_gradual	GO:0042542	response to hydrogen peroxide	2	1	0.02	0.021	40.7097	BP
UP_Hr16_gradual	GO:0042743	hydrogen peroxide metabolic process	2	1	0.02	0.021	40.7097	BP
UP_Hr16_gradual	GO:0042744	hydrogen peroxide catabolic process	2	1	0.02	0.021	40.7097	BP
UP_Hr16_gradual	GO:0070301	cellular response to hydrogen peroxide	2	1	0.02	0.021	40.7097	BP
UP_Hr16_gradual	GO:1901701	cellular response to oxygen-containing c...	2	1	0.02	0.021	40.7097	BP
UP_Hr16_gradual	GO:0009069	serine family amino acid metabolic proce...	26	2	0.27	0.029	6.26303	BP
UP_Hr16_gradual	GO:0000255	allantoin metabolic process	3	1	0.03	0.031	27.1398	BP
UP_Hr16_gradual	GO:0000256	allantoin catabolic process	3	1	0.03	0.031	27.1398	BP
UP_Hr16_gradual	GO:0015267	channel activity	35	2	0.32	0.04018	4.65253	MF
UP_Hr16_gradual	GO:0022803	passive transmembrane transporter activi...	35	2	0.32	0.04018	4.65253	MF
UP_Hr16_gradual	GO:0001887	selenium compound metabolic process	4	1	0.04	0.041	20.3548	BP
UP_Hr16_gradual	GO:0016259	selenocysteine metabolic process	4	1	0.04	0.041	20.3548	BP
UP_Hr16_gradual	GO:0004601	peroxidase activity	5	1	0.05	0.04479	16.2839	MF
UP_Hr16_gradual	GO:0005201	extracellular matrix structural constitu...	5	1	0.05	0.04479	16.2839	MF
UP_Hr16_gradual	GO:0005351	sugar:hydrogen symporter activity	5	1	0.05	0.04479	16.2839	MF
UP_Hr16_gradual	GO:0005402	cation:sugar symporter activity	5	1	0.05	0.04479	16.2839	MF
UP_Hr16_gradual	GO:0015293	symporter activity	5	1	0.05	0.04479	16.2839	MF
UP_Hr16_gradual	GO:0015294	solute:cation symporter activity	5	1	0.05	0.04479	16.2839	MF
UP_Hr16_gradual	GO:0015295	solute:hydrogen symporter activity	5	1	0.05	0.04479	16.2839	MF
UP_Hr16_gradual	GO:0016684	oxidoreductase activity, acting on perox...	5	1	0.05	0.04479	16.2839	MF
UP_Hr18_gradual	GO:0007005	mitochondrion organization	18	2	0.05	0.00089	24.0381	BP
UP_Hr18_gradual	GO:0004788	thiamine diphosphokinase activity	1	1	0	0.0021	216.343	MF
UP_Hr18_gradual	GO:0009229	thiamine diphosphate biosynthetic proces...	1	1	0	0.00252	216.343	BP
UP_Hr18_gradual	GO:0042357	thiamine diphosphate metabolic process	1	1	0	0.00252	216.343	BP
UP_Hr18_gradual	GO:0004038	allantoinase activity	2	1	0	0.0043	108.171	MF
UP_Hr18_gradual	GO:0006772	thiamine metabolic process	2	1	0.01	0.00503	108.171	BP
UP_Hr18_gradual	GO:0042723	thiamine-containing compound metabolic p...	2	1	0.01	0.00503	108.171	BP
UP_Hr18_gradual	GO:0015288	porin activity	3	1	0.01	0.0064	72.1143	MF
UP_Hr18_gradual	GO:0022829	wide pore channel activity	3	1	0.01	0.0064	72.1143	MF
UP_Hr18_gradual	GO:0000255	allantoin metabolic process	3	1	0.01	0.00754	72.1143	BP
UP_Hr18_gradual	GO:0000256	allantoin catabolic process	3	1	0.01	0.00754	72.1143	BP
UP_Hr18_gradual	GO:0016778	diphosphotransferase activity	5	1	0.01	0.0106	43.2686	MF
UP_Hr18_gradual	GO:0044429	mitochondrial part	95	2	0.21	0.018	4.55459	CC
UP_Hr18_gradual	GO:0019867	outer membrane	10	1	0.02	0.022	21.6343	CC
UP_Hr18_gradual	GO:0006766	vitamin metabolic process	9	1	0.02	0.02247	24.0381	BP
UP_Hr18_gradual	GO:0006767	water-soluble vitamin metabolic process	9	1	0.02	0.02247	24.0381	BP
UP_Hr18_gradual	GO:0043605	cellular amide catabolic process	10	1	0.03	0.02493	21.6343	BP
UP_Hr18_gradual	GO:0016812	hydrolase activity, acting on carbon-nit...	12	1	0.03	0.0254	18.0286	MF
UP_Hr18_gradual	GO:0044272	sulfur compound biosynthetic process	12	1	0.03	0.02985	18.0286	BP
UP_Hr18_gradual	GO:0072528	pyrimidine-containing compound biosynthe...	14	1	0.04	0.03474	15.4531	BP
UP_Hr18_gradual	GO:0001871	pattern binding	19	1	0.04	0.0399	11.3865	MF
UP_Hr18_gradual	GO:0030247	polysaccharide binding	19	1	0.04	0.0399	11.3865	MF
UP_Hr18_gradual	GO:0030248	cellulose binding	19	1	0.04	0.0399	11.3865	MF
UP_Hr18_gradual	GO:0005759	mitochondrial matrix	22	1	0.05	0.048	9.83377	CC
UP_Hr18_gradual	GO:0072527	pyrimidine-containing compound metabolic...	20	1	0.05	0.04929	10.8171	BP
UP_Hr18_rapid	GO:0001871	pattern binding	19	9	0.31	5e-12	16.5287	MF
UP_Hr18_rapid	GO:0030247	polysaccharide binding	19	9	0.31	5e-12	16.5287	MF
UP_Hr18_rapid	GO:0030248	cellulose binding	19	9	0.31	5e-12	16.5287	MF
UP_Hr18_rapid	GO:0030246	carbohydrate binding	31	9	0.51	9.3e-10	10.1305	MF
UP_Hr18_rapid	GO:0005576	extracellular region	402	14	6.79	0.0072	1.21521	CC
UP_Hr18_rapid	GO:0051186	cofactor metabolic process	74	5	1.25	0.0079	2.3577	BP
UP_Hr18_rapid	GO:0042180	cellular ketone metabolic process	10	2	0.17	0.0116	6.9788	BP
UP_Hr18_rapid	GO:0051188	cofactor biosynthetic process	56	4	0.94	0.0143	2.49243	BP
UP_Hr18_rapid	GO:0000010	trans-hexaprenyltranstransferase activit...	1	1	0.02	0.016	34.894	MF
UP_Hr18_rapid	GO:0003952	NAD+ synthase (glutamine-hydrolyzing) ac...	1	1	0.02	0.016	34.894	MF
UP_Hr18_rapid	GO:0004329	formate-tetrahydrofolate ligase activity	1	1	0.02	0.016	34.894	MF
UP_Hr18_rapid	GO:0004470	malic enzyme activity	1	1	0.02	0.016	34.894	MF
UP_Hr18_rapid	GO:0004473	malate dehydrogenase (oxaloacetate-decar...	1	1	0.02	0.016	34.894	MF
UP_Hr18_rapid	GO:0008460	dTDP-glucose 4,6-dehydratase activity	1	1	0.02	0.016	34.894	MF
UP_Hr18_rapid	GO:0006732	coenzyme metabolic process	60	4	1.01	0.0181	2.32627	BP
UP_Hr18_rapid	GO:0009108	coenzyme biosynthetic process	42	3	0.71	0.0332	2.49243	BP
UP_Hr18_rapid	GO:0002376	immune system process	2	1	0.03	0.0334	17.447	BP
UP_Hr18_rapid	GO:0006955	immune response	2	1	0.03	0.0334	17.447	BP
UP_Hr18_rapid	GO:0031147	1-(3,5-dichloro-2,6-dihydroxy-4-methoxyp...	2	1	0.03	0.0334	17.447	BP
UP_Hr18_rapid	GO:0031148	DIF-1 biosynthetic process	2	1	0.03	0.0334	17.447	BP
UP_Hr18_rapid	GO:0042537	benzene-containing compound metabolic pr...	2	1	0.03	0.0334	17.447	BP
UP_Hr18_rapid	GO:0046189	phenol-containing compound biosynthetic ...	2	1	0.03	0.0334	17.447	BP
UP_Hr18_rapid	GO:0051287	NAD binding	18	2	0.29	0.034	3.87711	MF
UP_Hr18_rapid	GO:0008324	cation transmembrane transporter activit...	113	5	1.85	0.038	1.54398	MF
UP_Hr18_rapid	GO:0008113	peptide-methionine (S)-S-oxide reductase...	3	1	0.05	0.048	11.6313	MF
UP_Hr18_rapid	GO:0008889	glycerophosphodiester phosphodiesterase ...	3	1	0.05	0.048	11.6313	MF
UP_Hr18_rapid	GO:0015343	siderophore transmembrane transporter ac...	3	1	0.05	0.048	11.6313	MF
UP_Hr18_rapid	GO:0015603	iron chelate transmembrane transporter a...	3	1	0.05	0.048	11.6313	MF
UP_Hr18_rapid	GO:0016671	oxidoreductase activity, acting on a sul...	3	1	0.05	0.048	11.6313	MF
UP_Hr18_rapid	GO:0016813	hydrolase activity, acting on carbon-nit...	3	1	0.05	0.048	11.6313	MF
UP_Hr18_rapid	GO:0016847	1-aminocyclopropane-1-carboxylate syntha...	3	1	0.05	0.048	11.6313	MF
UP_Hr18_rapid	GO:0042927	siderophore transporter activity	3	1	0.05	0.048	11.6313	MF
UP_Hr18_rapid	GO:0006083	acetate metabolic process	3	1	0.05	0.0497	11.6313	BP
UP_Hr18_rapid	GO:0006857	oligopeptide transport	3	1	0.05	0.0497	11.6313	BP
UP_Hr18_rapid	GO:0009237	siderophore metabolic process	3	1	0.05	0.0497	11.6313	BP
UP_Hr18_rapid	GO:0015833	peptide transport	3	1	0.05	0.0497	11.6313	BP
UP_Hr18_rapid	GO:0018904	ether metabolic process	3	1	0.05	0.0497	11.6313	BP
UP_Hr18_rapid	GO:0018958	phenol-containing compound metabolic pro...	3	1	0.05	0.0497	11.6313	BP
UP_Hr18_rapid	GO:0019290	siderophore biosynthetic process	3	1	0.05	0.0497	11.6313	BP
UP_Hr18_rapid	GO:0019654	acetate fermentation	3	1	0.05	0.0497	11.6313	BP
UP_Hr18_rapid	GO:1901503	ether biosynthetic process	3	1	0.05	0.0497	11.6313	BP
UP_Hr20_gradual	GO:0001871	pattern binding	19	12	0.44	6.7e-16	13.6248	MF
UP_Hr20_gradual	GO:0030247	polysaccharide binding	19	12	0.44	6.7e-16	13.6248	MF
UP_Hr20_gradual	GO:0030248	cellulose binding	19	12	0.44	6.7e-16	13.6248	MF
UP_Hr20_gradual	GO:0030246	carbohydrate binding	31	12	0.72	1.5e-12	8.3507	MF
UP_Hr20_gradual	GO:0005576	extracellular region	402	22	9.8	0.00026	1.18059	CC
UP_Hr20_gradual	GO:0004559	alpha-mannosidase activity	13	3	0.3	0.0029	4.9783	MF
UP_Hr20_gradual	GO:0015923	mannosidase activity	13	3	0.3	0.0029	4.9783	MF
UP_Hr20_gradual	GO:0005201	extracellular matrix structural constitu...	5	2	0.12	0.0051	8.62906	MF
UP_Hr20_gradual	GO:0030198	extracellular matrix organization	5	2	0.12	0.0056	8.62906	BP
UP_Hr20_gradual	GO:0043062	extracellular structure organization	5	2	0.12	0.0056	8.62906	BP
UP_Hr20_gradual	GO:0031012	extracellular matrix	5	2	0.12	0.00563	8.62906	CC
UP_Hr20_gradual	GO:0004553	hydrolase activity, hydrolyzing O-glycos...	75	6	1.73	0.0075	1.72581	MF
UP_Hr20_gradual	GO:0004571	mannosyl-oligosaccharide 1,2-alpha-manno...	6	2	0.14	0.0075	7.19088	MF
UP_Hr20_gradual	GO:0015924	mannosyl-oligosaccharide mannosidase act...	6	2	0.14	0.0075	7.19088	MF
UP_Hr20_gradual	GO:0016798	hydrolase activity, acting on glycosyl b...	84	6	1.94	0.0127	1.5409	MF
UP_Hr20_gradual	GO:0016491	oxidoreductase activity	448	18	10.34	0.0148	0.866758	MF
UP_Hr20_gradual	GO:0048037	cofactor binding	140	8	3.23	0.0155	1.23272	MF
UP_Hr20_gradual	GO:0005215	transporter activity	362	15	8.36	0.0197	0.893894	MF
UP_Hr20_gradual	GO:0015932	nucleobase-containing compound transmemb...	10	2	0.23	0.0211	4.31453	MF
UP_Hr20_gradual	GO:0008081	phosphoric diester hydrolase activity	26	3	0.6	0.0213	2.48915	MF
UP_Hr20_gradual	GO:0000010	trans-hexaprenyltranstransferase activit...	1	1	0.02	0.0231	21.5726	MF
UP_Hr20_gradual	GO:0000774	adenyl-nucleotide exchange factor activi...	1	1	0.02	0.0231	21.5726	MF
UP_Hr20_gradual	GO:0003952	NAD+ synthase (glutamine-hydrolyzing) ac...	1	1	0.02	0.0231	21.5726	MF
UP_Hr20_gradual	GO:0004146	dihydrofolate reductase activity	1	1	0.02	0.0231	21.5726	MF
UP_Hr20_gradual	GO:0004470	malic enzyme activity	1	1	0.02	0.0231	21.5726	MF
UP_Hr20_gradual	GO:0004473	malate dehydrogenase (oxaloacetate-decar...	1	1	0.02	0.0231	21.5726	MF
UP_Hr20_gradual	GO:0004642	phosphoribosylformylglycinamidine syntha...	1	1	0.02	0.0231	21.5726	MF
UP_Hr20_gradual	GO:0004800	thyroxine 5'-deiodinase activity	1	1	0.02	0.0231	21.5726	MF
UP_Hr20_gradual	GO:0008460	dTDP-glucose 4,6-dehydratase activity	1	1	0.02	0.0231	21.5726	MF
UP_Hr20_gradual	GO:0015218	pyrimidine nucleotide transmembrane tran...	1	1	0.02	0.0231	21.5726	MF
UP_Hr20_gradual	GO:0019012	virion	10	2	0.24	0.02337	4.31453	CC
UP_Hr20_gradual	GO:0019028	viral capsid	10	2	0.24	0.02337	4.31453	CC
UP_Hr20_gradual	GO:0044423	virion part	10	2	0.24	0.02337	4.31453	CC
UP_Hr20_gradual	GO:0006864	pyrimidine nucleotide transport	1	1	0.02	0.0243	21.5726	BP
UP_Hr20_gradual	GO:0001405	presequence translocase-associated impor...	1	1	0.02	0.02439	21.5726	CC
UP_Hr20_gradual	GO:0016884	carbon-nitrogen ligase activity, with gl...	11	2	0.25	0.0254	3.9223	MF
UP_Hr20_gradual	GO:0051186	cofactor metabolic process	74	5	1.79	0.0332	1.45761	BP
UP_Hr20_gradual	GO:0016298	lipase activity	34	3	0.78	0.0429	1.90347	MF
UP_Hr20_gradual	GO:0004038	allantoinase activity	2	1	0.05	0.0456	10.7863	MF
UP_Hr20_gradual	GO:0060590	ATPase regulator activity	2	1	0.05	0.0456	10.7863	MF
UP_Hr20_gradual	GO:0002376	immune system process	2	1	0.05	0.0479	10.7863	BP
UP_Hr20_gradual	GO:0006545	glycine biosynthetic process	2	1	0.05	0.0479	10.7863	BP
UP_Hr20_gradual	GO:0006955	immune response	2	1	0.05	0.0479	10.7863	BP
UP_Hr20_gradual	GO:0005744	mitochondrial inner membrane presequence...	2	1	0.05	0.04818	10.7863	CC
UP_Hr20_gradual	GO:0030687	preribosome, large subunit precursor	2	1	0.05	0.04818	10.7863	CC
UP_Hr20_gradual	GO:0050662	coenzyme binding	86	5	1.99	0.0482	1.25422	MF
UP_Hr20_gradual	GO:0004497	monooxygenase activity	60	4	1.39	0.0492	1.43818	MF
UP_Hr22_gradual	GO:0030435	sporulation resulting in formation of a ...	56	5	0.52	0.00016	5.28181	BP
UP_Hr22_gradual	GO:0048646	anatomical structure formation involved ...	57	5	0.53	0.00017	5.18914	BP
UP_Hr22_gradual	GO:0043934	sporulation	58	5	0.54	0.00018	5.09968	BP
UP_Hr22_gradual	GO:0030154	cell differentiation	86	5	0.8	0.00114	3.43932	BP
UP_Hr22_gradual	GO:0019012	virion	10	2	0.09	0.0031	11.8313	CC
UP_Hr22_gradual	GO:0019028	viral capsid	10	2	0.09	0.0031	11.8313	CC
UP_Hr22_gradual	GO:0044423	virion part	10	2	0.09	0.0031	11.8313	CC
UP_Hr22_gradual	GO:0009653	anatomical structure morphogenesis	115	5	1.07	0.00411	2.57201	BP
UP_Hr22_gradual	GO:0048869	cellular developmental process	129	5	1.2	0.00667	2.29288	BP
UP_Hr22_gradual	GO:0004357	glutamate-cysteine ligase activity	1	1	0.01	0.0077	59.1562	MF
UP_Hr22_gradual	GO:0004435	phosphatidylinositol phospholipase C act...	1	1	0.01	0.0077	59.1562	MF
UP_Hr22_gradual	GO:0032404	mismatch repair complex binding	1	1	0.01	0.0077	59.1562	MF
UP_Hr22_gradual	GO:0032407	MutSalpha complex binding	1	1	0.01	0.0077	59.1562	MF
UP_Hr22_gradual	GO:0009410	response to xenobiotic stimulus	1	1	0.01	0.00929	59.1562	BP
UP_Hr22_gradual	GO:0032957	inositol trisphosphate metabolic process	1	1	0.01	0.00929	59.1562	BP
UP_Hr22_gradual	GO:0032958	inositol phosphate biosynthetic process	1	1	0.01	0.00929	59.1562	BP
UP_Hr22_gradual	GO:0032959	inositol trisphosphate biosynthetic proc...	1	1	0.01	0.00929	59.1562	BP
UP_Hr22_gradual	GO:0006508	proteolysis	213	6	1.98	0.01362	1.66637	BP
UP_Hr22_gradual	GO:0080090	regulation of primary metabolic process	282	7	2.62	0.01493	1.46842	BP
UP_Hr22_gradual	GO:0032403	protein complex binding	2	1	0.02	0.0153	29.5781	MF
UP_Hr22_gradual	GO:0031323	regulation of cellular metabolic process	284	7	2.64	0.01547	1.45808	BP
UP_Hr22_gradual	GO:0006750	glutathione biosynthetic process	2	1	0.02	0.0185	29.5781	BP
UP_Hr22_gradual	GO:0046173	polyol biosynthetic process	2	1	0.02	0.0185	29.5781	BP
UP_Hr22_gradual	GO:0048521	negative regulation of behavior	2	1	0.02	0.0185	29.5781	BP
UP_Hr22_gradual	GO:0050922	negative regulation of chemotaxis	2	1	0.02	0.0185	29.5781	BP
UP_Hr22_gradual	GO:0051014	actin filament severing	2	1	0.02	0.0185	29.5781	BP
UP_Hr22_gradual	GO:0019222	regulation of metabolic process	301	7	2.8	0.02066	1.37573	BP
UP_Hr22_gradual	GO:0004609	phosphatidylserine decarboxylase activit...	3	1	0.02	0.0229	19.7188	MF
UP_Hr22_gradual	GO:0005199	structural constituent of cell wall	3	1	0.02	0.0229	19.7188	MF
UP_Hr22_gradual	GO:0052689	carboxylic ester hydrolase activity	32	2	0.25	0.0249	3.69727	MF
UP_Hr22_gradual	GO:0019219	regulation of nucleobase-containing comp...	247	6	2.3	0.02626	1.43699	BP
UP_Hr22_gradual	GO:0051171	regulation of nitrogen compound metaboli...	247	6	2.3	0.02626	1.43699	BP
UP_Hr22_gradual	GO:0006083	acetate metabolic process	3	1	0.03	0.02762	19.7188	BP
UP_Hr22_gradual	GO:0019654	acetate fermentation	3	1	0.03	0.02762	19.7188	BP
UP_Hr22_gradual	GO:0040013	negative regulation of locomotion	3	1	0.03	0.02762	19.7188	BP
UP_Hr22_gradual	GO:0016298	lipase activity	34	2	0.26	0.0279	3.47978	MF
UP_Hr22_gradual	GO:0060255	regulation of macromolecule metabolic pr...	255	6	2.37	0.03009	1.39191	BP
UP_Hr22_gradual	GO:0003987	acetate-CoA ligase activity	4	1	0.03	0.0304	14.7891	MF
UP_Hr22_gradual	GO:0008440	inositol-1,4,5-trisphosphate 3-kinase ac...	4	1	0.03	0.0304	14.7891	MF
UP_Hr22_gradual	GO:0016208	AMP binding	4	1	0.03	0.0304	14.7891	MF
UP_Hr22_gradual	GO:0051766	inositol trisphosphate kinase activity	4	1	0.03	0.0304	14.7891	MF
UP_Hr22_gradual	GO:0050794	regulation of cellular process	806	13	7.49	0.03105	0.954133	BP
UP_Hr22_gradual	GO:0043565	sequence-specific DNA binding	90	3	0.69	0.0316	1.97188	MF
UP_Hr22_gradual	GO:0001726	ruffle	4	1	0.03	0.0337	14.7891	CC
UP_Hr22_gradual	GO:0006355	regulation of transcription, DNA-depende...	197	5	1.83	0.03538	1.50143	BP
UP_Hr22_gradual	GO:0051252	regulation of RNA metabolic process	197	5	1.83	0.03538	1.50143	BP
UP_Hr22_gradual	GO:2001141	regulation of RNA biosynthetic process	197	5	1.83	0.03538	1.50143	BP
UP_Hr22_gradual	GO:0006113	fermentation	4	1	0.04	0.03666	14.7891	BP
UP_Hr22_gradual	GO:0006749	glutathione metabolic process	4	1	0.04	0.03666	14.7891	BP
UP_Hr22_gradual	GO:0010927	cellular component assembly involved in ...	4	1	0.04	0.03666	14.7891	BP
UP_Hr22_gradual	GO:0032102	negative regulation of response to exter...	4	1	0.04	0.03666	14.7891	BP
UP_Hr22_gradual	GO:0042244	spore wall assembly	4	1	0.04	0.03666	14.7891	BP
UP_Hr22_gradual	GO:0042546	cell wall biogenesis	4	1	0.04	0.03666	14.7891	BP
UP_Hr22_gradual	GO:0045229	external encapsulating structure organiz...	4	1	0.04	0.03666	14.7891	BP
UP_Hr22_gradual	GO:0070590	spore wall biogenesis	4	1	0.04	0.03666	14.7891	BP
UP_Hr22_gradual	GO:0070726	cell wall assembly	4	1	0.04	0.03666	14.7891	BP
UP_Hr22_gradual	GO:0071555	cell wall organization	4	1	0.04	0.03666	14.7891	BP
UP_Hr22_gradual	GO:0004016	adenylate cyclase activity	5	1	0.04	0.0379	11.8313	MF
UP_Hr22_gradual	GO:0004629	phospholipase C activity	5	1	0.04	0.0379	11.8313	MF
UP_Hr22_gradual	GO:0005351	sugar:hydrogen symporter activity	5	1	0.04	0.0379	11.8313	MF
UP_Hr22_gradual	GO:0005402	cation:sugar symporter activity	5	1	0.04	0.0379	11.8313	MF
UP_Hr22_gradual	GO:0015293	symporter activity	5	1	0.04	0.0379	11.8313	MF
UP_Hr22_gradual	GO:0015294	solute:cation symporter activity	5	1	0.04	0.0379	11.8313	MF
UP_Hr22_gradual	GO:0015295	solute:hydrogen symporter activity	5	1	0.04	0.0379	11.8313	MF
UP_Hr22_gradual	GO:0006351	transcription, DNA-dependent	275	6	2.56	0.04126	1.29068	BP
UP_Hr22_gradual	GO:0044271	cellular nitrogen compound biosynthetic ...	425	8	3.95	0.04144	1.11353	BP
UP_Hr22_gradual	GO:0031160	spore wall	5	1	0.04	0.0419	11.8313	CC
UP_Hr22_gradual	GO:0032774	RNA biosynthetic process	277	6	2.57	0.04251	1.28136	BP
UP_Hr22_gradual	GO:0050789	regulation of biological process	846	13	7.86	0.04375	0.90902	BP
UP_Hr22_gradual	GO:0001071	nucleic acid binding transcription facto...	103	3	0.79	0.0444	1.723	MF
UP_Hr22_gradual	GO:0003700	sequence-specific DNA binding transcript...	103	3	0.79	0.0444	1.723	MF
UP_Hr22_gradual	GO:0003785	actin monomer binding	6	1	0.05	0.0453	9.85938	MF
UP_Hr22_gradual	GO:0015144	carbohydrate transmembrane transporter a...	6	1	0.05	0.0453	9.85938	MF
UP_Hr22_gradual	GO:0051119	sugar transmembrane transporter activity	6	1	0.05	0.0453	9.85938	MF
UP_Hr22_gradual	GO:1901476	carbohydrate transporter activity	6	1	0.05	0.0453	9.85938	MF
UP_Hr22_gradual	GO:0008643	carbohydrate transport	5	1	0.05	0.04562	11.8313	BP
UP_Hr22_gradual	GO:0019184	nonribosomal peptide biosynthetic proces...	5	1	0.05	0.04562	11.8313	BP
UP_Hr22_gradual	GO:0043043	peptide biosynthetic process	5	1	0.05	0.04562	11.8313	BP
UP_Hr24_gradual	GO:0000155	phosphorelay sensor kinase activity	16	2	0.11	0.005	8.37611	MF
UP_Hr24_gradual	GO:0018106	peptidyl-histidine phosphorylation	16	2	0.12	0.006	8.37611	BP
UP_Hr24_gradual	GO:0004161	dimethylallyltranstransferase activity	1	1	0.01	0.0067	67.0088	MF
UP_Hr24_gradual	GO:0004859	phospholipase inhibitor activity	1	1	0.01	0.0067	67.0088	MF
UP_Hr24_gradual	GO:0055102	lipase inhibitor activity	1	1	0.01	0.0067	67.0088	MF
UP_Hr24_gradual	GO:0009690	cytokinin metabolic process	1	1	0.01	0.0074	67.0088	BP
UP_Hr24_gradual	GO:0009691	cytokinin biosynthetic process	1	1	0.01	0.0074	67.0088	BP
UP_Hr24_gradual	GO:0010817	regulation of hormone levels	1	1	0.01	0.0074	67.0088	BP
UP_Hr24_gradual	GO:0034754	cellular hormone metabolic process	1	1	0.01	0.0074	67.0088	BP
UP_Hr24_gradual	GO:0042445	hormone metabolic process	1	1	0.01	0.0074	67.0088	BP
UP_Hr24_gradual	GO:0042446	hormone biosynthetic process	1	1	0.01	0.0074	67.0088	BP
UP_Hr24_gradual	GO:0004673	protein histidine kinase activity	20	2	0.13	0.0077	6.70088	MF
UP_Hr24_gradual	GO:0016775	phosphotransferase activity, nitrogenous...	20	2	0.13	0.0077	6.70088	MF
UP_Hr24_gradual	GO:0000156	phosphorelay response regulator activity	21	2	0.14	0.0085	6.3818	MF
UP_Hr24_gradual	GO:0000160	phosphorelay signal transduction system	21	2	0.16	0.0103	6.3818	BP
UP_Hr24_gradual	GO:0018202	peptidyl-histidine modification	21	2	0.16	0.0103	6.3818	BP
UP_Hr24_gradual	GO:0016216	isopenicillin-N synthase activity	2	1	0.01	0.0134	33.5044	MF
UP_Hr24_gradual	GO:0046992	oxidoreductase activity, acting on X-H a...	2	1	0.01	0.0134	33.5044	MF
UP_Hr24_gradual	GO:0046993	oxidoreductase activity, acting on X-H a...	2	1	0.01	0.0134	33.5044	MF
UP_Hr24_gradual	GO:0004553	hydrolase activity, hydrolyzing O-glycos...	75	3	0.5	0.0136	2.68035	MF
UP_Hr24_gradual	GO:0016798	hydrolase activity, acting on glycosyl b...	84	3	0.56	0.0184	2.39317	MF
UP_Hr24_gradual	GO:0052689	carboxylic ester hydrolase activity	32	2	0.21	0.0192	4.18805	MF
UP_Hr24_gradual	GO:0004032	alditol:NADP+ 1-oxidoreductase activity	3	1	0.02	0.02	22.3363	MF
UP_Hr24_gradual	GO:0004033	aldo-keto reductase (NADP) activity	3	1	0.02	0.02	22.3363	MF
UP_Hr24_gradual	GO:0008106	alcohol dehydrogenase (NADP+) activity	3	1	0.02	0.02	22.3363	MF
UP_Hr24_gradual	GO:0048471	perinuclear region of cytoplasm	4	1	0.03	0.025	16.7522	CC
UP_Hr24_gradual	GO:0016491	oxidoreductase activity	448	7	3	0.0282	1.04701	MF
UP_Hr24_gradual	GO:0017000	antibiotic biosynthetic process	4	1	0.03	0.0293	16.7522	BP
UP_Hr24_gradual	GO:0018193	peptidyl-amino acid modification	43	2	0.32	0.04	3.11669	BP
UP_Hr24_rapid	GO:0016209	antioxidant activity	25	1	0.01	0.014	33.6533	MF
UP_Hr24_rapid	GO:0004197	cysteine-type endopeptidase activity	27	1	0.02	0.015	31.1605	MF
UP_Hr24_rapid	GO:0008234	cysteine-type peptidase activity	40	1	0.02	0.023	21.0333	MF

## Sheet: filter_DOWN
k-hop_timeframe	GO_ID	Term	Possible	Observed	Expected	p-Value	fold_enrichment	GO_term_category
DOWN_Hr00_gradual	GO:0003989	acetyl-CoA carboxylase activity	1	1	0	0.0014	420.667	MF
DOWN_Hr00_gradual	GO:0004075	biotin carboxylase activity	1	1	0	0.0014	420.667	MF
DOWN_Hr00_gradual	GO:0009374	biotin binding	3	1	0	0.0043	140.222	MF
DOWN_Hr00_gradual	GO:0016421	CoA carboxylase activity	3	1	0	0.0043	140.222	MF
DOWN_Hr00_gradual	GO:0016847	1-aminocyclopropane-1-carboxylate syntha...	3	1	0	0.0043	140.222	MF
DOWN_Hr00_gradual	GO:0016885	ligase activity, forming carbon-carbon b...	3	1	0	0.0043	140.222	MF
DOWN_Hr00_gradual	GO:0005375	copper ion transmembrane transporter act...	7	1	0.01	0.0099	60.0952	MF
DOWN_Hr00_gradual	GO:0033293	monocarboxylic acid binding	7	1	0.01	0.0099	60.0952	MF
DOWN_Hr00_gradual	GO:0016846	carbon-sulfur lyase activity	9	1	0.01	0.0128	46.7407	MF
DOWN_Hr00_gradual	GO:0003824	catalytic activity	2900	8	4.13	0.0153	1.16046	MF
DOWN_Hr00_gradual	GO:0004364	glutathione transferase activity	11	1	0.02	0.0156	38.2424	MF
DOWN_Hr00_gradual	GO:1901681	sulfur compound binding	11	1	0.02	0.0156	38.2424	MF
DOWN_Hr00_gradual	GO:0008171	O-methyltransferase activity	13	1	0.02	0.0184	32.359	MF
DOWN_Hr00_gradual	GO:0019842	vitamin binding	13	1	0.02	0.0184	32.359	MF
DOWN_Hr00_gradual	GO:0031406	carboxylic acid binding	13	1	0.02	0.0184	32.359	MF
DOWN_Hr00_gradual	GO:0033218	amide binding	13	1	0.02	0.0184	32.359	MF
DOWN_Hr00_gradual	GO:0046915	transition metal ion transmembrane trans...	15	1	0.02	0.0212	28.0444	MF
DOWN_Hr00_gradual	GO:0016769	transferase activity, transferring nitro...	19	1	0.03	0.0268	22.1404	MF
DOWN_Hr00_gradual	GO:0016765	transferase activity, transferring alkyl...	32	1	0.05	0.0447	13.1458	MF
DOWN_Hr00_gradual	GO:0022857	transmembrane transporter activity	255	2	0.36	0.0488	3.29935	MF
DOWN_Hr00_gradual	GO:0006998	nuclear envelope organization	2	1	0	0.0035	210.333	BP
DOWN_Hr00_gradual	GO:0006997	nucleus organization	5	1	0.01	0.0086	84.1333	BP
DOWN_Hr00_gradual	GO:0043647	inositol phosphate metabolic process	7	1	0.01	0.0121	60.0952	BP
DOWN_Hr00_gradual	GO:0006808	regulation of nitrogen utilization	9	1	0.02	0.0155	46.7407	BP
DOWN_Hr00_gradual	GO:0006825	copper ion transport	9	1	0.02	0.0155	46.7407	BP
DOWN_Hr00_gradual	GO:0019740	nitrogen utilization	9	1	0.02	0.0155	46.7407	BP
DOWN_Hr00_gradual	GO:0000041	transition metal ion transport	14	1	0.02	0.024	30.0476	BP
DOWN_Hr00_gradual	GO:0019751	polyol metabolic process	14	1	0.02	0.024	30.0476	BP
DOWN_Hr00_gradual	GO:0006606	protein import into nucleus	17	1	0.03	0.0291	24.7451	BP
DOWN_Hr00_gradual	GO:0044744	protein targeting to nucleus	17	1	0.03	0.0291	24.7451	BP
DOWN_Hr00_gradual	GO:0051170	nuclear import	17	1	0.03	0.0291	24.7451	BP
DOWN_Hr00_gradual	GO:0034504	protein localization to nucleus	18	1	0.03	0.0308	23.3704	BP
DOWN_Hr00_gradual	GO:0006066	alcohol metabolic process	27	1	0.05	0.0458	15.5802	BP
DOWN_Hr00_gradual	GO:0017038	protein import	28	1	0.05	0.0475	15.0238	BP
DOWN_Hr00_gradual	GO:0009317	acetyl-CoA carboxylase complex	1	1	0	0.0019	420.667	CC
DOWN_Hr00_gradual	GO:0009343	biotin carboxylase complex	1	1	0	0.0019	420.667	CC
DOWN_Hr00_gradual	GO:0030139	endocytic vesicle	316	4	0.59	0.002	5.32489	CC
DOWN_Hr00_gradual	GO:0031902	late endosome membrane	2	1	0	0.0037	210.333	CC
DOWN_Hr00_gradual	GO:0016023	cytoplasmic membrane-bounded vesicle	375	4	0.7	0.0038	4.48711	CC
DOWN_Hr00_gradual	GO:0031988	membrane-bounded vesicle	376	4	0.71	0.0038	4.47518	CC
DOWN_Hr00_gradual	GO:0031410	cytoplasmic vesicle	378	4	0.71	0.0039	4.4515	CC
DOWN_Hr00_gradual	GO:0031982	vesicle	386	4	0.72	0.0042	4.35924	CC
DOWN_Hr00_gradual	GO:0005770	late endosome	7	1	0.01	0.0131	60.0952	CC
DOWN_Hr00_gradual	GO:0030666	endocytic vesicle membrane	9	1	0.02	0.0168	46.7407	CC
DOWN_Hr00_gradual	GO:0045335	phagocytic vesicle	308	3	0.58	0.0173	4.0974	CC
DOWN_Hr00_gradual	GO:0009986	cell surface	11	1	0.02	0.0205	38.2424	CC
DOWN_Hr00_gradual	GO:0010008	endosome membrane	16	1	0.03	0.0296	26.2917	CC
DOWN_Hr00_gradual	GO:0044440	endosomal part	16	1	0.03	0.0296	26.2917	CC
DOWN_Hr00_gradual	GO:0044444	cytoplasmic part	1041	5	1.95	0.0315	2.02049	CC
DOWN_Hr00_rapid	GO:0030515	snoRNA binding	18	18	1.25	1.1e-21	10.5607	MF
DOWN_Hr00_rapid	GO:0016741	transferase activity, transferring one-c...	73	23	5.08	3e-10	3.32733	MF
DOWN_Hr00_rapid	GO:0008026	ATP-dependent helicase activity	63	21	4.38	5.6e-10	3.52022	MF
DOWN_Hr00_rapid	GO:0070035	purine NTP-dependent helicase activity	63	21	4.38	5.6e-10	3.52022	MF
DOWN_Hr00_rapid	GO:0003824	catalytic activity	2900	262	201.68	7.9e-09	0.954102	MF
DOWN_Hr00_rapid	GO:0003723	RNA binding	375	57	26.08	9e-09	1.60522	MF
DOWN_Hr00_rapid	GO:0008168	methyltransferase activity	67	20	4.66	1.3e-08	3.15244	MF
DOWN_Hr00_rapid	GO:0003676	nucleic acid binding	1007	113	70.03	4.5e-08	1.18506	MF
DOWN_Hr00_rapid	GO:0042623	ATPase activity, coupled	213	37	14.81	1.5e-07	1.83448	MF
DOWN_Hr00_rapid	GO:0004386	helicase activity	100	23	6.95	2.3e-07	2.42895	MF
DOWN_Hr00_rapid	GO:0008757	S-adenosylmethionine-dependent methyltra...	30	12	2.09	3e-07	4.22427	MF
DOWN_Hr00_rapid	GO:0016887	ATPase activity	238	38	16.55	9.1e-07	1.68616	MF
DOWN_Hr00_rapid	GO:0004812	aminoacyl-tRNA ligase activity	45	14	3.13	1.2e-06	3.28554	MF
DOWN_Hr00_rapid	GO:0016875	ligase activity, forming carbon-oxygen b...	45	14	3.13	1.2e-06	3.28554	MF
DOWN_Hr00_rapid	GO:0016876	ligase activity, forming aminoacyl-tRNA ...	45	14	3.13	1.2e-06	3.28554	MF
DOWN_Hr00_rapid	GO:0008173	RNA methyltransferase activity	19	9	1.32	1.7e-06	5.00242	MF
DOWN_Hr00_rapid	GO:0016874	ligase activity	174	30	12.1	2.7e-06	1.82081	MF
DOWN_Hr00_rapid	GO:1901363	heterocyclic compound binding	2007	182	139.58	1e-05	0.957669	MF
DOWN_Hr00_rapid	GO:0097159	organic cyclic compound binding	2008	182	139.65	1.1e-05	0.957192	MF
DOWN_Hr00_rapid	GO:0003899	DNA-directed RNA polymerase activity	33	10	2.29	5.2e-05	3.2002	MF
DOWN_Hr00_rapid	GO:0017111	nucleoside-triphosphatase activity	390	48	27.12	6e-05	1.29977	MF
DOWN_Hr00_rapid	GO:0016462	pyrophosphatase activity	397	48	27.61	9.3e-05	1.27686	MF
DOWN_Hr00_rapid	GO:0016818	hydrolase activity, acting on acid anhyd...	397	48	27.61	9.3e-05	1.27686	MF
DOWN_Hr00_rapid	GO:0008649	rRNA methyltransferase activity	5	4	0.35	0.00011	8.44854	MF
DOWN_Hr00_rapid	GO:0016817	hydrolase activity, acting on acid anhyd...	400	48	27.82	0.00011	1.26728	MF
DOWN_Hr00_rapid	GO:0034062	RNA polymerase activity	36	10	2.5	0.00012	2.93352	MF
DOWN_Hr00_rapid	GO:0004527	exonuclease activity	37	10	2.57	0.00015	2.85423	MF
DOWN_Hr00_rapid	GO:0004730	pseudouridylate synthase activity	9	5	0.63	0.00016	5.86704	MF
DOWN_Hr00_rapid	GO:0008408	3'-5' exonuclease activity	25	8	1.74	0.00019	3.37941	MF
DOWN_Hr00_rapid	GO:0016884	carbon-nitrogen ligase activity, with gl...	11	5	0.76	0.00052	4.8003	MF
DOWN_Hr00_rapid	GO:0016829	lyase activity	92	16	6.4	0.00053	1.83664	MF
DOWN_Hr00_rapid	GO:0008080	N-acetyltransferase activity	47	10	3.27	0.0012	2.24695	MF
DOWN_Hr00_rapid	GO:0043021	ribonucleoprotein complex binding	4	3	0.28	0.00127	7.9205	MF
DOWN_Hr00_rapid	GO:0009982	pseudouridine synthase activity	8	4	0.56	0.00129	5.28033	MF
DOWN_Hr00_rapid	GO:0005524	ATP binding	754	73	52.44	0.00175	1.02245	MF
DOWN_Hr00_rapid	GO:0030554	adenyl nucleotide binding	769	74	53.48	0.00191	1.01624	MF
DOWN_Hr00_rapid	GO:0016410	N-acyltransferase activity	50	10	3.48	0.00198	2.11213	MF
DOWN_Hr00_rapid	GO:0032559	adenyl ribonucleotide binding	766	73	53.27	0.00266	1.00643	MF
DOWN_Hr00_rapid	GO:0016407	acetyltransferase activity	52	10	3.62	0.00269	2.0309	MF
DOWN_Hr00_rapid	GO:0051539	4 iron, 4 sulfur cluster binding	5	3	0.35	0.00301	6.3364	MF
DOWN_Hr00_rapid	GO:0036094	small molecule binding	1181	105	82.13	0.00314	0.938925	MF
DOWN_Hr00_rapid	GO:0000166	nucleotide binding	1169	104	81.3	0.00323	0.939529	MF
DOWN_Hr00_rapid	GO:1901265	nucleoside phosphate binding	1169	104	81.3	0.00323	0.939529	MF
DOWN_Hr00_rapid	GO:0019843	rRNA binding	10	4	0.7	0.00346	4.22427	MF
DOWN_Hr00_rapid	GO:0051536	iron-sulfur cluster binding	10	4	0.7	0.00346	4.22427	MF
DOWN_Hr00_rapid	GO:0051540	metal cluster binding	10	4	0.7	0.00346	4.22427	MF
DOWN_Hr00_rapid	GO:0035639	purine ribonucleoside triphosphate bindi...	965	88	67.11	0.00352	0.963046	MF
DOWN_Hr00_rapid	GO:0016866	intramolecular transferase activity	16	5	1.11	0.00366	3.30021	MF
DOWN_Hr00_rapid	GO:0001882	nucleoside binding	969	88	67.39	0.00396	0.95907	MF
DOWN_Hr00_rapid	GO:0001883	purine nucleoside binding	969	88	67.39	0.00396	0.95907	MF
DOWN_Hr00_rapid	GO:0032549	ribonucleoside binding	969	88	67.39	0.00396	0.95907	MF
DOWN_Hr00_rapid	GO:0032550	purine ribonucleoside binding	969	88	67.39	0.00396	0.95907	MF
DOWN_Hr00_rapid	GO:0032553	ribonucleotide binding	983	89	68.36	0.00409	0.956154	MF
DOWN_Hr00_rapid	GO:0016835	carbon-oxygen lyase activity	31	7	2.16	0.00458	2.38467	MF
DOWN_Hr00_rapid	GO:0003963	RNA-3'-phosphate cyclase activity	2	2	0.14	0.00483	10.5607	MF
DOWN_Hr00_rapid	GO:0004753	saccharopine dehydrogenase activity	2	2	0.14	0.00483	10.5607	MF
DOWN_Hr00_rapid	GO:0004829	threonine-tRNA ligase activity	2	2	0.14	0.00483	10.5607	MF
DOWN_Hr00_rapid	GO:0008425	2-polyprenyl-6-methoxy-1,4-benzoquinone ...	2	2	0.14	0.00483	10.5607	MF
DOWN_Hr00_rapid	GO:0030580	quinone cofactor methyltransferase activ...	2	2	0.14	0.00483	10.5607	MF
DOWN_Hr00_rapid	GO:0042134	rRNA primary transcript binding	2	2	0.14	0.00483	10.5607	MF
DOWN_Hr00_rapid	GO:0043023	ribosomal large subunit binding	2	2	0.14	0.00483	10.5607	MF
DOWN_Hr00_rapid	GO:0032555	purine ribonucleotide binding	977	88	67.95	0.00499	0.951217	MF
DOWN_Hr00_rapid	GO:0017076	purine nucleotide binding	991	89	68.92	0.00515	0.948436	MF
DOWN_Hr00_rapid	GO:0016742	hydroxymethyl-, formyl- and related tran...	6	3	0.42	0.0057	5.28033	MF
DOWN_Hr00_rapid	GO:0016886	ligase activity, forming phosphoric este...	6	3	0.42	0.0057	5.28033	MF
DOWN_Hr00_rapid	GO:0003746	translation elongation factor activity	13	4	0.9	0.00997	3.24944	MF
DOWN_Hr00_rapid	GO:0016645	oxidoreductase activity, acting on the C...	13	4	0.9	0.00997	3.24944	MF
DOWN_Hr00_rapid	GO:0016747	transferase activity, transferring acyl ...	63	10	4.38	0.01094	1.6763	MF
DOWN_Hr00_rapid	GO:0016746	transferase activity, transferring acyl ...	74	11	5.15	0.01264	1.56983	MF
DOWN_Hr00_rapid	GO:0004518	nuclease activity	105	14	7.3	0.0135	1.40809	MF
DOWN_Hr00_rapid	GO:0016853	isomerase activity	65	10	4.52	0.01353	1.62472	MF
DOWN_Hr00_rapid	GO:0004826	phenylalanine-tRNA ligase activity	3	2	0.21	0.01381	7.04045	MF
DOWN_Hr00_rapid	GO:0008169	C-methyltransferase activity	3	2	0.21	0.01381	7.04045	MF
DOWN_Hr00_rapid	GO:0008479	queuine tRNA-ribosyltransferase activity	3	2	0.21	0.01381	7.04045	MF
DOWN_Hr00_rapid	GO:0016273	arginine N-methyltransferase activity	3	2	0.21	0.01381	7.04045	MF
DOWN_Hr00_rapid	GO:0016274	protein-arginine N-methyltransferase act...	3	2	0.21	0.01381	7.04045	MF
DOWN_Hr00_rapid	GO:0016653	oxidoreductase activity, acting on NAD(P...	3	2	0.21	0.01381	7.04045	MF
DOWN_Hr00_rapid	GO:0008175	tRNA methyltransferase activity	8	3	0.56	0.01438	3.96025	MF
DOWN_Hr00_rapid	GO:0043168	anion binding	1078	92	74.97	0.01747	0.901282	MF
DOWN_Hr00_rapid	GO:0009975	cyclase activity	9	3	0.63	0.02047	3.52022	MF
DOWN_Hr00_rapid	GO:0016763	transferase activity, transferring pento...	24	5	1.67	0.02247	2.20014	MF
DOWN_Hr00_rapid	GO:0003747	translation release factor activity	4	2	0.28	0.02636	5.28033	MF
DOWN_Hr00_rapid	GO:0008079	translation termination factor activity	4	2	0.28	0.02636	5.28033	MF
DOWN_Hr00_rapid	GO:0008837	diaminopimelate epimerase activity	4	2	0.28	0.02636	5.28033	MF
DOWN_Hr00_rapid	GO:0016855	racemase and epimerase activity, acting ...	4	2	0.28	0.02636	5.28033	MF
DOWN_Hr00_rapid	GO:0019238	cyclohydrolase activity	4	2	0.28	0.02636	5.28033	MF
DOWN_Hr00_rapid	GO:0036361	racemase activity, acting on amino acids...	4	2	0.28	0.02636	5.28033	MF
DOWN_Hr00_rapid	GO:0042054	histone methyltransferase activity	4	2	0.28	0.02636	5.28033	MF
DOWN_Hr00_rapid	GO:0047661	amino-acid racemase activity	4	2	0.28	0.02636	5.28033	MF
DOWN_Hr00_rapid	GO:0050567	glutaminyl-tRNA synthase (glutamine-hydr...	4	2	0.28	0.02636	5.28033	MF
DOWN_Hr00_rapid	GO:0000175	3'-5'-exoribonuclease activity	10	3	0.7	0.02776	3.1682	MF
DOWN_Hr00_rapid	GO:0004532	exoribonuclease activity	10	3	0.7	0.02776	3.1682	MF
DOWN_Hr00_rapid	GO:0016796	exonuclease activity, active with either...	10	3	0.7	0.02776	3.1682	MF
DOWN_Hr00_rapid	GO:0016896	exoribonuclease activity, producing 5'-p...	10	3	0.7	0.02776	3.1682	MF
DOWN_Hr00_rapid	GO:0016787	hydrolase activity	1036	87	72.05	0.03008	0.886852	MF
DOWN_Hr00_rapid	GO:0008565	protein transporter activity	44	7	3.06	0.03062	1.68011	MF
DOWN_Hr00_rapid	GO:0004364	glutathione transferase activity	11	3	0.76	0.03624	2.88018	MF
DOWN_Hr00_rapid	GO:0008170	N-methyltransferase activity	11	3	0.76	0.03624	2.88018	MF
DOWN_Hr00_rapid	GO:0016646	oxidoreductase activity, acting on the C...	11	3	0.76	0.03624	2.88018	MF
DOWN_Hr00_rapid	GO:0051213	dioxygenase activity	19	4	1.32	0.03882	2.2233	MF
DOWN_Hr00_rapid	GO:0016836	hydro-lyase activity	28	5	1.95	0.04139	1.88583	MF
DOWN_Hr00_rapid	GO:0005381	iron ion transmembrane transporter activ...	5	2	0.35	0.04193	4.22427	MF
DOWN_Hr00_rapid	GO:0030145	manganese ion binding	5	2	0.35	0.04193	4.22427	MF
DOWN_Hr00_rapid	GO:0008094	DNA-dependent ATPase activity	38	6	2.64	0.04532	1.66747	MF
DOWN_Hr00_rapid	NA	NA	NA	NA	NA	NA	NA	NA
DOWN_Hr00_rapid	NA	NA	NA	NA	NA	NA	NA	NA
DOWN_Hr00_rapid	NA	NA	NA	NA	NA	NA	NA	NA
DOWN_Hr00_rapid	NA	NA	NA	NA	NA	NA	NA	NA
DOWN_Hr00_rapid	NA	NA	NA	NA	NA	NA	NA	NA
DOWN_Hr00_rapid	NA	NA	NA	NA	NA	NA	NA	NA
DOWN_Hr00_rapid	GO:0044085	cellular component biogenesis	224	60	14.47	1e-22	2.82875	BP
DOWN_Hr00_rapid	GO:0006396	RNA processing	227	58	14.66	7.3e-21	2.69832	BP
DOWN_Hr00_rapid	GO:0006807	nitrogen compound metabolic process	1241	151	80.14	2.1e-17	1.28498	BP
DOWN_Hr00_rapid	GO:0016070	RNA metabolic process	562	88	36.29	4e-16	1.65363	BP
DOWN_Hr00_rapid	GO:0034641	cellular nitrogen compound metabolic pro...	1105	135	71.36	2e-15	1.29022	BP
DOWN_Hr00_rapid	GO:0046483	heterocycle metabolic process	1089	133	70.32	3.7e-15	1.28978	BP
DOWN_Hr00_rapid	GO:0010467	gene expression	746	103	48.17	5.1e-15	1.45811	BP
DOWN_Hr00_rapid	GO:0006725	cellular aromatic compound metabolic pro...	1095	132	70.71	1.5e-14	1.27307	BP
DOWN_Hr00_rapid	GO:1901360	organic cyclic compound metabolic proces...	1120	134	72.33	1.5e-14	1.26351	BP
DOWN_Hr00_rapid	GO:0006520	cellular amino acid metabolic process	168	40	10.85	1.6e-13	2.51445	BP
DOWN_Hr00_rapid	GO:0042273	ribosomal large subunit biogenesis	12	11	0.77	8.1e-13	9.68061	BP
DOWN_Hr00_rapid	GO:0006139	nucleobase-containing compound metabolic...	1042	122	67.29	2.1e-12	1.23647	BP
DOWN_Hr00_rapid	GO:1901564	organonitrogen compound metabolic proces...	390	63	25.19	3.2e-12	1.70595	BP
DOWN_Hr00_rapid	GO:1901566	organonitrogen compound biosynthetic pro...	188	40	12.14	7.8e-12	2.24695	BP
DOWN_Hr00_rapid	GO:0071840	cellular component organization or bioge...	497	72	32.09	1.7e-11	1.52992	BP
DOWN_Hr00_rapid	GO:0090304	nucleic acid metabolic process	874	104	56.44	6.4e-11	1.25665	BP
DOWN_Hr00_rapid	GO:0006399	tRNA metabolic process	87	25	5.62	9.1e-11	3.03468	BP
DOWN_Hr00_rapid	GO:0042255	ribosome assembly	7	7	0.45	4.5e-09	10.5607	BP
DOWN_Hr00_rapid	GO:0019752	carboxylic acid metabolic process	274	44	17.69	1e-08	1.69587	BP
DOWN_Hr00_rapid	GO:0043436	oxoacid metabolic process	275	44	17.76	1.1e-08	1.68971	BP
DOWN_Hr00_rapid	GO:0044281	small molecule metabolic process	484	64	31.26	1.2e-08	1.39645	BP
DOWN_Hr00_rapid	GO:0006082	organic acid metabolic process	276	44	17.82	1.3e-08	1.68358	BP
DOWN_Hr00_rapid	GO:0046112	nucleobase biosynthetic process	8	7	0.52	3.4e-08	9.24059	BP
DOWN_Hr00_rapid	GO:0044237	cellular metabolic process	2448	210	158.08	5e-08	0.90594	BP
DOWN_Hr00_rapid	GO:0044249	cellular biosynthetic process	1068	109	68.97	1.7e-07	1.07782	BP
DOWN_Hr00_rapid	GO:0006418	tRNA aminoacylation for protein translat...	42	14	2.71	1.8e-07	3.52022	BP
DOWN_Hr00_rapid	GO:0043038	amino acid activation	42	14	2.71	1.8e-07	3.52022	BP
DOWN_Hr00_rapid	GO:0043039	tRNA aminoacylation	42	14	2.71	1.8e-07	3.52022	BP
DOWN_Hr00_rapid	GO:0009058	biosynthetic process	1114	112	71.94	2.4e-07	1.06175	BP
DOWN_Hr00_rapid	GO:0051188	cofactor biosynthetic process	56	16	3.62	2.6e-07	3.01733	BP
DOWN_Hr00_rapid	GO:0006360	transcription from RNA polymerase I prom...	13	8	0.84	2.7e-07	6.49887	BP
DOWN_Hr00_rapid	GO:0008152	metabolic process	2999	242	193.67	4.9e-07	0.852178	BP
DOWN_Hr00_rapid	GO:0009451	RNA modification	23	10	1.49	6e-07	4.5916	BP
DOWN_Hr00_rapid	GO:0000027	ribosomal large subunit assembly	5	5	0.32	1.1e-06	10.5607	BP
DOWN_Hr00_rapid	GO:0042274	ribosomal small subunit biogenesis	5	5	0.32	1.1e-06	10.5607	BP
DOWN_Hr00_rapid	GO:0009112	nucleobase metabolic process	20	9	1.29	1.6e-06	4.7523	BP
DOWN_Hr00_rapid	GO:0071704	organic substance metabolic process	2676	218	172.81	2.2e-06	0.860324	BP
DOWN_Hr00_rapid	GO:0051186	cofactor metabolic process	74	17	4.78	3.2e-06	2.4261	BP
DOWN_Hr00_rapid	GO:0008652	cellular amino acid biosynthetic process	60	15	3.87	4e-06	2.64017	BP
DOWN_Hr00_rapid	GO:1901576	organic substance biosynthetic process	1084	105	70	4.1e-06	1.02294	BP
DOWN_Hr00_rapid	GO:0042440	pigment metabolic process	13	7	0.84	5.4e-06	5.68651	BP
DOWN_Hr00_rapid	GO:0046148	pigment biosynthetic process	13	7	0.84	5.4e-06	5.68651	BP
DOWN_Hr00_rapid	GO:0070925	organelle assembly	13	7	0.84	5.4e-06	5.68651	BP
DOWN_Hr00_rapid	GO:0009108	coenzyme biosynthetic process	42	12	2.71	8.4e-06	3.01733	BP
DOWN_Hr00_rapid	GO:0044710	single-organism metabolic process	690	73	44.56	8.9e-06	1.11729	BP
DOWN_Hr00_rapid	GO:0006412	translation	231	33	14.92	1.1e-05	1.50867	BP
DOWN_Hr00_rapid	GO:0030490	maturation of SSU-rRNA	4	4	0.26	1.7e-05	10.5607	BP
DOWN_Hr00_rapid	GO:0022618	ribonucleoprotein complex assembly	16	7	1.03	3.1e-05	4.62029	BP
DOWN_Hr00_rapid	GO:0042398	cellular modified amino acid biosyntheti...	16	7	1.03	3.1e-05	4.62029	BP
DOWN_Hr00_rapid	GO:0071826	ribonucleoprotein complex subunit organi...	16	7	1.03	3.1e-05	4.62029	BP
DOWN_Hr00_rapid	GO:0006400	tRNA modification	17	7	1.1	4.9e-05	4.34851	BP
DOWN_Hr00_rapid	GO:0044238	primary metabolic process	2583	205	166.8	5e-05	0.838148	BP
DOWN_Hr00_rapid	GO:1901605	alpha-amino acid metabolic process	99	18	6.39	5.1e-05	1.92012	BP
DOWN_Hr00_rapid	GO:0006188	IMP biosynthetic process	5	4	0.32	8.1e-05	8.44854	BP
DOWN_Hr00_rapid	GO:0006189	'de novo' IMP biosynthetic process	5	4	0.32	8.1e-05	8.44854	BP
DOWN_Hr00_rapid	GO:0017182	peptidyl-diphthamide metabolic process	5	4	0.32	8.1e-05	8.44854	BP
DOWN_Hr00_rapid	GO:0017183	peptidyl-diphthamide biosynthetic proces...	5	4	0.32	8.1e-05	8.44854	BP
DOWN_Hr00_rapid	GO:0019856	pyrimidine nucleobase biosynthetic proce...	5	4	0.32	8.1e-05	8.44854	BP
DOWN_Hr00_rapid	GO:0046040	IMP metabolic process	5	4	0.32	8.1e-05	8.44854	BP
DOWN_Hr00_rapid	GO:0006732	coenzyme metabolic process	60	13	3.87	8.9e-05	2.28815	BP
DOWN_Hr00_rapid	GO:0008033	tRNA processing	45	11	2.91	9.8e-05	2.5815	BP
DOWN_Hr00_rapid	GO:0006206	pyrimidine nucleobase metabolic process	9	5	0.58	0.00011	5.86704	BP
DOWN_Hr00_rapid	GO:1901607	alpha-amino acid biosynthetic process	47	11	3.04	0.00015	2.47165	BP
DOWN_Hr00_rapid	GO:0009113	purine nucleobase biosynthetic process	3	3	0.19	0.00027	10.5607	BP
DOWN_Hr00_rapid	GO:0044260	cellular macromolecule metabolic process	1812	148	117.01	0.00036	0.862571	BP
DOWN_Hr00_rapid	GO:0043648	dicarboxylic acid metabolic process	23	7	1.49	0.00044	3.21412	BP
DOWN_Hr00_rapid	GO:0001510	RNA methylation	7	4	0.45	0.00051	6.03467	BP
DOWN_Hr00_rapid	GO:0044271	cellular nitrogen compound biosynthetic ...	425	45	27.45	0.00056	1.11819	BP
DOWN_Hr00_rapid	GO:0044283	small molecule biosynthetic process	142	20	9.17	0.00073	1.48742	BP
DOWN_Hr00_rapid	GO:0006575	cellular modified amino acid metabolic p...	25	7	1.61	0.00077	2.95699	BP
DOWN_Hr00_rapid	GO:0016053	organic acid biosynthetic process	123	18	7.94	0.00084	1.54546	BP
DOWN_Hr00_rapid	GO:0046394	carboxylic acid biosynthetic process	123	18	7.94	0.00084	1.54546	BP
DOWN_Hr00_rapid	GO:0044711	single-organism biosynthetic process	145	20	9.36	0.00095	1.45664	BP
DOWN_Hr00_rapid	GO:0006553	lysine metabolic process	8	4	0.52	0.00097	5.28033	BP
DOWN_Hr00_rapid	GO:0006207	'de novo' pyrimidine nucleobase biosynth...	4	3	0.26	0.00102	7.9205	BP
DOWN_Hr00_rapid	GO:0006913	nucleocytoplasmic transport	34	8	2.2	0.00115	2.48486	BP
DOWN_Hr00_rapid	GO:0051169	nuclear transport	34	8	2.2	0.00115	2.48486	BP
DOWN_Hr00_rapid	GO:0043170	macromolecule metabolic process	1990	157	128.51	0.00119	0.833178	BP
DOWN_Hr00_rapid	GO:0072527	pyrimidine-containing compound metabolic...	20	6	1.29	0.00124	3.1682	BP
DOWN_Hr00_rapid	GO:0043414	macromolecule methylation	14	5	0.9	0.00135	3.77167	BP
DOWN_Hr00_rapid	GO:0072528	pyrimidine-containing compound biosynthe...	14	5	0.9	0.00135	3.77167	BP
DOWN_Hr00_rapid	GO:0006766	vitamin metabolic process	9	4	0.58	0.00166	4.69363	BP
DOWN_Hr00_rapid	GO:0006767	water-soluble vitamin metabolic process	9	4	0.58	0.00166	4.69363	BP
DOWN_Hr00_rapid	GO:0032259	methylation	15	5	0.97	0.00192	3.52022	BP
DOWN_Hr00_rapid	GO:0018130	heterocycle biosynthetic process	414	42	26.73	0.002	1.07137	BP
DOWN_Hr00_rapid	GO:0006261	DNA-dependent DNA replication	30	7	1.94	0.00247	2.46416	BP
DOWN_Hr00_rapid	GO:0006783	heme biosynthetic process	10	4	0.65	0.00263	4.22427	BP
DOWN_Hr00_rapid	GO:0042168	heme metabolic process	10	4	0.65	0.00263	4.22427	BP
DOWN_Hr00_rapid	GO:0042559	pteridine-containing compound biosynthet...	10	4	0.65	0.00263	4.22427	BP
DOWN_Hr00_rapid	GO:1901362	organic cyclic compound biosynthetic pro...	425	42	27.45	0.00326	1.04364	BP
DOWN_Hr00_rapid	GO:0006144	purine nucleobase metabolic process	11	4	0.71	0.00393	3.84024	BP
DOWN_Hr00_rapid	GO:0006778	porphyrin-containing compound metabolic ...	11	4	0.71	0.00393	3.84024	BP
DOWN_Hr00_rapid	GO:0006779	porphyrin-containing compound biosynthet...	11	4	0.71	0.00393	3.84024	BP
DOWN_Hr00_rapid	GO:0033013	tetrapyrrole metabolic process	11	4	0.71	0.00393	3.84024	BP
DOWN_Hr00_rapid	GO:0033014	tetrapyrrole biosynthetic process	11	4	0.71	0.00393	3.84024	BP
DOWN_Hr00_rapid	GO:0000055	ribosomal large subunit export from nucl...	2	2	0.13	0.00416	10.5607	BP
DOWN_Hr00_rapid	GO:0006435	threonyl-tRNA aminoacylation	2	2	0.13	0.00416	10.5607	BP
DOWN_Hr00_rapid	GO:0006826	iron ion transport	2	2	0.13	0.00416	10.5607	BP
DOWN_Hr00_rapid	GO:0015939	pantothenate metabolic process	2	2	0.13	0.00416	10.5607	BP
DOWN_Hr00_rapid	GO:0015940	pantothenate biosynthetic process	2	2	0.13	0.00416	10.5607	BP
DOWN_Hr00_rapid	GO:0000154	rRNA modification	6	3	0.39	0.00462	5.28033	BP
DOWN_Hr00_rapid	GO:0009089	lysine biosynthetic process via diaminop...	6	3	0.39	0.00462	5.28033	BP
DOWN_Hr00_rapid	GO:0009110	vitamin biosynthetic process	6	3	0.39	0.00462	5.28033	BP
DOWN_Hr00_rapid	GO:0042364	water-soluble vitamin biosynthetic proce...	6	3	0.39	0.00462	5.28033	BP
DOWN_Hr00_rapid	GO:0046451	diaminopimelate metabolic process	6	3	0.39	0.00462	5.28033	BP
DOWN_Hr00_rapid	GO:0051168	nuclear export	18	5	1.16	0.00465	2.93352	BP
DOWN_Hr00_rapid	GO:0009165	nucleotide biosynthetic process	91	13	5.88	0.00531	1.50867	BP
DOWN_Hr00_rapid	GO:0019438	aromatic compound biosynthetic process	412	40	26.61	0.00553	1.02531	BP
DOWN_Hr00_rapid	GO:0055086	nucleobase-containing small molecule met...	168	20	10.85	0.00556	1.25722	BP
DOWN_Hr00_rapid	GO:0042558	pteridine-containing compound metabolic ...	12	4	0.77	0.0056	3.52022	BP
DOWN_Hr00_rapid	GO:1901293	nucleoside phosphate biosynthetic proces...	94	13	6.07	0.007	1.46052	BP
DOWN_Hr00_rapid	GO:0009085	lysine biosynthetic process	7	3	0.45	0.00769	4.526	BP
DOWN_Hr00_rapid	GO:0009396	folic acid-containing compound biosynthe...	7	3	0.45	0.00769	4.526	BP
DOWN_Hr00_rapid	GO:0017038	protein import	28	6	1.81	0.0078	2.263	BP
DOWN_Hr00_rapid	GO:0072522	purine-containing compound biosynthetic ...	75	11	4.84	0.0082	1.5489	BP
DOWN_Hr00_rapid	GO:0009124	nucleoside monophosphate biosynthetic pr...	29	6	1.87	0.00931	2.18497	BP
DOWN_Hr00_rapid	GO:0009987	cellular process	3307	237	213.56	0.00939	0.756843	BP
DOWN_Hr00_rapid	GO:0042455	ribonucleoside biosynthetic process	39	7	2.52	0.0113	1.8955	BP
DOWN_Hr00_rapid	GO:0065003	macromolecular complex assembly	133	16	8.59	0.01132	1.27046	BP
DOWN_Hr00_rapid	GO:0006536	glutamate metabolic process	8	3	0.52	0.01173	3.96025	BP
DOWN_Hr00_rapid	GO:0006541	glutamine metabolic process	8	3	0.52	0.01173	3.96025	BP
DOWN_Hr00_rapid	GO:0006743	ubiquinone metabolic process	8	3	0.52	0.01173	3.96025	BP
DOWN_Hr00_rapid	GO:0006760	folic acid-containing compound metabolic...	8	3	0.52	0.01173	3.96025	BP
DOWN_Hr00_rapid	GO:0042375	quinone cofactor metabolic process	8	3	0.52	0.01173	3.96025	BP
DOWN_Hr00_rapid	GO:1901661	quinone metabolic process	8	3	0.52	0.01173	3.96025	BP
DOWN_Hr00_rapid	GO:0006432	phenylalanyl-tRNA aminoacylation	3	2	0.19	0.01195	7.04045	BP
DOWN_Hr00_rapid	GO:0006879	cellular iron ion homeostasis	3	2	0.19	0.01195	7.04045	BP
DOWN_Hr00_rapid	GO:0008616	queuosine biosynthetic process	3	2	0.19	0.01195	7.04045	BP
DOWN_Hr00_rapid	GO:0015669	gas transport	3	2	0.19	0.01195	7.04045	BP
DOWN_Hr00_rapid	GO:0015671	oxygen transport	3	2	0.19	0.01195	7.04045	BP
DOWN_Hr00_rapid	GO:0016226	iron-sulfur cluster assembly	3	2	0.19	0.01195	7.04045	BP
DOWN_Hr00_rapid	GO:0031163	metallo-sulfur cluster assembly	3	2	0.19	0.01195	7.04045	BP
DOWN_Hr00_rapid	GO:0031167	rRNA methylation	3	2	0.19	0.01195	7.04045	BP
DOWN_Hr00_rapid	GO:0046116	queuosine metabolic process	3	2	0.19	0.01195	7.04045	BP
DOWN_Hr00_rapid	GO:0055072	iron ion homeostasis	3	2	0.19	0.01195	7.04045	BP
DOWN_Hr00_rapid	GO:0009063	cellular amino acid catabolic process	31	6	2	0.01294	2.044	BP
DOWN_Hr00_rapid	GO:0009163	nucleoside biosynthetic process	40	7	2.58	0.01296	1.84812	BP
DOWN_Hr00_rapid	GO:1901659	glycosyl compound biosynthetic process	40	7	2.58	0.01296	1.84812	BP
DOWN_Hr00_rapid	GO:0009123	nucleoside monophosphate metabolic proce...	32	6	2.07	0.01508	1.98013	BP
DOWN_Hr00_rapid	GO:0090407	organophosphate biosynthetic process	126	15	8.14	0.01525	1.25722	BP
DOWN_Hr00_rapid	GO:0006270	DNA replication initiation	16	4	1.03	0.01675	2.64017	BP
DOWN_Hr00_rapid	GO:0006221	pyrimidine nucleotide biosynthetic proce...	9	3	0.58	0.01676	3.52022	BP
DOWN_Hr00_rapid	GO:0009064	glutamine family amino acid metabolic pr...	24	5	1.55	0.01676	2.20014	BP
DOWN_Hr00_rapid	GO:0016482	cytoplasmic transport	86	11	5.55	0.02174	1.35078	BP
DOWN_Hr00_rapid	GO:0006220	pyrimidine nucleotide metabolic process	10	3	0.65	0.02281	3.1682	BP
DOWN_Hr00_rapid	GO:0006271	DNA strand elongation involved in DNA re...	10	3	0.65	0.02281	3.1682	BP
DOWN_Hr00_rapid	GO:0006405	RNA export from nucleus	10	3	0.65	0.02281	3.1682	BP
DOWN_Hr00_rapid	GO:0022616	DNA strand elongation	10	3	0.65	0.02281	3.1682	BP
DOWN_Hr00_rapid	GO:0042180	cellular ketone metabolic process	10	3	0.65	0.02281	3.1682	BP
DOWN_Hr00_rapid	GO:0044743	intracellular protein transmembrane impo...	10	3	0.65	0.02281	3.1682	BP
DOWN_Hr00_rapid	GO:0065002	intracellular protein transmembrane tran...	10	3	0.65	0.02281	3.1682	BP
DOWN_Hr00_rapid	GO:0071806	protein transmembrane transport	10	3	0.65	0.02281	3.1682	BP
DOWN_Hr00_rapid	GO:0000054	ribosomal subunit export from nucleus	4	2	0.26	0.02288	5.28033	BP
DOWN_Hr00_rapid	GO:0006415	translational termination	4	2	0.26	0.02288	5.28033	BP
DOWN_Hr00_rapid	GO:0030488	tRNA methylation	4	2	0.26	0.02288	5.28033	BP
DOWN_Hr00_rapid	GO:0033750	ribosome localization	4	2	0.26	0.02288	5.28033	BP
DOWN_Hr00_rapid	GO:0033753	establishment of ribosome localization	4	2	0.26	0.02288	5.28033	BP
DOWN_Hr00_rapid	GO:0046916	cellular transition metal ion homeostasi...	4	2	0.26	0.02288	5.28033	BP
DOWN_Hr00_rapid	GO:0071426	ribonucleoprotein complex export from nu...	4	2	0.26	0.02288	5.28033	BP
DOWN_Hr00_rapid	GO:0071428	rRNA-containing ribonucleoprotein comple...	4	2	0.26	0.02288	5.28033	BP
DOWN_Hr00_rapid	GO:0022607	cellular component assembly	171	18	11.04	0.02676	1.11165	BP
DOWN_Hr00_rapid	GO:0009127	purine nucleoside monophosphate biosynth...	27	5	1.74	0.02718	1.95568	BP
DOWN_Hr00_rapid	GO:0009168	purine ribonucleoside monophosphate bios...	27	5	1.74	0.02718	1.95568	BP
DOWN_Hr00_rapid	GO:0009260	ribonucleotide biosynthetic process	67	9	4.33	0.02724	1.4186	BP
DOWN_Hr00_rapid	GO:0046390	ribose phosphate biosynthetic process	67	9	4.33	0.02724	1.4186	BP
DOWN_Hr00_rapid	GO:0006403	RNA localization	11	3	0.71	0.02989	2.88018	BP
DOWN_Hr00_rapid	GO:0050657	nucleic acid transport	11	3	0.71	0.02989	2.88018	BP
DOWN_Hr00_rapid	GO:0050658	RNA transport	11	3	0.71	0.02989	2.88018	BP
DOWN_Hr00_rapid	GO:0051236	establishment of RNA localization	11	3	0.71	0.02989	2.88018	BP
DOWN_Hr00_rapid	GO:0009156	ribonucleoside monophosphate biosyntheti...	28	5	1.81	0.03139	1.88583	BP
DOWN_Hr00_rapid	GO:1901606	alpha-amino acid catabolic process	28	5	1.81	0.03139	1.88583	BP
DOWN_Hr00_rapid	GO:0006164	purine nucleotide biosynthetic process	69	9	4.46	0.03227	1.37748	BP
DOWN_Hr00_rapid	GO:0034622	cellular macromolecular complex assembly	116	13	7.49	0.03558	1.18352	BP
DOWN_Hr00_rapid	GO:0055085	transmembrane transport	29	5	1.87	0.03599	1.82081	BP
DOWN_Hr00_rapid	GO:0043933	macromolecular complex subunit organizat...	177	18	11.43	0.03611	1.07397	BP
DOWN_Hr00_rapid	GO:0006354	DNA-dependent transcription, elongation	5	2	0.32	0.03651	4.22427	BP
DOWN_Hr00_rapid	GO:0015937	coenzyme A biosynthetic process	5	2	0.32	0.03651	4.22427	BP
DOWN_Hr00_rapid	GO:0033866	nucleoside bisphosphate biosynthetic pro...	5	2	0.32	0.03651	4.22427	BP
DOWN_Hr00_rapid	GO:0034030	ribonucleoside bisphosphate biosynthetic...	5	2	0.32	0.03651	4.22427	BP
DOWN_Hr00_rapid	GO:0034033	purine nucleoside bisphosphate biosynthe...	5	2	0.32	0.03651	4.22427	BP
DOWN_Hr00_rapid	GO:0043650	dicarboxylic acid biosynthetic process	5	2	0.32	0.03651	4.22427	BP
DOWN_Hr00_rapid	GO:0051656	establishment of organelle localization	5	2	0.32	0.03651	4.22427	BP
DOWN_Hr00_rapid	GO:0055076	transition metal ion homeostasis	5	2	0.32	0.03651	4.22427	BP
DOWN_Hr00_rapid	GO:0071166	ribonucleoprotein complex localization	5	2	0.32	0.03651	4.22427	BP
DOWN_Hr00_rapid	GO:0006576	cellular biogenic amine metabolic proces...	12	3	0.77	0.03799	2.64017	BP
DOWN_Hr00_rapid	GO:0009126	purine nucleoside monophosphate metaboli...	30	5	1.94	0.04098	1.76011	BP
DOWN_Hr00_rapid	GO:0009167	purine ribonucleoside monophosphate meta...	30	5	1.94	0.04098	1.76011	BP
DOWN_Hr00_rapid	GO:0018202	peptidyl-histidine modification	21	4	1.36	0.04272	2.01156	BP
DOWN_Hr00_rapid	GO:0016054	organic acid catabolic process	41	6	2.65	0.04606	1.54546	BP
DOWN_Hr00_rapid	GO:0046395	carboxylic acid catabolic process	41	6	2.65	0.04606	1.54546	BP
DOWN_Hr00_rapid	GO:0009161	ribonucleoside monophosphate metabolic p...	31	5	2	0.04638	1.70333	BP
DOWN_Hr00_rapid	GO:0044282	small molecule catabolic process	52	7	3.36	0.04811	1.42163	BP
DOWN_Hr00_rapid	GO:0044712	single-organism catabolic process	52	7	3.36	0.04811	1.42163	BP
DOWN_Hr00_rapid	GO:0009066	aspartate family amino acid metabolic pr...	22	4	1.42	0.04965	1.92012	BP
DOWN_Hr00_rapid	GO:0005730	nucleolus	56	34	3.76	1.9e-26	6.41184	CC
DOWN_Hr00_rapid	GO:0043233	organelle lumen	196	46	13.17	1.5e-14	2.47852	CC
DOWN_Hr00_rapid	GO:0070013	intracellular organelle lumen	196	46	13.17	1.5e-14	2.47852	CC
DOWN_Hr00_rapid	GO:0031974	membrane-enclosed lumen	201	46	13.51	4.2e-14	2.41687	CC
DOWN_Hr00_rapid	GO:0031981	nuclear lumen	172	42	11.56	5.4e-14	2.57877	CC
DOWN_Hr00_rapid	GO:0005732	small nucleolar ribonucleoprotein comple...	31	16	2.08	1.5e-11	5.45067	CC
DOWN_Hr00_rapid	GO:0005739	mitochondrion	195	41	13.1	2.1e-11	2.22045	CC
DOWN_Hr00_rapid	GO:0044424	intracellular part	2111	199	141.84	7.6e-10	0.995534	CC
DOWN_Hr00_rapid	GO:0043231	intracellular membrane-bounded organelle	1495	152	100.45	2.2e-09	1.07373	CC
DOWN_Hr00_rapid	GO:0043227	membrane-bounded organelle	1497	152	100.58	2.4e-09	1.07229	CC
DOWN_Hr00_rapid	GO:0044452	nucleolar part	23	11	1.55	7.1e-08	5.05075	CC
DOWN_Hr00_rapid	GO:0044428	nuclear part	302	46	20.29	7.8e-08	1.60858	CC
DOWN_Hr00_rapid	GO:0005736	DNA-directed RNA polymerase I complex	12	8	0.81	1.5e-07	7.04045	CC
DOWN_Hr00_rapid	GO:0043229	intracellular organelle	1764	162	118.52	9.3e-07	0.969857	CC
DOWN_Hr00_rapid	GO:0005622	intracellular	2532	216	170.12	1e-06	0.90091	CC
DOWN_Hr00_rapid	GO:0043226	organelle	1769	162	118.86	1.1e-06	0.967116	CC
DOWN_Hr00_rapid	GO:0005623	cell	2616	219	175.77	3.9e-06	0.884093	CC
DOWN_Hr00_rapid	GO:0044464	cell part	2616	219	175.77	3.9e-06	0.884093	CC
DOWN_Hr00_rapid	GO:0030684	preribosome	6	5	0.4	7.6e-06	8.80056	CC
DOWN_Hr00_rapid	GO:0005634	nucleus	807	83	54.22	2.5e-05	1.08617	CC
DOWN_Hr00_rapid	GO:0043228	non-membrane-bounded organelle	492	53	33.06	0.0003	1.13763	CC
DOWN_Hr00_rapid	GO:0043232	intracellular non-membrane-bounded organ...	492	53	33.06	0.0003	1.13763	CC
DOWN_Hr00_rapid	GO:0030686	90S preribosome	3	3	0.2	0.0003	10.5607	CC
DOWN_Hr00_rapid	GO:0034457	Mpp10 complex	3	3	0.2	0.0003	10.5607	CC
DOWN_Hr00_rapid	GO:0005737	cytoplasm	1239	111	83.25	0.00036	0.946113	CC
DOWN_Hr00_rapid	GO:0030529	ribonucleoprotein complex	222	29	14.92	0.00037	1.37955	CC
DOWN_Hr00_rapid	GO:0044429	mitochondrial part	95	16	6.38	0.00051	1.77864	CC
DOWN_Hr00_rapid	GO:0044422	organelle part	788	74	52.95	0.00126	0.991738	CC
DOWN_Hr00_rapid	GO:0005740	mitochondrial envelope	75	13	5.04	0.00129	1.83052	CC
DOWN_Hr00_rapid	GO:0031967	organelle envelope	104	16	6.99	0.00141	1.62472	CC
DOWN_Hr00_rapid	GO:0031966	mitochondrial membrane	67	12	4.5	0.00146	1.89146	CC
DOWN_Hr00_rapid	GO:0031975	envelope	105	16	7.05	0.00157	1.60924	CC
DOWN_Hr00_rapid	GO:0044446	intracellular organelle part	785	73	52.74	0.00178	0.982075	CC
DOWN_Hr00_rapid	GO:0005743	mitochondrial inner membrane	60	11	4.03	0.00188	1.93612	CC
DOWN_Hr00_rapid	GO:0019866	organelle inner membrane	61	11	4.1	0.00216	1.90438	CC
DOWN_Hr00_rapid	GO:0005657	replication fork	12	4	0.81	0.00644	3.52022	CC
DOWN_Hr00_rapid	GO:0000428	DNA-directed RNA polymerase complex	53	9	3.56	0.00802	1.79332	CC
DOWN_Hr00_rapid	GO:0055029	nuclear DNA-directed RNA polymerase comp...	53	9	3.56	0.00802	1.79332	CC
DOWN_Hr00_rapid	GO:0030880	RNA polymerase complex	54	9	3.63	0.00907	1.76011	CC
DOWN_Hr00_rapid	GO:0044444	cytoplasmic part	1041	87	69.94	0.01343	0.882592	CC
DOWN_Hr00_rapid	GO:0031391	Elg1 RFC-like complex	4	2	0.27	0.02467	5.28033	CC
DOWN_Hr00_rapid	GO:0045335	phagocytic vesicle	308	29	20.69	0.03867	0.994349	CC
DOWN_Hr00_rapid	GO:0005663	DNA replication factor C complex	5	2	0.34	0.03931	4.22427	CC
DOWN_Hr00_rapid	GO:0031389	Rad17 RFC-like complex	5	2	0.34	0.03931	4.22427	CC
DOWN_Hr01_gradual	GO:0004617	phosphoglycerate dehydrogenase activity	1	1	0	0.0034	199.263	MF
DOWN_Hr01_gradual	GO:0004115	3',5'-cyclic-AMP phosphodiesterase activ...	5	1	0.02	0.017	39.8526	MF
DOWN_Hr01_gradual	GO:0047555	3',5'-cyclic-GMP phosphodiesterase activ...	6	1	0.02	0.0204	33.2105	MF
DOWN_Hr01_gradual	GO:0004112	cyclic-nucleotide phosphodiesterase acti...	7	1	0.02	0.0237	28.4662	MF
DOWN_Hr01_gradual	GO:0004114	3',5'-cyclic-nucleotide phosphodiesteras...	7	1	0.02	0.0237	28.4662	MF
DOWN_Hr01_gradual	GO:0046434	organophosphate catabolic process	49	2	0.17	0.012	8.13319	BP
DOWN_Hr01_gradual	GO:0006564	L-serine biosynthetic process	4	1	0.01	0.014	49.8158	BP
DOWN_Hr01_gradual	GO:0006198	cAMP catabolic process	5	1	0.02	0.017	39.8526	BP
DOWN_Hr01_gradual	GO:0046069	cGMP catabolic process	5	1	0.02	0.017	39.8526	BP
DOWN_Hr01_gradual	GO:0009214	cyclic nucleotide catabolic process	7	1	0.02	0.024	28.4662	BP
DOWN_Hr01_gradual	GO:0031161	phosphatidylinositol catabolic process	7	1	0.02	0.024	28.4662	BP
DOWN_Hr01_gradual	GO:0046338	phosphatidylethanolamine catabolic proce...	7	1	0.02	0.024	28.4662	BP
DOWN_Hr01_gradual	GO:0046475	glycerophospholipid catabolic process	7	1	0.02	0.024	28.4662	BP
DOWN_Hr01_gradual	GO:0046503	glycerolipid catabolic process	7	1	0.02	0.024	28.4662	BP
DOWN_Hr01_gradual	GO:0009070	serine family amino acid biosynthetic pr...	8	1	0.03	0.027	24.9079	BP
DOWN_Hr01_gradual	GO:0006563	L-serine metabolic process	9	1	0.03	0.031	22.1404	BP
DOWN_Hr01_gradual	GO:0007155	cell adhesion	81	2	0.28	0.031	4.92008	BP
DOWN_Hr01_gradual	GO:0022610	biological adhesion	81	2	0.28	0.031	4.92008	BP
DOWN_Hr01_gradual	GO:0046337	phosphatidylethanolamine metabolic proce...	10	1	0.03	0.034	19.9263	BP
DOWN_Hr01_gradual	GO:0009395	phospholipid catabolic process	11	1	0.04	0.037	18.1148	BP
DOWN_Hr01_gradual	GO:0046068	cGMP metabolic process	13	1	0.05	0.044	15.3279	BP
DOWN_Hr01_rapid	GO:0003796	lysozyme activity	10	1	0.03	0.027	26.1103	MF
DOWN_Hr01_rapid	GO:0009651	response to salt stress	7	6	0.02	3e-15	223.803	BP
DOWN_Hr01_rapid	GO:0043157	response to cation stress	7	6	0.02	3e-15	223.803	BP
DOWN_Hr01_rapid	GO:0006970	response to osmotic stress	63	6	0.2	2.6e-08	24.867	BP
DOWN_Hr01_rapid	GO:0009628	response to abiotic stimulus	97	6	0.31	3.5e-07	16.1507	BP
DOWN_Hr01_rapid	GO:0006950	response to stress	498	8	1.57	7.3e-05	4.19443	BP
DOWN_Hr01_rapid	GO:0050896	response to stimulus	964	10	3.04	0.00027	2.70854	BP
DOWN_Hr01_rapid	GO:0051260	protein homooligomerization	3	1	0.01	0.00942	87.0345	BP
DOWN_Hr01_rapid	GO:0051259	protein oligomerization	4	1	0.01	0.01254	65.2759	BP
DOWN_Hr01_rapid	GO:0006952	defense response	6	1	0.02	0.01876	43.5172	BP
DOWN_Hr01_rapid	GO:0008037	cell recognition	6	1	0.02	0.01876	43.5172	BP
DOWN_Hr01_rapid	GO:0009988	cell-cell recognition	6	1	0.02	0.01876	43.5172	BP
DOWN_Hr01_rapid	GO:0030865	cortical cytoskeleton organization	7	1	0.02	0.02185	37.3005	BP
DOWN_Hr01_rapid	GO:0030866	cortical actin cytoskeleton organization	7	1	0.02	0.02185	37.3005	BP
DOWN_Hr01_rapid	GO:0009253	peptidoglycan catabolic process	10	1	0.03	0.03108	26.1103	BP
DOWN_Hr01_rapid	GO:0006026	aminoglycan catabolic process	11	1	0.03	0.03414	23.7367	BP
DOWN_Hr01_rapid	GO:0006027	glycosaminoglycan catabolic process	11	1	0.03	0.03414	23.7367	BP
DOWN_Hr01_rapid	GO:0000270	peptidoglycan metabolic process	12	1	0.04	0.03718	21.7586	BP
DOWN_Hr01_rapid	GO:0006022	aminoglycan metabolic process	13	1	0.04	0.04022	20.0849	BP
DOWN_Hr01_rapid	GO:0030203	glycosaminoglycan metabolic process	13	1	0.04	0.04022	20.0849	BP
DOWN_Hr01_rapid	GO:0005938	cell cortex	77	6	0.26	1.4e-07	20.3457	CC
DOWN_Hr01_rapid	GO:0071944	cell periphery	202	8	0.69	1.5e-07	10.3407	CC
DOWN_Hr01_rapid	GO:0009279	cell outer membrane	1	1	0	0.0034	261.103	CC
DOWN_Hr01_rapid	GO:0030313	cell envelope	1	1	0	0.0034	261.103	CC
DOWN_Hr01_rapid	GO:0044462	external encapsulating structure part	1	1	0	0.0034	261.103	CC
DOWN_Hr01_rapid	GO:0045121	membrane raft	1	1	0	0.0034	261.103	CC
DOWN_Hr01_rapid	GO:0031225	anchored to membrane	3	1	0.01	0.0102	87.0345	CC
DOWN_Hr01_rapid	GO:0046658	anchored to plasma membrane	3	1	0.01	0.0102	87.0345	CC
DOWN_Hr01_rapid	GO:0005634	nucleus	807	7	2.75	0.0139	2.26484	CC
DOWN_Hr01_rapid	GO:0009897	external side of plasma membrane	6	1	0.02	0.0203	43.5172	CC
DOWN_Hr01_rapid	GO:0030312	external encapsulating structure	7	1	0.02	0.0236	37.3005	CC
DOWN_Hr01_rapid	GO:0019867	outer membrane	10	1	0.03	0.0336	26.1103	CC
DOWN_Hr01_rapid	GO:0009986	cell surface	11	1	0.04	0.0369	23.7367	CC
DOWN_Hr02_gradual	GO:0003871	5-methyltetrahydropteroyltriglutamate-ho...	2	1	0.01	0.011	52.5833	MF
DOWN_Hr02_gradual	GO:0015114	phosphate ion transmembrane transporter ...	2	1	0.01	0.011	52.5833	MF
DOWN_Hr02_gradual	GO:0042085	5-methyltetrahydropteroyltri-L-glutamate...	2	1	0.01	0.011	52.5833	MF
DOWN_Hr02_gradual	GO:0005347	ATP transmembrane transporter activity	3	1	0.02	0.017	35.0556	MF
DOWN_Hr02_gradual	GO:0015217	ADP transmembrane transporter activity	3	1	0.02	0.017	35.0556	MF
DOWN_Hr02_gradual	GO:0015288	porin activity	3	1	0.02	0.017	35.0556	MF
DOWN_Hr02_gradual	GO:0022829	wide pore channel activity	3	1	0.02	0.017	35.0556	MF
DOWN_Hr02_gradual	GO:0005509	calcium ion binding	106	3	0.59	0.021	2.97642	MF
DOWN_Hr02_gradual	GO:0008172	S-methyltransferase activity	4	1	0.02	0.022	26.2917	MF
DOWN_Hr02_gradual	GO:0000295	adenine nucleotide transmembrane transpo...	5	1	0.03	0.027	21.0333	MF
DOWN_Hr02_gradual	GO:0005346	purine ribonucleotide transmembrane tran...	5	1	0.03	0.027	21.0333	MF
DOWN_Hr02_gradual	GO:0015211	purine nucleoside transmembrane transpor...	5	1	0.03	0.027	21.0333	MF
DOWN_Hr02_gradual	GO:0015216	purine nucleotide transmembrane transpor...	5	1	0.03	0.027	21.0333	MF
DOWN_Hr02_gradual	GO:0030976	thiamine pyrophosphate binding	5	1	0.03	0.027	21.0333	MF
DOWN_Hr02_gradual	GO:0004499	N,N-dimethylaniline monooxygenase activi...	7	1	0.04	0.038	15.0238	MF
DOWN_Hr02_gradual	GO:0015215	nucleotide transmembrane transporter act...	7	1	0.04	0.038	15.0238	MF
DOWN_Hr02_gradual	GO:0015605	organophosphate ester transmembrane tran...	7	1	0.04	0.038	15.0238	MF
DOWN_Hr02_gradual	GO:0005337	nucleoside transmembrane transporter act...	8	1	0.04	0.044	13.1458	MF
DOWN_Hr02_gradual	GO:1901677	phosphate transmembrane transporter acti...	8	1	0.04	0.044	13.1458	MF
DOWN_Hr02_gradual	GO:1901505	carbohydrate derivative transporter acti...	9	1	0.05	0.049	11.6852	MF
DOWN_Hr02_gradual	GO:0009651	response to salt stress	7	3	0.03	3.3e-06	45.0714	BP
DOWN_Hr02_gradual	GO:0043157	response to cation stress	7	3	0.03	3.3e-06	45.0714	BP
DOWN_Hr02_gradual	GO:0006970	response to osmotic stress	63	3	0.3	0.0031	5.00794	BP
DOWN_Hr02_gradual	GO:0009628	response to abiotic stimulus	97	3	0.46	0.0104	3.25258	BP
DOWN_Hr02_gradual	GO:0015866	ADP transport	3	1	0.01	0.0141	35.0556	BP
DOWN_Hr02_gradual	GO:0015867	ATP transport	3	1	0.01	0.0141	35.0556	BP
DOWN_Hr02_gradual	GO:0009086	methionine biosynthetic process	5	1	0.02	0.0234	21.0333	BP
DOWN_Hr02_gradual	GO:0015858	nucleoside transport	5	1	0.02	0.0234	21.0333	BP
DOWN_Hr02_gradual	GO:0015865	purine nucleotide transport	5	1	0.02	0.0234	21.0333	BP
DOWN_Hr02_gradual	GO:0015868	purine ribonucleotide transport	5	1	0.02	0.0234	21.0333	BP
DOWN_Hr02_gradual	GO:0051503	adenine nucleotide transport	5	1	0.02	0.0234	21.0333	BP
DOWN_Hr02_gradual	GO:0006817	phosphate ion transport	6	1	0.03	0.028	17.5278	BP
DOWN_Hr02_gradual	GO:1901264	carbohydrate derivative transport	6	1	0.03	0.028	17.5278	BP
DOWN_Hr02_gradual	GO:0000097	sulfur amino acid biosynthetic process	7	1	0.03	0.0326	15.0238	BP
DOWN_Hr02_gradual	GO:0006862	nucleotide transport	7	1	0.03	0.0326	15.0238	BP
DOWN_Hr02_gradual	GO:0015748	organophosphate ester transport	7	1	0.03	0.0326	15.0238	BP
DOWN_Hr02_gradual	GO:0006555	methionine metabolic process	8	1	0.04	0.0372	13.1458	BP
DOWN_Hr02_gradual	GO:0009253	peptidoglycan catabolic process	10	1	0.05	0.0463	10.5167	BP
DOWN_Hr02_gradual	GO:0071944	cell periphery	202	5	1.1	0.0044	2.60314	CC
DOWN_Hr02_gradual	GO:0005938	cell cortex	77	3	0.42	0.0082	4.0974	CC
DOWN_Hr02_gradual	GO:0005853	eukaryotic translation elongation factor...	4	1	0.02	0.0217	26.2917	CC
DOWN_Hr03_gradual	GO:0008092	cytoskeletal protein binding	155	9	1.66	3.6e-05	3.54568	MF
DOWN_Hr03_gradual	GO:0003779	actin binding	110	6	1.18	0.0011	3.33079	MF
DOWN_Hr03_gradual	GO:0004497	monooxygenase activity	60	4	0.64	0.0037	4.07097	MF
DOWN_Hr03_gradual	GO:0020037	heme binding	70	4	0.75	0.0065	3.4894	MF
DOWN_Hr03_gradual	GO:0017022	myosin binding	37	3	0.4	0.007	4.95118	MF
DOWN_Hr03_gradual	GO:0046906	tetrapyrrole binding	72	4	0.77	0.0072	3.39247	MF
DOWN_Hr03_gradual	GO:0004435	phosphatidylinositol phospholipase C act...	1	1	0.01	0.0107	61.0645	MF
DOWN_Hr03_gradual	GO:0008083	growth factor activity	1	1	0.01	0.0107	61.0645	MF
DOWN_Hr03_gradual	GO:0050661	NADP binding	18	2	0.19	0.0154	6.78495	MF
DOWN_Hr03_gradual	GO:0005506	iron ion binding	98	4	1.05	0.0204	2.49243	MF
DOWN_Hr03_gradual	GO:0004030	aldehyde dehydrogenase [NAD(P)+] activit...	2	1	0.02	0.0213	30.5323	MF
DOWN_Hr03_gradual	GO:0004620	phospholipase activity	22	2	0.24	0.0227	5.55132	MF
DOWN_Hr03_gradual	GO:0008081	phosphoric diester hydrolase activity	26	2	0.28	0.031	4.69727	MF
DOWN_Hr03_gradual	GO:0005515	protein binding	857	15	9.16	0.0354	1.06881	MF
DOWN_Hr03_gradual	GO:0005200	structural constituent of cytoskeleton	30	2	0.32	0.0404	4.07097	MF
DOWN_Hr03_gradual	GO:0004180	carboxypeptidase activity	4	1	0.04	0.0421	15.2661	MF
DOWN_Hr03_gradual	GO:0004185	serine-type carboxypeptidase activity	4	1	0.04	0.0421	15.2661	MF
DOWN_Hr03_gradual	GO:0016175	superoxide-generating NADPH oxidase acti...	4	1	0.04	0.0421	15.2661	MF
DOWN_Hr03_gradual	GO:0050664	oxidoreductase activity, acting on NAD(P...	4	1	0.04	0.0421	15.2661	MF
DOWN_Hr03_gradual	GO:0070008	serine-type exopeptidase activity	4	1	0.04	0.0421	15.2661	MF
DOWN_Hr03_gradual	GO:0003774	motor activity	32	2	0.34	0.0455	3.81653	MF
DOWN_Hr03_gradual	GO:0009651	response to salt stress	7	4	0.08	4.6e-07	34.894	BP
DOWN_Hr03_gradual	GO:0043157	response to cation stress	7	4	0.08	4.6e-07	34.894	BP
DOWN_Hr03_gradual	GO:0044767	single-organism developmental process	232	8	2.56	0.0038	2.10567	BP
DOWN_Hr03_gradual	GO:0009628	response to abiotic stimulus	97	5	1.07	0.0041	3.14766	BP
DOWN_Hr03_gradual	GO:0006970	response to osmotic stress	63	4	0.69	0.0049	3.87711	BP
DOWN_Hr03_gradual	GO:0032502	developmental process	370	10	4.08	0.0069	1.65039	BP
DOWN_Hr03_gradual	GO:0009653	anatomical structure morphogenesis	115	5	1.27	0.0085	2.65498	BP
DOWN_Hr03_gradual	GO:0048856	anatomical structure development	329	9	3.63	0.0096	1.67046	BP
DOWN_Hr03_gradual	GO:0006801	superoxide metabolic process	14	2	0.15	0.01	8.7235	BP
DOWN_Hr03_gradual	GO:0019505	resorcinol metabolic process	1	1	0.01	0.011	61.0645	BP
DOWN_Hr03_gradual	GO:0032957	inositol trisphosphate metabolic process	1	1	0.01	0.011	61.0645	BP
DOWN_Hr03_gradual	GO:0032958	inositol phosphate biosynthetic process	1	1	0.01	0.011	61.0645	BP
DOWN_Hr03_gradual	GO:0032959	inositol trisphosphate biosynthetic proc...	1	1	0.01	0.011	61.0645	BP
DOWN_Hr03_gradual	GO:0072593	reactive oxygen species metabolic proces...	16	2	0.18	0.013	7.63306	BP
DOWN_Hr03_gradual	GO:0048869	cellular developmental process	129	5	1.42	0.0135	2.36684	BP
DOWN_Hr03_gradual	GO:0030638	polyketide metabolic process	2	1	0.02	0.0219	30.5323	BP
DOWN_Hr03_gradual	GO:0030639	polyketide biosynthetic process	2	1	0.02	0.0219	30.5323	BP
DOWN_Hr03_gradual	GO:0046173	polyol biosynthetic process	2	1	0.02	0.0219	30.5323	BP
DOWN_Hr03_gradual	GO:0048521	negative regulation of behavior	2	1	0.02	0.0219	30.5323	BP
DOWN_Hr03_gradual	GO:0050922	negative regulation of chemotaxis	2	1	0.02	0.0219	30.5323	BP
DOWN_Hr03_gradual	GO:0030435	sporulation resulting in formation of a ...	56	3	0.62	0.0235	3.27131	BP
DOWN_Hr03_gradual	GO:0048646	anatomical structure formation involved ...	57	3	0.63	0.0246	3.21392	BP
DOWN_Hr03_gradual	GO:0043934	sporulation	58	3	0.64	0.0257	3.15851	BP
DOWN_Hr03_gradual	GO:0018958	phenol-containing compound metabolic pro...	3	1	0.03	0.0327	20.3548	BP
DOWN_Hr03_gradual	GO:0040013	negative regulation of locomotion	3	1	0.03	0.0327	20.3548	BP
DOWN_Hr03_gradual	GO:0032102	negative regulation of response to exter...	4	1	0.04	0.0434	15.2661	BP
DOWN_Hr03_gradual	GO:0042554	superoxide anion generation	4	1	0.04	0.0434	15.2661	BP
DOWN_Hr03_gradual	GO:0006950	response to stress	498	10	5.49	0.0451	1.2262	BP
DOWN_Hr03_gradual	GO:1901615	organic hydroxy compound metabolic proce...	32	2	0.35	0.0481	3.81653	BP
DOWN_Hr03_gradual	GO:0071944	cell periphery	202	12	2.34	2.7e-06	3.6276	CC
DOWN_Hr03_gradual	GO:0005576	extracellular region	402	14	4.66	0.00016	2.12662	CC
DOWN_Hr03_gradual	GO:0005886	plasma membrane	129	7	1.5	0.00067	3.31358	CC
DOWN_Hr03_gradual	GO:0005615	extracellular space	341	11	3.95	0.00168	1.96982	CC
DOWN_Hr03_gradual	GO:0044421	extracellular region part	341	11	3.95	0.00168	1.96982	CC
DOWN_Hr03_gradual	GO:0005938	cell cortex	77	5	0.89	0.00187	3.96523	CC
DOWN_Hr03_gradual	GO:0032009	early phagosome	23	3	0.27	0.00224	7.96494	CC
DOWN_Hr03_gradual	GO:0001891	phagocytic cup	31	3	0.36	0.00532	5.90947	CC
DOWN_Hr03_gradual	GO:0019012	virion	10	2	0.12	0.00562	12.2129	CC
DOWN_Hr03_gradual	GO:0019028	viral capsid	10	2	0.12	0.00562	12.2129	CC
DOWN_Hr03_gradual	GO:0044423	virion part	10	2	0.12	0.00562	12.2129	CC
DOWN_Hr03_gradual	GO:0015629	actin cytoskeleton	110	5	1.28	0.00865	2.77566	CC
DOWN_Hr03_gradual	GO:0044459	plasma membrane part	87	4	1.01	0.01791	2.80756	CC
DOWN_Hr03_gradual	GO:0016459	myosin complex	18	2	0.21	0.01799	6.78495	CC
DOWN_Hr03_gradual	GO:0045160	myosin I complex	2	1	0.02	0.02306	30.5323	CC
DOWN_Hr03_gradual	GO:0044430	cytoskeletal part	195	6	2.26	0.02481	1.87891	CC
DOWN_Hr03_gradual	GO:0005856	cytoskeleton	253	7	2.93	0.02636	1.68953	CC
DOWN_Hr03_gradual	GO:0044425	membrane part	935	17	10.84	0.03505	1.11026	CC
DOWN_Hr03_gradual	GO:0032010	phagolysosome	26	2	0.3	0.03601	4.69727	CC
DOWN_Hr03_gradual	GO:0005767	secondary lysosome	27	2	0.31	0.0386	4.5233	CC
DOWN_Hr03_gradual	GO:0016461	unconventional myosin complex	4	1	0.05	0.0456	15.2661	CC
DOWN_Hr03_gradual	GO:0043020	NADPH oxidase complex	4	1	0.05	0.0456	15.2661	CC
DOWN_Hr04_gradual	GO:0004784	superoxide dismutase activity	8	1	0.02	0.017	47.325	MF
DOWN_Hr04_gradual	GO:0016721	oxidoreductase activity, acting on super...	8	1	0.02	0.017	47.325	MF
DOWN_Hr04_gradual	GO:0005507	copper ion binding	12	1	0.03	0.025	31.55	MF
DOWN_Hr04_gradual	GO:0007155	cell adhesion	81	2	0.15	0.0098	9.34815	BP
DOWN_Hr04_gradual	GO:0022610	biological adhesion	81	2	0.15	0.0098	9.34815	BP
DOWN_Hr04_gradual	GO:0009651	response to salt stress	7	1	0.01	0.0132	54.0857	BP
DOWN_Hr04_gradual	GO:0043157	response to cation stress	7	1	0.01	0.0132	54.0857	BP
DOWN_Hr04_gradual	GO:0009628	response to abiotic stimulus	97	2	0.18	0.0138	7.80619	BP
DOWN_Hr04_gradual	GO:0006801	superoxide metabolic process	14	1	0.03	0.0262	27.0429	BP
DOWN_Hr04_gradual	GO:0006979	response to oxidative stress	15	1	0.03	0.028	25.24	BP
DOWN_Hr04_gradual	GO:0072593	reactive oxygen species metabolic proces...	16	1	0.03	0.0299	23.6625	BP
DOWN_Hr04_gradual	GO:0044430	cytoskeletal part	195	3	0.4	0.0064	5.82462	CC
DOWN_Hr04_gradual	GO:0005856	cytoskeleton	253	3	0.52	0.0131	4.48933	CC
DOWN_Hr04_gradual	GO:0015629	actin cytoskeleton	110	2	0.23	0.0204	6.88364	CC
DOWN_Hr04_gradual	GO:0005615	extracellular space	341	3	0.7	0.029	3.33079	CC
DOWN_Hr04_gradual	GO:0044421	extracellular region part	341	3	0.7	0.029	3.33079	CC
DOWN_Hr04_gradual	GO:0016459	myosin complex	18	1	0.04	0.0363	21.0333	CC
DOWN_Hr04_gradual	GO:0005884	actin filament	20	1	0.04	0.0402	18.93	CC
DOWN_Hr04_gradual	GO:0005576	extracellular region	402	3	0.82	0.0442	2.82537	CC
DOWN_Hr04_gradual	GO:0031143	pseudopodium	23	1	0.05	0.0461	16.4609	CC
DOWN_Hr04_gradual	GO:0032009	early phagosome	23	1	0.05	0.0461	16.4609	CC
DOWN_Hr10_gradual	GO:0000155	phosphorelay sensor kinase activity	16	2	0.05	0.001	20.5761	MF
DOWN_Hr10_gradual	GO:0004673	protein histidine kinase activity	20	2	0.06	0.0016	16.4609	MF
DOWN_Hr10_gradual	GO:0016775	phosphotransferase activity, nitrogenous...	20	2	0.06	0.0016	16.4609	MF
DOWN_Hr10_gradual	GO:0000156	phosphorelay response regulator activity	21	2	0.06	0.0017	15.677	MF
DOWN_Hr10_gradual	GO:0016906	sterol 3-beta-glucosyltransferase activi...	1	1	0	0.003	164.609	MF
DOWN_Hr10_gradual	GO:0051505	cholesterol UDP-glucosyltransferase acti...	1	1	0	0.003	164.609	MF
DOWN_Hr10_gradual	GO:0051506	ergosterol UDP-glucosyltransferase activ...	1	1	0	0.003	164.609	MF
DOWN_Hr10_gradual	GO:0051507	beta-sitosterol UDP-glucosyltransferase ...	1	1	0	0.003	164.609	MF
DOWN_Hr10_gradual	GO:0051508	stigmasterol UDP-glucosyltransferase act...	1	1	0	0.003	164.609	MF
DOWN_Hr10_gradual	GO:0051509	tomatidine UDP-glucosyltransferase activ...	1	1	0	0.003	164.609	MF
DOWN_Hr10_gradual	GO:0038023	signaling receptor activity	75	2	0.22	0.0208	4.38957	MF
DOWN_Hr10_gradual	GO:0035251	UDP-glucosyltransferase activity	8	1	0.02	0.0237	20.5761	MF
DOWN_Hr10_gradual	GO:0046527	glucosyltransferase activity	11	1	0.03	0.0325	14.9644	MF
DOWN_Hr10_gradual	GO:0003746	translation elongation factor activity	13	1	0.04	0.0382	12.6622	MF
DOWN_Hr10_gradual	GO:0004872	receptor activity	109	2	0.33	0.0414	3.02034	MF
DOWN_Hr10_gradual	GO:0004871	signal transducer activity	116	2	0.35	0.0464	2.83808	MF
DOWN_Hr10_gradual	GO:0060089	molecular transducer activity	116	2	0.35	0.0464	2.83808	MF
DOWN_Hr10_gradual	GO:0018106	peptidyl-histidine phosphorylation	16	2	0.06	0.0013	20.5761	BP
DOWN_Hr10_gradual	GO:0018202	peptidyl-histidine modification	21	2	0.07	0.0023	15.677	BP
DOWN_Hr10_gradual	GO:0030259	lipid glycosylation	1	1	0	0.0035	164.609	BP
DOWN_Hr10_gradual	GO:0018193	peptidyl-amino acid modification	43	2	0.15	0.0095	7.65622	BP
DOWN_Hr10_gradual	GO:0051260	protein homooligomerization	3	1	0.01	0.0104	54.8696	BP
DOWN_Hr10_gradual	GO:0051259	protein oligomerization	4	1	0.01	0.0138	41.1522	BP
DOWN_Hr10_gradual	GO:0008037	cell recognition	6	1	0.02	0.0206	27.4348	BP
DOWN_Hr10_gradual	GO:0009847	spore germination	6	1	0.02	0.0206	27.4348	BP
DOWN_Hr10_gradual	GO:0009988	cell-cell recognition	6	1	0.02	0.0206	27.4348	BP
DOWN_Hr10_gradual	GO:0016125	sterol metabolic process	7	1	0.02	0.024	23.5155	BP
DOWN_Hr10_gradual	GO:0030865	cortical cytoskeleton organization	7	1	0.02	0.024	23.5155	BP
DOWN_Hr10_gradual	GO:0030866	cortical actin cytoskeleton organization	7	1	0.02	0.024	23.5155	BP
DOWN_Hr10_gradual	GO:0006355	regulation of transcription, DNA-depende...	197	3	0.68	0.0293	2.50673	BP
DOWN_Hr10_gradual	GO:0051252	regulation of RNA metabolic process	197	3	0.68	0.0293	2.50673	BP
DOWN_Hr10_gradual	GO:2001141	regulation of RNA biosynthetic process	197	3	0.68	0.0293	2.50673	BP
DOWN_Hr10_gradual	GO:0019538	protein metabolic process	1157	8	4.01	0.0341	1.13818	BP
DOWN_Hr10_gradual	GO:0006508	proteolysis	213	3	0.74	0.0358	2.31843	BP
DOWN_Hr10_gradual	GO:0010556	regulation of macromolecule biosynthetic...	221	3	0.77	0.0393	2.23451	BP
DOWN_Hr10_gradual	GO:2000112	regulation of cellular macromolecule bio...	221	3	0.77	0.0393	2.23451	BP
DOWN_Hr10_gradual	GO:0010468	regulation of gene expression	230	3	0.8	0.0435	2.14707	BP
DOWN_Hr10_gradual	GO:0045121	membrane raft	1	1	0	0.0032	164.609	CC
DOWN_Hr10_gradual	GO:0031226	intrinsic to plasma membrane	43	2	0.14	0.0083	7.65622	CC
DOWN_Hr10_gradual	GO:0031225	anchored to membrane	3	1	0.01	0.0097	54.8696	CC
DOWN_Hr10_gradual	GO:0046658	anchored to plasma membrane	3	1	0.01	0.0097	54.8696	CC
DOWN_Hr10_gradual	GO:0005853	eukaryotic translation elongation factor...	4	1	0.01	0.0129	41.1522	CC
DOWN_Hr10_gradual	GO:0009897	external side of plasma membrane	6	1	0.02	0.0193	27.4348	CC
DOWN_Hr10_gradual	GO:0044459	plasma membrane part	87	2	0.28	0.0316	3.78411	CC
DOWN_Hr10_gradual	GO:0019012	virion	10	1	0.03	0.032	16.4609	CC
DOWN_Hr10_gradual	GO:0019028	viral capsid	10	1	0.03	0.032	16.4609	CC
DOWN_Hr10_gradual	GO:0044423	virion part	10	1	0.03	0.032	16.4609	CC
DOWN_Hr10_gradual	GO:0009986	cell surface	11	1	0.04	0.0351	14.9644	CC
DOWN_Hr11_gradual	GO:0005525	GTP binding	233	7	1.23	0.00018	3.49977	MF
DOWN_Hr11_gradual	GO:0032561	guanyl ribonucleotide binding	234	7	1.23	0.00018	3.48481	MF
DOWN_Hr11_gradual	GO:0019001	guanyl nucleotide binding	244	7	1.29	0.00024	3.34199	MF
DOWN_Hr11_gradual	GO:0005515	protein binding	857	12	4.52	0.00102	1.63116	MF
DOWN_Hr11_gradual	GO:0030553	cGMP binding	2	1	0.01	0.01052	58.2462	MF
DOWN_Hr11_gradual	GO:0004672	protein kinase activity	293	5	1.54	0.01787	1.98792	MF
DOWN_Hr11_gradual	GO:0008270	zinc ion binding	546	7	2.88	0.02203	1.49349	MF
DOWN_Hr11_gradual	GO:0043167	ion binding	1880	16	9.91	0.02223	0.991424	MF
DOWN_Hr11_gradual	GO:0005488	binding	3337	24	17.6	0.02538	0.837823	MF
DOWN_Hr11_gradual	GO:0004115	3',5'-cyclic-AMP phosphodiesterase activ...	5	1	0.03	0.0261	23.2985	MF
DOWN_Hr11_gradual	GO:0016301	kinase activity	456	6	2.4	0.03037	1.53279	MF
DOWN_Hr11_gradual	GO:0016905	myosin heavy chain kinase activity	6	1	0.03	0.03123	19.4154	MF
DOWN_Hr11_gradual	GO:0047555	3',5'-cyclic-GMP phosphodiesterase activ...	6	1	0.03	0.03123	19.4154	MF
DOWN_Hr11_gradual	GO:0003924	GTPase activity	53	2	0.28	0.0315	4.39594	MF
DOWN_Hr11_gradual	GO:0016773	phosphotransferase activity, alcohol gro...	342	5	1.8	0.0323	1.7031	MF
DOWN_Hr11_gradual	GO:0004112	cyclic-nucleotide phosphodiesterase acti...	7	1	0.04	0.03635	16.6418	MF
DOWN_Hr11_gradual	GO:0004114	3',5'-cyclic-nucleotide phosphodiesteras...	7	1	0.04	0.03635	16.6418	MF
DOWN_Hr11_gradual	GO:0004683	calmodulin-dependent protein kinase acti...	9	1	0.05	0.04649	12.9436	MF
DOWN_Hr11_gradual	GO:0019900	kinase binding	9	1	0.05	0.04649	12.9436	MF
DOWN_Hr11_gradual	GO:0019901	protein kinase binding	9	1	0.05	0.04649	12.9436	MF
DOWN_Hr11_gradual	GO:0030551	cyclic nucleotide binding	9	1	0.05	0.04649	12.9436	MF
DOWN_Hr11_gradual	GO:0050789	regulation of biological process	846	13	4	5.1e-05	1.79007	BP
DOWN_Hr11_gradual	GO:0065007	biological regulation	874	13	4.13	7.2e-05	1.73272	BP
DOWN_Hr11_gradual	GO:0050794	regulation of cellular process	806	12	3.81	0.00016	1.73438	BP
DOWN_Hr11_gradual	GO:0007264	small GTPase mediated signal transductio...	302	7	1.43	0.00041	2.70015	BP
DOWN_Hr11_gradual	GO:0000003	reproduction	306	7	1.45	0.00044	2.66486	BP
DOWN_Hr11_gradual	GO:0019953	sexual reproduction	36	3	0.17	0.00061	9.70769	BP
DOWN_Hr11_gradual	GO:0035556	intracellular signal transduction	344	7	1.63	0.00089	2.37048	BP
DOWN_Hr11_gradual	GO:0032101	regulation of response to external stimu...	41	3	0.19	0.0009	8.52383	BP
DOWN_Hr11_gradual	GO:0007165	signal transduction	455	8	2.15	0.00094	2.04822	BP
DOWN_Hr11_gradual	GO:0023052	signaling	455	8	2.15	0.00094	2.04822	BP
DOWN_Hr11_gradual	GO:0044700	single organism signaling	455	8	2.15	0.00094	2.04822	BP
DOWN_Hr11_gradual	GO:0007154	cell communication	479	8	2.26	0.00131	1.94559	BP
DOWN_Hr11_gradual	GO:0050896	response to stimulus	964	11	4.56	0.00317	1.32927	BP
DOWN_Hr11_gradual	GO:0051716	cellular response to stimulus	582	8	2.75	0.00451	1.60127	BP
DOWN_Hr11_gradual	GO:0032879	regulation of localization	26	2	0.12	0.00654	8.96095	BP
DOWN_Hr11_gradual	GO:0031155	regulation of fruiting body development	31	2	0.15	0.00922	7.51563	BP
DOWN_Hr11_gradual	GO:0031156	regulation of sorocarp development	31	2	0.15	0.00922	7.51563	BP
DOWN_Hr11_gradual	GO:0032104	regulation of response to extracellular ...	31	2	0.15	0.00922	7.51563	BP
DOWN_Hr11_gradual	GO:0032107	regulation of response to nutrient level...	31	2	0.15	0.00922	7.51563	BP
DOWN_Hr11_gradual	GO:0051239	regulation of multicellular organismal p...	31	2	0.15	0.00922	7.51563	BP
DOWN_Hr11_gradual	GO:0075260	regulation of spore-bearing organ develo...	31	2	0.15	0.00922	7.51563	BP
DOWN_Hr11_gradual	GO:2000026	regulation of multicellular organismal d...	31	2	0.15	0.00922	7.51563	BP
DOWN_Hr11_gradual	GO:2000241	regulation of reproductive process	31	2	0.15	0.00922	7.51563	BP
DOWN_Hr11_gradual	GO:0018209	peptidyl-serine modification	2	1	0.01	0.00943	58.2462	BP
DOWN_Hr11_gradual	GO:0046579	positive regulation of Ras protein signa...	2	1	0.01	0.00943	58.2462	BP
DOWN_Hr11_gradual	GO:0051057	positive regulation of small GTPase medi...	2	1	0.01	0.00943	58.2462	BP
DOWN_Hr11_gradual	GO:0080134	regulation of response to stress	32	2	0.15	0.0098	7.28077	BP
DOWN_Hr11_gradual	GO:0006468	protein phosphorylation	305	5	1.44	0.01311	1.90971	BP
DOWN_Hr11_gradual	GO:0044763	single-organism cellular process	1335	12	6.31	0.01393	1.04712	BP
DOWN_Hr11_gradual	GO:0050765	negative regulation of phagocytosis	3	1	0.01	0.01411	38.8308	BP
DOWN_Hr11_gradual	GO:0051260	protein homooligomerization	3	1	0.01	0.01411	38.8308	BP
DOWN_Hr11_gradual	GO:0051272	positive regulation of cellular componen...	3	1	0.01	0.01411	38.8308	BP
DOWN_Hr11_gradual	GO:0030036	actin cytoskeleton organization	115	3	0.54	0.01647	3.03893	BP
DOWN_Hr11_gradual	GO:0018193	peptidyl-amino acid modification	43	2	0.2	0.01729	5.41825	BP
DOWN_Hr11_gradual	GO:0016310	phosphorylation	328	5	1.55	0.01752	1.7758	BP
DOWN_Hr11_gradual	GO:0030029	actin filament-based process	118	3	0.56	0.01764	2.96167	BP
DOWN_Hr11_gradual	GO:0009605	response to external stimulus	333	5	1.57	0.01859	1.74913	BP
DOWN_Hr11_gradual	GO:0008285	negative regulation of cell proliferatio...	4	1	0.02	0.01877	29.1231	BP
DOWN_Hr11_gradual	GO:0045806	negative regulation of endocytosis	4	1	0.02	0.01877	29.1231	BP
DOWN_Hr11_gradual	GO:0051051	negative regulation of transport	4	1	0.02	0.01877	29.1231	BP
DOWN_Hr11_gradual	GO:0051259	protein oligomerization	4	1	0.02	0.01877	29.1231	BP
DOWN_Hr11_gradual	GO:0006198	cAMP catabolic process	5	1	0.02	0.02341	23.2985	BP
DOWN_Hr11_gradual	GO:0018107	peptidyl-threonine phosphorylation	5	1	0.02	0.02341	23.2985	BP
DOWN_Hr11_gradual	GO:0018210	peptidyl-threonine modification	5	1	0.02	0.02341	23.2985	BP
DOWN_Hr11_gradual	GO:0031032	actomyosin structure organization	5	1	0.02	0.02341	23.2985	BP
DOWN_Hr11_gradual	GO:0046069	cGMP catabolic process	5	1	0.02	0.02341	23.2985	BP
DOWN_Hr11_gradual	GO:0044699	single-organism process	1622	13	7.66	0.0254	0.933662	BP
DOWN_Hr11_gradual	GO:0050793	regulation of developmental process	53	2	0.25	0.02562	4.39594	BP
DOWN_Hr11_gradual	GO:0032502	developmental process	370	5	1.75	0.02793	1.57422	BP
DOWN_Hr11_gradual	GO:0008037	cell recognition	6	1	0.03	0.02803	19.4154	BP
DOWN_Hr11_gradual	GO:0009847	spore germination	6	1	0.03	0.02803	19.4154	BP
DOWN_Hr11_gradual	GO:0009988	cell-cell recognition	6	1	0.03	0.02803	19.4154	BP
DOWN_Hr11_gradual	GO:0060255	regulation of macromolecule metabolic pr...	255	4	1.2	0.03064	1.82733	BP
DOWN_Hr11_gradual	GO:0007010	cytoskeleton organization	146	3	0.69	0.03073	2.39368	BP
DOWN_Hr11_gradual	GO:0009214	cyclic nucleotide catabolic process	7	1	0.03	0.03263	16.6418	BP
DOWN_Hr11_gradual	GO:0030865	cortical cytoskeleton organization	7	1	0.03	0.03263	16.6418	BP
DOWN_Hr11_gradual	GO:0030866	cortical actin cytoskeleton organization	7	1	0.03	0.03263	16.6418	BP
DOWN_Hr11_gradual	GO:0019954	asexual reproduction	268	4	1.27	0.03587	1.73869	BP
DOWN_Hr11_gradual	GO:0030582	fruiting body development	268	4	1.27	0.03587	1.73869	BP
DOWN_Hr11_gradual	GO:0030587	sorocarp development	268	4	1.27	0.03587	1.73869	BP
DOWN_Hr11_gradual	GO:0048513	organ development	268	4	1.27	0.03587	1.73869	BP
DOWN_Hr11_gradual	GO:0048608	reproductive structure development	268	4	1.27	0.03587	1.73869	BP
DOWN_Hr11_gradual	GO:0055084	fruiting body development in response to...	268	4	1.27	0.03587	1.73869	BP
DOWN_Hr11_gradual	GO:0061458	reproductive system development	268	4	1.27	0.03587	1.73869	BP
DOWN_Hr11_gradual	GO:0075259	spore-bearing organ development	268	4	1.27	0.03587	1.73869	BP
DOWN_Hr11_gradual	GO:0003006	developmental process involved in reprod...	269	4	1.27	0.03629	1.73223	BP
DOWN_Hr11_gradual	GO:0022414	reproductive process	269	4	1.27	0.03629	1.73223	BP
DOWN_Hr11_gradual	GO:0048731	system development	269	4	1.27	0.03629	1.73223	BP
DOWN_Hr11_gradual	GO:0009967	positive regulation of signal transducti...	8	1	0.04	0.0372	14.5615	BP
DOWN_Hr11_gradual	GO:0010647	positive regulation of cell communicatio...	8	1	0.04	0.0372	14.5615	BP
DOWN_Hr11_gradual	GO:0023056	positive regulation of signaling	8	1	0.04	0.0372	14.5615	BP
DOWN_Hr11_gradual	GO:0031158	negative regulation of aggregate size in...	8	1	0.04	0.0372	14.5615	BP
DOWN_Hr11_gradual	GO:0042594	response to starvation	272	4	1.29	0.03758	1.71312	BP
DOWN_Hr11_gradual	GO:0031667	response to nutrient levels	274	4	1.29	0.03845	1.70062	BP
DOWN_Hr11_gradual	GO:0009991	response to extracellular stimulus	275	4	1.3	0.03889	1.69443	BP
DOWN_Hr11_gradual	GO:0080090	regulation of primary metabolic process	282	4	1.33	0.04206	1.65237	BP
DOWN_Hr11_gradual	GO:0031323	regulation of cellular metabolic process	284	4	1.34	0.04299	1.64074	BP
DOWN_Hr11_gradual	GO:0001934	positive regulation of protein phosphory...	10	1	0.05	0.04629	11.6492	BP
DOWN_Hr11_gradual	GO:0031401	positive regulation of protein modificat...	10	1	0.05	0.04629	11.6492	BP
DOWN_Hr11_gradual	GO:0032270	positive regulation of cellular protein ...	10	1	0.05	0.04629	11.6492	BP
DOWN_Hr11_gradual	GO:0033674	positive regulation of kinase activity	10	1	0.05	0.04629	11.6492	BP
DOWN_Hr11_gradual	GO:0042127	regulation of cell proliferation	10	1	0.05	0.04629	11.6492	BP
DOWN_Hr11_gradual	GO:0042327	positive regulation of phosphorylation	10	1	0.05	0.04629	11.6492	BP
DOWN_Hr11_gradual	GO:0045860	positive regulation of protein kinase ac...	10	1	0.05	0.04629	11.6492	BP
DOWN_Hr11_gradual	GO:0048584	positive regulation of response to stimu...	10	1	0.05	0.04629	11.6492	BP
DOWN_Hr11_gradual	GO:0051247	positive regulation of protein metabolic...	10	1	0.05	0.04629	11.6492	BP
DOWN_Hr11_gradual	GO:0051270	regulation of cellular component movemen...	10	1	0.05	0.04629	11.6492	BP
DOWN_Hr11_gradual	GO:0051347	positive regulation of transferase activ...	10	1	0.05	0.04629	11.6492	BP
DOWN_Hr11_gradual	GO:0006796	phosphate-containing compound metabolic ...	569	6	2.69	0.04683	1.22839	BP
DOWN_Hr11_gradual	GO:0007275	multicellular organismal development	294	4	1.39	0.04783	1.58493	BP
DOWN_Hr11_gradual	GO:0045121	membrane raft	1	1	0	0.0048	116.492	CC
DOWN_Hr11_gradual	GO:0044459	plasma membrane part	87	3	0.42	0.0079	4.01698	CC
DOWN_Hr11_gradual	GO:0031225	anchored to membrane	3	1	0.01	0.0143	38.8308	CC
DOWN_Hr11_gradual	GO:0046658	anchored to plasma membrane	3	1	0.01	0.0143	38.8308	CC
DOWN_Hr11_gradual	GO:0031226	intrinsic to plasma membrane	43	2	0.21	0.0176	5.41825	CC
DOWN_Hr11_gradual	GO:0048471	perinuclear region of cytoplasm	4	1	0.02	0.019	29.1231	CC
DOWN_Hr11_gradual	GO:0005886	plasma membrane	129	3	0.62	0.0228	2.70912	CC
DOWN_Hr11_gradual	GO:0009897	external side of plasma membrane	6	1	0.03	0.0283	19.4154	CC
DOWN_Hr11_rapid	GO:0043167	ion binding	1880	4	1.07	0.0051	1.79007	MF
DOWN_Hr11_rapid	GO:0017111	nucleoside-triphosphatase activity	390	2	0.22	0.0172	4.31453	MF
DOWN_Hr11_rapid	GO:0016462	pyrophosphatase activity	397	2	0.23	0.0178	4.23846	MF
DOWN_Hr11_rapid	GO:0016818	hydrolase activity, acting on acid anhyd...	397	2	0.23	0.0178	4.23846	MF
DOWN_Hr11_rapid	GO:0016817	hydrolase activity, acting on acid anhyd...	400	2	0.23	0.018	4.20667	MF
DOWN_Hr11_rapid	GO:0003774	motor activity	32	1	0.02	0.0181	26.2917	MF
DOWN_Hr11_rapid	GO:0004497	monooxygenase activity	60	1	0.03	0.0338	14.0222	MF
DOWN_Hr11_rapid	GO:0020037	heme binding	70	1	0.04	0.0393	12.019	MF
DOWN_Hr11_rapid	GO:0046906	tetrapyrrole binding	72	1	0.04	0.0404	11.6852	MF
DOWN_Hr11_rapid	GO:0046914	transition metal ion binding	670	2	0.38	0.0479	2.51144	MF
DOWN_Hr11_rapid	GO:0016459	myosin complex	18	1	0.01	0.0092	46.7407	CC
DOWN_Hr12_gradual	GO:0004672	protein kinase activity	293	4	0.71	0.0046	4.92248	MF
DOWN_Hr12_gradual	GO:0004032	alditol:NADP+ 1-oxidoreductase activity	3	1	0.01	0.0073	120.19	MF
DOWN_Hr12_gradual	GO:0004033	aldo-keto reductase (NADP) activity	3	1	0.01	0.0073	120.19	MF
DOWN_Hr12_gradual	GO:0008106	alcohol dehydrogenase (NADP+) activity	3	1	0.01	0.0073	120.19	MF
DOWN_Hr12_gradual	GO:0046871	N-acetylgalactosamine binding	3	1	0.01	0.0073	120.19	MF
DOWN_Hr12_gradual	GO:0097367	carbohydrate derivative binding	3	1	0.01	0.0073	120.19	MF
DOWN_Hr12_gradual	GO:0016773	phosphotransferase activity, alcohol gro...	342	4	0.83	0.008	4.21721	MF
DOWN_Hr12_gradual	GO:0016905	myosin heavy chain kinase activity	6	1	0.01	0.0145	60.0952	MF
DOWN_Hr12_gradual	GO:0016301	kinase activity	456	4	1.1	0.0213	3.16291	MF
DOWN_Hr12_gradual	GO:0004683	calmodulin-dependent protein kinase acti...	9	1	0.02	0.0216	40.0635	MF
DOWN_Hr12_gradual	GO:0005524	ATP binding	754	5	1.83	0.0292	2.39106	MF
DOWN_Hr12_gradual	GO:0032559	adenyl ribonucleotide binding	766	5	1.86	0.031	2.3536	MF
DOWN_Hr12_gradual	GO:0030554	adenyl nucleotide binding	769	5	1.86	0.0315	2.34442	MF
DOWN_Hr12_gradual	GO:0000155	phosphorelay sensor kinase activity	16	1	0.04	0.0381	22.5357	MF
DOWN_Hr12_gradual	GO:0005516	calmodulin binding	16	1	0.04	0.0381	22.5357	MF
DOWN_Hr12_gradual	GO:0004673	protein histidine kinase activity	20	1	0.05	0.0474	18.0286	MF
DOWN_Hr12_gradual	GO:0016775	phosphotransferase activity, nitrogenous...	20	1	0.05	0.0474	18.0286	MF
DOWN_Hr12_gradual	GO:0000156	phosphorelay response regulator activity	21	1	0.05	0.0497	17.1701	MF
DOWN_Hr12_gradual	GO:0006468	protein phosphorylation	305	4	0.67	0.0036	4.72881	BP
DOWN_Hr12_gradual	GO:0018193	peptidyl-amino acid modification	43	2	0.09	0.0039	16.7708	BP
DOWN_Hr12_gradual	GO:0018209	peptidyl-serine modification	2	1	0	0.0044	180.286	BP
DOWN_Hr12_gradual	GO:0016310	phosphorylation	328	4	0.72	0.0046	4.39721	BP
DOWN_Hr12_gradual	GO:0018107	peptidyl-threonine phosphorylation	5	1	0.01	0.011	72.1143	BP
DOWN_Hr12_gradual	GO:0018210	peptidyl-threonine modification	5	1	0.01	0.011	72.1143	BP
DOWN_Hr12_gradual	GO:0009847	spore germination	6	1	0.01	0.0132	60.0952	BP
DOWN_Hr12_gradual	GO:0031038	myosin II filament organization	14	1	0.03	0.0305	25.7551	BP
DOWN_Hr12_gradual	GO:0006796	phosphate-containing compound metabolic ...	569	4	1.25	0.0309	2.53477	BP
DOWN_Hr12_gradual	GO:0006464	cellular protein modification process	579	4	1.28	0.0327	2.49099	BP
DOWN_Hr12_gradual	GO:0036211	protein modification process	579	4	1.28	0.0327	2.49099	BP
DOWN_Hr12_gradual	GO:0006793	phosphorus metabolic process	584	4	1.29	0.0336	2.46967	BP
DOWN_Hr12_gradual	GO:0018106	peptidyl-histidine phosphorylation	16	1	0.04	0.0347	22.5357	BP
DOWN_Hr12_gradual	GO:0043412	macromolecule modification	606	4	1.34	0.0379	2.38001	BP
DOWN_Hr12_gradual	GO:0031033	myosin filament organization	18	1	0.04	0.039	20.0317	BP
DOWN_Hr12_gradual	GO:0031288	sorocarp morphogenesis	18	1	0.04	0.039	20.0317	BP
DOWN_Hr12_gradual	GO:0007010	cytoskeleton organization	146	2	0.32	0.0399	4.93933	BP
DOWN_Hr12_gradual	GO:0032502	developmental process	370	3	0.82	0.0442	2.92355	BP
DOWN_Hr12_gradual	GO:0000160	phosphorelay signal transduction system	21	1	0.05	0.0454	17.1701	BP
DOWN_Hr12_gradual	GO:0018202	peptidyl-histidine modification	21	1	0.05	0.0454	17.1701	BP
DOWN_Hr12_gradual	GO:0048471	perinuclear region of cytoplasm	4	1	0.01	0.0088	90.1429	CC
DOWN_Hr12_gradual	GO:0016023	cytoplasmic membrane-bounded vesicle	375	3	0.83	0.0459	2.88457	CC
DOWN_Hr12_gradual	GO:0031988	membrane-bounded vesicle	376	3	0.83	0.0462	2.8769	CC
DOWN_Hr12_gradual	GO:0031410	cytoplasmic vesicle	378	3	0.84	0.0469	2.86168	CC
DOWN_Hr12_gradual	GO:0031982	vesicle	386	3	0.86	0.0494	2.80237	CC
DOWN_Hr14_gradual	GO:0008233	peptidase activity	159	9	1.9	0.00011	3.32251	MF
DOWN_Hr14_gradual	GO:0070011	peptidase activity, acting on L-amino ac...	149	8	1.78	0.00038	3.15155	MF
DOWN_Hr14_gradual	GO:0004298	threonine-type endopeptidase activity	7	2	0.08	0.00286	16.7708	MF
DOWN_Hr14_gradual	GO:0004576	oligosaccharyl transferase activity	7	2	0.08	0.00286	16.7708	MF
DOWN_Hr14_gradual	GO:0004579	dolichyl-diphosphooligosaccharide-protei...	7	2	0.08	0.00286	16.7708	MF
DOWN_Hr14_gradual	GO:0070003	threonine-type peptidase activity	7	2	0.08	0.00286	16.7708	MF
DOWN_Hr14_gradual	GO:0016787	hydrolase activity	1036	21	12.4	0.00907	1.18982	MF
DOWN_Hr14_gradual	GO:0008237	metallopeptidase activity	39	3	0.47	0.01109	4.51521	MF
DOWN_Hr14_gradual	GO:0003860	3-hydroxyisobutyryl-CoA hydrolase activi...	1	1	0.01	0.01197	58.6977	MF
DOWN_Hr14_gradual	GO:0004134	4-alpha-glucanotransferase activity	1	1	0.01	0.01197	58.6977	MF
DOWN_Hr14_gradual	GO:0004458	D-lactate dehydrogenase (cytochrome) act...	1	1	0.01	0.01197	58.6977	MF
DOWN_Hr14_gradual	GO:0004573	mannosyl-oligosaccharide glucosidase act...	1	1	0.01	0.01197	58.6977	MF
DOWN_Hr14_gradual	GO:0004658	propionyl-CoA carboxylase activity	1	1	0.01	0.01197	58.6977	MF
DOWN_Hr14_gradual	GO:0016898	oxidoreductase activity, acting on the C...	1	1	0.01	0.01197	58.6977	MF
DOWN_Hr14_gradual	GO:0019204	nucleotide phosphatase activity	1	1	0.01	0.01197	58.6977	MF
DOWN_Hr14_gradual	GO:0031683	G-protein beta/gamma-subunit complex bin...	1	1	0.01	0.01197	58.6977	MF
DOWN_Hr14_gradual	GO:0032135	DNA insertion or deletion binding	1	1	0.01	0.01197	58.6977	MF
DOWN_Hr14_gradual	GO:0046403	polynucleotide 3'-phosphatase activity	1	1	0.01	0.01197	58.6977	MF
DOWN_Hr14_gradual	GO:0050526	poly(3-hydroxybutyrate) depolymerase act...	1	1	0.01	0.01197	58.6977	MF
DOWN_Hr14_gradual	GO:0004175	endopeptidase activity	91	4	1.09	0.02325	2.58012	MF
DOWN_Hr14_gradual	GO:0004133	glycogen debranching enzyme activity	2	1	0.02	0.0238	29.3488	MF
DOWN_Hr14_gradual	GO:0004342	glucosamine-6-phosphate deaminase activi...	2	1	0.02	0.0238	29.3488	MF
DOWN_Hr14_gradual	GO:0004475	mannose-1-phosphate guanylyltransferase ...	2	1	0.02	0.0238	29.3488	MF
DOWN_Hr14_gradual	GO:0004758	serine C-palmitoyltransferase activity	2	1	0.02	0.0238	29.3488	MF
DOWN_Hr14_gradual	GO:0005044	scavenger receptor activity	2	1	0.02	0.0238	29.3488	MF
DOWN_Hr14_gradual	GO:0008905	mannose-phosphate guanylyltransferase ac...	2	1	0.02	0.0238	29.3488	MF
DOWN_Hr14_gradual	GO:0016149	translation release factor activity, cod...	2	1	0.02	0.0238	29.3488	MF
DOWN_Hr14_gradual	GO:0016289	CoA hydrolase activity	2	1	0.02	0.0238	29.3488	MF
DOWN_Hr14_gradual	GO:0016409	palmitoyltransferase activity	2	1	0.02	0.0238	29.3488	MF
DOWN_Hr14_gradual	GO:0016454	C-palmitoyltransferase activity	2	1	0.02	0.0238	29.3488	MF
DOWN_Hr14_gradual	GO:0032403	protein complex binding	2	1	0.02	0.0238	29.3488	MF
DOWN_Hr14_gradual	GO:0038024	cargo receptor activity	2	1	0.02	0.0238	29.3488	MF
DOWN_Hr14_gradual	GO:0051537	2 iron, 2 sulfur cluster binding	2	1	0.02	0.0238	29.3488	MF
DOWN_Hr14_gradual	GO:0042803	protein homodimerization activity	23	2	0.28	0.03045	5.10415	MF
DOWN_Hr14_gradual	GO:0016758	transferase activity, transferring hexos...	58	3	0.69	0.03186	3.03609	MF
DOWN_Hr14_gradual	GO:0008017	microtubule binding	3	1	0.04	0.03549	19.5659	MF
DOWN_Hr14_gradual	GO:0009374	biotin binding	3	1	0.04	0.03549	19.5659	MF
DOWN_Hr14_gradual	GO:0016408	C-acyltransferase activity	3	1	0.04	0.03549	19.5659	MF
DOWN_Hr14_gradual	GO:0016421	CoA carboxylase activity	3	1	0.04	0.03549	19.5659	MF
DOWN_Hr14_gradual	GO:0016538	cyclin-dependent protein serine/threonin...	3	1	0.04	0.03549	19.5659	MF
DOWN_Hr14_gradual	GO:0016885	ligase activity, forming carbon-carbon b...	3	1	0.04	0.03549	19.5659	MF
DOWN_Hr14_gradual	GO:0030983	mismatched DNA binding	3	1	0.04	0.03549	19.5659	MF
DOWN_Hr14_gradual	GO:0045502	dynein binding	3	1	0.04	0.03549	19.5659	MF
DOWN_Hr14_gradual	GO:0046983	protein dimerization activity	62	3	0.74	0.03775	2.84021	MF
DOWN_Hr14_gradual	GO:0042802	identical protein binding	27	2	0.32	0.04096	4.34798	MF
DOWN_Hr14_gradual	GO:0003747	translation release factor activity	4	1	0.05	0.04704	14.6744	MF
DOWN_Hr14_gradual	GO:0004605	phosphatidate cytidylyltransferase activ...	4	1	0.05	0.04704	14.6744	MF
DOWN_Hr14_gradual	GO:0008079	translation termination factor activity	4	1	0.05	0.04704	14.6744	MF
DOWN_Hr14_gradual	GO:0008320	protein transmembrane transporter activi...	4	1	0.05	0.04704	14.6744	MF
DOWN_Hr14_gradual	GO:0008536	Ran GTPase binding	4	1	0.05	0.04704	14.6744	MF
DOWN_Hr14_gradual	GO:0008976	polyphosphate kinase activity	4	1	0.05	0.04704	14.6744	MF
DOWN_Hr14_gradual	GO:0015450	P-P-bond-hydrolysis-driven protein trans...	4	1	0.05	0.04704	14.6744	MF
DOWN_Hr14_gradual	GO:0022884	macromolecule transmembrane transporter ...	4	1	0.05	0.04704	14.6744	MF
DOWN_Hr14_gradual	GO:0006508	proteolysis	213	11	2.89	0.00013	3.03134	BP
DOWN_Hr14_gradual	GO:0044265	cellular macromolecule catabolic process	90	7	1.22	0.0002	4.56537	BP
DOWN_Hr14_gradual	GO:0044248	cellular catabolic process	226	11	3.06	0.00021	2.85697	BP
DOWN_Hr14_gradual	GO:0006308	DNA catabolic process	3	2	0.04	0.00054	39.1318	BP
DOWN_Hr14_gradual	GO:0009057	macromolecule catabolic process	117	7	1.58	0.00097	3.51183	BP
DOWN_Hr14_gradual	GO:0009056	catabolic process	284	11	3.85	0.00145	2.2735	BP
DOWN_Hr14_gradual	GO:1901575	organic substance catabolic process	260	10	3.52	0.00253	2.2576	BP
DOWN_Hr14_gradual	GO:0006511	ubiquitin-dependent protein catabolic pr...	71	5	0.96	0.00262	4.13364	BP
DOWN_Hr14_gradual	GO:0019941	modification-dependent protein catabolic...	71	5	0.96	0.00262	4.13364	BP
DOWN_Hr14_gradual	GO:0043632	modification-dependent macromolecule cat...	71	5	0.96	0.00262	4.13364	BP
DOWN_Hr14_gradual	GO:0044257	cellular protein catabolic process	71	5	0.96	0.00262	4.13364	BP
DOWN_Hr14_gradual	GO:0051603	proteolysis involved in cellular protein...	71	5	0.96	0.00262	4.13364	BP
DOWN_Hr14_gradual	GO:0030163	protein catabolic process	85	5	1.15	0.00569	3.4528	BP
DOWN_Hr14_gradual	GO:0000236	mitotic prometaphase	1	1	0.01	0.01355	58.6977	BP
DOWN_Hr14_gradual	GO:0000735	removal of nonhomologous ends	1	1	0.01	0.01355	58.6977	BP
DOWN_Hr14_gradual	GO:0000737	DNA catabolic process, endonucleolytic	1	1	0.01	0.01355	58.6977	BP
DOWN_Hr14_gradual	GO:0006312	mitotic recombination	1	1	0.01	0.01355	58.6977	BP
DOWN_Hr14_gradual	GO:0007530	sex determination	1	1	0.01	0.01355	58.6977	BP
DOWN_Hr14_gradual	GO:0007531	mating type determination	1	1	0.01	0.01355	58.6977	BP
DOWN_Hr14_gradual	GO:0007533	mating type switching	1	1	0.01	0.01355	58.6977	BP
DOWN_Hr14_gradual	GO:0007534	gene conversion at mating-type locus	1	1	0.01	0.01355	58.6977	BP
DOWN_Hr14_gradual	GO:0015969	guanosine tetraphosphate metabolic proce...	1	1	0.01	0.01355	58.6977	BP
DOWN_Hr14_gradual	GO:0022413	reproductive process in single-celled or...	1	1	0.01	0.01355	58.6977	BP
DOWN_Hr14_gradual	GO:0032505	reproduction of a single-celled organism	1	1	0.01	0.01355	58.6977	BP
DOWN_Hr14_gradual	GO:0034035	purine ribonucleoside bisphosphate metab...	1	1	0.01	0.01355	58.6977	BP
DOWN_Hr14_gradual	GO:0035822	gene conversion	1	1	0.01	0.01355	58.6977	BP
DOWN_Hr14_gradual	GO:0042618	poly-hydroxybutyrate metabolic process	1	1	0.01	0.01355	58.6977	BP
DOWN_Hr14_gradual	GO:0042769	DNA damage response, detection of DNA da...	1	1	0.01	0.01355	58.6977	BP
DOWN_Hr14_gradual	GO:0043393	regulation of protein binding	1	1	0.01	0.01355	58.6977	BP
DOWN_Hr14_gradual	GO:0043497	regulation of protein heterodimerization...	1	1	0.01	0.01355	58.6977	BP
DOWN_Hr14_gradual	GO:0051098	regulation of binding	1	1	0.01	0.01355	58.6977	BP
DOWN_Hr14_gradual	GO:0051225	spindle assembly	1	1	0.01	0.01355	58.6977	BP
DOWN_Hr14_gradual	GO:1901440	poly(hydroxyalkanoate) metabolic process	1	1	0.01	0.01355	58.6977	BP
DOWN_Hr14_gradual	GO:0071704	organic substance metabolic process	2676	46	36.25	0.02154	1.009	BP
DOWN_Hr14_gradual	GO:0006487	protein N-linked glycosylation	19	2	0.26	0.02671	6.1787	BP
DOWN_Hr14_gradual	GO:0006044	N-acetylglucosamine metabolic process	2	1	0.03	0.02691	29.3488	BP
DOWN_Hr14_gradual	GO:0045165	cell fate commitment	2	1	0.03	0.02691	29.3488	BP
DOWN_Hr14_gradual	GO:0051606	detection of stimulus	2	1	0.03	0.02691	29.3488	BP
DOWN_Hr14_gradual	GO:1901071	glucosamine-containing compound metaboli...	2	1	0.03	0.02691	29.3488	BP
DOWN_Hr14_gradual	GO:0005975	carbohydrate metabolic process	228	7	3.09	0.03422	1.80212	BP
DOWN_Hr14_gradual	GO:0006605	protein targeting	54	3	0.73	0.03627	3.26098	BP
DOWN_Hr14_gradual	GO:0000022	mitotic spindle elongation	3	1	0.04	0.04009	19.5659	BP
DOWN_Hr14_gradual	GO:0006040	amino sugar metabolic process	3	1	0.04	0.04009	19.5659	BP
DOWN_Hr14_gradual	GO:0009298	GDP-mannose biosynthetic process	3	1	0.04	0.04009	19.5659	BP
DOWN_Hr14_gradual	GO:0018196	peptidyl-asparagine modification	3	1	0.04	0.04009	19.5659	BP
DOWN_Hr14_gradual	GO:0018279	protein N-linked glycosylation via aspar...	3	1	0.04	0.04009	19.5659	BP
DOWN_Hr14_gradual	GO:0006281	DNA repair	97	4	1.31	0.04202	2.42052	BP
DOWN_Hr14_gradual	GO:0006323	DNA packaging	26	2	0.35	0.04777	4.51521	BP
DOWN_Hr14_gradual	GO:0045454	cell redox homeostasis	26	2	0.35	0.04777	4.51521	BP
DOWN_Hr14_gradual	GO:0000775	chromosome, centromeric region	12	3	0.15	0.00038	14.6744	CC
DOWN_Hr14_gradual	GO:0000502	proteasome complex	34	4	0.42	0.00077	6.90561	CC
DOWN_Hr14_gradual	GO:0005839	proteasome core complex	18	3	0.22	0.00132	9.78295	CC
DOWN_Hr14_gradual	GO:0008250	oligosaccharyltransferase complex	7	2	0.09	0.00308	16.7708	CC
DOWN_Hr14_gradual	GO:0005789	endoplasmic reticulum membrane	51	4	0.63	0.00355	4.60374	CC
DOWN_Hr14_gradual	GO:0044432	endoplasmic reticulum part	52	4	0.65	0.00381	4.51521	CC
DOWN_Hr14_gradual	GO:0042175	nuclear outer membrane-endoplasmic retic...	54	4	0.67	0.00437	4.34798	CC
DOWN_Hr14_gradual	GO:0012505	endomembrane system	111	5	1.38	0.01202	2.64404	CC
DOWN_Hr14_gradual	GO:0000235	astral microtubule	1	1	0.01	0.01245	58.6977	CC
DOWN_Hr14_gradual	GO:0005818	aster	1	1	0.01	0.01245	58.6977	CC
DOWN_Hr14_gradual	GO:0005876	spindle microtubule	1	1	0.01	0.01245	58.6977	CC
DOWN_Hr14_gradual	GO:0019773	proteasome core complex, alpha-subunit c...	1	1	0.01	0.01245	58.6977	CC
DOWN_Hr14_gradual	GO:0044427	chromosomal part	76	4	0.95	0.01445	3.08935	CC
DOWN_Hr14_gradual	GO:0005829	cytosol	165	6	2.05	0.0163	2.13446	CC
DOWN_Hr14_gradual	GO:0005783	endoplasmic reticulum	89	4	1.11	0.02439	2.6381	CC
DOWN_Hr14_gradual	GO:0000792	heterochromatin	2	1	0.02	0.02474	29.3488	CC
DOWN_Hr14_gradual	GO:0002178	palmitoyltransferase complex	2	1	0.02	0.02474	29.3488	CC
DOWN_Hr14_gradual	GO:0005720	nuclear heterochromatin	2	1	0.02	0.02474	29.3488	CC
DOWN_Hr14_gradual	GO:0005721	centromeric heterochromatin	2	1	0.02	0.02474	29.3488	CC
DOWN_Hr14_gradual	GO:0005784	Sec61 translocon complex	2	1	0.02	0.02474	29.3488	CC
DOWN_Hr14_gradual	GO:0005881	cytoplasmic microtubule	2	1	0.02	0.02474	29.3488	CC
DOWN_Hr14_gradual	GO:0017059	serine C-palmitoyltransferase complex	2	1	0.02	0.02474	29.3488	CC
DOWN_Hr14_gradual	GO:0031211	endoplasmic reticulum palmitoyltransfera...	2	1	0.02	0.02474	29.3488	CC
DOWN_Hr14_gradual	GO:0031592	centrosomal corona	2	1	0.02	0.02474	29.3488	CC
DOWN_Hr14_gradual	GO:0031618	nuclear centromeric heterochromatin	2	1	0.02	0.02474	29.3488	CC
DOWN_Hr14_gradual	GO:0032302	MutSbeta complex	2	1	0.02	0.02474	29.3488	CC
DOWN_Hr14_gradual	GO:0044450	microtubule organizing center part	2	1	0.02	0.02474	29.3488	CC
DOWN_Hr14_gradual	GO:0071256	translocon complex	2	1	0.02	0.02474	29.3488	CC
DOWN_Hr14_gradual	GO:0005694	chromosome	90	4	1.12	0.02529	2.60879	CC
DOWN_Hr14_gradual	GO:0043234	protein complex	652	14	8.12	0.02821	1.26038	CC
DOWN_Hr14_gradual	GO:0044446	intracellular organelle part	785	16	9.77	0.02948	1.19639	CC
DOWN_Hr14_gradual	GO:0044422	organelle part	788	16	9.81	0.03043	1.19183	CC
DOWN_Hr14_gradual	GO:0000126	transcription factor TFIIIB complex	3	1	0.04	0.03689	19.5659	CC
DOWN_Hr14_gradual	GO:0005791	rough endoplasmic reticulum	3	1	0.04	0.03689	19.5659	CC
DOWN_Hr14_gradual	GO:0030867	rough endoplasmic reticulum membrane	3	1	0.04	0.03689	19.5659	CC
DOWN_Hr14_gradual	GO:0032300	mismatch repair complex	3	1	0.04	0.03689	19.5659	CC
DOWN_Hr14_gradual	GO:0032991	macromolecular complex	888	17	11.05	0.0423	1.12372	CC
DOWN_Hr14_gradual	GO:0005813	centrosome	111	4	1.38	0.04888	2.11523	CC
DOWN_Hr16_gradual	GO:0003774	motor activity	32	16	2.79	1.4e-09	4.0492	MF
DOWN_Hr16_gradual	GO:0003777	microtubule motor activity	16	11	1.39	5.8e-09	5.56765	MF
DOWN_Hr16_gradual	GO:0005524	ATP binding	754	106	65.65	1.6e-07	1.1385	MF
DOWN_Hr16_gradual	GO:0032559	adenyl ribonucleotide binding	766	107	66.7	1.9e-07	1.13124	MF
DOWN_Hr16_gradual	GO:0030554	adenyl nucleotide binding	769	107	66.96	2.4e-07	1.12682	MF
DOWN_Hr16_gradual	GO:0016462	pyrophosphatase activity	397	61	34.57	5.8e-06	1.24434	MF
DOWN_Hr16_gradual	GO:0016818	hydrolase activity, acting on acid anhyd...	397	61	34.57	5.8e-06	1.24434	MF
DOWN_Hr16_gradual	GO:0017111	nucleoside-triphosphatase activity	390	60	33.96	6.7e-06	1.24591	MF
DOWN_Hr16_gradual	GO:0016817	hydrolase activity, acting on acid anhyd...	400	61	34.83	7.4e-06	1.23501	MF
DOWN_Hr16_gradual	GO:0008094	DNA-dependent ATPase activity	38	13	3.31	1e-05	2.7705	MF
DOWN_Hr16_gradual	GO:0003689	DNA clamp loader activity	6	5	0.52	2.7e-05	6.74866	MF
DOWN_Hr16_gradual	GO:0033170	protein-DNA loading ATPase activity	6	5	0.52	2.7e-05	6.74866	MF
DOWN_Hr16_gradual	GO:0000166	nucleotide binding	1169	138	101.79	4.4e-05	0.956012	MF
DOWN_Hr16_gradual	GO:1901265	nucleoside phosphate binding	1169	138	101.79	4.4e-05	0.956012	MF
DOWN_Hr16_gradual	GO:0003887	DNA-directed DNA polymerase activity	18	8	1.57	6.3e-05	3.59929	MF
DOWN_Hr16_gradual	GO:0036094	small molecule binding	1181	138	102.83	7.4e-05	0.946299	MF
DOWN_Hr16_gradual	GO:0032553	ribonucleotide binding	983	117	85.59	0.00014	0.963899	MF
DOWN_Hr16_gradual	GO:0035639	purine ribonucleoside triphosphate bindi...	965	115	84.03	0.00015	0.965094	MF
DOWN_Hr16_gradual	GO:0003677	DNA binding	378	54	32.91	0.00015	1.15691	MF
DOWN_Hr16_gradual	GO:0032555	purine ribonucleotide binding	977	116	85.07	0.00017	0.961529	MF
DOWN_Hr16_gradual	GO:0001882	nucleoside binding	969	115	84.37	0.00018	0.96111	MF
DOWN_Hr16_gradual	GO:0001883	purine nucleoside binding	969	115	84.37	0.00018	0.96111	MF
DOWN_Hr16_gradual	GO:0032549	ribonucleoside binding	969	115	84.37	0.00018	0.96111	MF
DOWN_Hr16_gradual	GO:0032550	purine ribonucleoside binding	969	115	84.37	0.00018	0.96111	MF
DOWN_Hr16_gradual	GO:0046982	protein heterodimerization activity	12	6	1.04	0.00025	4.0492	MF
DOWN_Hr16_gradual	GO:0017076	purine nucleotide binding	991	116	86.29	0.0003	0.947945	MF
DOWN_Hr16_gradual	GO:0043168	anion binding	1078	123	93.87	0.00055	0.924028	MF
DOWN_Hr16_gradual	GO:0003896	DNA primase activity	3	3	0.26	0.00066	8.0984	MF
DOWN_Hr16_gradual	GO:0003910	DNA ligase (ATP) activity	3	3	0.26	0.00066	8.0984	MF
DOWN_Hr16_gradual	GO:0030983	mismatched DNA binding	3	3	0.26	0.00066	8.0984	MF
DOWN_Hr16_gradual	GO:0016886	ligase activity, forming phosphoric este...	6	4	0.52	0.00074	5.39893	MF
DOWN_Hr16_gradual	GO:0005083	small GTPase regulator activity	117	21	10.19	0.00103	1.45356	MF
DOWN_Hr16_gradual	GO:0016301	kinase activity	456	58	39.71	0.00179	1.03006	MF
DOWN_Hr16_gradual	GO:0003909	DNA ligase activity	4	3	0.35	0.00246	6.0738	MF
DOWN_Hr16_gradual	GO:0030234	enzyme regulator activity	203	30	17.68	0.00267	1.19681	MF
DOWN_Hr16_gradual	GO:0030695	GTPase regulator activity	171	26	14.89	0.00338	1.23134	MF
DOWN_Hr16_gradual	GO:0060589	nucleoside-triphosphatase regulator acti...	173	26	15.06	0.00397	1.2171	MF
DOWN_Hr16_gradual	GO:0004672	protein kinase activity	293	39	25.51	0.00457	1.07794	MF
DOWN_Hr16_gradual	GO:0016887	ATPase activity	238	33	20.72	0.0047	1.12289	MF
DOWN_Hr16_gradual	GO:0000146	microfilament motor activity	5	3	0.44	0.00575	4.85904	MF
DOWN_Hr16_gradual	GO:0030145	manganese ion binding	5	3	0.44	0.00575	4.85904	MF
DOWN_Hr16_gradual	GO:0004421	hydroxymethylglutaryl-CoA synthase activ...	2	2	0.17	0.00757	8.0984	MF
DOWN_Hr16_gradual	GO:0017056	structural constituent of nuclear pore	2	2	0.17	0.00757	8.0984	MF
DOWN_Hr16_gradual	GO:0019211	phosphatase activator activity	2	2	0.17	0.00757	8.0984	MF
DOWN_Hr16_gradual	GO:0043015	gamma-tubulin binding	2	2	0.17	0.00757	8.0984	MF
DOWN_Hr16_gradual	GO:0016772	transferase activity, transferring phosp...	663	75	57.73	0.00919	0.916108	MF
DOWN_Hr16_gradual	GO:0004222	metalloendopeptidase activity	22	6	1.92	0.00945	2.20865	MF
DOWN_Hr16_gradual	GO:0005099	Ras GTPase activator activity	52	10	4.53	0.01289	1.55738	MF
DOWN_Hr16_gradual	GO:0008047	enzyme activator activity	85	14	7.4	0.01433	1.33385	MF
DOWN_Hr16_gradual	GO:0005088	Ras guanyl-nucleotide exchange factor ac...	53	10	4.61	0.01469	1.528	MF
DOWN_Hr16_gradual	GO:0003684	damaged DNA binding	12	4	1.04	0.01599	2.69947	MF
DOWN_Hr16_gradual	GO:0008237	metallopeptidase activity	39	8	3.4	0.01724	1.66121	MF
DOWN_Hr16_gradual	GO:0005089	Rho guanyl-nucleotide exchange factor ac...	47	9	4.09	0.01837	1.55076	MF
DOWN_Hr16_gradual	GO:0016773	phosphotransferase activity, alcohol gro...	342	41	29.78	0.02085	0.97086	MF
DOWN_Hr16_gradual	GO:0003899	DNA-directed RNA polymerase activity	33	7	2.87	0.0212	1.71784	MF
DOWN_Hr16_gradual	GO:0004674	protein serine/threonine kinase activity	170	23	14.8	0.02174	1.09567	MF
DOWN_Hr16_gradual	GO:0043167	ion binding	1880	185	163.7	0.02431	0.796917	MF
DOWN_Hr16_gradual	GO:0003824	catalytic activity	2900	276	252.52	0.02436	0.770744	MF
DOWN_Hr16_gradual	GO:0003690	double-stranded DNA binding	8	3	0.7	0.02638	3.0369	MF
DOWN_Hr16_gradual	GO:0005096	GTPase activator activity	75	12	6.53	0.02759	1.29574	MF
DOWN_Hr16_gradual	GO:0051082	unfolded protein binding	59	10	5.14	0.02964	1.37261	MF
DOWN_Hr16_gradual	GO:0003678	DNA helicase activity	21	5	1.83	0.03099	1.92819	MF
DOWN_Hr16_gradual	GO:0034062	RNA polymerase activity	36	7	3.13	0.03306	1.57469	MF
DOWN_Hr16_gradual	GO:1901363	heterocyclic compound binding	2007	195	174.76	0.03308	0.78684	MF
DOWN_Hr16_gradual	GO:0097159	organic cyclic compound binding	2008	195	174.85	0.0337	0.786448	MF
DOWN_Hr16_gradual	GO:0009975	cyclase activity	9	3	0.78	0.03706	2.69947	MF
DOWN_Hr16_gradual	GO:0005515	protein binding	857	89	74.62	0.03859	0.841024	MF
DOWN_Hr16_gradual	GO:0016740	transferase activity	1050	107	91.43	0.03871	0.825265	MF
DOWN_Hr16_gradual	GO:0046983	protein dimerization activity	62	10	5.4	0.04018	1.30619	MF
DOWN_Hr16_gradual	GO:0005487	nucleocytoplasmic transporter activity	4	2	0.35	0.04034	4.0492	MF
DOWN_Hr16_gradual	GO:0017040	ceramidase activity	4	2	0.35	0.04034	4.0492	MF
DOWN_Hr16_gradual	GO:0003682	chromatin binding	23	5	2	0.0444	1.76052	MF
DOWN_Hr16_gradual	GO:0042623	ATPase activity, coupled	213	26	18.55	0.048	0.988537	MF
DOWN_Hr16_gradual	GO:0016709	oxidoreductase activity, acting on paire...	10	3	0.87	0.0496	2.42952	MF
DOWN_Hr16_gradual	GO:0007017	microtubule-based process	32	20	2.81	4.5e-14	5.0615	BP
DOWN_Hr16_gradual	GO:0006261	DNA-dependent DNA replication	30	18	2.64	2.4e-12	4.85904	BP
DOWN_Hr16_gradual	GO:0000278	mitotic cell cycle	45	21	3.95	2.3e-11	3.77925	BP
DOWN_Hr16_gradual	GO:0006271	DNA strand elongation involved in DNA re...	10	9	0.88	2.7e-09	7.28856	BP
DOWN_Hr16_gradual	GO:0022616	DNA strand elongation	10	9	0.88	2.7e-09	7.28856	BP
DOWN_Hr16_gradual	GO:0006974	response to DNA damage stimulus	119	32	10.46	4.6e-09	2.17772	BP
DOWN_Hr16_gradual	GO:0006270	DNA replication initiation	16	11	1.41	6.4e-09	5.56765	BP
DOWN_Hr16_gradual	GO:0044763	single-organism cellular process	1335	172	117.33	7.8e-09	1.04339	BP
DOWN_Hr16_gradual	GO:0007049	cell cycle	178	40	15.64	1.6e-08	1.81986	BP
DOWN_Hr16_gradual	GO:0000280	nuclear division	32	15	2.81	1.7e-08	3.79612	BP
DOWN_Hr16_gradual	GO:0048285	organelle fission	33	15	2.9	2.8e-08	3.68109	BP
DOWN_Hr16_gradual	GO:0006281	DNA repair	97	27	8.53	3.4e-08	2.25419	BP
DOWN_Hr16_gradual	GO:0007018	microtubule-based movement	18	11	1.58	3.9e-08	4.94902	BP
DOWN_Hr16_gradual	GO:0007067	mitosis	30	14	2.64	5.4e-08	3.77925	BP
DOWN_Hr16_gradual	GO:0051726	regulation of cell cycle	54	19	4.75	6.2e-08	2.84944	BP
DOWN_Hr16_gradual	GO:0033554	cellular response to stress	134	32	11.78	1e-07	1.93395	BP
DOWN_Hr16_gradual	GO:0006298	mismatch repair	16	10	1.41	1.3e-07	5.0615	BP
DOWN_Hr16_gradual	GO:0044699	single-organism process	1622	194	142.55	2.4e-07	0.968612	BP
DOWN_Hr16_gradual	GO:0006272	leading strand elongation	8	7	0.7	2.9e-07	7.0861	BP
DOWN_Hr16_gradual	GO:0007059	chromosome segregation	18	10	1.58	5.8e-07	4.49911	BP
DOWN_Hr16_gradual	GO:0000226	microtubule cytoskeleton organization	15	9	1.32	9.1e-07	4.85904	BP
DOWN_Hr16_gradual	GO:0022402	cell cycle process	135	30	11.86	1.3e-06	1.79964	BP
DOWN_Hr16_gradual	GO:0006259	DNA metabolic process	328	54	28.83	3.2e-06	1.33327	BP
DOWN_Hr16_gradual	GO:1901987	regulation of cell cycle phase transitio...	17	9	1.49	3.8e-06	4.28739	BP
DOWN_Hr16_gradual	GO:0000070	mitotic sister chromatid segregation	5	5	0.44	5.2e-06	8.0984	BP
DOWN_Hr16_gradual	GO:0000819	sister chromatid segregation	5	5	0.44	5.2e-06	8.0984	BP
DOWN_Hr16_gradual	GO:0010564	regulation of cell cycle process	22	10	1.93	6.2e-06	3.68109	BP
DOWN_Hr16_gradual	GO:0044770	cell cycle phase transition	19	9	1.67	1.2e-05	3.83608	BP
DOWN_Hr16_gradual	GO:0006260	DNA replication	169	32	14.85	2.1e-05	1.53342	BP
DOWN_Hr16_gradual	GO:0007051	spindle organization	6	5	0.53	2.9e-05	6.74866	BP
DOWN_Hr16_gradual	GO:0000075	cell cycle checkpoint	15	7	1.32	0.00013	3.77925	BP
DOWN_Hr16_gradual	GO:0010948	negative regulation of cell cycle proces...	15	7	1.32	0.00013	3.77925	BP
DOWN_Hr16_gradual	GO:1901988	negative regulation of cell cycle phase ...	15	7	1.32	0.00013	3.77925	BP
DOWN_Hr16_gradual	GO:0009987	cellular process	3307	331	290.65	0.00019	0.810574	BP
DOWN_Hr16_gradual	GO:0006273	lagging strand elongation	5	4	0.44	0.00027	6.47872	BP
DOWN_Hr16_gradual	GO:0007052	mitotic spindle organization	5	4	0.44	0.00027	6.47872	BP
DOWN_Hr16_gradual	GO:0022403	cell cycle phase	9	5	0.79	0.00048	4.49911	BP
DOWN_Hr16_gradual	GO:0016043	cellular component organization	431	58	37.88	0.00054	1.08981	BP
DOWN_Hr16_gradual	GO:0051276	chromosome organization	81	17	7.12	0.00054	1.69966	BP
DOWN_Hr16_gradual	GO:0006996	organelle organization	316	45	27.77	0.00069	1.15325	BP
DOWN_Hr16_gradual	GO:0007346	regulation of mitotic cell cycle	11	5	0.97	0.00152	3.68109	BP
DOWN_Hr16_gradual	GO:0048523	negative regulation of cellular process	74	15	6.5	0.00164	1.64157	BP
DOWN_Hr16_gradual	GO:1901990	regulation of mitotic cell cycle phase t...	7	4	0.62	0.00167	4.62765	BP
DOWN_Hr16_gradual	GO:0006383	transcription from RNA polymerase III pr...	22	7	1.93	0.00206	2.57676	BP
DOWN_Hr16_gradual	GO:0000279	M phase	4	3	0.35	0.00252	6.0738	BP
DOWN_Hr16_gradual	GO:0051231	spindle elongation	4	3	0.35	0.00252	6.0738	BP
DOWN_Hr16_gradual	GO:0046578	regulation of Ras protein signal transdu...	117	20	10.28	0.00273	1.38434	BP
DOWN_Hr16_gradual	GO:0000077	DNA damage checkpoint	8	4	0.7	0.0031	4.0492	BP
DOWN_Hr16_gradual	GO:0031570	DNA integrity checkpoint	8	4	0.7	0.0031	4.0492	BP
DOWN_Hr16_gradual	GO:0051716	cellular response to stimulus	582	70	51.15	0.0033	0.974034	BP
DOWN_Hr16_gradual	GO:0071840	cellular component organization or bioge...	497	61	43.68	0.00383	0.993968	BP
DOWN_Hr16_gradual	GO:0044772	mitotic cell cycle phase transition	9	4	0.79	0.00519	3.59929	BP
DOWN_Hr16_gradual	GO:0006997	nucleus organization	5	3	0.44	0.0059	4.85904	BP
DOWN_Hr16_gradual	GO:0051056	regulation of small GTPase mediated sign...	160	24	14.06	0.00629	1.21476	BP
DOWN_Hr16_gradual	GO:0000012	single strand break repair	2	2	0.18	0.00771	8.0984	BP
DOWN_Hr16_gradual	GO:0000090	mitotic anaphase	2	2	0.18	0.00771	8.0984	BP
DOWN_Hr16_gradual	GO:0006269	DNA replication, synthesis of RNA primer	2	2	0.18	0.00771	8.0984	BP
DOWN_Hr16_gradual	GO:0006627	protein processing involved in protein t...	2	2	0.18	0.00771	8.0984	BP
DOWN_Hr16_gradual	GO:0007062	sister chromatid cohesion	2	2	0.18	0.00771	8.0984	BP
DOWN_Hr16_gradual	GO:0007064	mitotic sister chromatid cohesion	2	2	0.18	0.00771	8.0984	BP
DOWN_Hr16_gradual	GO:0007076	mitotic chromosome condensation	2	2	0.18	0.00771	8.0984	BP
DOWN_Hr16_gradual	GO:0034982	mitochondrial protein processing	2	2	0.18	0.00771	8.0984	BP
DOWN_Hr16_gradual	GO:0051322	anaphase	2	2	0.18	0.00771	8.0984	BP
DOWN_Hr16_gradual	GO:0051490	negative regulation of filopodium assemb...	2	2	0.18	0.00771	8.0984	BP
DOWN_Hr16_gradual	GO:0048519	negative regulation of biological proces...	88	15	7.73	0.00909	1.38041	BP
DOWN_Hr16_gradual	GO:0007265	Ras protein signal transduction	132	20	11.6	0.0108	1.22703	BP
DOWN_Hr16_gradual	GO:0072594	establishment of protein localization to...	43	9	3.78	0.01097	1.69501	BP
DOWN_Hr16_gradual	GO:0006384	transcription initiation from RNA polyme...	6	3	0.53	0.01103	4.0492	BP
DOWN_Hr16_gradual	GO:0044260	cellular macromolecule metabolic process	1812	183	159.25	0.01193	0.817884	BP
DOWN_Hr16_gradual	GO:0009966	regulation of signal transduction	181	25	15.91	0.01493	1.11856	BP
DOWN_Hr16_gradual	GO:0010646	regulation of cell communication	181	25	15.91	0.01493	1.11856	BP
DOWN_Hr16_gradual	GO:0023051	regulation of signaling	181	25	15.91	0.01493	1.11856	BP
DOWN_Hr16_gradual	GO:0016482	cytoplasmic transport	86	14	7.56	0.01695	1.31834	BP
DOWN_Hr16_gradual	GO:0090304	nucleic acid metabolic process	874	94	76.81	0.01764	0.870995	BP
DOWN_Hr16_gradual	GO:0006605	protein targeting	54	10	4.75	0.01766	1.4997	BP
DOWN_Hr16_gradual	GO:0006928	cellular component movement	122	18	10.72	0.0195	1.19485	BP
DOWN_Hr16_gradual	GO:0000022	mitotic spindle elongation	3	2	0.26	0.02178	5.39893	BP
DOWN_Hr16_gradual	GO:0007091	metaphase/anaphase transition of mitotic...	3	2	0.26	0.02178	5.39893	BP
DOWN_Hr16_gradual	GO:0030071	regulation of mitotic metaphase/anaphase...	3	2	0.26	0.02178	5.39893	BP
DOWN_Hr16_gradual	GO:0033275	actin-myosin filament sliding	3	2	0.26	0.02178	5.39893	BP
DOWN_Hr16_gradual	GO:0044784	metaphase/anaphase transition of cell cy...	3	2	0.26	0.02178	5.39893	BP
DOWN_Hr16_gradual	GO:0070252	actin-mediated cell contraction	3	2	0.26	0.02178	5.39893	BP
DOWN_Hr16_gradual	GO:1902099	regulation of metaphase/anaphase transit...	3	2	0.26	0.02178	5.39893	BP
DOWN_Hr16_gradual	GO:0033365	protein localization to organelle	48	9	4.22	0.02206	1.51845	BP
DOWN_Hr16_gradual	GO:0016044	cellular membrane organization	33	7	2.9	0.02217	1.71784	BP
DOWN_Hr16_gradual	GO:0061024	membrane organization	33	7	2.9	0.02217	1.71784	BP
DOWN_Hr16_gradual	GO:0006468	protein phosphorylation	305	37	26.81	0.026	0.982428	BP
DOWN_Hr16_gradual	GO:0032446	protein modification by small protein co...	27	6	2.37	0.0269	1.79964	BP
DOWN_Hr16_gradual	GO:0006886	intracellular protein transport	109	16	9.58	0.02785	1.18876	BP
DOWN_Hr16_gradual	GO:0007266	Rho protein signal transduction	50	9	4.39	0.0282	1.45771	BP
DOWN_Hr16_gradual	GO:0035023	regulation of Rho protein signal transdu...	50	9	4.39	0.0282	1.45771	BP
DOWN_Hr16_gradual	GO:0006950	response to stress	498	56	43.77	0.0295	0.910663	BP
DOWN_Hr16_gradual	GO:0016310	phosphorylation	328	39	28.83	0.03012	0.962919	BP
DOWN_Hr16_gradual	GO:0043170	macromolecule metabolic process	1990	195	174.9	0.03132	0.793561	BP
DOWN_Hr16_gradual	GO:0016567	protein ubiquitination	21	5	1.85	0.03209	1.92819	BP
DOWN_Hr16_gradual	GO:0043412	macromolecule modification	606	66	53.26	0.03512	0.882003	BP
DOWN_Hr16_gradual	GO:0070647	protein modification by small protein co...	29	6	2.55	0.03721	1.67553	BP
DOWN_Hr16_gradual	GO:0006904	vesicle docking involved in exocytosis	9	3	0.79	0.03796	2.69947	BP
DOWN_Hr16_gradual	GO:0031345	negative regulation of cell projection o...	9	3	0.79	0.03796	2.69947	BP
DOWN_Hr16_gradual	GO:0006725	cellular aromatic compound metabolic pro...	1095	112	96.24	0.03841	0.828329	BP
DOWN_Hr16_gradual	GO:0006887	exocytosis	22	5	1.93	0.03862	1.84054	BP
DOWN_Hr16_gradual	GO:0006139	nucleobase-containing compound metabolic...	1042	107	91.58	0.03891	0.831601	BP
DOWN_Hr16_gradual	GO:0016601	Rac protein signal transduction	45	8	3.95	0.04001	1.43971	BP
DOWN_Hr16_gradual	GO:0035020	regulation of Rac protein signal transdu...	45	8	3.95	0.04001	1.43971	BP
DOWN_Hr16_gradual	GO:0000076	DNA replication checkpoint	4	2	0.35	0.04104	4.0492	BP
DOWN_Hr16_gradual	GO:0009219	pyrimidine deoxyribonucleotide metabolic...	4	2	0.35	0.04104	4.0492	BP
DOWN_Hr16_gradual	GO:0030048	actin filament-based movement	4	2	0.35	0.04104	4.0492	BP
DOWN_Hr16_gradual	GO:0030261	chromosome condensation	4	2	0.35	0.04104	4.0492	BP
DOWN_Hr16_gradual	GO:0031023	microtubule organizing center organizati...	4	2	0.35	0.04104	4.0492	BP
DOWN_Hr16_gradual	GO:0051297	centrosome organization	4	2	0.35	0.04104	4.0492	BP
DOWN_Hr16_gradual	GO:0051325	interphase	4	2	0.35	0.04104	4.0492	BP
DOWN_Hr16_gradual	GO:0051489	regulation of filopodium assembly	4	2	0.35	0.04104	4.0492	BP
DOWN_Hr16_gradual	GO:0046483	heterocycle metabolic process	1089	111	95.71	0.04277	0.825456	BP
DOWN_Hr16_gradual	GO:0051649	establishment of localization in cell	191	24	16.79	0.04589	1.0176	BP
DOWN_Hr16_gradual	GO:0051641	cellular localization	201	25	17.67	0.04681	1.00726	BP
DOWN_Hr16_gradual	GO:0043234	protein complex	652	123	57.26	3.6e-18	1.52776	CC
DOWN_Hr16_gradual	GO:0044446	intracellular organelle part	785	128	68.94	1.3e-13	1.3205	CC
DOWN_Hr16_gradual	GO:0044422	organelle part	788	128	69.21	1.7e-13	1.31548	CC
DOWN_Hr16_gradual	GO:0005694	chromosome	90	32	7.9	1.2e-12	2.87943	CC
DOWN_Hr16_gradual	GO:0032991	macromolecular complex	888	136	77.99	2.5e-12	1.24029	CC
DOWN_Hr16_gradual	GO:0044427	chromosomal part	76	27	6.67	7.3e-11	2.87706	CC
DOWN_Hr16_gradual	GO:0005875	microtubule associated complex	21	14	1.84	9e-11	5.39893	CC
DOWN_Hr16_gradual	GO:0000793	condensed chromosome	12	10	1.05	1.4e-09	6.74866	CC
DOWN_Hr16_gradual	GO:0005657	replication fork	12	10	1.05	1.4e-09	6.74866	CC
DOWN_Hr16_gradual	GO:0044454	nuclear chromosome part	23	13	2.02	8e-09	4.57735	CC
DOWN_Hr16_gradual	GO:0000228	nuclear chromosome	27	14	2.37	9.4e-09	4.19917	CC
DOWN_Hr16_gradual	GO:0005634	nucleus	807	115	70.87	1.9e-08	1.15405	CC
DOWN_Hr16_gradual	GO:0044428	nuclear part	302	56	26.52	3.1e-08	1.50169	CC
DOWN_Hr16_gradual	GO:0043228	non-membrane-bounded organelle	492	76	43.21	3.3e-07	1.25097	CC
DOWN_Hr16_gradual	GO:0043232	intracellular non-membrane-bounded organ...	492	76	43.21	3.3e-07	1.25097	CC
DOWN_Hr16_gradual	GO:0043229	intracellular organelle	1764	205	154.92	5.3e-07	0.94114	CC
DOWN_Hr16_gradual	GO:0015630	microtubule cytoskeleton	131	30	11.5	6.4e-07	1.85459	CC
DOWN_Hr16_gradual	GO:0043226	organelle	1769	205	155.36	6.7e-07	0.93848	CC
DOWN_Hr16_gradual	GO:0042555	MCM complex	7	6	0.61	2.9e-06	6.94148	CC
DOWN_Hr16_gradual	GO:0005819	spindle	10	7	0.88	3.7e-06	5.66888	CC
DOWN_Hr16_gradual	GO:0005663	DNA replication factor C complex	5	5	0.44	5.1e-06	8.0984	CC
DOWN_Hr16_gradual	GO:0005622	intracellular	2532	269	222.37	9.5e-06	0.860375	CC
DOWN_Hr16_gradual	GO:0005856	cytoskeleton	253	43	22.22	1.4e-05	1.37641	CC
DOWN_Hr16_gradual	GO:0000775	chromosome, centromeric region	12	7	1.05	2.1e-05	4.72406	CC
DOWN_Hr16_gradual	GO:0000922	spindle pole	9	6	0.79	3e-05	5.39893	CC
DOWN_Hr16_gradual	GO:0005623	cell	2616	273	229.75	3.8e-05	0.845131	CC
DOWN_Hr16_gradual	GO:0044464	cell part	2616	273	229.75	3.8e-05	0.845131	CC
DOWN_Hr16_gradual	GO:0031391	Elg1 RFC-like complex	4	4	0.35	5.9e-05	8.0984	CC
DOWN_Hr16_gradual	GO:0044430	cytoskeletal part	195	34	17.13	6.7e-05	1.41203	CC
DOWN_Hr16_gradual	GO:0043231	intracellular membrane-bounded organelle	1495	168	131.3	8.9e-05	0.910054	CC
DOWN_Hr16_gradual	GO:0030894	replisome	7	5	0.61	9.3e-05	5.78457	CC
DOWN_Hr16_gradual	GO:0043596	nuclear replication fork	7	5	0.61	9.3e-05	5.78457	CC
DOWN_Hr16_gradual	GO:0043601	nuclear replisome	7	5	0.61	9.3e-05	5.78457	CC
DOWN_Hr16_gradual	GO:0043227	membrane-bounded organelle	1497	168	131.47	9.6e-05	0.908838	CC
DOWN_Hr16_gradual	GO:0044424	intracellular part	2111	224	185.4	0.00015	0.859328	CC
DOWN_Hr16_gradual	GO:0005874	microtubule	20	8	1.76	0.00016	3.23936	CC
DOWN_Hr16_gradual	GO:0031389	Rad17 RFC-like complex	5	4	0.44	0.00027	6.47872	CC
DOWN_Hr16_gradual	GO:0005813	centrosome	111	21	9.75	0.00055	1.53213	CC
DOWN_Hr16_gradual	GO:0005658	alpha DNA polymerase:primase complex	3	3	0.26	0.00067	8.0984	CC
DOWN_Hr16_gradual	GO:0032300	mismatch repair complex	3	3	0.26	0.00067	8.0984	CC
DOWN_Hr16_gradual	GO:0005815	microtubule organizing center	113	21	9.92	0.0007	1.50501	CC
DOWN_Hr16_gradual	GO:0000794	condensed nuclear chromosome	6	4	0.53	0.00076	5.39893	CC
DOWN_Hr16_gradual	GO:0043233	organelle lumen	196	31	17.21	0.00082	1.28087	CC
DOWN_Hr16_gradual	GO:0070013	intracellular organelle lumen	196	31	17.21	0.00082	1.28087	CC
DOWN_Hr16_gradual	GO:0031981	nuclear lumen	172	28	15.11	0.00092	1.31834	CC
DOWN_Hr16_gradual	GO:0031974	membrane-enclosed lumen	201	31	17.65	0.00126	1.24901	CC
DOWN_Hr16_gradual	GO:0000776	kinetochore	7	4	0.61	0.00166	4.62765	CC
DOWN_Hr16_gradual	GO:0000152	nuclear ubiquitin ligase complex	8	4	0.7	0.00309	4.0492	CC
DOWN_Hr16_gradual	GO:0005680	anaphase-promoting complex	8	4	0.7	0.00309	4.0492	CC
DOWN_Hr16_gradual	GO:0005832	chaperonin-containing T-complex	8	4	0.7	0.00309	4.0492	CC
DOWN_Hr16_gradual	GO:0012505	endomembrane system	111	19	9.75	0.00334	1.38621	CC
DOWN_Hr16_gradual	GO:0000151	ubiquitin ligase complex	30	8	2.63	0.00345	2.15957	CC
DOWN_Hr16_gradual	GO:0005798	Golgi-associated vesicle	13	5	1.14	0.00363	3.11477	CC
DOWN_Hr16_gradual	GO:0030126	COPI vesicle coat	5	3	0.44	0.00589	4.85904	CC
DOWN_Hr16_gradual	GO:0030137	COPI-coated vesicle	5	3	0.44	0.00589	4.85904	CC
DOWN_Hr16_gradual	GO:0030663	COPI-coated vesicle membrane	5	3	0.44	0.00589	4.85904	CC
DOWN_Hr16_gradual	GO:0032993	protein-DNA complex	27	7	2.37	0.00725	2.09958	CC
DOWN_Hr16_gradual	GO:0000127	transcription factor TFIIIC complex	2	2	0.18	0.0077	8.0984	CC
DOWN_Hr16_gradual	GO:0000777	condensed chromosome kinetochore	2	2	0.18	0.0077	8.0984	CC
DOWN_Hr16_gradual	GO:0000778	condensed nuclear chromosome kinetochore	2	2	0.18	0.0077	8.0984	CC
DOWN_Hr16_gradual	GO:0000779	condensed chromosome, centromeric region	2	2	0.18	0.0077	8.0984	CC
DOWN_Hr16_gradual	GO:0000780	condensed nuclear chromosome, centromeri...	2	2	0.18	0.0077	8.0984	CC
DOWN_Hr16_gradual	GO:0008278	cohesin complex	2	2	0.18	0.0077	8.0984	CC
DOWN_Hr16_gradual	GO:0017087	mitochondrial processing peptidase compl...	2	2	0.18	0.0077	8.0984	CC
DOWN_Hr16_gradual	GO:0030915	Smc5-Smc6 complex	2	2	0.18	0.0077	8.0984	CC
DOWN_Hr16_gradual	GO:0032133	chromosome passenger complex	2	2	0.18	0.0077	8.0984	CC
DOWN_Hr16_gradual	GO:0032301	MutSalpha complex	2	2	0.18	0.0077	8.0984	CC
DOWN_Hr16_gradual	GO:0032302	MutSbeta complex	2	2	0.18	0.0077	8.0984	CC
DOWN_Hr16_gradual	GO:0051233	spindle midzone	2	2	0.18	0.0077	8.0984	CC
DOWN_Hr16_gradual	GO:0031968	organelle outer membrane	6	3	0.53	0.01101	4.0492	CC
DOWN_Hr16_gradual	GO:0030660	Golgi-associated vesicle membrane	12	4	1.05	0.01644	2.69947	CC
DOWN_Hr16_gradual	GO:0000126	transcription factor TFIIIB complex	3	2	0.26	0.02175	5.39893	CC
DOWN_Hr16_gradual	GO:0000275	mitochondrial proton-transporting ATP sy...	3	2	0.26	0.02175	5.39893	CC
DOWN_Hr16_gradual	GO:0005753	mitochondrial proton-transporting ATP sy...	3	2	0.26	0.02175	5.39893	CC
DOWN_Hr16_gradual	GO:0005869	dynactin complex	3	2	0.26	0.02175	5.39893	CC
DOWN_Hr16_gradual	GO:0030896	checkpoint clamp complex	3	2	0.26	0.02175	5.39893	CC
DOWN_Hr16_gradual	GO:0043625	delta DNA polymerase complex	3	2	0.26	0.02175	5.39893	CC
DOWN_Hr16_gradual	GO:0045259	proton-transporting ATP synthase complex	3	2	0.26	0.02175	5.39893	CC
DOWN_Hr16_gradual	GO:0045261	proton-transporting ATP synthase complex...	3	2	0.26	0.02175	5.39893	CC
DOWN_Hr16_gradual	GO:0005654	nucleoplasm	98	15	8.61	0.023	1.23955	CC
DOWN_Hr16_gradual	GO:0031090	organelle membrane	208	27	18.27	0.02444	1.05123	CC
DOWN_Hr16_gradual	GO:0008180	COP9 signalosome	8	3	0.7	0.02698	3.0369	CC
DOWN_Hr16_gradual	GO:0030120	vesicle coat	28	6	2.46	0.03166	1.73537	CC
DOWN_Hr16_gradual	GO:0005643	nuclear pore	21	5	1.84	0.03198	1.92819	CC
DOWN_Hr16_gradual	GO:0046930	pore complex	21	5	1.84	0.03198	1.92819	CC
DOWN_Hr16_gradual	GO:0005667	transcription factor complex	36	7	3.16	0.03436	1.57469	CC
DOWN_Hr16_gradual	GO:0031967	organelle envelope	104	15	9.13	0.03702	1.16804	CC
DOWN_Hr16_gradual	GO:0005635	nuclear envelope	29	6	2.55	0.03706	1.67553	CC
DOWN_Hr16_gradual	GO:0044798	nuclear transcription factor complex	29	6	2.55	0.03706	1.67553	CC
DOWN_Hr16_gradual	GO:0044431	Golgi apparatus part	22	5	1.93	0.0385	1.84054	CC
DOWN_Hr16_gradual	GO:0031975	envelope	105	15	9.22	0.03986	1.15691	CC
DOWN_Hr16_gradual	GO:0000811	GINS complex	4	2	0.35	0.04098	4.0492	CC
DOWN_Hr16_gradual	GO:0016461	unconventional myosin complex	4	2	0.35	0.04098	4.0492	CC
DOWN_Hr16_gradual	GO:0031261	DNA replication preinitiation complex	4	2	0.35	0.04098	4.0492	CC
DOWN_Hr16_gradual	GO:0032154	cleavage furrow	4	2	0.35	0.04098	4.0492	CC
DOWN_Hr16_rapid	GO:0004576	oligosaccharyl transferase activity	7	3	0.14	0.00027	15.3798	MF
DOWN_Hr16_rapid	GO:0004579	dolichyl-diphosphooligosaccharide-protei...	7	3	0.14	0.00027	15.3798	MF
DOWN_Hr16_rapid	GO:0019201	nucleotide kinase activity	8	2	0.16	0.01065	8.97156	MF
DOWN_Hr16_rapid	GO:0003860	3-hydroxyisobutyryl-CoA hydrolase activi...	1	1	0.02	0.02038	35.8863	MF
DOWN_Hr16_rapid	GO:0004134	4-alpha-glucanotransferase activity	1	1	0.02	0.02038	35.8863	MF
DOWN_Hr16_rapid	GO:0004363	glutathione synthase activity	1	1	0.02	0.02038	35.8863	MF
DOWN_Hr16_rapid	GO:0004458	D-lactate dehydrogenase (cytochrome) act...	1	1	0.02	0.02038	35.8863	MF
DOWN_Hr16_rapid	GO:0004493	methylmalonyl-CoA epimerase activity	1	1	0.02	0.02038	35.8863	MF
DOWN_Hr16_rapid	GO:0004573	mannosyl-oligosaccharide glucosidase act...	1	1	0.02	0.02038	35.8863	MF
DOWN_Hr16_rapid	GO:0004658	propionyl-CoA carboxylase activity	1	1	0.02	0.02038	35.8863	MF
DOWN_Hr16_rapid	GO:0004687	myosin light chain kinase activity	1	1	0.02	0.02038	35.8863	MF
DOWN_Hr16_rapid	GO:0004726	non-membrane spanning protein tyrosine p...	1	1	0.02	0.02038	35.8863	MF
DOWN_Hr16_rapid	GO:0004775	succinate-CoA ligase (ADP-forming) activ...	1	1	0.02	0.02038	35.8863	MF
DOWN_Hr16_rapid	GO:0004798	thymidylate kinase activity	1	1	0.02	0.02038	35.8863	MF
DOWN_Hr16_rapid	GO:0004853	uroporphyrinogen decarboxylase activity	1	1	0.02	0.02038	35.8863	MF
DOWN_Hr16_rapid	GO:0009041	uridylate kinase activity	1	1	0.02	0.02038	35.8863	MF
DOWN_Hr16_rapid	GO:0016898	oxidoreductase activity, acting on the C...	1	1	0.02	0.02038	35.8863	MF
DOWN_Hr16_rapid	GO:0019204	nucleotide phosphatase activity	1	1	0.02	0.02038	35.8863	MF
DOWN_Hr16_rapid	GO:0031683	G-protein beta/gamma-subunit complex bin...	1	1	0.02	0.02038	35.8863	MF
DOWN_Hr16_rapid	GO:0043325	phosphatidylinositol-3,4-bisphosphate bi...	1	1	0.02	0.02038	35.8863	MF
DOWN_Hr16_rapid	GO:0046403	polynucleotide 3'-phosphatase activity	1	1	0.02	0.02038	35.8863	MF
DOWN_Hr16_rapid	GO:0050526	poly(3-hydroxybutyrate) depolymerase act...	1	1	0.02	0.02038	35.8863	MF
DOWN_Hr16_rapid	GO:0052689	carboxylic ester hydrolase activity	32	3	0.65	0.02671	3.36434	MF
DOWN_Hr16_rapid	GO:0016776	phosphotransferase activity, phosphate g...	13	2	0.26	0.02777	5.52096	MF
DOWN_Hr16_rapid	GO:0033218	amide binding	13	2	0.26	0.02777	5.52096	MF
DOWN_Hr16_rapid	GO:0016788	hydrolase activity, acting on ester bond...	281	11	5.73	0.028	1.4048	MF
DOWN_Hr16_rapid	GO:0016758	transferase activity, transferring hexos...	58	4	1.18	0.03003	2.47491	MF
DOWN_Hr16_rapid	GO:0016298	lipase activity	34	3	0.69	0.03129	3.16643	MF
DOWN_Hr16_rapid	GO:0004030	aldehyde dehydrogenase [NAD(P)+] activit...	2	1	0.04	0.04035	17.9431	MF
DOWN_Hr16_rapid	GO:0004133	glycogen debranching enzyme activity	2	1	0.04	0.04035	17.9431	MF
DOWN_Hr16_rapid	GO:0004342	glucosamine-6-phosphate deaminase activi...	2	1	0.04	0.04035	17.9431	MF
DOWN_Hr16_rapid	GO:0004758	serine C-palmitoyltransferase activity	2	1	0.04	0.04035	17.9431	MF
DOWN_Hr16_rapid	GO:0004813	alanine-tRNA ligase activity	2	1	0.04	0.04035	17.9431	MF
DOWN_Hr16_rapid	GO:0005044	scavenger receptor activity	2	1	0.04	0.04035	17.9431	MF
DOWN_Hr16_rapid	GO:0005547	phosphatidylinositol-3,4,5-trisphosphate...	2	1	0.04	0.04035	17.9431	MF
DOWN_Hr16_rapid	GO:0008430	selenium binding	2	1	0.04	0.04035	17.9431	MF
DOWN_Hr16_rapid	GO:0016149	translation release factor activity, cod...	2	1	0.04	0.04035	17.9431	MF
DOWN_Hr16_rapid	GO:0016289	CoA hydrolase activity	2	1	0.04	0.04035	17.9431	MF
DOWN_Hr16_rapid	GO:0016409	palmitoyltransferase activity	2	1	0.04	0.04035	17.9431	MF
DOWN_Hr16_rapid	GO:0016454	C-palmitoyltransferase activity	2	1	0.04	0.04035	17.9431	MF
DOWN_Hr16_rapid	GO:0030942	endoplasmic reticulum signal peptide bin...	2	1	0.04	0.04035	17.9431	MF
DOWN_Hr16_rapid	GO:0032403	protein complex binding	2	1	0.04	0.04035	17.9431	MF
DOWN_Hr16_rapid	GO:0038024	cargo receptor activity	2	1	0.04	0.04035	17.9431	MF
DOWN_Hr16_rapid	GO:0051537	2 iron, 2 sulfur cluster binding	2	1	0.04	0.04035	17.9431	MF
DOWN_Hr16_rapid	GO:0016757	transferase activity, transferring glyco...	94	5	1.92	0.04245	1.90884	MF
DOWN_Hr16_rapid	GO:0016853	isomerase activity	65	4	1.32	0.04302	2.20838	MF
DOWN_Hr16_rapid	GO:0008233	peptidase activity	159	7	3.24	0.04338	1.5799	MF
DOWN_Hr16_rapid	GO:1901135	carbohydrate derivative metabolic proces...	222	13	4.83	0.001	2.10145	BP
DOWN_Hr16_rapid	GO:0005975	carbohydrate metabolic process	228	13	4.96	0.0013	2.04615	BP
DOWN_Hr16_rapid	GO:0006261	DNA-dependent DNA replication	30	4	0.65	0.0038	4.78483	BP
DOWN_Hr16_rapid	GO:0006487	protein N-linked glycosylation	19	3	0.41	0.0075	5.66625	BP
DOWN_Hr16_rapid	GO:0009100	glycoprotein metabolic process	58	5	1.26	0.0082	3.09364	BP
DOWN_Hr16_rapid	GO:0009060	aerobic respiration	20	3	0.43	0.0087	5.38294	BP
DOWN_Hr16_rapid	GO:0033865	nucleoside bisphosphate metabolic proces...	7	2	0.15	0.0092	10.2532	BP
DOWN_Hr16_rapid	GO:0033875	ribonucleoside bisphosphate metabolic pr...	7	2	0.15	0.0092	10.2532	BP
DOWN_Hr16_rapid	GO:0034032	purine nucleoside bisphosphate metabolic...	7	2	0.15	0.0092	10.2532	BP
DOWN_Hr16_rapid	GO:0015980	energy derivation by oxidation of organi...	42	4	0.91	0.0126	3.41774	BP
DOWN_Hr16_rapid	GO:0009150	purine ribonucleotide metabolic process	96	6	2.09	0.0177	2.24289	BP
DOWN_Hr16_rapid	GO:0006612	protein targeting to membrane	10	2	0.22	0.0188	7.17725	BP
DOWN_Hr16_rapid	GO:0006613	cotranslational protein targeting to mem...	10	2	0.22	0.0188	7.17725	BP
DOWN_Hr16_rapid	GO:0046777	protein autophosphorylation	10	2	0.22	0.0188	7.17725	BP
DOWN_Hr16_rapid	GO:0009259	ribonucleotide metabolic process	98	6	2.13	0.0195	2.19712	BP
DOWN_Hr16_rapid	GO:0019693	ribose phosphate metabolic process	98	6	2.13	0.0195	2.19712	BP
DOWN_Hr16_rapid	GO:0000236	mitotic prometaphase	1	1	0.02	0.0217	35.8863	BP
DOWN_Hr16_rapid	GO:0006227	dUDP biosynthetic process	1	1	0.02	0.0217	35.8863	BP
DOWN_Hr16_rapid	GO:0006233	dTDP biosynthetic process	1	1	0.02	0.0217	35.8863	BP
DOWN_Hr16_rapid	GO:0006235	dTTP biosynthetic process	1	1	0.02	0.0217	35.8863	BP
DOWN_Hr16_rapid	GO:0009189	deoxyribonucleoside diphosphate biosynth...	1	1	0.02	0.0217	35.8863	BP
DOWN_Hr16_rapid	GO:0009196	pyrimidine deoxyribonucleoside diphospha...	1	1	0.02	0.0217	35.8863	BP
DOWN_Hr16_rapid	GO:0009197	pyrimidine deoxyribonucleoside diphospha...	1	1	0.02	0.0217	35.8863	BP
DOWN_Hr16_rapid	GO:0010257	NADH dehydrogenase complex assembly	1	1	0.02	0.0217	35.8863	BP
DOWN_Hr16_rapid	GO:0015969	guanosine tetraphosphate metabolic proce...	1	1	0.02	0.0217	35.8863	BP
DOWN_Hr16_rapid	GO:0032981	mitochondrial respiratory chain complex ...	1	1	0.02	0.0217	35.8863	BP
DOWN_Hr16_rapid	GO:0034035	purine ribonucleoside bisphosphate metab...	1	1	0.02	0.0217	35.8863	BP
DOWN_Hr16_rapid	GO:0042618	poly-hydroxybutyrate metabolic process	1	1	0.02	0.0217	35.8863	BP
DOWN_Hr16_rapid	GO:0042769	DNA damage response, detection of DNA da...	1	1	0.02	0.0217	35.8863	BP
DOWN_Hr16_rapid	GO:0043393	regulation of protein binding	1	1	0.02	0.0217	35.8863	BP
DOWN_Hr16_rapid	GO:0043497	regulation of protein heterodimerization...	1	1	0.02	0.0217	35.8863	BP
DOWN_Hr16_rapid	GO:0046072	dTDP metabolic process	1	1	0.02	0.0217	35.8863	BP
DOWN_Hr16_rapid	GO:0046075	dTTP metabolic process	1	1	0.02	0.0217	35.8863	BP
DOWN_Hr16_rapid	GO:0046077	dUDP metabolic process	1	1	0.02	0.0217	35.8863	BP
DOWN_Hr16_rapid	GO:0046491	L-methylmalonyl-CoA metabolic process	1	1	0.02	0.0217	35.8863	BP
DOWN_Hr16_rapid	GO:0051098	regulation of binding	1	1	0.02	0.0217	35.8863	BP
DOWN_Hr16_rapid	GO:0051225	spindle assembly	1	1	0.02	0.0217	35.8863	BP
DOWN_Hr16_rapid	GO:0097031	mitochondrial respiratory chain complex ...	1	1	0.02	0.0217	35.8863	BP
DOWN_Hr16_rapid	GO:1901440	poly(hydroxyalkanoate) metabolic process	1	1	0.02	0.0217	35.8863	BP
DOWN_Hr16_rapid	GO:0006163	purine nucleotide metabolic process	101	6	2.2	0.0222	2.13186	BP
DOWN_Hr16_rapid	GO:0009395	phospholipid catabolic process	11	2	0.24	0.0227	6.52477	BP
DOWN_Hr16_rapid	GO:0071704	organic substance metabolic process	2676	70	58.16	0.0246	0.938729	BP
DOWN_Hr16_rapid	GO:0044248	cellular catabolic process	226	10	4.91	0.0249	1.58789	BP
DOWN_Hr16_rapid	GO:0030148	sphingolipid biosynthetic process	12	2	0.26	0.0268	5.98104	BP
DOWN_Hr16_rapid	GO:0009117	nucleotide metabolic process	135	7	2.93	0.0272	1.86077	BP
DOWN_Hr16_rapid	GO:0045333	cellular respiration	31	3	0.67	0.029	3.47286	BP
DOWN_Hr16_rapid	GO:0006605	protein targeting	54	4	1.17	0.0292	2.65824	BP
DOWN_Hr16_rapid	GO:0046058	cAMP metabolic process	32	3	0.7	0.0315	3.36434	BP
DOWN_Hr16_rapid	GO:0006486	protein glycosylation	56	4	1.22	0.0329	2.5633	BP
DOWN_Hr16_rapid	GO:0009101	glycoprotein biosynthetic process	56	4	1.22	0.0329	2.5633	BP
DOWN_Hr16_rapid	GO:0043413	macromolecule glycosylation	56	4	1.22	0.0329	2.5633	BP
DOWN_Hr16_rapid	GO:0072521	purine-containing compound metabolic pro...	112	6	2.43	0.0346	1.92248	BP
DOWN_Hr16_rapid	GO:0070085	glycosylation	57	4	1.24	0.0348	2.51833	BP
DOWN_Hr16_rapid	GO:0006753	nucleoside phosphate metabolic process	143	7	3.11	0.0357	1.75667	BP
DOWN_Hr16_rapid	GO:0072657	protein localization to membrane	14	2	0.3	0.036	5.12661	BP
DOWN_Hr16_rapid	GO:0090150	establishment of protein localization to...	14	2	0.3	0.036	5.12661	BP
DOWN_Hr16_rapid	GO:0019637	organophosphate metabolic process	208	9	4.52	0.0368	1.55277	BP
DOWN_Hr16_rapid	GO:0006508	proteolysis	213	9	4.63	0.0418	1.51632	BP
DOWN_Hr16_rapid	GO:0006044	N-acetylglucosamine metabolic process	2	1	0.04	0.043	17.9431	BP
DOWN_Hr16_rapid	GO:0006104	succinyl-CoA metabolic process	2	1	0.04	0.043	17.9431	BP
DOWN_Hr16_rapid	GO:0006419	alanyl-tRNA aminoacylation	2	1	0.04	0.043	17.9431	BP
DOWN_Hr16_rapid	GO:0006516	glycoprotein catabolic process	2	1	0.04	0.043	17.9431	BP
DOWN_Hr16_rapid	GO:0006750	glutathione biosynthetic process	2	1	0.04	0.043	17.9431	BP
DOWN_Hr16_rapid	GO:0009133	nucleoside diphosphate biosynthetic proc...	2	1	0.04	0.043	17.9431	BP
DOWN_Hr16_rapid	GO:0009138	pyrimidine nucleoside diphosphate metabo...	2	1	0.04	0.043	17.9431	BP
DOWN_Hr16_rapid	GO:0009139	pyrimidine nucleoside diphosphate biosyn...	2	1	0.04	0.043	17.9431	BP
DOWN_Hr16_rapid	GO:0009212	pyrimidine deoxyribonucleoside triphosph...	2	1	0.04	0.043	17.9431	BP
DOWN_Hr16_rapid	GO:0019934	cGMP-mediated signaling	2	1	0.04	0.043	17.9431	BP
DOWN_Hr16_rapid	GO:0033108	mitochondrial respiratory chain complex ...	2	1	0.04	0.043	17.9431	BP
DOWN_Hr16_rapid	GO:0051606	detection of stimulus	2	1	0.04	0.043	17.9431	BP
DOWN_Hr16_rapid	GO:1901071	glucosamine-containing compound metaboli...	2	1	0.04	0.043	17.9431	BP
DOWN_Hr16_rapid	GO:1901564	organonitrogen compound metabolic proces...	390	14	8.48	0.0432	1.28822	BP
DOWN_Hr16_rapid	GO:0044265	cellular macromolecule catabolic process	90	5	1.96	0.0456	1.99368	BP
DOWN_Hr16_rapid	GO:0045762	positive regulation of adenylate cyclase...	16	2	0.35	0.0461	4.48578	BP
DOWN_Hr16_rapid	GO:1901137	carbohydrate derivative biosynthetic pro...	152	7	3.3	0.0471	1.65266	BP
DOWN_Hr16_rapid	GO:0009187	cyclic nucleotide metabolic process	38	3	0.83	0.0488	2.83313	BP
DOWN_Hr16_rapid	GO:0008250	oligosaccharyltransferase complex	7	3	0.15	0.00033	15.3798	CC
DOWN_Hr16_rapid	GO:0005789	endoplasmic reticulum membrane	51	6	1.11	0.00077	4.22191	CC
DOWN_Hr16_rapid	GO:0044432	endoplasmic reticulum part	52	6	1.14	0.00086	4.14072	CC
DOWN_Hr16_rapid	GO:0042175	nuclear outer membrane-endoplasmic retic...	54	6	1.18	0.00105	3.98736	CC
DOWN_Hr16_rapid	GO:0000775	chromosome, centromeric region	12	3	0.26	0.00193	8.97156	CC
DOWN_Hr16_rapid	GO:0044427	chromosomal part	76	6	1.66	0.00604	2.83313	CC
DOWN_Hr16_rapid	GO:0000776	kinetochore	7	2	0.15	0.00924	10.2532	CC
DOWN_Hr16_rapid	GO:0012505	endomembrane system	111	7	2.42	0.0104	2.2631	CC
DOWN_Hr16_rapid	GO:0008180	COP9 signalosome	8	2	0.17	0.01215	8.97156	CC
DOWN_Hr16_rapid	GO:0005783	endoplasmic reticulum	89	6	1.94	0.01276	2.4193	CC
DOWN_Hr16_rapid	GO:0044454	nuclear chromosome part	23	3	0.5	0.01308	4.68082	CC
DOWN_Hr16_rapid	GO:0005694	chromosome	90	6	1.96	0.01344	2.39242	CC
DOWN_Hr16_rapid	GO:0000228	nuclear chromosome	27	3	0.59	0.02028	3.98736	CC
DOWN_Hr16_rapid	GO:0032993	protein-DNA complex	27	3	0.59	0.02028	3.98736	CC
DOWN_Hr16_rapid	GO:0000235	astral microtubule	1	1	0.02	0.02183	35.8863	CC
DOWN_Hr16_rapid	GO:0005818	aster	1	1	0.02	0.02183	35.8863	CC
DOWN_Hr16_rapid	GO:0005876	spindle microtubule	1	1	0.02	0.02183	35.8863	CC
DOWN_Hr16_rapid	GO:0005813	centrosome	111	6	2.42	0.03385	1.9398	CC
DOWN_Hr16_rapid	GO:0031227	intrinsic to endoplasmic reticulum membr...	14	2	0.31	0.03624	5.12661	CC
DOWN_Hr16_rapid	GO:0005815	microtubule organizing center	113	6	2.47	0.03648	1.90546	CC
DOWN_Hr16_rapid	GO:0000792	heterochromatin	2	1	0.04	0.04318	17.9431	CC
DOWN_Hr16_rapid	GO:0002178	palmitoyltransferase complex	2	1	0.04	0.04318	17.9431	CC
DOWN_Hr16_rapid	GO:0005720	nuclear heterochromatin	2	1	0.04	0.04318	17.9431	CC
DOWN_Hr16_rapid	GO:0005721	centromeric heterochromatin	2	1	0.04	0.04318	17.9431	CC
DOWN_Hr16_rapid	GO:0005784	Sec61 translocon complex	2	1	0.04	0.04318	17.9431	CC
DOWN_Hr16_rapid	GO:0005881	cytoplasmic microtubule	2	1	0.04	0.04318	17.9431	CC
DOWN_Hr16_rapid	GO:0017059	serine C-palmitoyltransferase complex	2	1	0.04	0.04318	17.9431	CC
DOWN_Hr16_rapid	GO:0031211	endoplasmic reticulum palmitoyltransfera...	2	1	0.04	0.04318	17.9431	CC
DOWN_Hr16_rapid	GO:0031592	centrosomal corona	2	1	0.04	0.04318	17.9431	CC
DOWN_Hr16_rapid	GO:0031618	nuclear centromeric heterochromatin	2	1	0.04	0.04318	17.9431	CC
DOWN_Hr16_rapid	GO:0044450	microtubule organizing center part	2	1	0.04	0.04318	17.9431	CC
DOWN_Hr16_rapid	GO:0071256	translocon complex	2	1	0.04	0.04318	17.9431	CC
DOWN_Hr20_gradual	GO:0001871	pattern binding	19	1	0.01	0.0054	199.263	MF
DOWN_Hr20_gradual	GO:0030247	polysaccharide binding	19	1	0.01	0.0054	199.263	MF
DOWN_Hr20_gradual	GO:0030248	cellulose binding	19	1	0.01	0.0054	199.263	MF
DOWN_Hr20_gradual	GO:0030246	carbohydrate binding	31	1	0.01	0.0088	122.129	MF

## Sheet: suspension_UP
k-hop_timeframe	GO_ID	Term	Possible	Observed	Expected	p-Value	fold_enrichment	GO_term_category
UP_Hr03_gradual	GO:0004115	3',5'-cyclic-AMP phosphodiesterase activ...	5	4	0.19	1.1e-05	12.2872	MF
UP_Hr03_gradual	GO:0047555	3',5'-cyclic-GMP phosphodiesterase activ...	6	4	0.23	3.2e-05	10.2394	MF
UP_Hr03_gradual	GO:0004871	signal transducer activity	116	15	4.51	3.9e-05	1.98608	MF
UP_Hr03_gradual	GO:0060089	molecular transducer activity	116	15	4.51	3.9e-05	1.98608	MF
UP_Hr03_gradual	GO:0004672	protein kinase activity	293	26	11.4	6.4e-05	1.36292	MF
UP_Hr03_gradual	GO:0004112	cyclic-nucleotide phosphodiesterase acti...	7	4	0.27	7.2e-05	8.77659	MF
UP_Hr03_gradual	GO:0004114	3',5'-cyclic-nucleotide phosphodiesteras...	7	4	0.27	7.2e-05	8.77659	MF
UP_Hr03_gradual	GO:0016773	phosphotransferase activity, alcohol gro...	342	28	13.31	0.00014	1.25746	MF
UP_Hr03_gradual	GO:0000156	phosphorelay response regulator activity	21	5	0.82	0.00105	3.65691	MF
UP_Hr03_gradual	GO:0004702	receptor signaling protein serine/threon...	2	2	0.08	0.00151	15.359	MF
UP_Hr03_gradual	GO:0005057	receptor signaling protein activity	2	2	0.08	0.00151	15.359	MF
UP_Hr03_gradual	GO:0016301	kinase activity	456	31	17.74	0.00154	1.04414	MF
UP_Hr03_gradual	GO:0004497	monooxygenase activity	60	8	2.33	0.00209	2.04787	MF
UP_Hr03_gradual	GO:0030552	cAMP binding	8	3	0.31	0.00282	5.75963	MF
UP_Hr03_gradual	GO:0030551	cyclic nucleotide binding	9	3	0.35	0.00411	5.11968	MF
UP_Hr03_gradual	GO:0004674	protein serine/threonine kinase activity	170	14	6.61	0.0063	1.26486	MF
UP_Hr03_gradual	GO:0042578	phosphoric ester hydrolase activity	106	10	4.12	0.00798	1.44896	MF
UP_Hr03_gradual	GO:0019203	carbohydrate phosphatase activity	4	2	0.16	0.00859	7.67951	MF
UP_Hr03_gradual	GO:0004872	receptor activity	109	10	4.24	0.00965	1.40908	MF
UP_Hr03_gradual	GO:0005506	iron ion binding	98	9	3.81	0.01367	1.41052	MF
UP_Hr03_gradual	GO:0008081	phosphoric diester hydrolase activity	26	4	1.01	0.01705	2.36293	MF
UP_Hr03_gradual	GO:0001071	nucleic acid binding transcription facto...	103	9	4.01	0.01845	1.34205	MF
UP_Hr03_gradual	GO:0003700	sequence-specific DNA binding transcript...	103	9	4.01	0.01845	1.34205	MF
UP_Hr03_gradual	GO:0020037	heme binding	70	7	2.72	0.0185	1.5359	MF
UP_Hr03_gradual	GO:0016905	myosin heavy chain kinase activity	6	2	0.23	0.02039	5.11968	MF
UP_Hr03_gradual	GO:0046906	tetrapyrrole binding	72	7	2.8	0.0213	1.49324	MF
UP_Hr03_gradual	GO:0000155	phosphorelay sensor kinase activity	16	3	0.62	0.0224	2.87982	MF
UP_Hr03_gradual	GO:0043565	sequence-specific DNA binding	90	8	3.5	0.02335	1.36525	MF
UP_Hr03_gradual	GO:0001614	purinergic nucleotide receptor activity	8	2	0.31	0.03616	3.83976	MF
UP_Hr03_gradual	GO:0001646	cAMP receptor activity	8	2	0.31	0.03616	3.83976	MF
UP_Hr03_gradual	GO:0016502	nucleotide receptor activity	8	2	0.31	0.03616	3.83976	MF
UP_Hr03_gradual	GO:0035586	purinergic receptor activity	8	2	0.31	0.03616	3.83976	MF
UP_Hr03_gradual	GO:0001637	G-protein coupled chemoattractant recept...	1	1	0.04	0.03891	15.359	MF
UP_Hr03_gradual	GO:0001653	peptide receptor activity	1	1	0.04	0.03891	15.359	MF
UP_Hr03_gradual	GO:0001664	G-protein coupled receptor binding	1	1	0.04	0.03891	15.359	MF
UP_Hr03_gradual	GO:0004707	MAP kinase activity	1	1	0.04	0.03891	15.359	MF
UP_Hr03_gradual	GO:0004709	MAP kinase kinase kinase activity	1	1	0.04	0.03891	15.359	MF
UP_Hr03_gradual	GO:0004719	protein-L-isoaspartate (D-aspartate) O-m...	1	1	0.04	0.03891	15.359	MF
UP_Hr03_gradual	GO:0008528	G-protein coupled peptide receptor activ...	1	1	0.04	0.03891	15.359	MF
UP_Hr03_gradual	GO:0008603	cAMP-dependent protein kinase regulator ...	1	1	0.04	0.03891	15.359	MF
UP_Hr03_gradual	GO:0008825	cyclopropane-fatty-acyl-phospholipid syn...	1	1	0.04	0.03891	15.359	MF
UP_Hr03_gradual	GO:0008892	guanine deaminase activity	1	1	0.04	0.03891	15.359	MF
UP_Hr03_gradual	GO:0009815	1-aminocyclopropane-1-carboxylate oxidas...	1	1	0.04	0.03891	15.359	MF
UP_Hr03_gradual	GO:0015204	urea transmembrane transporter activity	1	1	0.04	0.03891	15.359	MF
UP_Hr03_gradual	GO:0042132	fructose 1,6-bisphosphate 1-phosphatase ...	1	1	0.04	0.03891	15.359	MF
UP_Hr03_gradual	GO:0042887	amide transmembrane transporter activity	1	1	0.04	0.03891	15.359	MF
UP_Hr03_gradual	GO:0045294	alpha-catenin binding	1	1	0.04	0.03891	15.359	MF
UP_Hr03_gradual	GO:0050308	sugar-phosphatase activity	1	1	0.04	0.03891	15.359	MF
UP_Hr03_gradual	GO:0050526	poly(3-hydroxybutyrate) depolymerase act...	1	1	0.04	0.03891	15.359	MF
UP_Hr03_gradual	GO:0004673	protein histidine kinase activity	20	3	0.78	0.04069	2.30385	MF
UP_Hr03_gradual	GO:0016775	phosphotransferase activity, nitrogenous...	20	3	0.78	0.04069	2.30385	MF
UP_Hr03_gradual	GO:0046914	transition metal ion binding	670	35	26.07	0.04235	0.802337	MF
UP_Hr03_gradual	GO:0004683	calmodulin-dependent protein kinase acti...	9	2	0.35	0.04532	3.41312	MF
UP_Hr03_gradual	GO:0008236	serine-type peptidase activity	35	4	1.36	0.04555	1.75532	MF
UP_Hr03_gradual	GO:0017171	serine hydrolase activity	35	4	1.36	0.04555	1.75532	MF
UP_Hr03_gradual	GO:0046058	cAMP metabolic process	32	13	1.23	5.5e-11	6.2396	BP
UP_Hr03_gradual	GO:0000003	reproduction	306	37	11.81	3e-10	1.85714	BP
UP_Hr03_gradual	GO:0009187	cyclic nucleotide metabolic process	38	13	1.47	7e-10	5.2544	BP
UP_Hr03_gradual	GO:0007275	multicellular organismal development	294	35	11.35	1.5e-09	1.82846	BP
UP_Hr03_gradual	GO:0019954	asexual reproduction	268	33	10.34	1.9e-09	1.89122	BP
UP_Hr03_gradual	GO:0030582	fruiting body development	268	33	10.34	1.9e-09	1.89122	BP
UP_Hr03_gradual	GO:0030587	sorocarp development	268	33	10.34	1.9e-09	1.89122	BP
UP_Hr03_gradual	GO:0048513	organ development	268	33	10.34	1.9e-09	1.89122	BP
UP_Hr03_gradual	GO:0048608	reproductive structure development	268	33	10.34	1.9e-09	1.89122	BP
UP_Hr03_gradual	GO:0055084	fruiting body development in response to...	268	33	10.34	1.9e-09	1.89122	BP
UP_Hr03_gradual	GO:0061458	reproductive system development	268	33	10.34	1.9e-09	1.89122	BP
UP_Hr03_gradual	GO:0075259	spore-bearing organ development	268	33	10.34	1.9e-09	1.89122	BP
UP_Hr03_gradual	GO:0003006	developmental process involved in reprod...	269	33	10.38	2.1e-09	1.88419	BP
UP_Hr03_gradual	GO:0022414	reproductive process	269	33	10.38	2.1e-09	1.88419	BP
UP_Hr03_gradual	GO:0048731	system development	269	33	10.38	2.1e-09	1.88419	BP
UP_Hr03_gradual	GO:0032501	multicellular organismal process	299	35	11.54	2.3e-09	1.79788	BP
UP_Hr03_gradual	GO:0044707	single-multicellular organism process	299	35	11.54	2.3e-09	1.79788	BP
UP_Hr03_gradual	GO:0042594	response to starvation	272	33	10.5	2.8e-09	1.86341	BP
UP_Hr03_gradual	GO:0031667	response to nutrient levels	274	33	10.57	3.4e-09	1.84981	BP
UP_Hr03_gradual	GO:0009991	response to extracellular stimulus	275	33	10.61	3.7e-09	1.84308	BP
UP_Hr03_gradual	GO:0032502	developmental process	370	39	14.28	5.4e-09	1.61892	BP
UP_Hr03_gradual	GO:0048856	anatomical structure development	329	36	12.7	8.3e-09	1.68062	BP
UP_Hr03_gradual	GO:0009605	response to external stimulus	333	36	12.85	1.2e-08	1.66044	BP
UP_Hr03_gradual	GO:0006171	cAMP biosynthetic process	27	9	1.04	4.2e-07	5.11968	BP
UP_Hr03_gradual	GO:0010562	positive regulation of phosphorus metabo...	21	8	0.81	5.8e-07	5.85106	BP
UP_Hr03_gradual	GO:0045937	positive regulation of phosphate metabol...	21	8	0.81	5.8e-07	5.85106	BP
UP_Hr03_gradual	GO:0030814	regulation of cAMP metabolic process	22	8	0.85	8.8e-07	5.5851	BP
UP_Hr03_gradual	GO:0030817	regulation of cAMP biosynthetic process	22	8	0.85	8.8e-07	5.5851	BP
UP_Hr03_gradual	GO:0009190	cyclic nucleotide biosynthetic process	31	9	1.2	1.6e-06	4.45907	BP
UP_Hr03_gradual	GO:0052652	cyclic purine nucleotide metabolic proce...	31	9	1.2	1.6e-06	4.45907	BP
UP_Hr03_gradual	GO:0030801	positive regulation of cyclic nucleotide...	17	7	0.66	1.6e-06	6.3243	BP
UP_Hr03_gradual	GO:0030804	positive regulation of cyclic nucleotide...	17	7	0.66	1.6e-06	6.3243	BP
UP_Hr03_gradual	GO:0030810	positive regulation of nucleotide biosyn...	17	7	0.66	1.6e-06	6.3243	BP
UP_Hr03_gradual	GO:0030816	positive regulation of cAMP metabolic pr...	17	7	0.66	1.6e-06	6.3243	BP
UP_Hr03_gradual	GO:0030819	positive regulation of cAMP biosynthetic...	17	7	0.66	1.6e-06	6.3243	BP
UP_Hr03_gradual	GO:0045981	positive regulation of nucleotide metabo...	17	7	0.66	1.6e-06	6.3243	BP
UP_Hr03_gradual	GO:1900373	positive regulation of purine nucleotide...	17	7	0.66	1.6e-06	6.3243	BP
UP_Hr03_gradual	GO:1900544	positive regulation of purine nucleotide...	17	7	0.66	1.6e-06	6.3243	BP
UP_Hr03_gradual	GO:0030799	regulation of cyclic nucleotide metaboli...	24	8	0.93	1.9e-06	5.11968	BP
UP_Hr03_gradual	GO:0030802	regulation of cyclic nucleotide biosynth...	24	8	0.93	1.9e-06	5.11968	BP
UP_Hr03_gradual	GO:0030808	regulation of nucleotide biosynthetic pr...	24	8	0.93	1.9e-06	5.11968	BP
UP_Hr03_gradual	GO:1900371	regulation of purine nucleotide biosynth...	24	8	0.93	1.9e-06	5.11968	BP
UP_Hr03_gradual	GO:0044767	single-organism developmental process	232	25	8.95	2.6e-06	1.65507	BP
UP_Hr03_gradual	GO:0009893	positive regulation of metabolic process	26	8	1	3.7e-06	4.72585	BP
UP_Hr03_gradual	GO:0031325	positive regulation of cellular metaboli...	26	8	1	3.7e-06	4.72585	BP
UP_Hr03_gradual	GO:0006468	protein phosphorylation	305	29	11.77	5e-06	1.46037	BP
UP_Hr03_gradual	GO:0009891	positive regulation of biosynthetic proc...	21	7	0.81	8.6e-06	5.11968	BP
UP_Hr03_gradual	GO:0031328	positive regulation of cellular biosynth...	21	7	0.81	8.6e-06	5.11968	BP
UP_Hr03_gradual	GO:0006198	cAMP catabolic process	5	4	0.19	1e-05	12.2872	BP
UP_Hr03_gradual	GO:0045935	positive regulation of nucleobase-contai...	22	7	0.85	1.2e-05	4.88696	BP
UP_Hr03_gradual	GO:0051173	positive regulation of nitrogen compound...	22	7	0.85	1.2e-05	4.88696	BP
UP_Hr03_gradual	GO:0006950	response to stress	498	39	19.22	1.3e-05	1.20282	BP
UP_Hr03_gradual	GO:0045762	positive regulation of adenylate cyclase...	16	6	0.62	1.8e-05	5.75963	BP
UP_Hr03_gradual	GO:0016310	phosphorylation	328	29	12.66	2.1e-05	1.35796	BP
UP_Hr03_gradual	GO:0006796	phosphate-containing compound metabolic ...	569	42	21.96	2.4e-05	1.13371	BP
UP_Hr03_gradual	GO:0031281	positive regulation of cyclase activity	17	6	0.66	2.7e-05	5.42083	BP
UP_Hr03_gradual	GO:0051349	positive regulation of lyase activity	17	6	0.66	2.7e-05	5.42083	BP
UP_Hr03_gradual	GO:0006793	phosphorus metabolic process	584	42	22.54	4.5e-05	1.10459	BP
UP_Hr03_gradual	GO:0009889	regulation of biosynthetic process	245	23	9.45	6.2e-05	1.44187	BP
UP_Hr03_gradual	GO:0031326	regulation of cellular biosynthetic proc...	245	23	9.45	6.2e-05	1.44187	BP
UP_Hr03_gradual	GO:0043085	positive regulation of catalytic activit...	28	7	1.08	6.9e-05	3.83976	BP
UP_Hr03_gradual	GO:0044093	positive regulation of molecular functio...	28	7	1.08	6.9e-05	3.83976	BP
UP_Hr03_gradual	GO:0009214	cyclic nucleotide catabolic process	7	4	0.27	6.9e-05	8.77659	BP
UP_Hr03_gradual	GO:0019219	regulation of nucleobase-containing comp...	247	23	9.53	7e-05	1.43019	BP
UP_Hr03_gradual	GO:0051171	regulation of nitrogen compound metaboli...	247	23	9.53	7e-05	1.43019	BP
UP_Hr03_gradual	GO:0009150	purine ribonucleotide metabolic process	96	13	3.7	7.1e-05	2.07987	BP
UP_Hr03_gradual	GO:0045761	regulation of adenylate cyclase activity	20	6	0.77	7.6e-05	4.60771	BP
UP_Hr03_gradual	GO:0009259	ribonucleotide metabolic process	98	13	3.78	8.8e-05	2.03742	BP
UP_Hr03_gradual	GO:0019693	ribose phosphate metabolic process	98	13	3.78	8.8e-05	2.03742	BP
UP_Hr03_gradual	GO:0031279	regulation of cyclase activity	21	6	0.81	0.0001	4.38829	BP
UP_Hr03_gradual	GO:0051339	regulation of lyase activity	21	6	0.81	0.0001	4.38829	BP
UP_Hr03_gradual	GO:0006163	purine nucleotide metabolic process	101	13	3.9	0.00012	1.9769	BP
UP_Hr03_gradual	GO:0048518	positive regulation of biological proces...	65	10	2.51	0.00017	2.36293	BP
UP_Hr03_gradual	GO:0031152	aggregation involved in sorocarp develop...	91	12	3.51	0.00017	2.02537	BP
UP_Hr03_gradual	GO:0080090	regulation of primary metabolic process	282	24	10.88	0.0002	1.30715	BP
UP_Hr03_gradual	GO:0031323	regulation of cellular metabolic process	284	24	10.96	0.00022	1.29795	BP
UP_Hr03_gradual	GO:0006140	regulation of nucleotide metabolic proce...	46	8	1.78	0.00032	2.67114	BP
UP_Hr03_gradual	GO:1900542	regulation of purine nucleotide metaboli...	46	8	1.78	0.00032	2.67114	BP
UP_Hr03_gradual	GO:0019220	regulation of phosphate metabolic proces...	58	9	2.24	0.00033	2.3833	BP
UP_Hr03_gradual	GO:0051174	regulation of phosphorus metabolic proce...	58	9	2.24	0.00033	2.3833	BP
UP_Hr03_gradual	GO:0072521	purine-containing compound metabolic pro...	112	13	4.32	0.00034	1.78274	BP
UP_Hr03_gradual	GO:0048522	positive regulation of cellular process	59	9	2.28	0.00038	2.3429	BP
UP_Hr03_gradual	GO:0019222	regulation of metabolic process	301	24	11.62	0.00053	1.22464	BP
UP_Hr03_gradual	GO:0046069	cGMP catabolic process	5	3	0.19	0.00054	9.21542	BP
UP_Hr03_gradual	GO:0007190	activation of adenylate cyclase activity	11	4	0.42	0.00058	5.5851	BP
UP_Hr03_gradual	GO:0009152	purine ribonucleotide biosynthetic proce...	65	9	2.51	0.00079	2.12663	BP
UP_Hr03_gradual	GO:0042221	response to chemical stimulus	156	15	6.02	0.00094	1.47683	BP
UP_Hr03_gradual	GO:0009260	ribonucleotide biosynthetic process	67	9	2.59	0.00099	2.06315	BP
UP_Hr03_gradual	GO:0046390	ribose phosphate biosynthetic process	67	9	2.59	0.00099	2.06315	BP
UP_Hr03_gradual	GO:0046068	cGMP metabolic process	13	4	0.5	0.00117	4.72585	BP
UP_Hr03_gradual	GO:0006164	purine nucleotide biosynthetic process	69	9	2.66	0.00123	2.00335	BP
UP_Hr03_gradual	GO:0050896	response to stimulus	964	55	37.2	0.00135	0.876293	BP
UP_Hr03_gradual	GO:0007189	adenylate cyclase-activating G-protein c...	2	2	0.08	0.00148	15.359	BP
UP_Hr03_gradual	GO:0009117	nucleotide metabolic process	135	13	5.21	0.00202	1.47902	BP
UP_Hr03_gradual	GO:0045595	regulation of cell differentiation	15	4	0.58	0.00211	4.09574	BP
UP_Hr03_gradual	GO:0072522	purine-containing compound biosynthetic ...	75	9	2.89	0.00222	1.84308	BP
UP_Hr03_gradual	GO:0006464	cellular protein modification process	579	36	22.34	0.00255	0.954965	BP
UP_Hr03_gradual	GO:0036211	protein modification process	579	36	22.34	0.00255	0.954965	BP
UP_Hr03_gradual	GO:0006753	nucleoside phosphate metabolic process	143	13	5.52	0.00336	1.39628	BP
UP_Hr03_gradual	GO:0050793	regulation of developmental process	53	7	2.05	0.00395	2.02855	BP
UP_Hr03_gradual	GO:0048869	cellular developmental process	129	12	4.98	0.00396	1.42875	BP
UP_Hr03_gradual	GO:0006935	chemotaxis	98	10	3.78	0.00431	1.56725	BP
UP_Hr03_gradual	GO:0009653	anatomical structure morphogenesis	115	11	4.44	0.00463	1.46912	BP
UP_Hr03_gradual	GO:0055086	nucleobase-containing small molecule met...	168	14	6.48	0.00523	1.27992	BP
UP_Hr03_gradual	GO:0043412	macromolecule modification	606	36	23.38	0.00542	0.912417	BP
UP_Hr03_gradual	GO:0001934	positive regulation of protein phosphory...	10	3	0.39	0.00557	4.60771	BP
UP_Hr03_gradual	GO:0031401	positive regulation of protein modificat...	10	3	0.39	0.00557	4.60771	BP
UP_Hr03_gradual	GO:0032270	positive regulation of cellular protein ...	10	3	0.39	0.00557	4.60771	BP
UP_Hr03_gradual	GO:0033674	positive regulation of kinase activity	10	3	0.39	0.00557	4.60771	BP
UP_Hr03_gradual	GO:0042327	positive regulation of phosphorylation	10	3	0.39	0.00557	4.60771	BP
UP_Hr03_gradual	GO:0045860	positive regulation of protein kinase ac...	10	3	0.39	0.00557	4.60771	BP
UP_Hr03_gradual	GO:0051247	positive regulation of protein metabolic...	10	3	0.39	0.00557	4.60771	BP
UP_Hr03_gradual	GO:0051347	positive regulation of transferase activ...	10	3	0.39	0.00557	4.60771	BP
UP_Hr03_gradual	GO:0030154	cell differentiation	86	9	3.32	0.00563	1.60734	BP
UP_Hr03_gradual	GO:0031154	culmination involved in sorocarp develop...	58	7	2.24	0.00655	1.85368	BP
UP_Hr03_gradual	GO:0034654	nucleobase-containing compound biosynthe...	384	25	14.82	0.00667	0.999937	BP
UP_Hr03_gradual	GO:0050790	regulation of catalytic activity	59	7	2.28	0.0072	1.82226	BP
UP_Hr03_gradual	GO:0031272	regulation of pseudopodium assembly	11	3	0.42	0.00744	4.18883	BP
UP_Hr03_gradual	GO:0040011	locomotion	123	11	4.75	0.00765	1.37357	BP
UP_Hr03_gradual	GO:0000160	phosphorelay signal transduction system	21	4	0.81	0.00771	2.92553	BP
UP_Hr03_gradual	GO:0009165	nucleotide biosynthetic process	91	9	3.51	0.00813	1.51902	BP
UP_Hr03_gradual	GO:0019438	aromatic compound biosynthetic process	412	26	15.9	0.00847	0.969259	BP
UP_Hr03_gradual	GO:0065009	regulation of molecular function	61	7	2.35	0.00862	1.76251	BP
UP_Hr03_gradual	GO:0048583	regulation of response to stimulus	215	16	8.3	0.00864	1.143	BP
UP_Hr03_gradual	GO:0006355	regulation of transcription, DNA-depende...	197	15	7.6	0.00889	1.16947	BP
UP_Hr03_gradual	GO:0051252	regulation of RNA metabolic process	197	15	7.6	0.00889	1.16947	BP
UP_Hr03_gradual	GO:2001141	regulation of RNA biosynthetic process	197	15	7.6	0.00889	1.16947	BP
UP_Hr03_gradual	GO:0060255	regulation of macromolecule metabolic pr...	255	18	9.84	0.00935	1.08417	BP
UP_Hr03_gradual	GO:0050794	regulation of cellular process	806	44	31.1	0.00979	0.838458	BP
UP_Hr03_gradual	GO:1901293	nucleoside phosphate biosynthetic proces...	94	9	3.63	0.00999	1.47055	BP
UP_Hr03_gradual	GO:0042330	taxis	111	10	4.28	0.01026	1.3837	BP
UP_Hr03_gradual	GO:1901135	carbohydrate derivative metabolic proces...	222	16	8.57	0.01156	1.10696	BP
UP_Hr03_gradual	GO:1901362	organic cyclic compound biosynthetic pro...	425	26	16.4	0.0124	0.939611	BP
UP_Hr03_gradual	GO:0018107	peptidyl-threonine phosphorylation	5	2	0.19	0.01373	6.14361	BP
UP_Hr03_gradual	GO:0018210	peptidyl-threonine modification	5	2	0.19	0.01373	6.14361	BP
UP_Hr03_gradual	GO:0032148	activation of protein kinase B activity	5	2	0.19	0.01373	6.14361	BP
UP_Hr03_gradual	GO:0050789	regulation of biological process	846	45	32.65	0.01404	0.816969	BP
UP_Hr03_gradual	GO:0019637	organophosphate metabolic process	208	15	8.03	0.0142	1.10762	BP
UP_Hr03_gradual	GO:0002065	columnar/cuboidal epithelial cell differ...	14	3	0.54	0.01507	3.29122	BP
UP_Hr03_gradual	GO:0009888	tissue development	14	3	0.54	0.01507	3.29122	BP
UP_Hr03_gradual	GO:0030855	epithelial cell differentiation	14	3	0.54	0.01507	3.29122	BP
UP_Hr03_gradual	GO:0031038	myosin II filament organization	14	3	0.54	0.01507	3.29122	BP
UP_Hr03_gradual	GO:0031149	sorocarp stalk cell differentiation	14	3	0.54	0.01507	3.29122	BP
UP_Hr03_gradual	GO:0031344	regulation of cell projection organizati...	14	3	0.54	0.01507	3.29122	BP
UP_Hr03_gradual	GO:0045859	regulation of protein kinase activity	14	3	0.54	0.01507	3.29122	BP
UP_Hr03_gradual	GO:0060429	epithelium development	14	3	0.54	0.01507	3.29122	BP
UP_Hr03_gradual	GO:0060491	regulation of cell projection assembly	14	3	0.54	0.01507	3.29122	BP
UP_Hr03_gradual	GO:0018130	heterocycle biosynthetic process	414	25	15.98	0.01638	0.927477	BP
UP_Hr03_gradual	GO:0010604	positive regulation of macromolecule met...	15	3	0.58	0.01831	3.07181	BP
UP_Hr03_gradual	GO:0043549	regulation of kinase activity	15	3	0.58	0.01831	3.07181	BP
UP_Hr03_gradual	GO:0051338	regulation of transferase activity	15	3	0.58	0.01831	3.07181	BP
UP_Hr03_gradual	GO:0032101	regulation of response to external stimu...	41	5	1.58	0.01981	1.87305	BP
UP_Hr03_gradual	GO:0008037	cell recognition	6	2	0.23	0.02007	5.11968	BP
UP_Hr03_gradual	GO:0009988	cell-cell recognition	6	2	0.23	0.02007	5.11968	BP
UP_Hr03_gradual	GO:0032147	activation of protein kinase activity	6	2	0.23	0.02007	5.11968	BP
UP_Hr03_gradual	GO:0050848	regulation of calcium-mediated signaling	6	2	0.23	0.02007	5.11968	BP
UP_Hr03_gradual	GO:0030435	sporulation resulting in formation of a ...	56	6	2.16	0.02009	1.64561	BP
UP_Hr03_gradual	GO:0048646	anatomical structure formation involved ...	57	6	2.2	0.02175	1.61674	BP
UP_Hr03_gradual	GO:0001932	regulation of protein phosphorylation	16	3	0.62	0.0219	2.87982	BP
UP_Hr03_gradual	GO:0018106	peptidyl-histidine phosphorylation	16	3	0.62	0.0219	2.87982	BP
UP_Hr03_gradual	GO:0031150	sorocarp stalk development	16	3	0.62	0.0219	2.87982	BP
UP_Hr03_gradual	GO:0031269	pseudopodium assembly	16	3	0.62	0.0219	2.87982	BP
UP_Hr03_gradual	GO:0044271	cellular nitrogen compound biosynthetic ...	425	25	16.4	0.02197	0.903472	BP
UP_Hr03_gradual	GO:0010556	regulation of macromolecule biosynthetic...	221	15	8.53	0.02334	1.04247	BP
UP_Hr03_gradual	GO:2000112	regulation of cellular macromolecule bio...	221	15	8.53	0.02334	1.04247	BP
UP_Hr03_gradual	GO:0043934	sporulation	58	6	2.24	0.0235	1.58886	BP
UP_Hr03_gradual	GO:0065007	biological regulation	874	45	33.73	0.02384	0.790797	BP
UP_Hr03_gradual	GO:0018193	peptidyl-amino acid modification	43	5	1.66	0.02392	1.78593	BP
UP_Hr03_gradual	GO:0042325	regulation of phosphorylation	17	3	0.66	0.02585	2.71042	BP
UP_Hr03_gradual	GO:0009154	purine ribonucleotide catabolic process	30	4	1.16	0.02695	2.04787	BP
UP_Hr03_gradual	GO:0009261	ribonucleotide catabolic process	30	4	1.16	0.02695	2.04787	BP
UP_Hr03_gradual	GO:0007187	G-protein coupled receptor signaling pat...	7	2	0.27	0.02739	4.38829	BP
UP_Hr03_gradual	GO:0007188	adenylate cyclase-modulating G-protein c...	7	2	0.27	0.02739	4.38829	BP
UP_Hr03_gradual	GO:0019722	calcium-mediated signaling	7	2	0.27	0.02739	4.38829	BP
UP_Hr03_gradual	GO:0006195	purine nucleotide catabolic process	31	4	1.2	0.03003	1.98181	BP
UP_Hr03_gradual	GO:0009166	nucleotide catabolic process	31	4	1.2	0.03003	1.98181	BP
UP_Hr03_gradual	GO:0031033	myosin filament organization	18	3	0.69	0.03016	2.55984	BP
UP_Hr03_gradual	GO:0031399	regulation of protein modification proce...	18	3	0.69	0.03016	2.55984	BP
UP_Hr03_gradual	GO:0010468	regulation of gene expression	230	15	8.88	0.03189	1.00168	BP
UP_Hr03_gradual	GO:1901137	carbohydrate derivative biosynthetic pro...	152	11	5.87	0.0325	1.11151	BP
UP_Hr03_gradual	GO:0031268	pseudopodium organization	19	3	0.73	0.03482	2.42511	BP
UP_Hr03_gradual	GO:0031271	lateral pseudopodium assembly	8	2	0.31	0.03561	3.83976	BP
UP_Hr03_gradual	GO:0031275	regulation of lateral pseudopodium assem...	8	2	0.31	0.03561	3.83976	BP
UP_Hr03_gradual	GO:0072523	purine-containing compound catabolic pro...	33	4	1.27	0.0368	1.8617	BP
UP_Hr03_gradual	GO:1901292	nucleoside phosphate catabolic process	33	4	1.27	0.0368	1.8617	BP
UP_Hr03_gradual	GO:0001539	ciliary or bacterial-type flagellar moti...	1	1	0.04	0.03859	15.359	BP
UP_Hr03_gradual	GO:0009692	ethylene metabolic process	1	1	0.04	0.03859	15.359	BP
UP_Hr03_gradual	GO:0009693	ethylene biosynthetic process	1	1	0.04	0.03859	15.359	BP
UP_Hr03_gradual	GO:0010522	regulation of calcium ion transport into...	1	1	0.04	0.03859	15.359	BP
UP_Hr03_gradual	GO:0010524	positive regulation of calcium ion trans...	1	1	0.04	0.03859	15.359	BP
UP_Hr03_gradual	GO:0010959	regulation of metal ion transport	1	1	0.04	0.03859	15.359	BP
UP_Hr03_gradual	GO:0014066	regulation of phosphatidylinositol 3-kin...	1	1	0.04	0.03859	15.359	BP
UP_Hr03_gradual	GO:0015840	urea transport	1	1	0.04	0.03859	15.359	BP
UP_Hr03_gradual	GO:0019755	one-carbon compound transport	1	1	0.04	0.03859	15.359	BP
UP_Hr03_gradual	GO:0032388	positive regulation of intracellular tra...	1	1	0.04	0.03859	15.359	BP
UP_Hr03_gradual	GO:0032846	positive regulation of homeostatic proce...	1	1	0.04	0.03859	15.359	BP
UP_Hr03_gradual	GO:0042618	poly-hydroxybutyrate metabolic process	1	1	0.04	0.03859	15.359	BP
UP_Hr03_gradual	GO:0043269	regulation of ion transport	1	1	0.04	0.03859	15.359	BP
UP_Hr03_gradual	GO:0043270	positive regulation of ion transport	1	1	0.04	0.03859	15.359	BP
UP_Hr03_gradual	GO:0043449	cellular alkene metabolic process	1	1	0.04	0.03859	15.359	BP
UP_Hr03_gradual	GO:0043450	alkene biosynthetic process	1	1	0.04	0.03859	15.359	BP
UP_Hr03_gradual	GO:0050850	positive regulation of calcium-mediated ...	1	1	0.04	0.03859	15.359	BP
UP_Hr03_gradual	GO:0051279	regulation of release of sequestered cal...	1	1	0.04	0.03859	15.359	BP
UP_Hr03_gradual	GO:0051281	positive regulation of release of seques...	1	1	0.04	0.03859	15.359	BP
UP_Hr03_gradual	GO:0051924	regulation of calcium ion transport	1	1	0.04	0.03859	15.359	BP
UP_Hr03_gradual	GO:0051928	positive regulation of calcium ion trans...	1	1	0.04	0.03859	15.359	BP
UP_Hr03_gradual	GO:1900673	olefin metabolic process	1	1	0.04	0.03859	15.359	BP
UP_Hr03_gradual	GO:1900674	olefin biosynthetic process	1	1	0.04	0.03859	15.359	BP
UP_Hr03_gradual	GO:1901440	poly(hydroxyalkanoate) metabolic process	1	1	0.04	0.03859	15.359	BP
UP_Hr03_gradual	GO:0046434	organophosphate catabolic process	49	5	1.89	0.03938	1.56725	BP
UP_Hr03_gradual	GO:0048610	cellular process involved in reproductio...	20	3	0.77	0.03983	2.30385	BP
UP_Hr03_gradual	GO:0007165	signal transduction	455	25	17.56	0.04487	0.843903	BP
UP_Hr03_gradual	GO:0023052	signaling	455	25	17.56	0.04487	0.843903	BP
UP_Hr03_gradual	GO:0044700	single organism signaling	455	25	17.56	0.04487	0.843903	BP
UP_Hr03_gradual	GO:0018202	peptidyl-histidine modification	21	3	0.81	0.04519	2.19415	BP
UP_Hr03_gradual	GO:0019932	second-messenger-mediated signaling	21	3	0.81	0.04519	2.19415	BP
UP_Hr03_gradual	GO:0019953	sexual reproduction	36	4	1.39	0.04847	1.70656	BP
UP_Hr03_gradual	GO:0005576	extracellular region	402	31	15.49	0.00014	1.1844	CC
UP_Hr03_gradual	GO:0005615	extracellular space	341	26	13.14	0.00058	1.17107	CC
UP_Hr03_gradual	GO:0044421	extracellular region part	341	26	13.14	0.00058	1.17107	CC
UP_Hr03_gradual	GO:0031226	intrinsic to plasma membrane	43	6	1.66	0.00566	2.14312	CC
UP_Hr03_gradual	GO:0044459	plasma membrane part	87	9	3.35	0.006	1.58886	CC
UP_Hr03_gradual	GO:0048471	perinuclear region of cytoplasm	4	2	0.15	0.00843	7.67951	CC
UP_Hr03_gradual	GO:0071944	cell periphery	202	15	7.79	0.01084	1.14052	CC
UP_Hr03_gradual	GO:0031254	trailing edge	5	2	0.19	0.01369	6.14361	CC
UP_Hr03_gradual	GO:0005887	integral to plasma membrane	38	5	1.46	0.01446	2.02092	CC
UP_Hr03_gradual	GO:0005886	plasma membrane	129	10	4.97	0.02657	1.19062	CC
UP_Hr03_gradual	GO:0031224	intrinsic to membrane	786	40	30.29	0.0369	0.78163	CC
UP_Hr03_gradual	GO:0005911	cell-cell junction	1	1	0.04	0.03854	15.359	CC
UP_Hr03_gradual	GO:0005952	cAMP-dependent protein kinase complex	1	1	0.04	0.03854	15.359	CC
UP_Hr03_gradual	GO:0009288	bacterial-type flagellum	1	1	0.04	0.03854	15.359	CC
UP_Hr03_gradual	GO:0045121	membrane raft	1	1	0.04	0.03854	15.359	CC
UP_Hr03_gradual	GO:0016021	integral to membrane	774	39	29.83	0.04474	0.773904	CC
UP_Hr03_rapid	GO:0005509	calcium ion binding	106	9	1.07	9.9e-07	6.18179	MF
UP_Hr03_rapid	GO:0043169	cation binding	872	19	8.82	0.00079	1.58641	MF
UP_Hr03_rapid	GO:0004553	hydrolase activity, hydrolyzing O-glycos...	75	5	0.76	0.00092	4.85385	MF
UP_Hr03_rapid	GO:0015929	hexosaminidase activity	6	2	0.06	0.00147	24.2692	MF
UP_Hr03_rapid	GO:0016798	hydrolase activity, acting on glycosyl b...	84	5	0.85	0.00153	4.33379	MF
UP_Hr03_rapid	GO:0004091	carboxylesterase activity	13	2	0.13	0.00733	11.2012	MF
UP_Hr03_rapid	GO:0046872	metal ion binding	827	16	8.37	0.00735	1.40861	MF
UP_Hr03_rapid	GO:0004044	amidophosphoribosyltransferase activity	1	1	0.01	0.01012	72.8077	MF
UP_Hr03_rapid	GO:0004487	methylenetetrahydrofolate dehydrogenase ...	1	1	0.01	0.01012	72.8077	MF
UP_Hr03_rapid	GO:0004561	alpha-N-acetylglucosaminidase activity	1	1	0.01	0.01012	72.8077	MF
UP_Hr03_rapid	GO:0004621	glycosylphosphatidylinositol phospholipa...	1	1	0.01	0.01012	72.8077	MF
UP_Hr03_rapid	GO:0043325	phosphatidylinositol-3,4-bisphosphate bi...	1	1	0.01	0.01012	72.8077	MF
UP_Hr03_rapid	GO:0004356	glutamate-ammonia ligase activity	2	1	0.02	0.02014	36.4038	MF
UP_Hr03_rapid	GO:0004560	alpha-L-fucosidase activity	2	1	0.02	0.02014	36.4038	MF
UP_Hr03_rapid	GO:0004565	beta-galactosidase activity	2	1	0.02	0.02014	36.4038	MF
UP_Hr03_rapid	GO:0005547	phosphatidylinositol-3,4,5-trisphosphate...	2	1	0.02	0.02014	36.4038	MF
UP_Hr03_rapid	GO:0015925	galactosidase activity	2	1	0.02	0.02014	36.4038	MF
UP_Hr03_rapid	GO:0015928	fucosidase activity	2	1	0.02	0.02014	36.4038	MF
UP_Hr03_rapid	GO:0008081	phosphoric diester hydrolase activity	26	2	0.26	0.02805	5.60059	MF
UP_Hr03_rapid	GO:0003825	alpha,alpha-trehalose-phosphate synthase...	3	1	0.03	0.03005	24.2692	MF
UP_Hr03_rapid	GO:0004805	trehalose-phosphatase activity	3	1	0.03	0.03005	24.2692	MF
UP_Hr03_rapid	GO:0004869	cysteine-type endopeptidase inhibitor ac...	3	1	0.03	0.03005	24.2692	MF
UP_Hr03_rapid	GO:0004866	endopeptidase inhibitor activity	4	1	0.04	0.03987	18.2019	MF
UP_Hr03_rapid	GO:0016211	ammonia ligase activity	4	1	0.04	0.03987	18.2019	MF
UP_Hr03_rapid	GO:0016880	acid-ammonia (or amide) ligase activity	4	1	0.04	0.03987	18.2019	MF
UP_Hr03_rapid	GO:0019203	carbohydrate phosphatase activity	4	1	0.04	0.03987	18.2019	MF
UP_Hr03_rapid	GO:0030414	peptidase inhibitor activity	4	1	0.04	0.03987	18.2019	MF
UP_Hr03_rapid	GO:0061134	peptidase regulator activity	4	1	0.04	0.03987	18.2019	MF
UP_Hr03_rapid	GO:0061135	endopeptidase regulator activity	4	1	0.04	0.03987	18.2019	MF
UP_Hr03_rapid	GO:0052689	carboxylic ester hydrolase activity	32	2	0.32	0.04119	4.55048	MF
UP_Hr03_rapid	GO:0043167	ion binding	1880	26	19.02	0.04358	1.00691	MF
UP_Hr03_rapid	GO:0004115	3',5'-cyclic-AMP phosphodiesterase activ...	5	1	0.05	0.04959	14.5615	MF
UP_Hr03_rapid	GO:0004563	beta-N-acetylhexosaminidase activity	5	1	0.05	0.04959	14.5615	MF
UP_Hr03_rapid	GO:0004630	phospholipase D activity	5	1	0.05	0.04959	14.5615	MF
UP_Hr03_rapid	GO:1901981	phosphatidylinositol phosphate binding	5	1	0.05	0.04959	14.5615	MF
UP_Hr03_rapid	GO:0006026	aminoglycan catabolic process	11	2	0.1	0.0044	13.2378	BP
UP_Hr03_rapid	GO:0006027	glycosaminoglycan catabolic process	11	2	0.1	0.0044	13.2378	BP
UP_Hr03_rapid	GO:0006144	purine nucleobase metabolic process	11	2	0.1	0.0044	13.2378	BP
UP_Hr03_rapid	GO:0006022	aminoglycan metabolic process	13	2	0.12	0.0062	11.2012	BP
UP_Hr03_rapid	GO:0030203	glycosaminoglycan metabolic process	13	2	0.12	0.0062	11.2012	BP
UP_Hr03_rapid	GO:1901136	carbohydrate derivative catabolic proces...	45	3	0.42	0.0082	4.85385	BP
UP_Hr03_rapid	GO:0006507	GPI anchor release	1	1	0.01	0.0093	72.8077	BP
UP_Hr03_rapid	GO:0009410	response to xenobiotic stimulus	1	1	0.01	0.0093	72.8077	BP
UP_Hr03_rapid	GO:0019310	inositol catabolic process	1	1	0.01	0.0093	72.8077	BP
UP_Hr03_rapid	GO:0009112	nucleobase metabolic process	20	2	0.19	0.0145	7.28077	BP
UP_Hr03_rapid	GO:0072521	purine-containing compound metabolic pro...	112	4	1.04	0.0199	2.60027	BP
UP_Hr03_rapid	GO:0005992	trehalose biosynthetic process	3	1	0.03	0.0276	24.2692	BP
UP_Hr03_rapid	GO:0006020	inositol metabolic process	3	1	0.03	0.0276	24.2692	BP
UP_Hr03_rapid	GO:0009113	purine nucleobase biosynthetic process	3	1	0.03	0.0276	24.2692	BP
UP_Hr03_rapid	GO:0009312	oligosaccharide biosynthetic process	3	1	0.03	0.0276	24.2692	BP
UP_Hr03_rapid	GO:0046351	disaccharide biosynthetic process	3	1	0.03	0.0276	24.2692	BP
UP_Hr03_rapid	GO:0072522	purine-containing compound biosynthetic ...	75	3	0.7	0.0321	2.91231	BP
UP_Hr03_rapid	GO:0046058	cAMP metabolic process	32	2	0.3	0.0352	4.55048	BP
UP_Hr03_rapid	GO:0005984	disaccharide metabolic process	4	1	0.04	0.0367	18.2019	BP
UP_Hr03_rapid	GO:0005991	trehalose metabolic process	4	1	0.04	0.0367	18.2019	BP
UP_Hr03_rapid	GO:0048388	endosomal lumen acidification	4	1	0.04	0.0367	18.2019	BP
UP_Hr03_rapid	GO:0006198	cAMP catabolic process	5	1	0.05	0.0456	14.5615	BP
UP_Hr03_rapid	GO:0006730	one-carbon metabolic process	5	1	0.05	0.0456	14.5615	BP
UP_Hr03_rapid	GO:0045851	pH reduction	5	1	0.05	0.0456	14.5615	BP
UP_Hr03_rapid	GO:0051452	intracellular pH reduction	5	1	0.05	0.0456	14.5615	BP
UP_Hr03_rapid	GO:0009187	cyclic nucleotide metabolic process	38	2	0.35	0.0482	3.83198	BP
UP_Hr03_rapid	GO:0009341	beta-galactosidase complex	2	1	0.02	0.019	36.4038	CC
UP_Hr03_rapid	GO:0030141	secretory granule	2	1	0.02	0.019	36.4038	CC
UP_Hr03_rapid	GO:0031256	leading edge membrane	3	1	0.03	0.028	24.2692	CC
UP_Hr04_gradual	GO:0004112	cyclic-nucleotide phosphodiesterase acti...	7	6	0.52	1e-06	7.17159	MF
UP_Hr04_gradual	GO:0004114	3',5'-cyclic-nucleotide phosphodiesteras...	7	6	0.52	1e-06	7.17159	MF
UP_Hr04_gradual	GO:0004115	3',5'-cyclic-AMP phosphodiesterase activ...	5	5	0.37	2.2e-06	8.36685	MF
UP_Hr04_gradual	GO:0004497	monooxygenase activity	60	16	4.44	4.5e-06	2.23116	MF
UP_Hr04_gradual	GO:0047555	3',5'-cyclic-GMP phosphodiesterase activ...	6	5	0.44	1.2e-05	6.97238	MF
UP_Hr04_gradual	GO:0042578	phosphoric ester hydrolase activity	106	20	7.84	8e-05	1.57865	MF
UP_Hr04_gradual	GO:0004871	signal transducer activity	116	21	8.58	9.9e-05	1.51469	MF
UP_Hr04_gradual	GO:0060089	molecular transducer activity	116	21	8.58	9.9e-05	1.51469	MF
UP_Hr04_gradual	GO:0005506	iron ion binding	98	18	7.25	0.00026	1.53677	MF
UP_Hr04_gradual	GO:0043169	cation binding	872	91	64.5	0.00028	0.873146	MF
UP_Hr04_gradual	GO:0003825	alpha,alpha-trehalose-phosphate synthase...	3	3	0.22	0.0004	8.36685	MF
UP_Hr04_gradual	GO:0004805	trehalose-phosphatase activity	3	3	0.22	0.0004	8.36685	MF
UP_Hr04_gradual	GO:0020037	heme binding	70	14	5.18	0.0005	1.67337	MF
UP_Hr04_gradual	GO:0046906	tetrapyrrole binding	72	14	5.33	0.00067	1.62689	MF
UP_Hr04_gradual	GO:0019203	carbohydrate phosphatase activity	4	3	0.3	0.00152	6.27514	MF
UP_Hr04_gradual	GO:0046872	metal ion binding	827	83	61.17	0.0018	0.83972	MF
UP_Hr04_gradual	GO:0008081	phosphoric diester hydrolase activity	26	7	1.92	0.00221	2.25261	MF
UP_Hr04_gradual	GO:0000156	phosphorelay response regulator activity	21	6	1.55	0.0033	2.39053	MF
UP_Hr04_gradual	GO:0016791	phosphatase activity	79	13	5.84	0.00488	1.37682	MF
UP_Hr04_gradual	GO:0004560	alpha-L-fucosidase activity	2	2	0.15	0.00546	8.36685	MF
UP_Hr04_gradual	GO:0004702	receptor signaling protein serine/threon...	2	2	0.15	0.00546	8.36685	MF
UP_Hr04_gradual	GO:0005057	receptor signaling protein activity	2	2	0.15	0.00546	8.36685	MF
UP_Hr04_gradual	GO:0015928	fucosidase activity	2	2	0.15	0.00546	8.36685	MF
UP_Hr04_gradual	GO:0046527	glucosyltransferase activity	11	4	0.81	0.00642	3.04249	MF
UP_Hr04_gradual	GO:0015929	hexosaminidase activity	6	3	0.44	0.00679	4.18343	MF
UP_Hr04_gradual	GO:0004553	hydrolase activity, hydrolyzing O-glycos...	75	12	5.55	0.00843	1.3387	MF
UP_Hr04_gradual	GO:0004672	protein kinase activity	293	33	21.67	0.00948	0.942342	MF
UP_Hr04_gradual	GO:0005509	calcium ion binding	106	15	7.84	0.01082	1.18399	MF
UP_Hr04_gradual	GO:0043167	ion binding	1880	162	139.05	0.01115	0.720973	MF
UP_Hr04_gradual	GO:0008800	beta-lactamase activity	7	3	0.52	0.01124	3.58579	MF
UP_Hr04_gradual	GO:0003827	alpha-1,3-mannosylglycoprotein 2-beta-N-...	3	2	0.22	0.01558	5.5779	MF
UP_Hr04_gradual	GO:0001614	purinergic nucleotide receptor activity	8	3	0.59	0.01701	3.13757	MF
UP_Hr04_gradual	GO:0001646	cAMP receptor activity	8	3	0.59	0.01701	3.13757	MF
UP_Hr04_gradual	GO:0016502	nucleotide receptor activity	8	3	0.59	0.01701	3.13757	MF
UP_Hr04_gradual	GO:0030552	cAMP binding	8	3	0.59	0.01701	3.13757	MF
UP_Hr04_gradual	GO:0035251	UDP-glucosyltransferase activity	8	3	0.59	0.01701	3.13757	MF
UP_Hr04_gradual	GO:0035586	purinergic receptor activity	8	3	0.59	0.01701	3.13757	MF
UP_Hr04_gradual	GO:0046914	transition metal ion binding	670	64	49.56	0.01757	0.799222	MF
UP_Hr04_gradual	GO:0016773	phosphotransferase activity, alcohol gro...	342	36	25.3	0.01884	0.880721	MF
UP_Hr04_gradual	GO:0008194	UDP-glycosyltransferase activity	22	5	1.63	0.01994	1.90156	MF
UP_Hr04_gradual	GO:0016798	hydrolase activity, acting on glycosyl b...	84	12	6.21	0.01995	1.19526	MF
UP_Hr04_gradual	GO:0038023	signaling receptor activity	75	11	5.55	0.02114	1.22714	MF
UP_Hr04_gradual	GO:0030551	cyclic nucleotide binding	9	3	0.67	0.02413	2.78895	MF
UP_Hr04_gradual	GO:0016810	hydrolase activity, acting on carbon-nit...	58	9	4.29	0.02539	1.2983	MF
UP_Hr04_gradual	GO:0000155	phosphorelay sensor kinase activity	16	4	1.18	0.02634	2.09171	MF
UP_Hr04_gradual	GO:0004872	receptor activity	109	14	8.06	0.02933	1.07464	MF
UP_Hr04_gradual	GO:0004721	phosphoprotein phosphatase activity	51	8	3.77	0.03216	1.31245	MF
UP_Hr04_gradual	GO:0004722	protein serine/threonine phosphatase act...	11	3	0.81	0.04244	2.28187	MF
UP_Hr04_gradual	GO:0004563	beta-N-acetylhexosaminidase activity	5	2	0.37	0.04699	3.34674	MF
UP_Hr04_gradual	GO:0000003	reproduction	306	55	21.83	6.5e-11	1.50385	BP
UP_Hr04_gradual	GO:0046058	cAMP metabolic process	32	16	2.28	7.2e-11	4.18343	BP
UP_Hr04_gradual	GO:0032501	multicellular organismal process	299	54	21.33	8.1e-11	1.51107	BP
UP_Hr04_gradual	GO:0044707	single-multicellular organism process	299	54	21.33	8.1e-11	1.51107	BP
UP_Hr04_gradual	GO:0019954	asexual reproduction	268	50	19.12	1.3e-10	1.56098	BP
UP_Hr04_gradual	GO:0030582	fruiting body development	268	50	19.12	1.3e-10	1.56098	BP
UP_Hr04_gradual	GO:0030587	sorocarp development	268	50	19.12	1.3e-10	1.56098	BP
UP_Hr04_gradual	GO:0048513	organ development	268	50	19.12	1.3e-10	1.56098	BP
UP_Hr04_gradual	GO:0048608	reproductive structure development	268	50	19.12	1.3e-10	1.56098	BP
UP_Hr04_gradual	GO:0055084	fruiting body development in response to...	268	50	19.12	1.3e-10	1.56098	BP
UP_Hr04_gradual	GO:0061458	reproductive system development	268	50	19.12	1.3e-10	1.56098	BP
UP_Hr04_gradual	GO:0075259	spore-bearing organ development	268	50	19.12	1.3e-10	1.56098	BP
UP_Hr04_gradual	GO:0007275	multicellular organismal development	294	53	20.98	1.3e-10	1.50831	BP
UP_Hr04_gradual	GO:0003006	developmental process involved in reprod...	269	50	19.19	1.5e-10	1.55518	BP
UP_Hr04_gradual	GO:0022414	reproductive process	269	50	19.19	1.5e-10	1.55518	BP
UP_Hr04_gradual	GO:0048731	system development	269	50	19.19	1.5e-10	1.55518	BP
UP_Hr04_gradual	GO:0009187	cyclic nucleotide metabolic process	38	17	2.71	1.7e-10	3.74306	BP
UP_Hr04_gradual	GO:0042594	response to starvation	272	50	19.41	2.3e-10	1.53802	BP
UP_Hr04_gradual	GO:0031667	response to nutrient levels	274	50	19.55	3e-10	1.5268	BP
UP_Hr04_gradual	GO:0009991	response to extracellular stimulus	275	50	19.62	3.4e-10	1.52125	BP
UP_Hr04_gradual	GO:0032502	developmental process	370	58	26.4	4.7e-09	1.31156	BP
UP_Hr04_gradual	GO:0048856	anatomical structure development	329	52	23.47	2.4e-08	1.32242	BP
UP_Hr04_gradual	GO:0009605	response to external stimulus	333	52	23.76	3.6e-08	1.30654	BP
UP_Hr04_gradual	GO:0010562	positive regulation of phosphorus metabo...	21	10	1.5	5.3e-07	3.98421	BP
UP_Hr04_gradual	GO:0045937	positive regulation of phosphate metabol...	21	10	1.5	5.3e-07	3.98421	BP
UP_Hr04_gradual	GO:0030801	positive regulation of cyclic nucleotide...	17	9	1.21	6.4e-07	4.42951	BP
UP_Hr04_gradual	GO:0030804	positive regulation of cyclic nucleotide...	17	9	1.21	6.4e-07	4.42951	BP
UP_Hr04_gradual	GO:0030810	positive regulation of nucleotide biosyn...	17	9	1.21	6.4e-07	4.42951	BP
UP_Hr04_gradual	GO:0030816	positive regulation of cAMP metabolic pr...	17	9	1.21	6.4e-07	4.42951	BP
UP_Hr04_gradual	GO:0030819	positive regulation of cAMP biosynthetic...	17	9	1.21	6.4e-07	4.42951	BP
UP_Hr04_gradual	GO:0045981	positive regulation of nucleotide metabo...	17	9	1.21	6.4e-07	4.42951	BP
UP_Hr04_gradual	GO:1900373	positive regulation of purine nucleotide...	17	9	1.21	6.4e-07	4.42951	BP
UP_Hr04_gradual	GO:1900544	positive regulation of purine nucleotide...	17	9	1.21	6.4e-07	4.42951	BP
UP_Hr04_gradual	GO:0009214	cyclic nucleotide catabolic process	7	6	0.5	8.4e-07	7.17159	BP
UP_Hr04_gradual	GO:0030814	regulation of cAMP metabolic process	22	10	1.57	9.2e-07	3.80311	BP
UP_Hr04_gradual	GO:0030817	regulation of cAMP biosynthetic process	22	10	1.57	9.2e-07	3.80311	BP
UP_Hr04_gradual	GO:0006171	cAMP biosynthetic process	27	11	1.93	9.9e-07	3.40872	BP
UP_Hr04_gradual	GO:0006198	cAMP catabolic process	5	5	0.36	1.8e-06	8.36685	BP
UP_Hr04_gradual	GO:0030799	regulation of cyclic nucleotide metaboli...	24	10	1.71	2.4e-06	3.48619	BP
UP_Hr04_gradual	GO:0030802	regulation of cyclic nucleotide biosynth...	24	10	1.71	2.4e-06	3.48619	BP
UP_Hr04_gradual	GO:0030808	regulation of nucleotide biosynthetic pr...	24	10	1.71	2.4e-06	3.48619	BP
UP_Hr04_gradual	GO:1900371	regulation of purine nucleotide biosynth...	24	10	1.71	2.4e-06	3.48619	BP
UP_Hr04_gradual	GO:0045762	positive regulation of adenylate cyclase...	16	8	1.14	4.9e-06	4.18343	BP
UP_Hr04_gradual	GO:0009190	cyclic nucleotide biosynthetic process	31	11	2.21	4.9e-06	2.96888	BP
UP_Hr04_gradual	GO:0052652	cyclic purine nucleotide metabolic proce...	31	11	2.21	4.9e-06	2.96888	BP
UP_Hr04_gradual	GO:0009893	positive regulation of metabolic process	26	10	1.86	5.8e-06	3.21802	BP
UP_Hr04_gradual	GO:0031325	positive regulation of cellular metaboli...	26	10	1.86	5.8e-06	3.21802	BP
UP_Hr04_gradual	GO:0009891	positive regulation of biosynthetic proc...	21	9	1.5	6e-06	3.58579	BP
UP_Hr04_gradual	GO:0031328	positive regulation of cellular biosynth...	21	9	1.5	6e-06	3.58579	BP
UP_Hr04_gradual	GO:0044767	single-organism developmental process	232	36	16.55	6.1e-06	1.2983	BP
UP_Hr04_gradual	GO:0006163	purine nucleotide metabolic process	101	21	7.21	6.4e-06	1.73964	BP
UP_Hr04_gradual	GO:0006950	response to stress	498	62	35.53	6.6e-06	1.04166	BP
UP_Hr04_gradual	GO:0031281	positive regulation of cyclase activity	17	8	1.21	8.6e-06	3.93734	BP
UP_Hr04_gradual	GO:0051349	positive regulation of lyase activity	17	8	1.21	8.6e-06	3.93734	BP
UP_Hr04_gradual	GO:0045935	positive regulation of nucleobase-contai...	22	9	1.57	9.5e-06	3.4228	BP
UP_Hr04_gradual	GO:0051173	positive regulation of nitrogen compound...	22	9	1.57	9.5e-06	3.4228	BP
UP_Hr04_gradual	GO:0072521	purine-containing compound metabolic pro...	112	22	7.99	1e-05	1.64349	BP
UP_Hr04_gradual	GO:0006796	phosphate-containing compound metabolic ...	569	66	40.6	3.4e-05	0.970496	BP
UP_Hr04_gradual	GO:0009150	purine ribonucleotide metabolic process	96	19	6.85	3.6e-05	1.65594	BP
UP_Hr04_gradual	GO:0045761	regulation of adenylate cyclase activity	20	8	1.43	3.7e-05	3.34674	BP
UP_Hr04_gradual	GO:0048518	positive regulation of biological proces...	65	15	4.64	3.7e-05	1.93081	BP
UP_Hr04_gradual	GO:0009259	ribonucleotide metabolic process	98	19	6.99	4.9e-05	1.62214	BP
UP_Hr04_gradual	GO:0019693	ribose phosphate metabolic process	98	19	6.99	4.9e-05	1.62214	BP
UP_Hr04_gradual	GO:0031279	regulation of cyclase activity	21	8	1.5	5.6e-05	3.18737	BP
UP_Hr04_gradual	GO:0051339	regulation of lyase activity	21	8	1.5	5.6e-05	3.18737	BP
UP_Hr04_gradual	GO:0072522	purine-containing compound biosynthetic ...	75	16	5.35	5.8e-05	1.78493	BP
UP_Hr04_gradual	GO:0031152	aggregation involved in sorocarp develop...	91	18	6.49	5.9e-05	1.65498	BP
UP_Hr04_gradual	GO:0006793	phosphorus metabolic process	584	66	41.67	7.8e-05	0.945569	BP
UP_Hr04_gradual	GO:0006164	purine nucleotide biosynthetic process	69	15	4.92	7.9e-05	1.81888	BP
UP_Hr04_gradual	GO:0043085	positive regulation of catalytic activit...	28	9	2	9e-05	2.68934	BP
UP_Hr04_gradual	GO:0044093	positive regulation of molecular functio...	28	9	2	9e-05	2.68934	BP
UP_Hr04_gradual	GO:0046069	cGMP catabolic process	5	4	0.36	0.00012	6.69348	BP
UP_Hr04_gradual	GO:0046068	cGMP metabolic process	13	6	0.93	0.00014	3.86162	BP
UP_Hr04_gradual	GO:0031154	culmination involved in sorocarp develop...	58	13	4.14	0.00017	1.87533	BP
UP_Hr04_gradual	GO:0009117	nucleotide metabolic process	135	22	9.63	0.0002	1.36349	BP
UP_Hr04_gradual	GO:0050896	response to stimulus	964	96	68.78	0.00024	0.833213	BP
UP_Hr04_gradual	GO:0005992	trehalose biosynthetic process	3	3	0.21	0.00036	8.36685	BP
UP_Hr04_gradual	GO:0009312	oligosaccharide biosynthetic process	3	3	0.21	0.00036	8.36685	BP
UP_Hr04_gradual	GO:0046351	disaccharide biosynthetic process	3	3	0.21	0.00036	8.36685	BP
UP_Hr04_gradual	GO:0006468	protein phosphorylation	305	38	21.76	0.00045	1.04243	BP
UP_Hr04_gradual	GO:0006753	nucleoside phosphate metabolic process	143	22	10.2	0.00045	1.28721	BP
UP_Hr04_gradual	GO:1901135	carbohydrate derivative metabolic proces...	222	30	15.84	0.00047	1.13066	BP
UP_Hr04_gradual	GO:0009152	purine ribonucleotide biosynthetic proce...	65	13	4.64	0.00056	1.67337	BP
UP_Hr04_gradual	GO:0007190	activation of adenylate cyclase activity	11	5	0.78	0.00058	3.80311	BP
UP_Hr04_gradual	GO:0009165	nucleotide biosynthetic process	91	16	6.49	0.00061	1.47109	BP
UP_Hr04_gradual	GO:0007187	G-protein coupled receptor signaling pat...	7	4	0.5	0.00075	4.78106	BP
UP_Hr04_gradual	GO:0007188	adenylate cyclase-modulating G-protein c...	7	4	0.5	0.00075	4.78106	BP
UP_Hr04_gradual	GO:0009260	ribonucleotide biosynthetic process	67	13	4.78	0.00075	1.62342	BP
UP_Hr04_gradual	GO:0046390	ribose phosphate biosynthetic process	67	13	4.78	0.00075	1.62342	BP
UP_Hr04_gradual	GO:0055086	nucleobase-containing small molecule met...	168	24	11.99	0.00077	1.19526	BP
UP_Hr04_gradual	GO:0048522	positive regulation of cellular process	59	12	4.21	0.00077	1.70173	BP
UP_Hr04_gradual	GO:1901293	nucleoside phosphate biosynthetic proces...	94	16	6.71	0.00088	1.42414	BP
UP_Hr04_gradual	GO:0030154	cell differentiation	86	15	6.14	0.00098	1.45933	BP
UP_Hr04_gradual	GO:0006140	regulation of nucleotide metabolic proce...	46	10	3.28	0.00122	1.81888	BP
UP_Hr04_gradual	GO:1900542	regulation of purine nucleotide metaboli...	46	10	3.28	0.00122	1.81888	BP
UP_Hr04_gradual	GO:0005984	disaccharide metabolic process	4	3	0.29	0.00137	6.27514	BP
UP_Hr04_gradual	GO:0005991	trehalose metabolic process	4	3	0.29	0.00137	6.27514	BP
UP_Hr04_gradual	GO:0006464	cellular protein modification process	579	60	41.31	0.00164	0.867031	BP
UP_Hr04_gradual	GO:0036211	protein modification process	579	60	41.31	0.00164	0.867031	BP
UP_Hr04_gradual	GO:0016310	phosphorylation	328	38	23.4	0.0018	0.96933	BP
UP_Hr04_gradual	GO:0019220	regulation of phosphate metabolic proces...	58	11	4.14	0.00229	1.58682	BP
UP_Hr04_gradual	GO:0051174	regulation of phosphorus metabolic proce...	58	11	4.14	0.00229	1.58682	BP
UP_Hr04_gradual	GO:0045595	regulation of cell differentiation	15	5	1.07	0.00298	2.78895	BP
UP_Hr04_gradual	GO:0019637	organophosphate metabolic process	208	26	14.84	0.00337	1.04586	BP
UP_Hr04_gradual	GO:0001934	positive regulation of protein phosphory...	10	4	0.71	0.0038	3.34674	BP
UP_Hr04_gradual	GO:0031401	positive regulation of protein modificat...	10	4	0.71	0.0038	3.34674	BP
UP_Hr04_gradual	GO:0032270	positive regulation of cellular protein ...	10	4	0.71	0.0038	3.34674	BP
UP_Hr04_gradual	GO:0033674	positive regulation of kinase activity	10	4	0.71	0.0038	3.34674	BP
UP_Hr04_gradual	GO:0042327	positive regulation of phosphorylation	10	4	0.71	0.0038	3.34674	BP
UP_Hr04_gradual	GO:0045860	positive regulation of protein kinase ac...	10	4	0.71	0.0038	3.34674	BP
UP_Hr04_gradual	GO:0048584	positive regulation of response to stimu...	10	4	0.71	0.0038	3.34674	BP
UP_Hr04_gradual	GO:0051247	positive regulation of protein metabolic...	10	4	0.71	0.0038	3.34674	BP
UP_Hr04_gradual	GO:0051347	positive regulation of transferase activ...	10	4	0.71	0.0038	3.34674	BP
UP_Hr04_gradual	GO:0031269	pseudopodium assembly	16	5	1.14	0.00408	2.61464	BP
UP_Hr04_gradual	GO:0043412	macromolecule modification	606	60	43.24	0.00472	0.828401	BP
UP_Hr04_gradual	GO:0001558	regulation of cell growth	2	2	0.14	0.00508	8.36685	BP
UP_Hr04_gradual	GO:0007189	adenylate cyclase-activating G-protein c...	2	2	0.14	0.00508	8.36685	BP
UP_Hr04_gradual	GO:0040008	regulation of growth	2	2	0.14	0.00508	8.36685	BP
UP_Hr04_gradual	GO:0048583	regulation of response to stimulus	215	26	15.34	0.00526	1.01181	BP
UP_Hr04_gradual	GO:1901137	carbohydrate derivative biosynthetic pro...	152	20	10.85	0.00542	1.1009	BP
UP_Hr04_gradual	GO:0031272	regulation of pseudopodium assembly	11	4	0.78	0.00563	3.04249	BP
UP_Hr04_gradual	GO:0008037	cell recognition	6	3	0.43	0.00613	4.18343	BP
UP_Hr04_gradual	GO:0009988	cell-cell recognition	6	3	0.43	0.00613	4.18343	BP
UP_Hr04_gradual	GO:0042221	response to chemical stimulus	156	20	11.13	0.00724	1.07267	BP
UP_Hr04_gradual	GO:0051128	regulation of cellular component organiz...	77	12	5.49	0.00784	1.30392	BP
UP_Hr04_gradual	GO:0007165	signal transduction	455	46	32.46	0.00901	0.845879	BP
UP_Hr04_gradual	GO:0023052	signaling	455	46	32.46	0.00901	0.845879	BP
UP_Hr04_gradual	GO:0044700	single organism signaling	455	46	32.46	0.00901	0.845879	BP
UP_Hr04_gradual	GO:0031268	pseudopodium organization	19	5	1.36	0.0091	2.2018	BP
UP_Hr04_gradual	GO:0048869	cellular developmental process	129	17	9.2	0.0098	1.10261	BP
UP_Hr04_gradual	GO:0009311	oligosaccharide metabolic process	7	3	0.5	0.01017	3.58579	BP
UP_Hr04_gradual	GO:0009636	response to toxic substance	7	3	0.5	0.01017	3.58579	BP
UP_Hr04_gradual	GO:0017001	antibiotic catabolic process	7	3	0.5	0.01017	3.58579	BP
UP_Hr04_gradual	GO:0030653	beta-lactam antibiotic metabolic process	7	3	0.5	0.01017	3.58579	BP
UP_Hr04_gradual	GO:0030655	beta-lactam antibiotic catabolic process	7	3	0.5	0.01017	3.58579	BP
UP_Hr04_gradual	GO:0046677	response to antibiotic	7	3	0.5	0.01017	3.58579	BP
UP_Hr04_gradual	GO:0051050	positive regulation of transport	7	3	0.5	0.01017	3.58579	BP
UP_Hr04_gradual	GO:0072338	cellular lactam metabolic process	7	3	0.5	0.01017	3.58579	BP
UP_Hr04_gradual	GO:0072340	cellular lactam catabolic process	7	3	0.5	0.01017	3.58579	BP
UP_Hr04_gradual	GO:0050793	regulation of developmental process	53	9	3.78	0.01172	1.42079	BP
UP_Hr04_gradual	GO:1901136	carbohydrate derivative catabolic proces...	45	8	3.21	0.01307	1.48744	BP
UP_Hr04_gradual	GO:0007154	cell communication	479	47	34.18	0.01408	0.820964	BP
UP_Hr04_gradual	GO:0000160	phosphorelay signal transduction system	21	5	1.5	0.01415	1.99211	BP
UP_Hr04_gradual	GO:0002065	columnar/cuboidal epithelial cell differ...	14	4	1	0.0144	2.39053	BP
UP_Hr04_gradual	GO:0009888	tissue development	14	4	1	0.0144	2.39053	BP
UP_Hr04_gradual	GO:0030855	epithelial cell differentiation	14	4	1	0.0144	2.39053	BP
UP_Hr04_gradual	GO:0031149	sorocarp stalk cell differentiation	14	4	1	0.0144	2.39053	BP
UP_Hr04_gradual	GO:0031344	regulation of cell projection organizati...	14	4	1	0.0144	2.39053	BP
UP_Hr04_gradual	GO:0045859	regulation of protein kinase activity	14	4	1	0.0144	2.39053	BP
UP_Hr04_gradual	GO:0060429	epithelium development	14	4	1	0.0144	2.39053	BP
UP_Hr04_gradual	GO:0060491	regulation of cell projection assembly	14	4	1	0.0144	2.39053	BP
UP_Hr04_gradual	GO:0032103	positive regulation of response to exter...	3	2	0.21	0.01452	5.5779	BP
UP_Hr04_gradual	GO:0031271	lateral pseudopodium assembly	8	3	0.57	0.01541	3.13757	BP
UP_Hr04_gradual	GO:0031275	regulation of lateral pseudopodium assem...	8	3	0.57	0.01541	3.13757	BP
UP_Hr04_gradual	GO:0030435	sporulation resulting in formation of a ...	56	9	4	0.01658	1.34467	BP
UP_Hr04_gradual	GO:0090407	organophosphate biosynthetic process	126	16	8.99	0.01676	1.06246	BP
UP_Hr04_gradual	GO:0009154	purine ribonucleotide catabolic process	30	6	2.14	0.01743	1.67337	BP
UP_Hr04_gradual	GO:0009261	ribonucleotide catabolic process	30	6	2.14	0.01743	1.67337	BP
UP_Hr04_gradual	GO:0048646	anatomical structure formation involved ...	57	9	4.07	0.0185	1.32108	BP
UP_Hr04_gradual	GO:0010604	positive regulation of macromolecule met...	15	4	1.07	0.01856	2.23116	BP
UP_Hr04_gradual	GO:0043549	regulation of kinase activity	15	4	1.07	0.01856	2.23116	BP
UP_Hr04_gradual	GO:0051338	regulation of transferase activity	15	4	1.07	0.01856	2.23116	BP
UP_Hr04_gradual	GO:0006195	purine nucleotide catabolic process	31	6	2.21	0.02036	1.61939	BP
UP_Hr04_gradual	GO:0009166	nucleotide catabolic process	31	6	2.21	0.02036	1.61939	BP
UP_Hr04_gradual	GO:0043934	sporulation	58	9	4.14	0.02056	1.2983	BP
UP_Hr04_gradual	GO:0046434	organophosphate catabolic process	49	8	3.5	0.02133	1.36602	BP
UP_Hr04_gradual	GO:0050790	regulation of catalytic activity	59	9	4.21	0.02279	1.2763	BP
UP_Hr04_gradual	GO:0001932	regulation of protein phosphorylation	16	4	1.14	0.02338	2.09171	BP
UP_Hr04_gradual	GO:0018106	peptidyl-histidine phosphorylation	16	4	1.14	0.02338	2.09171	BP
UP_Hr04_gradual	GO:0031150	sorocarp stalk development	16	4	1.14	0.02338	2.09171	BP
UP_Hr04_gradual	GO:0032101	regulation of response to external stimu...	41	7	2.93	0.02431	1.42849	BP
UP_Hr04_gradual	GO:0051129	negative regulation of cellular componen...	24	5	1.71	0.02479	1.74309	BP
UP_Hr04_gradual	GO:0072523	purine-containing compound catabolic pro...	33	6	2.35	0.02716	1.52125	BP
UP_Hr04_gradual	GO:1901292	nucleoside phosphate catabolic process	33	6	2.35	0.02716	1.52125	BP
UP_Hr04_gradual	GO:0000165	MAPK cascade	4	2	0.29	0.02767	4.18343	BP
UP_Hr04_gradual	GO:0016049	cell growth	4	2	0.29	0.02767	4.18343	BP
UP_Hr04_gradual	GO:0031282	regulation of guanylate cyclase activity	4	2	0.29	0.02767	4.18343	BP
UP_Hr04_gradual	GO:0031284	positive regulation of guanylate cyclase...	4	2	0.29	0.02767	4.18343	BP
UP_Hr04_gradual	GO:0040007	growth	4	2	0.29	0.02767	4.18343	BP
UP_Hr04_gradual	GO:0065009	regulation of molecular function	61	9	4.35	0.02775	1.23445	BP
UP_Hr04_gradual	GO:0042325	regulation of phosphorylation	17	4	1.21	0.0289	1.96867	BP
UP_Hr04_gradual	GO:0051049	regulation of transport	17	4	1.21	0.0289	1.96867	BP
UP_Hr04_gradual	GO:0043605	cellular amide catabolic process	10	3	0.71	0.02968	2.51006	BP
UP_Hr04_gradual	GO:0035556	intracellular signal transduction	344	34	24.54	0.03103	0.826956	BP
UP_Hr04_gradual	GO:0009653	anatomical structure morphogenesis	115	14	8.21	0.03352	1.01857	BP
UP_Hr04_gradual	GO:0030036	actin cytoskeleton organization	115	14	8.21	0.03352	1.01857	BP
UP_Hr04_gradual	GO:0031033	myosin filament organization	18	4	1.28	0.03512	1.8593	BP
UP_Hr04_gradual	GO:0031288	sorocarp morphogenesis	18	4	1.28	0.03512	1.8593	BP
UP_Hr04_gradual	GO:0031399	regulation of protein modification proce...	18	4	1.28	0.03512	1.8593	BP
UP_Hr04_gradual	GO:0006470	protein dephosphorylation	45	7	3.21	0.03846	1.30151	BP
UP_Hr04_gradual	GO:0016999	antibiotic metabolic process	11	3	0.78	0.03869	2.28187	BP
UP_Hr04_gradual	GO:0017144	drug metabolic process	11	3	0.78	0.03869	2.28187	BP
UP_Hr04_gradual	GO:0034637	cellular carbohydrate biosynthetic proce...	11	3	0.78	0.03869	2.28187	BP
UP_Hr04_gradual	GO:0030029	actin filament-based process	118	14	8.42	0.0405	0.992677	BP
UP_Hr04_gradual	GO:0050794	regulation of cellular process	806	70	57.51	0.04208	0.72665	BP
UP_Hr04_gradual	GO:0009889	regulation of biosynthetic process	245	25	17.48	0.04294	0.85376	BP
UP_Hr04_gradual	GO:0031326	regulation of cellular biosynthetic proc...	245	25	17.48	0.04294	0.85376	BP
UP_Hr04_gradual	GO:0018107	peptidyl-threonine phosphorylation	5	2	0.36	0.04396	3.34674	BP
UP_Hr04_gradual	GO:0018210	peptidyl-threonine modification	5	2	0.36	0.04396	3.34674	BP
UP_Hr04_gradual	GO:0030856	regulation of epithelial cell differenti...	5	2	0.36	0.04396	3.34674	BP
UP_Hr04_gradual	GO:0031285	regulation of sorocarp stalk cell differ...	5	2	0.36	0.04396	3.34674	BP
UP_Hr04_gradual	GO:0032148	activation of protein kinase B activity	5	2	0.36	0.04396	3.34674	BP
UP_Hr04_gradual	GO:0019219	regulation of nucleobase-containing comp...	247	25	17.62	0.04659	0.846847	BP
UP_Hr04_gradual	GO:0051171	regulation of nitrogen compound metaboli...	247	25	17.62	0.04659	0.846847	BP
UP_Hr04_gradual	GO:0007243	intracellular protein kinase cascade	12	3	0.86	0.04893	2.09171	BP
UP_Hr04_gradual	GO:0050764	regulation of phagocytosis	12	3	0.86	0.04893	2.09171	BP
UP_Hr04_gradual	GO:0048610	cellular process involved in reproductio...	20	4	1.43	0.04971	1.67337	BP
UP_Hr04_gradual	GO:0031224	intrinsic to membrane	786	82	56.83	0.00024	0.872878	CC
UP_Hr04_gradual	GO:0016021	integral to membrane	774	79	55.96	0.00064	0.853981	CC
UP_Hr04_gradual	GO:0008287	protein serine/threonine phosphatase com...	13	5	0.94	0.00153	3.21802	CC
UP_Hr04_gradual	GO:0044425	membrane part	935	86	67.61	0.0081	0.769571	CC
UP_Hr04_gradual	GO:0048471	perinuclear region of cytoplasm	4	2	0.29	0.02838	4.18343	CC
UP_Hr04_gradual	GO:0031226	intrinsic to plasma membrane	43	7	3.11	0.03281	1.36205	CC
UP_Hr04_gradual	GO:0016020	membrane	1298	109	93.85	0.03922	0.702609	CC
UP_Hr04_gradual	GO:0000159	protein phosphatase type 2A complex	5	2	0.36	0.04505	3.34674	CC
UP_Hr04_gradual	GO:0031254	trailing edge	5	2	0.36	0.04505	3.34674	CC
UP_Hr05_gradual	GO:0003825	alpha,alpha-trehalose-phosphate synthase...	3	3	0.16	0.00015	12.8122	MF
UP_Hr05_gradual	GO:0004805	trehalose-phosphatase activity	3	3	0.16	0.00015	12.8122	MF
UP_Hr05_gradual	GO:0004497	monooxygenase activity	60	11	3.18	0.00026	2.3489	MF
UP_Hr05_gradual	GO:0019203	carbohydrate phosphatase activity	4	3	0.21	0.00057	9.60914	MF
UP_Hr05_gradual	GO:0042578	phosphoric ester hydrolase activity	106	14	5.62	0.00133	1.69218	MF
UP_Hr05_gradual	GO:0004560	alpha-L-fucosidase activity	2	2	0.11	0.0028	12.8122	MF
UP_Hr05_gradual	GO:0015928	fucosidase activity	2	2	0.11	0.0028	12.8122	MF
UP_Hr05_gradual	GO:0020037	heme binding	70	10	3.71	0.00356	1.83031	MF
UP_Hr05_gradual	GO:0004091	carboxylesterase activity	13	4	0.69	0.00379	3.94221	MF
UP_Hr05_gradual	GO:0046906	tetrapyrrole binding	72	10	3.82	0.00438	1.77947	MF
UP_Hr05_gradual	GO:0005506	iron ion binding	98	12	5.2	0.00539	1.56884	MF
UP_Hr05_gradual	GO:0030552	cAMP binding	8	3	0.42	0.00678	4.80457	MF
UP_Hr05_gradual	GO:0035251	UDP-glucosyltransferase activity	8	3	0.42	0.00678	4.80457	MF
UP_Hr05_gradual	GO:0016791	phosphatase activity	79	10	4.19	0.00849	1.6218	MF
UP_Hr05_gradual	GO:0030551	cyclic nucleotide binding	9	3	0.48	0.00977	4.27073	MF
UP_Hr05_gradual	GO:0005509	calcium ion binding	106	12	5.62	0.01	1.45044	MF
UP_Hr05_gradual	GO:0046527	glucosyltransferase activity	11	3	0.58	0.01773	3.49423	MF
UP_Hr05_gradual	GO:0008233	peptidase activity	159	15	8.43	0.02108	1.2087	MF
UP_Hr05_gradual	GO:0016788	hydrolase activity, acting on ester bond...	281	23	14.9	0.0245	1.04868	MF
UP_Hr05_gradual	GO:0052689	carboxylic ester hydrolase activity	32	5	1.7	0.02517	2.0019	MF
UP_Hr05_gradual	GO:0004115	3',5'-cyclic-AMP phosphodiesterase activ...	5	2	0.27	0.02519	5.12487	MF
UP_Hr05_gradual	GO:0070011	peptidase activity, acting on L-amino ac...	149	14	7.9	0.02613	1.20383	MF
UP_Hr05_gradual	GO:0004620	phospholipase activity	22	4	1.17	0.02662	2.32949	MF
UP_Hr05_gradual	GO:0016742	hydroxymethyl-, formyl- and related tran...	6	2	0.32	0.03648	4.27073	MF
UP_Hr05_gradual	GO:0043169	cation binding	872	58	46.23	0.03726	0.852186	MF
UP_Hr05_gradual	GO:0046915	transition metal ion transmembrane trans...	15	3	0.8	0.04181	2.56244	MF
UP_Hr05_gradual	GO:0008081	phosphoric diester hydrolase activity	26	4	1.38	0.04612	1.97111	MF
UP_Hr05_gradual	GO:0004112	cyclic-nucleotide phosphodiesterase acti...	7	2	0.37	0.0493	3.66062	MF
UP_Hr05_gradual	GO:0004114	3',5'-cyclic-nucleotide phosphodiesteras...	7	2	0.37	0.0493	3.66062	MF
UP_Hr05_gradual	GO:0004499	N,N-dimethylaniline monooxygenase activi...	7	2	0.37	0.0493	3.66062	MF
UP_Hr05_gradual	GO:0000003	reproduction	306	33	16.19	6.2e-05	1.38171	BP
UP_Hr05_gradual	GO:0005992	trehalose biosynthetic process	3	3	0.16	0.00015	12.8122	BP
UP_Hr05_gradual	GO:0009312	oligosaccharide biosynthetic process	3	3	0.16	0.00015	12.8122	BP
UP_Hr05_gradual	GO:0046351	disaccharide biosynthetic process	3	3	0.16	0.00015	12.8122	BP
UP_Hr05_gradual	GO:0007275	multicellular organismal development	294	31	15.56	0.00016	1.35094	BP
UP_Hr05_gradual	GO:0019954	asexual reproduction	268	29	14.18	0.00017	1.38639	BP
UP_Hr05_gradual	GO:0030582	fruiting body development	268	29	14.18	0.00017	1.38639	BP
UP_Hr05_gradual	GO:0030587	sorocarp development	268	29	14.18	0.00017	1.38639	BP
UP_Hr05_gradual	GO:0048513	organ development	268	29	14.18	0.00017	1.38639	BP
UP_Hr05_gradual	GO:0048608	reproductive structure development	268	29	14.18	0.00017	1.38639	BP
UP_Hr05_gradual	GO:0055084	fruiting body development in response to...	268	29	14.18	0.00017	1.38639	BP
UP_Hr05_gradual	GO:0061458	reproductive system development	268	29	14.18	0.00017	1.38639	BP
UP_Hr05_gradual	GO:0075259	spore-bearing organ development	268	29	14.18	0.00017	1.38639	BP
UP_Hr05_gradual	GO:0003006	developmental process involved in reprod...	269	29	14.24	0.00018	1.38124	BP
UP_Hr05_gradual	GO:0022414	reproductive process	269	29	14.24	0.00018	1.38124	BP
UP_Hr05_gradual	GO:0048731	system development	269	29	14.24	0.00018	1.38124	BP
UP_Hr05_gradual	GO:0031154	culmination involved in sorocarp develop...	58	11	3.07	0.00019	2.4299	BP
UP_Hr05_gradual	GO:0042594	response to starvation	272	29	14.39	0.00021	1.366	BP
UP_Hr05_gradual	GO:0032501	multicellular organismal process	299	31	15.82	0.00022	1.32835	BP
UP_Hr05_gradual	GO:0044707	single-multicellular organism process	299	31	15.82	0.00022	1.32835	BP
UP_Hr05_gradual	GO:0032502	developmental process	370	36	19.58	0.00024	1.24659	BP
UP_Hr05_gradual	GO:0031667	response to nutrient levels	274	29	14.5	0.00024	1.35603	BP
UP_Hr05_gradual	GO:0009991	response to extracellular stimulus	275	29	14.55	0.00026	1.3511	BP
UP_Hr05_gradual	GO:0030163	protein catabolic process	85	13	4.5	0.00047	1.95951	BP
UP_Hr05_gradual	GO:0072522	purine-containing compound biosynthetic ...	75	12	3.97	0.00051	2.04995	BP
UP_Hr05_gradual	GO:0005984	disaccharide metabolic process	4	3	0.21	0.00056	9.60914	BP
UP_Hr05_gradual	GO:0005991	trehalose metabolic process	4	3	0.21	0.00056	9.60914	BP
UP_Hr05_gradual	GO:0009605	response to external stimulus	333	32	17.62	0.00067	1.2312	BP
UP_Hr05_gradual	GO:0072521	purine-containing compound metabolic pro...	112	15	5.93	0.00076	1.71592	BP
UP_Hr05_gradual	GO:0048856	anatomical structure development	329	31	17.41	0.00112	1.20723	BP
UP_Hr05_gradual	GO:0044767	single-organism developmental process	232	24	12.28	0.00116	1.3254	BP
UP_Hr05_gradual	GO:0046058	cAMP metabolic process	32	7	1.69	0.00117	2.80266	BP
UP_Hr05_gradual	GO:0009057	macromolecule catabolic process	117	15	6.19	0.0012	1.64259	BP
UP_Hr05_gradual	GO:0006188	IMP biosynthetic process	5	3	0.26	0.00136	7.68731	BP
UP_Hr05_gradual	GO:0006189	'de novo' IMP biosynthetic process	5	3	0.26	0.00136	7.68731	BP
UP_Hr05_gradual	GO:0046040	IMP metabolic process	5	3	0.26	0.00136	7.68731	BP
UP_Hr05_gradual	GO:0030801	positive regulation of cyclic nucleotide...	17	5	0.9	0.00147	3.76829	BP
UP_Hr05_gradual	GO:0030804	positive regulation of cyclic nucleotide...	17	5	0.9	0.00147	3.76829	BP
UP_Hr05_gradual	GO:0030810	positive regulation of nucleotide biosyn...	17	5	0.9	0.00147	3.76829	BP
UP_Hr05_gradual	GO:0030816	positive regulation of cAMP metabolic pr...	17	5	0.9	0.00147	3.76829	BP
UP_Hr05_gradual	GO:0030819	positive regulation of cAMP biosynthetic...	17	5	0.9	0.00147	3.76829	BP
UP_Hr05_gradual	GO:0045981	positive regulation of nucleotide metabo...	17	5	0.9	0.00147	3.76829	BP
UP_Hr05_gradual	GO:1900373	positive regulation of purine nucleotide...	17	5	0.9	0.00147	3.76829	BP
UP_Hr05_gradual	GO:1900544	positive regulation of purine nucleotide...	17	5	0.9	0.00147	3.76829	BP
UP_Hr05_gradual	GO:0030154	cell differentiation	86	12	4.55	0.00176	1.78775	BP
UP_Hr05_gradual	GO:0034637	cellular carbohydrate biosynthetic proce...	11	4	0.58	0.00189	4.65898	BP
UP_Hr05_gradual	GO:0009117	nucleotide metabolic process	135	16	7.14	0.00193	1.51848	BP
UP_Hr05_gradual	GO:0006163	purine nucleotide metabolic process	101	13	5.35	0.00241	1.64909	BP
UP_Hr05_gradual	GO:1901575	organic substance catabolic process	260	25	13.76	0.00256	1.23194	BP
UP_Hr05_gradual	GO:0006164	purine nucleotide biosynthetic process	69	10	3.65	0.00314	1.85684	BP
UP_Hr05_gradual	GO:0055086	nucleobase-containing small molecule met...	168	18	8.89	0.00321	1.37273	BP
UP_Hr05_gradual	GO:0009187	cyclic nucleotide metabolic process	38	7	2.01	0.00332	2.36014	BP
UP_Hr05_gradual	GO:0006753	nucleoside phosphate metabolic process	143	16	7.57	0.00347	1.43353	BP
UP_Hr05_gradual	GO:0006511	ubiquitin-dependent protein catabolic pr...	71	10	3.76	0.00389	1.80453	BP
UP_Hr05_gradual	GO:0019941	modification-dependent protein catabolic...	71	10	3.76	0.00389	1.80453	BP
UP_Hr05_gradual	GO:0043632	modification-dependent macromolecule cat...	71	10	3.76	0.00389	1.80453	BP
UP_Hr05_gradual	GO:0044257	cellular protein catabolic process	71	10	3.76	0.00389	1.80453	BP
UP_Hr05_gradual	GO:0051603	proteolysis involved in cellular protein...	71	10	3.76	0.00389	1.80453	BP
UP_Hr05_gradual	GO:0009891	positive regulation of biosynthetic proc...	21	5	1.11	0.00406	3.05052	BP
UP_Hr05_gradual	GO:0010562	positive regulation of phosphorus metabo...	21	5	1.11	0.00406	3.05052	BP
UP_Hr05_gradual	GO:0031328	positive regulation of cellular biosynth...	21	5	1.11	0.00406	3.05052	BP
UP_Hr05_gradual	GO:0045937	positive regulation of phosphate metabol...	21	5	1.11	0.00406	3.05052	BP
UP_Hr05_gradual	GO:0009056	catabolic process	284	26	15.03	0.00414	1.17295	BP
UP_Hr05_gradual	GO:0009311	oligosaccharide metabolic process	7	3	0.37	0.00438	5.49094	BP
UP_Hr05_gradual	GO:0009150	purine ribonucleotide metabolic process	96	12	5.08	0.00446	1.60152	BP
UP_Hr05_gradual	GO:0030814	regulation of cAMP metabolic process	22	5	1.16	0.00503	2.91186	BP
UP_Hr05_gradual	GO:0030817	regulation of cAMP biosynthetic process	22	5	1.16	0.00503	2.91186	BP
UP_Hr05_gradual	GO:0045935	positive regulation of nucleobase-contai...	22	5	1.16	0.00503	2.91186	BP
UP_Hr05_gradual	GO:0051173	positive regulation of nitrogen compound...	22	5	1.16	0.00503	2.91186	BP
UP_Hr05_gradual	GO:0009259	ribonucleotide metabolic process	98	12	5.19	0.00528	1.56884	BP
UP_Hr05_gradual	GO:0019693	ribose phosphate metabolic process	98	12	5.19	0.00528	1.56884	BP
UP_Hr05_gradual	GO:0045595	regulation of cell differentiation	15	4	0.79	0.0066	3.41658	BP
UP_Hr05_gradual	GO:0019637	organophosphate metabolic process	208	20	11.01	0.0067	1.23194	BP
UP_Hr05_gradual	GO:0009152	purine ribonucleotide biosynthetic proce...	65	9	3.44	0.00677	1.77399	BP
UP_Hr05_gradual	GO:0030799	regulation of cyclic nucleotide metaboli...	24	5	1.27	0.00744	2.6692	BP
UP_Hr05_gradual	GO:0030802	regulation of cyclic nucleotide biosynth...	24	5	1.27	0.00744	2.6692	BP
UP_Hr05_gradual	GO:0030808	regulation of nucleotide biosynthetic pr...	24	5	1.27	0.00744	2.6692	BP
UP_Hr05_gradual	GO:1900371	regulation of purine nucleotide biosynth...	24	5	1.27	0.00744	2.6692	BP
UP_Hr05_gradual	GO:0006950	response to stress	498	39	26.36	0.00786	1.00336	BP
UP_Hr05_gradual	GO:0009113	purine nucleobase biosynthetic process	3	2	0.16	0.00808	8.54146	BP
UP_Hr05_gradual	GO:0045597	positive regulation of cell differentiat...	3	2	0.16	0.00808	8.54146	BP
UP_Hr05_gradual	GO:0051094	positive regulation of developmental pro...	3	2	0.16	0.00808	8.54146	BP
UP_Hr05_gradual	GO:0009165	nucleotide biosynthetic process	91	11	4.82	0.00818	1.54873	BP
UP_Hr05_gradual	GO:0009260	ribonucleotide biosynthetic process	67	9	3.55	0.00826	1.72104	BP
UP_Hr05_gradual	GO:0046390	ribose phosphate biosynthetic process	67	9	3.55	0.00826	1.72104	BP
UP_Hr05_gradual	GO:0045762	positive regulation of adenylate cyclase...	16	4	0.85	0.00844	3.20305	BP
UP_Hr05_gradual	GO:1901293	nucleoside phosphate biosynthetic proces...	94	11	4.97	0.01037	1.4993	BP
UP_Hr05_gradual	GO:0009893	positive regulation of metabolic process	26	5	1.38	0.01056	2.46388	BP
UP_Hr05_gradual	GO:0016051	carbohydrate biosynthetic process	26	5	1.38	0.01056	2.46388	BP
UP_Hr05_gradual	GO:0031325	positive regulation of cellular metaboli...	26	5	1.38	0.01056	2.46388	BP
UP_Hr05_gradual	GO:0031281	positive regulation of cyclase activity	17	4	0.9	0.01059	3.01463	BP
UP_Hr05_gradual	GO:0051349	positive regulation of lyase activity	17	4	0.9	0.01059	3.01463	BP
UP_Hr05_gradual	GO:0006171	cAMP biosynthetic process	27	5	1.43	0.01241	2.37263	BP
UP_Hr05_gradual	GO:0044262	cellular carbohydrate metabolic process	40	6	2.12	0.01756	1.92183	BP
UP_Hr05_gradual	GO:0006144	purine nucleobase metabolic process	11	3	0.58	0.01764	3.49423	BP
UP_Hr05_gradual	GO:0009395	phospholipid catabolic process	11	3	0.58	0.01764	3.49423	BP
UP_Hr05_gradual	GO:0048869	cellular developmental process	129	13	6.83	0.01846	1.29115	BP
UP_Hr05_gradual	GO:0045761	regulation of adenylate cyclase activity	20	4	1.06	0.01903	2.56244	BP
UP_Hr05_gradual	GO:0044265	cellular macromolecule catabolic process	90	10	4.76	0.0199	1.42358	BP
UP_Hr05_gradual	GO:0048518	positive regulation of biological proces...	65	8	3.44	0.02048	1.57688	BP
UP_Hr05_gradual	GO:0031152	aggregation involved in sorocarp develop...	91	10	4.82	0.02134	1.40793	BP
UP_Hr05_gradual	GO:0009190	cyclic nucleotide biosynthetic process	31	5	1.64	0.02199	2.06648	BP
UP_Hr05_gradual	GO:0052652	cyclic purine nucleotide metabolic proce...	31	5	1.64	0.02199	2.06648	BP
UP_Hr05_gradual	GO:0031279	regulation of cyclase activity	21	4	1.11	0.02255	2.44042	BP
UP_Hr05_gradual	GO:0051339	regulation of lyase activity	21	4	1.11	0.02255	2.44042	BP
UP_Hr05_gradual	GO:0050764	regulation of phagocytosis	12	3	0.64	0.02262	3.20305	BP
UP_Hr05_gradual	GO:0006793	phosphorus metabolic process	584	42	30.91	0.0233	0.921424	BP
UP_Hr05_gradual	GO:0006796	phosphate-containing compound metabolic ...	569	41	30.11	0.02419	0.923198	BP
UP_Hr05_gradual	GO:0006198	cAMP catabolic process	5	2	0.26	0.0251	5.12487	BP
UP_Hr05_gradual	GO:0030856	regulation of epithelial cell differenti...	5	2	0.26	0.0251	5.12487	BP
UP_Hr05_gradual	GO:0031285	regulation of sorocarp stalk cell differ...	5	2	0.26	0.0251	5.12487	BP
UP_Hr05_gradual	GO:1901135	carbohydrate derivative metabolic proces...	222	19	11.75	0.02541	1.09654	BP
UP_Hr05_gradual	GO:0030435	sporulation resulting in formation of a ...	56	7	2.96	0.02717	1.60152	BP
UP_Hr05_gradual	GO:0030100	regulation of endocytosis	13	3	0.69	0.02827	2.95666	BP
UP_Hr05_gradual	GO:0042440	pigment metabolic process	13	3	0.69	0.02827	2.95666	BP
UP_Hr05_gradual	GO:0046148	pigment biosynthetic process	13	3	0.69	0.02827	2.95666	BP
UP_Hr05_gradual	GO:0060627	regulation of vesicle-mediated transport	13	3	0.69	0.02827	2.95666	BP
UP_Hr05_gradual	GO:0048646	anatomical structure formation involved ...	57	7	3.02	0.02962	1.57343	BP
UP_Hr05_gradual	GO:0044248	cellular catabolic process	226	19	11.96	0.02987	1.07713	BP
UP_Hr05_gradual	GO:0043934	sporulation	58	7	3.07	0.03222	1.5463	BP
UP_Hr05_gradual	GO:0006140	regulation of nucleotide metabolic proce...	46	6	2.43	0.03293	1.67115	BP
UP_Hr05_gradual	GO:1900542	regulation of purine nucleotide metaboli...	46	6	2.43	0.03293	1.67115	BP
UP_Hr05_gradual	GO:0002065	columnar/cuboidal epithelial cell differ...	14	3	0.74	0.0346	2.74547	BP
UP_Hr05_gradual	GO:0009888	tissue development	14	3	0.74	0.0346	2.74547	BP
UP_Hr05_gradual	GO:0030855	epithelial cell differentiation	14	3	0.74	0.0346	2.74547	BP
UP_Hr05_gradual	GO:0031149	sorocarp stalk cell differentiation	14	3	0.74	0.0346	2.74547	BP
UP_Hr05_gradual	GO:0060429	epithelium development	14	3	0.74	0.0346	2.74547	BP
UP_Hr05_gradual	GO:0048522	positive regulation of cellular process	59	7	3.12	0.03497	1.52009	BP
UP_Hr05_gradual	GO:0016246	RNA interference	6	2	0.32	0.03635	4.27073	BP
UP_Hr05_gradual	GO:0016441	posttranscriptional gene silencing	6	2	0.32	0.03635	4.27073	BP
UP_Hr05_gradual	GO:0031047	gene silencing by RNA	6	2	0.32	0.03635	4.27073	BP
UP_Hr05_gradual	GO:0035194	posttranscriptional gene silencing by RN...	6	2	0.32	0.03635	4.27073	BP
UP_Hr05_gradual	GO:0045807	positive regulation of endocytosis	6	2	0.32	0.03635	4.27073	BP
UP_Hr05_gradual	GO:0050766	positive regulation of phagocytosis	6	2	0.32	0.03635	4.27073	BP
UP_Hr05_gradual	GO:0019953	sexual reproduction	36	5	1.91	0.03941	1.77947	BP
UP_Hr05_gradual	GO:1901566	organonitrogen compound biosynthetic pro...	188	16	9.95	0.04001	1.0904	BP
UP_Hr05_gradual	GO:0046434	organophosphate catabolic process	49	6	2.59	0.04313	1.56884	BP
UP_Hr05_gradual	GO:0032879	regulation of localization	26	4	1.38	0.04583	1.97111	BP
UP_Hr05_gradual	GO:0006633	fatty acid biosynthetic process	63	7	3.33	0.04748	1.42358	BP
UP_Hr05_gradual	GO:0072330	monocarboxylic acid biosynthetic process	63	7	3.33	0.04748	1.42358	BP
UP_Hr05_gradual	GO:0009214	cyclic nucleotide catabolic process	7	2	0.37	0.04914	3.66062	BP
UP_Hr05_gradual	GO:0031161	phosphatidylinositol catabolic process	7	2	0.37	0.04914	3.66062	BP
UP_Hr05_gradual	GO:0046338	phosphatidylethanolamine catabolic proce...	7	2	0.37	0.04914	3.66062	BP
UP_Hr05_gradual	GO:0046475	glycerophospholipid catabolic process	7	2	0.37	0.04914	3.66062	BP
UP_Hr05_gradual	GO:0046503	glycerolipid catabolic process	7	2	0.37	0.04914	3.66062	BP
UP_Hr05_gradual	GO:0051050	positive regulation of transport	7	2	0.37	0.04914	3.66062	BP
UP_Hr05_gradual	GO:0031150	sorocarp stalk development	16	3	0.85	0.04926	2.40228	BP
UP_Hr05_gradual	GO:0000502	proteasome complex	34	9	1.74	3.6e-05	3.39146	CC
UP_Hr05_gradual	GO:0005576	extracellular region	402	33	20.57	0.0042	1.05175	CC
UP_Hr05_gradual	GO:0005955	calcineurin complex	3	2	0.15	0.0076	8.54146	CC
UP_Hr05_gradual	GO:0005839	proteasome core complex	18	4	0.92	0.0116	2.84715	CC
UP_Hr05_gradual	GO:0005838	proteasome regulatory particle	12	3	0.61	0.0207	3.20305	CC
UP_Hr05_gradual	GO:0022624	proteasome accessory complex	12	3	0.61	0.0207	3.20305	CC
UP_Hr05_gradual	GO:0005829	cytosol	165	14	8.44	0.0423	1.08709	CC
UP_Hr05_rapid	GO:0016624	oxidoreductase activity, acting on the a...	6	2	0.11	0.0046	11.2679	MF
UP_Hr05_rapid	GO:0008800	beta-lactamase activity	7	2	0.13	0.0064	9.65816	MF
UP_Hr05_rapid	GO:0016491	oxidoreductase activity	448	16	8.11	0.0067	1.20727	MF
UP_Hr05_rapid	GO:0016846	carbon-sulfur lyase activity	9	2	0.16	0.0108	7.5119	MF
UP_Hr05_rapid	GO:0003826	alpha-ketoacid dehydrogenase activity	1	1	0.02	0.0181	33.8036	MF
UP_Hr05_rapid	GO:0003978	UDP-glucose 4-epimerase activity	1	1	0.02	0.0181	33.8036	MF
UP_Hr05_rapid	GO:0004353	glutamate dehydrogenase [NAD(P)+] activi...	1	1	0.02	0.0181	33.8036	MF
UP_Hr05_rapid	GO:0004361	glutaryl-CoA dehydrogenase activity	1	1	0.02	0.0181	33.8036	MF
UP_Hr05_rapid	GO:0004375	glycine dehydrogenase (decarboxylating) ...	1	1	0.02	0.0181	33.8036	MF
UP_Hr05_rapid	GO:0004408	holocytochrome-c synthase activity	1	1	0.02	0.0181	33.8036	MF
UP_Hr05_rapid	GO:0008442	3-hydroxyisobutyrate dehydrogenase activ...	1	1	0.02	0.0181	33.8036	MF
UP_Hr05_rapid	GO:0016639	oxidoreductase activity, acting on the C...	1	1	0.02	0.0181	33.8036	MF
UP_Hr05_rapid	GO:0016642	oxidoreductase activity, acting on the C...	1	1	0.02	0.0181	33.8036	MF
UP_Hr05_rapid	GO:0017049	GTP-Rho binding	1	1	0.02	0.0181	33.8036	MF
UP_Hr05_rapid	GO:0045294	alpha-catenin binding	1	1	0.02	0.0181	33.8036	MF
UP_Hr05_rapid	GO:0016638	oxidoreductase activity, acting on the C...	12	2	0.22	0.0191	5.63393	MF
UP_Hr05_rapid	GO:0016812	hydrolase activity, acting on carbon-nit...	12	2	0.22	0.0191	5.63393	MF
UP_Hr05_rapid	GO:0050662	coenzyme binding	86	5	1.56	0.0195	1.96532	MF
UP_Hr05_rapid	GO:0016810	hydrolase activity, acting on carbon-nit...	58	4	1.05	0.0205	2.33128	MF
UP_Hr05_rapid	GO:0008233	peptidase activity	159	7	2.88	0.0249	1.48821	MF
UP_Hr05_rapid	GO:0008234	cysteine-type peptidase activity	40	3	0.72	0.0352	2.53527	MF
UP_Hr05_rapid	GO:0003863	3-methyl-2-oxobutanoate dehydrogenase (2...	2	1	0.04	0.0359	16.9018	MF
UP_Hr05_rapid	GO:0004190	aspartic-type endopeptidase activity	2	1	0.04	0.0359	16.9018	MF
UP_Hr05_rapid	GO:0004591	oxoglutarate dehydrogenase (succinyl-tra...	2	1	0.04	0.0359	16.9018	MF
UP_Hr05_rapid	GO:0004616	phosphogluconate dehydrogenase (decarbox...	2	1	0.04	0.0359	16.9018	MF
UP_Hr05_rapid	GO:0004645	phosphorylase activity	2	1	0.04	0.0359	16.9018	MF
UP_Hr05_rapid	GO:0005094	Rho GDP-dissociation inhibitor activity	2	1	0.04	0.0359	16.9018	MF
UP_Hr05_rapid	GO:0008158	hedgehog receptor activity	2	1	0.04	0.0359	16.9018	MF
UP_Hr05_rapid	GO:0008184	glycogen phosphorylase activity	2	1	0.04	0.0359	16.9018	MF
UP_Hr05_rapid	GO:0016857	racemase and epimerase activity, acting ...	2	1	0.04	0.0359	16.9018	MF
UP_Hr05_rapid	GO:0017050	D-erythro-sphingosine kinase activity	2	1	0.04	0.0359	16.9018	MF
UP_Hr05_rapid	GO:0070001	aspartic-type peptidase activity	2	1	0.04	0.0359	16.9018	MF
UP_Hr05_rapid	GO:0048037	cofactor binding	140	6	2.53	0.0411	1.44872	MF
UP_Hr05_rapid	GO:0016903	oxidoreductase activity, acting on the a...	20	2	0.36	0.0499	3.38036	MF
UP_Hr05_rapid	GO:0005977	glycogen metabolic process	7	2	0.13	0.0071	9.65816	BP
UP_Hr05_rapid	GO:0006112	energy reserve metabolic process	7	2	0.13	0.0071	9.65816	BP
UP_Hr05_rapid	GO:0009636	response to toxic substance	7	2	0.13	0.0071	9.65816	BP
UP_Hr05_rapid	GO:0017001	antibiotic catabolic process	7	2	0.13	0.0071	9.65816	BP
UP_Hr05_rapid	GO:0030653	beta-lactam antibiotic metabolic process	7	2	0.13	0.0071	9.65816	BP
UP_Hr05_rapid	GO:0030655	beta-lactam antibiotic catabolic process	7	2	0.13	0.0071	9.65816	BP
UP_Hr05_rapid	GO:0046677	response to antibiotic	7	2	0.13	0.0071	9.65816	BP
UP_Hr05_rapid	GO:0072338	cellular lactam metabolic process	7	2	0.13	0.0071	9.65816	BP
UP_Hr05_rapid	GO:0072340	cellular lactam catabolic process	7	2	0.13	0.0071	9.65816	BP
UP_Hr05_rapid	GO:0006869	lipid transport	8	2	0.15	0.0094	8.45089	BP
UP_Hr05_rapid	GO:0009081	branched-chain amino acid metabolic proc...	8	2	0.15	0.0094	8.45089	BP
UP_Hr05_rapid	GO:0010876	lipid localization	8	2	0.15	0.0094	8.45089	BP
UP_Hr05_rapid	GO:0030042	actin filament depolymerization	10	2	0.19	0.0147	6.76071	BP
UP_Hr05_rapid	GO:0043605	cellular amide catabolic process	10	2	0.19	0.0147	6.76071	BP
UP_Hr05_rapid	GO:0016999	antibiotic metabolic process	11	2	0.21	0.0177	6.1461	BP
UP_Hr05_rapid	GO:0017144	drug metabolic process	11	2	0.21	0.0177	6.1461	BP
UP_Hr05_rapid	GO:0051261	protein depolymerization	11	2	0.21	0.0177	6.1461	BP
UP_Hr05_rapid	GO:0001709	cell fate determination	1	1	0.02	0.0191	33.8036	BP
UP_Hr05_rapid	GO:0006687	glycosphingolipid metabolic process	1	1	0.02	0.0191	33.8036	BP
UP_Hr05_rapid	GO:0017003	protein-heme linkage	1	1	0.02	0.0191	33.8036	BP
UP_Hr05_rapid	GO:0017004	cytochrome complex assembly	1	1	0.02	0.0191	33.8036	BP
UP_Hr05_rapid	GO:0017006	protein-tetrapyrrole linkage	1	1	0.02	0.0191	33.8036	BP
UP_Hr05_rapid	GO:0018063	cytochrome c-heme linkage	1	1	0.02	0.0191	33.8036	BP
UP_Hr05_rapid	GO:0030836	positive regulation of actin filament de...	1	1	0.02	0.0191	33.8036	BP
UP_Hr05_rapid	GO:0043243	positive regulation of protein complex d...	1	1	0.02	0.0191	33.8036	BP
UP_Hr05_rapid	GO:0051638	barbed-end actin filament uncapping	1	1	0.02	0.0191	33.8036	BP
UP_Hr05_rapid	GO:0051695	actin filament uncapping	1	1	0.02	0.0191	33.8036	BP
UP_Hr05_rapid	GO:1901881	positive regulation of protein depolymer...	1	1	0.02	0.0191	33.8036	BP
UP_Hr05_rapid	GO:0006073	cellular glucan metabolic process	12	2	0.23	0.021	5.63393	BP
UP_Hr05_rapid	GO:0044042	glucan metabolic process	12	2	0.23	0.021	5.63393	BP
UP_Hr05_rapid	GO:0015850	organic hydroxy compound transport	13	2	0.25	0.0245	5.20055	BP
UP_Hr05_rapid	GO:0044264	cellular polysaccharide metabolic proces...	13	2	0.25	0.0245	5.20055	BP
UP_Hr05_rapid	GO:0016052	carbohydrate catabolic process	35	3	0.67	0.0284	2.89745	BP
UP_Hr05_rapid	GO:0044724	single-organism carbohydrate catabolic p...	35	3	0.67	0.0284	2.89745	BP
UP_Hr05_rapid	GO:0005980	glycogen catabolic process	2	1	0.04	0.0378	16.9018	BP
UP_Hr05_rapid	GO:0006012	galactose metabolic process	2	1	0.04	0.0378	16.9018	BP
UP_Hr05_rapid	GO:0006516	glycoprotein catabolic process	2	1	0.04	0.0378	16.9018	BP
UP_Hr05_rapid	GO:0006648	dihydrosphingosine-1-P pathway	2	1	0.04	0.0378	16.9018	BP
UP_Hr05_rapid	GO:0015918	sterol transport	2	1	0.04	0.0378	16.9018	BP
UP_Hr05_rapid	GO:0016338	calcium-independent cell-cell adhesion	2	1	0.04	0.0378	16.9018	BP
UP_Hr05_rapid	GO:0030301	cholesterol transport	2	1	0.04	0.0378	16.9018	BP
UP_Hr05_rapid	GO:0045165	cell fate commitment	2	1	0.04	0.0378	16.9018	BP
UP_Hr05_rapid	GO:0005976	polysaccharide metabolic process	18	2	0.34	0.0452	3.75595	BP
UP_Hr05_rapid	GO:0031268	pseudopodium organization	19	2	0.36	0.0499	3.55827	BP
UP_Hr05_rapid	GO:0044106	cellular amine metabolic process	19	2	0.36	0.0499	3.55827	BP
UP_Hr05_rapid	GO:0005911	cell-cell junction	1	1	0.02	0.019	33.8036	CC
UP_Hr05_rapid	GO:0005615	extracellular space	341	12	6.63	0.032	1.18957	CC
UP_Hr05_rapid	GO:0044421	extracellular region part	341	12	6.63	0.032	1.18957	CC
UP_Hr05_rapid	GO:0030125	clathrin vesicle coat	15	2	0.29	0.033	4.50714	CC
UP_Hr05_rapid	GO:0030665	clathrin-coated vesicle membrane	15	2	0.29	0.033	4.50714	CC
UP_Hr05_rapid	GO:0005947	mitochondrial alpha-ketoglutarate dehydr...	2	1	0.04	0.039	16.9018	CC
UP_Hr05_rapid	GO:0009353	mitochondrial oxoglutarate dehydrogenase...	2	1	0.04	0.039	16.9018	CC
UP_Hr05_rapid	GO:0017086	3-methyl-2-oxobutanoate dehydrogenase (l...	2	1	0.04	0.039	16.9018	CC
UP_Hr05_rapid	GO:0030054	cell junction	2	1	0.04	0.039	16.9018	CC
UP_Hr05_rapid	GO:0030062	mitochondrial tricarboxylic acid cycle e...	2	1	0.04	0.039	16.9018	CC
UP_Hr05_rapid	GO:0030118	clathrin coat	17	2	0.33	0.042	3.97689	CC
UP_Hr05_rapid	GO:0030136	clathrin-coated vesicle	18	2	0.35	0.047	3.75595	CC
UP_Hr06_gradual	GO:0005337	nucleoside transmembrane transporter act...	8	2	0.2	0.016	6.55017	MF
UP_Hr06_gradual	GO:1901505	carbohydrate derivative transporter acti...	9	2	0.22	0.02	5.82238	MF
UP_Hr06_gradual	GO:0015932	nucleobase-containing compound transmemb...	10	2	0.25	0.024	5.24014	MF
UP_Hr06_gradual	GO:0003978	UDP-glucose 4-epimerase activity	1	1	0.02	0.025	26.2007	MF
UP_Hr06_gradual	GO:0008453	alanine-glyoxylate transaminase activity	1	1	0.02	0.025	26.2007	MF
UP_Hr06_gradual	GO:0009784	transmembrane receptor histidine kinase ...	1	1	0.02	0.025	26.2007	MF
UP_Hr06_gradual	GO:0019199	transmembrane receptor protein kinase ac...	1	1	0.02	0.025	26.2007	MF
UP_Hr06_gradual	GO:0045294	alpha-catenin binding	1	1	0.02	0.025	26.2007	MF
UP_Hr06_gradual	GO:0000036	ACP phosphopantetheine attachment site b...	2	1	0.05	0.049	13.1003	MF
UP_Hr06_gradual	GO:0003756	protein disulfide isomerase activity	2	1	0.05	0.049	13.1003	MF
UP_Hr06_gradual	GO:0004152	dihydroorotate dehydrogenase activity	2	1	0.05	0.049	13.1003	MF
UP_Hr06_gradual	GO:0004190	aspartic-type endopeptidase activity	2	1	0.05	0.049	13.1003	MF
UP_Hr06_gradual	GO:0004339	glucan 1,4-alpha-glucosidase activity	2	1	0.05	0.049	13.1003	MF
UP_Hr06_gradual	GO:0004342	glucosamine-6-phosphate deaminase activi...	2	1	0.05	0.049	13.1003	MF
UP_Hr06_gradual	GO:0004356	glutamate-ammonia ligase activity	2	1	0.05	0.049	13.1003	MF
UP_Hr06_gradual	GO:0004645	phosphorylase activity	2	1	0.05	0.049	13.1003	MF
UP_Hr06_gradual	GO:0005044	scavenger receptor activity	2	1	0.05	0.049	13.1003	MF
UP_Hr06_gradual	GO:0008158	hedgehog receptor activity	2	1	0.05	0.049	13.1003	MF
UP_Hr06_gradual	GO:0008184	glycogen phosphorylase activity	2	1	0.05	0.049	13.1003	MF
UP_Hr06_gradual	GO:0008897	holo-[acyl-carrier-protein] synthase act...	2	1	0.05	0.049	13.1003	MF
UP_Hr06_gradual	GO:0015228	coenzyme A transmembrane transporter act...	2	1	0.05	0.049	13.1003	MF
UP_Hr06_gradual	GO:0016426	tRNA (adenine) methyltransferase activit...	2	1	0.05	0.049	13.1003	MF
UP_Hr06_gradual	GO:0016429	tRNA (adenine-N1-)-methyltransferase act...	2	1	0.05	0.049	13.1003	MF
UP_Hr06_gradual	GO:0016857	racemase and epimerase activity, acting ...	2	1	0.05	0.049	13.1003	MF
UP_Hr06_gradual	GO:0016862	intramolecular oxidoreductase activity, ...	2	1	0.05	0.049	13.1003	MF
UP_Hr06_gradual	GO:0016864	intramolecular oxidoreductase activity, ...	2	1	0.05	0.049	13.1003	MF
UP_Hr06_gradual	GO:0038024	cargo receptor activity	2	1	0.05	0.049	13.1003	MF
UP_Hr06_gradual	GO:0044620	ACP phosphopantetheine attachment site b...	2	1	0.05	0.049	13.1003	MF
UP_Hr06_gradual	GO:0051192	prosthetic group binding	2	1	0.05	0.049	13.1003	MF
UP_Hr06_gradual	GO:0070001	aspartic-type peptidase activity	2	1	0.05	0.049	13.1003	MF
UP_Hr06_gradual	GO:0071077	adenosine 3',5'-bisphosphate transmembra...	2	1	0.05	0.049	13.1003	MF
UP_Hr06_gradual	GO:0032501	multicellular organismal process	299	15	7.63	0.0091	1.31442	BP
UP_Hr06_gradual	GO:0044707	single-multicellular organism process	299	15	7.63	0.0091	1.31442	BP
UP_Hr06_gradual	GO:0000003	reproduction	306	15	7.81	0.0111	1.28435	BP
UP_Hr06_gradual	GO:0019953	sexual reproduction	36	4	0.92	0.0127	2.91119	BP
UP_Hr06_gradual	GO:0031154	culmination involved in sorocarp develop...	58	5	1.48	0.0157	2.25868	BP
UP_Hr06_gradual	GO:0007275	multicellular organismal development	294	14	7.5	0.0176	1.24765	BP
UP_Hr06_gradual	GO:0001709	cell fate determination	1	1	0.03	0.0255	26.2007	BP
UP_Hr06_gradual	GO:0035556	intracellular signal transduction	344	15	8.78	0.0289	1.14247	BP
UP_Hr06_gradual	GO:0007165	signal transduction	455	18	11.61	0.0408	1.03651	BP
UP_Hr06_gradual	GO:0023052	signaling	455	18	11.61	0.0408	1.03651	BP
UP_Hr06_gradual	GO:0044700	single organism signaling	455	18	11.61	0.0408	1.03651	BP
UP_Hr06_gradual	GO:0007264	small GTPase mediated signal transductio...	302	13	7.71	0.0442	1.12784	BP
UP_Hr06_gradual	GO:0019012	virion	10	2	0.25	0.025	5.24014	CC
UP_Hr06_gradual	GO:0019028	viral capsid	10	2	0.25	0.025	5.24014	CC
UP_Hr06_gradual	GO:0044423	virion part	10	2	0.25	0.025	5.24014	CC
UP_Hr06_gradual	GO:0005911	cell-cell junction	1	1	0.03	0.025	26.2007	CC
UP_Hr06_rapid	GO:0004497	monooxygenase activity	60	8	1.89	0.00053	2.77363	MF
UP_Hr06_rapid	GO:0004499	N,N-dimethylaniline monooxygenase activi...	7	3	0.22	0.00098	8.91523	MF
UP_Hr06_rapid	GO:0016709	oxidoreductase activity, acting on paire...	10	3	0.31	0.00314	6.24066	MF
UP_Hr06_rapid	GO:0004527	exonuclease activity	37	5	1.17	0.00567	2.81111	MF
UP_Hr06_rapid	GO:0000171	ribonuclease MRP activity	4	2	0.13	0.00568	10.4011	MF
UP_Hr06_rapid	GO:0008171	O-methyltransferase activity	13	3	0.41	0.00698	4.80051	MF
UP_Hr06_rapid	GO:0016788	hydrolase activity, acting on ester bond...	281	17	8.85	0.00725	1.2585	MF
UP_Hr06_rapid	GO:0050660	flavin adenine dinucleotide binding	40	5	1.26	0.00794	2.60027	MF
UP_Hr06_rapid	GO:0000049	tRNA binding	5	2	0.16	0.00927	8.32088	MF
UP_Hr06_rapid	GO:0030145	manganese ion binding	5	2	0.16	0.00927	8.32088	MF
UP_Hr06_rapid	GO:0004518	nuclease activity	105	8	3.31	0.01736	1.58493	MF
UP_Hr06_rapid	GO:0050661	NADP binding	18	3	0.57	0.01773	3.46703	MF
UP_Hr06_rapid	GO:0004526	ribonuclease P activity	8	2	0.25	0.02439	5.20055	MF
UP_Hr06_rapid	GO:0004044	amidophosphoribosyltransferase activity	1	1	0.03	0.03149	20.8022	MF
UP_Hr06_rapid	GO:0004779	sulfate adenylyltransferase activity	1	1	0.03	0.03149	20.8022	MF
UP_Hr06_rapid	GO:0004781	sulfate adenylyltransferase (ATP) activi...	1	1	0.03	0.03149	20.8022	MF
UP_Hr06_rapid	GO:0005047	signal recognition particle binding	1	1	0.03	0.03149	20.8022	MF
UP_Hr06_rapid	GO:0043140	ATP-dependent 3'-5' DNA helicase activit...	1	1	0.03	0.03149	20.8022	MF
UP_Hr06_rapid	GO:0048256	flap endonuclease activity	1	1	0.03	0.03149	20.8022	MF
UP_Hr06_rapid	GO:0004549	tRNA-specific ribonuclease activity	11	2	0.35	0.04504	3.78222	MF
UP_Hr06_rapid	GO:0006744	ubiquinone biosynthetic process	6	2	0.19	0.013	6.93407	BP
UP_Hr06_rapid	GO:0045426	quinone cofactor biosynthetic process	6	2	0.19	0.013	6.93407	BP
UP_Hr06_rapid	GO:1901663	quinone biosynthetic process	6	2	0.19	0.013	6.93407	BP
UP_Hr06_rapid	GO:0006743	ubiquinone metabolic process	8	2	0.25	0.024	5.20055	BP
UP_Hr06_rapid	GO:0042181	ketone biosynthetic process	8	2	0.25	0.024	5.20055	BP
UP_Hr06_rapid	GO:0042375	quinone cofactor metabolic process	8	2	0.25	0.024	5.20055	BP
UP_Hr06_rapid	GO:1901661	quinone metabolic process	8	2	0.25	0.024	5.20055	BP
UP_Hr06_rapid	GO:0008202	steroid metabolic process	21	3	0.65	0.026	2.97174	BP
UP_Hr06_rapid	GO:0000103	sulfate assimilation	1	1	0.03	0.031	20.8022	BP
UP_Hr06_rapid	GO:0006687	glycosphingolipid metabolic process	1	1	0.03	0.031	20.8022	BP
UP_Hr06_rapid	GO:0007020	microtubule nucleation	1	1	0.03	0.031	20.8022	BP
UP_Hr06_rapid	GO:0009411	response to UV	1	1	0.03	0.031	20.8022	BP
UP_Hr06_rapid	GO:0009650	UV protection	1	1	0.03	0.031	20.8022	BP
UP_Hr06_rapid	GO:0010824	regulation of centrosome duplication	1	1	0.03	0.031	20.8022	BP
UP_Hr06_rapid	GO:0031247	actin rod assembly	1	1	0.03	0.031	20.8022	BP
UP_Hr06_rapid	GO:0046605	regulation of centrosome cycle	1	1	0.03	0.031	20.8022	BP
UP_Hr06_rapid	GO:0006664	glycolipid metabolic process	10	2	0.31	0.037	4.16044	BP
UP_Hr06_rapid	GO:0042180	cellular ketone metabolic process	10	2	0.31	0.037	4.16044	BP
UP_Hr06_rapid	GO:0000172	ribonuclease MRP complex	4	2	0.13	0.0059	10.4011	CC
UP_Hr06_rapid	GO:0031227	intrinsic to endoplasmic reticulum membr...	14	3	0.45	0.0091	4.45761	CC
UP_Hr06_rapid	GO:0005655	nucleolar ribonuclease P complex	8	2	0.26	0.0252	5.20055	CC
UP_Hr06_rapid	GO:0030677	ribonuclease P complex	8	2	0.26	0.0252	5.20055	CC
UP_Hr06_rapid	GO:0030681	multimeric ribonuclease P complex	8	2	0.26	0.0252	5.20055	CC
UP_Hr06_rapid	GO:0031300	intrinsic to organelle membrane	21	3	0.67	0.0282	2.97174	CC
UP_Hr08_gradual	GO:0016462	pyrophosphatase activity	397	71	44.98	4.5e-05	1.06127	MF
UP_Hr08_gradual	GO:0016818	hydrolase activity, acting on acid anhyd...	397	71	44.98	4.5e-05	1.06127	MF
UP_Hr08_gradual	GO:0017111	nucleoside-triphosphatase activity	390	70	44.19	4.5e-05	1.06511	MF
UP_Hr08_gradual	GO:0016817	hydrolase activity, acting on acid anhyd...	400	71	45.32	5.8e-05	1.05332	MF
UP_Hr08_gradual	GO:0008565	protein transporter activity	44	12	4.99	0.0028	1.61841	MF
UP_Hr08_gradual	GO:0004518	nuclease activity	105	22	11.9	0.0029	1.24335	MF
UP_Hr08_gradual	GO:0016787	hydrolase activity	1036	143	117.37	0.0045	0.819099	MF
UP_Hr08_gradual	GO:0000171	ribonuclease MRP activity	4	3	0.45	0.0053	4.45063	MF
UP_Hr08_gradual	GO:0003747	translation release factor activity	4	3	0.45	0.0053	4.45063	MF
UP_Hr08_gradual	GO:0008079	translation termination factor activity	4	3	0.45	0.0053	4.45063	MF
UP_Hr08_gradual	GO:0008312	7S RNA binding	4	3	0.45	0.0053	4.45063	MF
UP_Hr08_gradual	GO:0051184	cofactor transporter activity	4	3	0.45	0.0053	4.45063	MF
UP_Hr08_gradual	GO:0004527	exonuclease activity	37	10	4.19	0.0066	1.60383	MF
UP_Hr08_gradual	GO:0004003	ATP-dependent DNA helicase activity	12	5	1.36	0.0074	2.47257	MF
UP_Hr08_gradual	GO:0008094	DNA-dependent ATPase activity	38	10	4.31	0.0081	1.56162	MF
UP_Hr08_gradual	GO:0016788	hydrolase activity, acting on ester bond...	281	45	31.84	0.0097	0.950312	MF
UP_Hr08_gradual	GO:0004540	ribonuclease activity	40	10	4.53	0.0117	1.48354	MF
UP_Hr08_gradual	GO:0050660	flavin adenine dinucleotide binding	40	10	4.53	0.0117	1.48354	MF
UP_Hr08_gradual	GO:0000049	tRNA binding	5	3	0.57	0.0121	3.5605	MF
UP_Hr08_gradual	GO:0008425	2-polyprenyl-6-methoxy-1,4-benzoquinone ...	2	2	0.23	0.0128	5.93417	MF
UP_Hr08_gradual	GO:0030580	quinone cofactor methyltransferase activ...	2	2	0.23	0.0128	5.93417	MF
UP_Hr08_gradual	GO:0042134	rRNA primary transcript binding	2	2	0.23	0.0128	5.93417	MF
UP_Hr08_gradual	GO:0043015	gamma-tubulin binding	2	2	0.23	0.0128	5.93417	MF
UP_Hr08_gradual	GO:0004730	pseudouridylate synthase activity	9	4	1.02	0.0129	2.63741	MF
UP_Hr08_gradual	GO:0048037	cofactor binding	140	25	15.86	0.0136	1.05967	MF
UP_Hr08_gradual	GO:0008173	RNA methyltransferase activity	19	6	2.15	0.0154	1.87395	MF
UP_Hr08_gradual	GO:0004386	helicase activity	100	19	11.33	0.0158	1.12749	MF
UP_Hr08_gradual	GO:0004519	endonuclease activity	54	12	6.12	0.0158	1.3187	MF
UP_Hr08_gradual	GO:0008408	3'-5' exonuclease activity	25	7	2.83	0.018	1.66157	MF
UP_Hr08_gradual	GO:1901363	heterocyclic compound binding	2007	253	227.39	0.0188	0.748054	MF
UP_Hr08_gradual	GO:0016835	carbon-oxygen lyase activity	31	8	3.51	0.0193	1.5314	MF
UP_Hr08_gradual	GO:0097159	organic cyclic compound binding	2008	253	227.5	0.0193	0.747682	MF
UP_Hr08_gradual	GO:0003677	DNA binding	378	56	42.83	0.0199	0.879136	MF
UP_Hr08_gradual	GO:0005524	ATP binding	754	103	85.43	0.0207	0.810636	MF
UP_Hr08_gradual	GO:0008026	ATP-dependent helicase activity	63	13	7.14	0.0223	1.22451	MF
UP_Hr08_gradual	GO:0070035	purine NTP-dependent helicase activity	63	13	7.14	0.0223	1.22451	MF
UP_Hr08_gradual	GO:0003678	DNA helicase activity	21	6	2.38	0.0253	1.69548	MF
UP_Hr08_gradual	GO:0016887	ATPase activity	238	37	26.96	0.0273	0.922539	MF
UP_Hr08_gradual	GO:0008483	transaminase activity	16	5	1.81	0.0277	1.85443	MF
UP_Hr08_gradual	GO:0050662	coenzyme binding	86	16	9.74	0.0304	1.10403	MF
UP_Hr08_gradual	GO:0032559	adenyl ribonucleotide binding	766	103	86.78	0.0308	0.797937	MF
UP_Hr08_gradual	GO:0004521	endoribonuclease activity	22	6	2.49	0.0315	1.61841	MF
UP_Hr08_gradual	GO:0008135	translation factor activity, nucleic aci...	66	13	7.48	0.0318	1.16885	MF
UP_Hr08_gradual	GO:0030554	adenyl nucleotide binding	769	103	87.12	0.0339	0.794824	MF
UP_Hr08_gradual	GO:0004609	phosphatidylserine decarboxylase activit...	3	2	0.34	0.0356	3.95611	MF
UP_Hr08_gradual	GO:0008169	C-methyltransferase activity	3	2	0.34	0.0356	3.95611	MF
UP_Hr08_gradual	GO:0008409	5'-3' exonuclease activity	3	2	0.34	0.0356	3.95611	MF
UP_Hr08_gradual	GO:0016423	tRNA (guanine) methyltransferase activit...	3	2	0.34	0.0356	3.95611	MF
UP_Hr08_gradual	GO:0016782	transferase activity, transferring sulfu...	3	2	0.34	0.0356	3.95611	MF
UP_Hr08_gradual	GO:0030983	mismatched DNA binding	3	2	0.34	0.0356	3.95611	MF
UP_Hr08_gradual	GO:0051185	coenzyme transporter activity	3	2	0.34	0.0356	3.95611	MF
UP_Hr08_gradual	GO:0004499	N,N-dimethylaniline monooxygenase activi...	7	3	0.79	0.0357	2.54322	MF
UP_Hr08_gradual	GO:0016891	endoribonuclease activity, producing 5'-...	17	5	1.93	0.0357	1.74534	MF
UP_Hr08_gradual	GO:0016893	endonuclease activity, active with eithe...	17	5	1.93	0.0357	1.74534	MF
UP_Hr08_gradual	GO:0043168	anion binding	1078	140	122.13	0.0364	0.770671	MF
UP_Hr08_gradual	GO:0050661	NADP binding	18	5	2.04	0.045	1.64838	MF
UP_Hr08_gradual	GO:0008757	S-adenosylmethionine-dependent methyltra...	30	7	3.4	0.0464	1.38464	MF
UP_Hr08_gradual	GO:0036094	small molecule binding	1181	151	133.8	0.0478	0.75873	MF
UP_Hr08_gradual	GO:0000278	mitotic cell cycle	45	17	5.17	4.3e-06	2.2418	BP
UP_Hr08_gradual	GO:0016482	cytoplasmic transport	86	24	9.87	2.2e-05	1.65605	BP
UP_Hr08_gradual	GO:0000280	nuclear division	32	13	3.67	2.3e-05	2.41076	BP
UP_Hr08_gradual	GO:0016044	cellular membrane organization	33	13	3.79	3.5e-05	2.3377	BP
UP_Hr08_gradual	GO:0048285	organelle fission	33	13	3.79	3.5e-05	2.3377	BP
UP_Hr08_gradual	GO:0061024	membrane organization	33	13	3.79	3.5e-05	2.3377	BP
UP_Hr08_gradual	GO:0046907	intracellular transport	165	37	18.95	3.8e-05	1.33069	BP
UP_Hr08_gradual	GO:0072657	protein localization to membrane	14	8	1.61	4.6e-05	3.39095	BP
UP_Hr08_gradual	GO:0090150	establishment of protein localization to...	14	8	1.61	4.6e-05	3.39095	BP
UP_Hr08_gradual	GO:0007067	mitosis	30	12	3.44	5.8e-05	2.37367	BP
UP_Hr08_gradual	GO:0051649	establishment of localization in cell	191	39	21.93	0.00021	1.21169	BP
UP_Hr08_gradual	GO:0006605	protein targeting	54	16	6.2	0.00024	1.75827	BP
UP_Hr08_gradual	GO:0071840	cellular component organization or bioge...	497	82	57.07	0.00031	0.979078	BP
UP_Hr08_gradual	GO:0006612	protein targeting to membrane	10	6	1.15	0.00031	3.5605	BP
UP_Hr08_gradual	GO:0006613	cotranslational protein targeting to mem...	10	6	1.15	0.00031	3.5605	BP
UP_Hr08_gradual	GO:0071702	organic substance transport	257	48	29.51	0.00037	1.10833	BP
UP_Hr08_gradual	GO:0006886	intracellular protein transport	109	25	12.52	0.00047	1.36105	BP
UP_Hr08_gradual	GO:0051641	cellular localization	201	39	23.08	0.00061	1.15141	BP
UP_Hr08_gradual	GO:0033365	protein localization to organelle	48	14	5.51	0.0007	1.7308	BP
UP_Hr08_gradual	GO:0034613	cellular protein localization	118	26	13.55	0.0007	1.30753	BP
UP_Hr08_gradual	GO:0070727	cellular macromolecule localization	118	26	13.55	0.0007	1.30753	BP
UP_Hr08_gradual	GO:0072594	establishment of protein localization to...	43	13	4.94	0.00074	1.79405	BP
UP_Hr08_gradual	GO:0033036	macromolecule localization	238	44	27.33	0.00081	1.09707	BP
UP_Hr08_gradual	GO:0006743	ubiquinone metabolic process	8	5	0.92	0.00082	3.70886	BP
UP_Hr08_gradual	GO:0042375	quinone cofactor metabolic process	8	5	0.92	0.00082	3.70886	BP
UP_Hr08_gradual	GO:1901661	quinone metabolic process	8	5	0.92	0.00082	3.70886	BP
UP_Hr08_gradual	GO:0016043	cellular component organization	431	71	49.49	0.00083	0.977555	BP
UP_Hr08_gradual	GO:0006396	RNA processing	227	42	26.06	0.00104	1.09795	BP
UP_Hr08_gradual	GO:0015031	protein transport	198	37	22.73	0.00169	1.10891	BP
UP_Hr08_gradual	GO:0009108	coenzyme biosynthetic process	42	12	4.82	0.00202	1.69548	BP
UP_Hr08_gradual	GO:0008104	protein localization	221	40	25.38	0.00208	1.07406	BP
UP_Hr08_gradual	GO:0006744	ubiquinone biosynthetic process	6	4	0.69	0.00214	3.95611	BP
UP_Hr08_gradual	GO:0045426	quinone cofactor biosynthetic process	6	4	0.69	0.00214	3.95611	BP
UP_Hr08_gradual	GO:1901663	quinone biosynthetic process	6	4	0.69	0.00214	3.95611	BP
UP_Hr08_gradual	GO:0009987	cellular process	3307	416	379.71	0.00237	0.746482	BP
UP_Hr08_gradual	GO:0051726	regulation of cell cycle	54	14	6.2	0.00245	1.53849	BP
UP_Hr08_gradual	GO:0016070	RNA metabolic process	562	86	64.53	0.00247	0.908076	BP
UP_Hr08_gradual	GO:0007059	chromosome segregation	18	7	2.07	0.0026	2.30773	BP
UP_Hr08_gradual	GO:0045184	establishment of protein localization	203	37	23.31	0.00267	1.0816	BP
UP_Hr08_gradual	GO:0009451	RNA modification	23	8	2.64	0.00294	2.06406	BP
UP_Hr08_gradual	GO:0042180	cellular ketone metabolic process	10	5	1.15	0.00302	2.96708	BP
UP_Hr08_gradual	GO:0044711	single-organism biosynthetic process	145	28	16.65	0.00368	1.14591	BP
UP_Hr08_gradual	GO:0008033	tRNA processing	45	12	5.17	0.00381	1.58245	BP
UP_Hr08_gradual	GO:0000226	microtubule cytoskeleton organization	15	6	1.72	0.0045	2.37367	BP
UP_Hr08_gradual	GO:0009396	folic acid-containing compound biosynthe...	7	4	0.8	0.00454	3.39095	BP
UP_Hr08_gradual	GO:0044283	small molecule biosynthetic process	142	27	16.3	0.00535	1.12833	BP
UP_Hr08_gradual	GO:0006415	translational termination	4	3	0.46	0.00552	4.45063	BP
UP_Hr08_gradual	GO:0030433	ER-associated protein catabolic process	4	3	0.46	0.00552	4.45063	BP
UP_Hr08_gradual	GO:0006457	protein folding	123	24	14.12	0.00602	1.15789	BP
UP_Hr08_gradual	GO:0007049	cell cycle	178	32	20.44	0.00621	1.06682	BP
UP_Hr08_gradual	GO:0006281	DNA repair	97	20	11.14	0.00623	1.22354	BP
UP_Hr08_gradual	GO:0006732	coenzyme metabolic process	60	14	6.89	0.00683	1.38464	BP
UP_Hr08_gradual	GO:0042273	ribosomal large subunit biogenesis	12	5	1.38	0.00781	2.47257	BP
UP_Hr08_gradual	GO:0006974	response to DNA damage stimulus	119	23	13.66	0.00796	1.14694	BP
UP_Hr08_gradual	GO:0007017	microtubule-based process	32	9	3.67	0.00807	1.66899	BP
UP_Hr08_gradual	GO:0006614	SRP-dependent cotranslational protein ta...	8	4	0.92	0.00825	2.96708	BP
UP_Hr08_gradual	GO:0006760	folic acid-containing compound metabolic...	8	4	0.92	0.00825	2.96708	BP
UP_Hr08_gradual	GO:0010498	proteasomal protein catabolic process	8	4	0.92	0.00825	2.96708	BP
UP_Hr08_gradual	GO:0042181	ketone biosynthetic process	8	4	0.92	0.00825	2.96708	BP
UP_Hr08_gradual	GO:0043161	proteasomal ubiquitin-dependent protein ...	8	4	0.92	0.00825	2.96708	BP
UP_Hr08_gradual	GO:0045047	protein targeting to ER	8	4	0.92	0.00825	2.96708	BP
UP_Hr08_gradual	GO:0072599	establishment of protein localization to...	8	4	0.92	0.00825	2.96708	BP
UP_Hr08_gradual	GO:0006400	tRNA modification	17	6	1.95	0.00911	2.09441	BP
UP_Hr08_gradual	GO:0010564	regulation of cell cycle process	22	7	2.53	0.00925	1.88814	BP
UP_Hr08_gradual	GO:0051188	cofactor biosynthetic process	56	13	6.43	0.00939	1.37758	BP
UP_Hr08_gradual	GO:0006996	organelle organization	316	50	36.28	0.0105	0.938951	BP
UP_Hr08_gradual	GO:0010467	gene expression	746	105	85.66	0.01201	0.835238	BP
UP_Hr08_gradual	GO:0006913	nucleocytoplasmic transport	34	9	3.9	0.01224	1.57081	BP
UP_Hr08_gradual	GO:0051169	nuclear transport	34	9	3.9	0.01224	1.57081	BP
UP_Hr08_gradual	GO:0006810	transport	683	97	78.42	0.0123	0.842774	BP
UP_Hr08_gradual	GO:0051168	nuclear export	18	6	2.07	0.01236	1.97806	BP
UP_Hr08_gradual	GO:0006997	nucleus organization	5	3	0.57	0.01261	3.5605	BP
UP_Hr08_gradual	GO:0007052	mitotic spindle organization	5	3	0.57	0.01261	3.5605	BP
UP_Hr08_gradual	GO:0017182	peptidyl-diphthamide metabolic process	5	3	0.57	0.01261	3.5605	BP
UP_Hr08_gradual	GO:0017183	peptidyl-diphthamide biosynthetic proces...	5	3	0.57	0.01261	3.5605	BP
UP_Hr08_gradual	GO:0006998	nuclear envelope organization	2	2	0.23	0.01317	5.93417	BP
UP_Hr08_gradual	GO:0070972	protein localization to endoplasmic reti...	9	4	1.03	0.01352	2.63741	BP
UP_Hr08_gradual	GO:0051234	establishment of localization	688	97	79	0.01494	0.836649	BP
UP_Hr08_gradual	GO:0006733	oxidoreduction coenzyme metabolic proces...	24	7	2.76	0.01532	1.7308	BP
UP_Hr08_gradual	GO:0090304	nucleic acid metabolic process	874	120	100.35	0.01574	0.81476	BP
UP_Hr08_gradual	GO:0033554	cellular response to stress	134	24	15.39	0.01715	1.06284	BP
UP_Hr08_gradual	GO:0051179	localization	716	100	82.21	0.01739	0.828795	BP
UP_Hr08_gradual	GO:0022402	cell cycle process	135	24	15.5	0.01868	1.05496	BP
UP_Hr08_gradual	GO:0006399	tRNA metabolic process	87	17	9.99	0.01875	1.15955	BP
UP_Hr08_gradual	GO:0051186	cofactor metabolic process	74	15	8.5	0.01924	1.20287	BP
UP_Hr08_gradual	GO:0042559	pteridine-containing compound biosynthet...	10	4	1.15	0.02052	2.37367	BP
UP_Hr08_gradual	GO:0090305	nucleic acid phosphodiester bond hydroly...	10	4	1.15	0.02052	2.37367	BP
UP_Hr08_gradual	GO:0016053	organic acid biosynthetic process	123	22	14.12	0.02219	1.0614	BP
UP_Hr08_gradual	GO:0046394	carboxylic acid biosynthetic process	123	22	14.12	0.02219	1.0614	BP
UP_Hr08_gradual	GO:0044270	cellular nitrogen compound catabolic pro...	69	14	7.92	0.02308	1.20403	BP
UP_Hr08_gradual	GO:0007051	spindle organization	6	3	0.69	0.02309	2.96708	BP
UP_Hr08_gradual	GO:1901361	organic cyclic compound catabolic proces...	76	15	8.73	0.02415	1.17122	BP
UP_Hr08_gradual	GO:0008610	lipid biosynthetic process	124	22	14.24	0.02417	1.05284	BP
UP_Hr08_gradual	GO:0019439	aromatic compound catabolic process	63	13	7.23	0.02457	1.22451	BP
UP_Hr08_gradual	GO:0046700	heterocycle catabolic process	70	14	8.04	0.02592	1.18683	BP
UP_Hr08_gradual	GO:0044763	single-organism cellular process	1335	174	153.29	0.02656	0.773442	BP
UP_Hr08_gradual	GO:0006298	mismatch repair	16	5	1.84	0.0292	1.85443	BP
UP_Hr08_gradual	GO:0042398	cellular modified amino acid biosyntheti...	16	5	1.84	0.0292	1.85443	BP
UP_Hr08_gradual	GO:0006865	amino acid transport	11	4	1.26	0.02937	2.15788	BP
UP_Hr08_gradual	GO:0007346	regulation of mitotic cell cycle	11	4	1.26	0.02937	2.15788	BP
UP_Hr08_gradual	GO:0071705	nitrogen compound transport	40	9	4.59	0.03425	1.33519	BP
UP_Hr08_gradual	GO:0044765	single-organism transport	354	52	40.65	0.0344	0.871686	BP
UP_Hr08_gradual	GO:0000022	mitotic spindle elongation	3	2	0.34	0.03649	3.95611	BP
UP_Hr08_gradual	GO:0006308	DNA catabolic process	3	2	0.34	0.03649	3.95611	BP
UP_Hr08_gradual	GO:0006892	post-Golgi vesicle-mediated transport	3	2	0.34	0.03649	3.95611	BP
UP_Hr08_gradual	GO:0009211	pyrimidine deoxyribonucleoside triphosph...	3	2	0.34	0.03649	3.95611	BP
UP_Hr08_gradual	GO:0001510	RNA methylation	7	3	0.8	0.037	2.54322	BP
UP_Hr08_gradual	GO:0006284	base-excision repair	7	3	0.8	0.037	2.54322	BP
UP_Hr08_gradual	GO:1901990	regulation of mitotic cell cycle phase t...	7	3	0.8	0.037	2.54322	BP
UP_Hr08_gradual	GO:0042254	ribosome biogenesis	60	12	6.89	0.03752	1.18683	BP
UP_Hr08_gradual	GO:1901987	regulation of cell cycle phase transitio...	17	5	1.95	0.03757	1.74534	BP
UP_Hr08_gradual	GO:0006576	cellular biogenic amine metabolic proces...	12	4	1.38	0.04015	1.97806	BP
UP_Hr08_gradual	GO:0042558	pteridine-containing compound metabolic ...	12	4	1.38	0.04015	1.97806	BP
UP_Hr08_gradual	GO:0044237	cellular metabolic process	2448	303	281.08	0.04201	0.734499	BP
UP_Hr08_gradual	GO:0034641	cellular nitrogen compound metabolic pro...	1105	144	126.88	0.04364	0.773322	BP
UP_Hr08_gradual	GO:0006807	nitrogen compound metabolic process	1241	160	142.49	0.04698	0.765082	BP
UP_Hr08_gradual	GO:0007018	microtubule-based movement	18	5	2.07	0.04727	1.64838	BP
UP_Hr08_gradual	GO:0015931	nucleobase-containing compound transport	18	5	2.07	0.04727	1.64838	BP
UP_Hr08_gradual	GO:0034470	ncRNA processing	83	15	9.53	0.04883	1.07244	BP
UP_Hr08_gradual	GO:0006261	DNA-dependent DNA replication	30	7	3.44	0.04926	1.38464	BP
UP_Hr08_gradual	GO:0043231	intracellular membrane-bounded organelle	1495	227	169.28	6.9e-08	0.901041	CC
UP_Hr08_gradual	GO:0043227	membrane-bounded organelle	1497	227	169.51	7.8e-08	0.899837	CC
UP_Hr08_gradual	GO:0005634	nucleus	807	137	91.38	1.4e-07	1.00741	CC
UP_Hr08_gradual	GO:0043229	intracellular organelle	1764	257	199.74	2.8e-07	0.864559	CC
UP_Hr08_gradual	GO:0043226	organelle	1769	257	200.31	3.7e-07	0.862115	CC
UP_Hr08_gradual	GO:0044446	intracellular organelle part	785	131	88.89	7.7e-07	0.990288	CC
UP_Hr08_gradual	GO:0044422	organelle part	788	131	89.23	9.6e-07	0.986518	CC
UP_Hr08_gradual	GO:0044424	intracellular part	2111	290	239.04	9.1e-06	0.81521	CC
UP_Hr08_gradual	GO:0044428	nuclear part	302	58	34.2	2.6e-05	1.13967	CC
UP_Hr08_gradual	GO:0005623	cell	2616	345	296.22	3.3e-05	0.782603	CC
UP_Hr08_gradual	GO:0044464	cell part	2616	345	296.22	3.3e-05	0.782603	CC
UP_Hr08_gradual	GO:0005622	intracellular	2532	334	286.71	5.3e-05	0.782785	CC
UP_Hr08_gradual	GO:0031974	membrane-enclosed lumen	201	40	22.76	0.00022	1.18093	CC
UP_Hr08_gradual	GO:0005739	mitochondrion	195	39	22.08	0.00024	1.18683	CC
UP_Hr08_gradual	GO:0043233	organelle lumen	196	39	22.19	0.00026	1.18078	CC
UP_Hr08_gradual	GO:0070013	intracellular organelle lumen	196	39	22.19	0.00026	1.18078	CC
UP_Hr08_gradual	GO:0005819	spindle	10	6	1.13	0.00029	3.5605	CC
UP_Hr08_gradual	GO:0000793	condensed chromosome	12	6	1.36	0.00104	2.96708	CC
UP_Hr08_gradual	GO:0031981	nuclear lumen	172	33	19.48	0.00148	1.13853	CC
UP_Hr08_gradual	GO:0000922	spindle pole	9	5	1.02	0.00156	3.29676	CC
UP_Hr08_gradual	GO:0044429	mitochondrial part	95	21	10.76	0.00178	1.31176	CC
UP_Hr08_gradual	GO:0005783	endoplasmic reticulum	89	20	10.08	0.00184	1.33352	CC
UP_Hr08_gradual	GO:0031227	intrinsic to endoplasmic reticulum membr...	14	6	1.59	0.00278	2.54322	CC
UP_Hr08_gradual	GO:0031090	organelle membrane	208	37	23.55	0.00318	1.0556	CC
UP_Hr08_gradual	GO:0000172	ribonuclease MRP complex	4	3	0.45	0.00529	4.45063	CC
UP_Hr08_gradual	GO:0031967	organelle envelope	104	21	11.78	0.00559	1.19825	CC
UP_Hr08_gradual	GO:0012505	endomembrane system	111	22	12.57	0.00583	1.17614	CC
UP_Hr08_gradual	GO:0031975	envelope	105	21	11.89	0.00627	1.18683	CC
UP_Hr08_gradual	GO:0000152	nuclear ubiquitin ligase complex	8	4	0.91	0.00784	2.96708	CC
UP_Hr08_gradual	GO:0005680	anaphase-promoting complex	8	4	0.91	0.00784	2.96708	CC
UP_Hr08_gradual	GO:0000228	nuclear chromosome	27	8	3.06	0.00809	1.75827	CC
UP_Hr08_gradual	GO:0044454	nuclear chromosome part	23	7	2.6	0.01114	1.80605	CC
UP_Hr08_gradual	GO:0000777	condensed chromosome kinetochore	2	2	0.23	0.0128	5.93417	CC
UP_Hr08_gradual	GO:0000778	condensed nuclear chromosome kinetochore	2	2	0.23	0.0128	5.93417	CC
UP_Hr08_gradual	GO:0000779	condensed chromosome, centromeric region	2	2	0.23	0.0128	5.93417	CC
UP_Hr08_gradual	GO:0000780	condensed nuclear chromosome, centromeri...	2	2	0.23	0.0128	5.93417	CC
UP_Hr08_gradual	GO:0005784	Sec61 translocon complex	2	2	0.23	0.0128	5.93417	CC
UP_Hr08_gradual	GO:0071256	translocon complex	2	2	0.23	0.0128	5.93417	CC
UP_Hr08_gradual	GO:0005786	signal recognition particle, endoplasmic...	9	4	1.02	0.01287	2.63741	CC
UP_Hr08_gradual	GO:0048500	signal recognition particle	9	4	1.02	0.01287	2.63741	CC
UP_Hr08_gradual	GO:0042175	nuclear outer membrane-endoplasmic retic...	54	12	6.11	0.01564	1.3187	CC
UP_Hr08_gradual	GO:0031966	mitochondrial membrane	67	14	7.59	0.01614	1.23998	CC
UP_Hr08_gradual	GO:0005740	mitochondrial envelope	75	15	8.49	0.01919	1.18683	CC
UP_Hr08_gradual	GO:0005730	nucleolus	56	12	6.34	0.02065	1.27161	CC
UP_Hr08_gradual	GO:0000794	condensed nuclear chromosome	6	3	0.68	0.02222	2.96708	CC
UP_Hr08_gradual	GO:0005694	chromosome	90	17	10.19	0.02257	1.1209	CC
UP_Hr08_gradual	GO:0005789	endoplasmic reticulum membrane	51	11	5.77	0.02496	1.27992	CC
UP_Hr08_gradual	GO:0031300	intrinsic to organelle membrane	21	6	2.38	0.02519	1.69548	CC
UP_Hr08_gradual	GO:0044432	endoplasmic reticulum part	52	11	5.89	0.02854	1.25531	CC
UP_Hr08_gradual	GO:0005759	mitochondrial matrix	22	6	2.49	0.03142	1.61841	CC
UP_Hr08_gradual	GO:0005743	mitochondrial inner membrane	60	12	6.79	0.03411	1.18683	CC
UP_Hr08_gradual	GO:0005791	rough endoplasmic reticulum	3	2	0.34	0.03552	3.95611	CC
UP_Hr08_gradual	GO:0030867	rough endoplasmic reticulum membrane	3	2	0.34	0.03552	3.95611	CC
UP_Hr08_gradual	GO:0032300	mismatch repair complex	3	2	0.34	0.03552	3.95611	CC
UP_Hr08_gradual	GO:0043625	delta DNA polymerase complex	3	2	0.34	0.03552	3.95611	CC
UP_Hr08_gradual	GO:0000776	kinetochore	7	3	0.79	0.03566	2.54322	CC
UP_Hr08_gradual	GO:0030176	integral to endoplasmic reticulum membra...	7	3	0.79	0.03566	2.54322	CC
UP_Hr08_gradual	GO:0030894	replisome	7	3	0.79	0.03566	2.54322	CC
UP_Hr08_gradual	GO:0043596	nuclear replication fork	7	3	0.79	0.03566	2.54322	CC
UP_Hr08_gradual	GO:0043601	nuclear replisome	7	3	0.79	0.03566	2.54322	CC
UP_Hr08_gradual	GO:0019866	organelle inner membrane	61	12	6.91	0.03827	1.16738	CC
UP_Hr08_gradual	GO:0000775	chromosome, centromeric region	12	4	1.36	0.03837	1.97806	CC
UP_Hr08_gradual	GO:0005657	replication fork	12	4	1.36	0.03837	1.97806	CC
UP_Hr08_gradual	GO:0044452	nucleolar part	23	6	2.6	0.03858	1.54804	CC
UP_Hr08_gradual	GO:0044427	chromosomal part	76	14	8.61	0.04392	1.09314	CC
UP_Hr08_rapid	GO:0003689	DNA clamp loader activity	6	4	0.38	0.00021	6.34969	MF
UP_Hr08_rapid	GO:0033170	protein-DNA loading ATPase activity	6	4	0.38	0.00021	6.34969	MF
UP_Hr08_rapid	GO:0003887	DNA-directed DNA polymerase activity	18	6	1.14	0.0006	3.17484	MF
UP_Hr08_rapid	GO:0004553	hydrolase activity, hydrolyzing O-glycos...	75	13	4.75	0.00075	1.65092	MF
UP_Hr08_rapid	GO:0008094	DNA-dependent ATPase activity	38	8	2.4	0.00219	2.00516	MF
UP_Hr08_rapid	GO:0016798	hydrolase activity, acting on glycosyl b...	84	13	5.32	0.0022	1.47403	MF
UP_Hr08_rapid	GO:0015926	glucosidase activity	5	3	0.32	0.00229	5.71472	MF
UP_Hr08_rapid	GO:0004339	glucan 1,4-alpha-glucosidase activity	2	2	0.13	0.004	9.52453	MF
UP_Hr08_rapid	GO:0016887	ATPase activity	238	25	15.06	0.00823	1.00048	MF
UP_Hr08_rapid	GO:0003896	DNA primase activity	3	2	0.19	0.01148	6.34969	MF
UP_Hr08_rapid	GO:0042623	ATPase activity, coupled	213	22	13.48	0.01529	0.983754	MF
UP_Hr08_rapid	GO:0042626	ATPase activity, coupled to transmembran...	109	13	6.9	0.0196	1.13595	MF
UP_Hr08_rapid	GO:0043492	ATPase activity, coupled to movement of ...	109	13	6.9	0.0196	1.13595	MF
UP_Hr08_rapid	GO:0008236	serine-type peptidase activity	35	6	2.21	0.02102	1.63278	MF
UP_Hr08_rapid	GO:0017171	serine hydrolase activity	35	6	2.21	0.02102	1.63278	MF
UP_Hr08_rapid	GO:0017111	nucleoside-triphosphatase activity	390	35	24.68	0.02154	0.854765	MF
UP_Hr08_rapid	GO:0004748	ribonucleoside-diphosphate reductase act...	4	2	0.25	0.02201	4.76226	MF
UP_Hr08_rapid	GO:0016728	oxidoreductase activity, acting on CH or...	4	2	0.25	0.02201	4.76226	MF
UP_Hr08_rapid	GO:0016820	hydrolase activity, acting on acid anhyd...	112	13	7.09	0.02401	1.10553	MF
UP_Hr08_rapid	GO:0015399	primary active transmembrane transporter...	113	13	7.15	0.02563	1.09574	MF
UP_Hr08_rapid	GO:0015405	P-P-bond-hydrolysis-driven transmembrane...	113	13	7.15	0.02563	1.09574	MF
UP_Hr08_rapid	GO:0016462	pyrophosphatase activity	397	35	25.12	0.02728	0.839694	MF
UP_Hr08_rapid	GO:0016818	hydrolase activity, acting on acid anhyd...	397	35	25.12	0.02728	0.839694	MF
UP_Hr08_rapid	GO:0022804	active transmembrane transporter activit...	151	16	9.55	0.02874	1.00922	MF
UP_Hr08_rapid	GO:0016817	hydrolase activity, acting on acid anhyd...	400	35	25.31	0.03008	0.833396	MF
UP_Hr08_rapid	GO:0016757	transferase activity, transferring glyco...	94	11	5.95	0.03433	1.11457	MF
UP_Hr08_rapid	GO:0005201	extracellular matrix structural constitu...	5	2	0.32	0.03515	3.80981	MF
UP_Hr08_rapid	GO:0016725	oxidoreductase activity, acting on CH or...	5	2	0.32	0.03515	3.80981	MF
UP_Hr08_rapid	GO:0004559	alpha-mannosidase activity	13	3	0.82	0.04474	2.19797	MF
UP_Hr08_rapid	GO:0008171	O-methyltransferase activity	13	3	0.82	0.04474	2.19797	MF
UP_Hr08_rapid	GO:0008375	acetylglucosaminyltransferase activity	13	3	0.82	0.04474	2.19797	MF
UP_Hr08_rapid	GO:0015923	mannosidase activity	13	3	0.82	0.04474	2.19797	MF
UP_Hr08_rapid	GO:0008194	UDP-glycosyltransferase activity	22	4	1.39	0.04665	1.73173	MF
UP_Hr08_rapid	GO:0006261	DNA-dependent DNA replication	30	14	1.99	1.4e-09	4.44478	BP
UP_Hr08_rapid	GO:0006271	DNA strand elongation involved in DNA re...	10	7	0.66	5.4e-07	6.66717	BP
UP_Hr08_rapid	GO:0022616	DNA strand elongation	10	7	0.66	5.4e-07	6.66717	BP
UP_Hr08_rapid	GO:0006270	DNA replication initiation	16	8	1.06	2.8e-06	4.76226	BP
UP_Hr08_rapid	GO:0006272	leading strand elongation	8	5	0.53	5.9e-05	5.95283	BP
UP_Hr08_rapid	GO:0005976	polysaccharide metabolic process	18	7	1.19	9e-05	3.70398	BP
UP_Hr08_rapid	GO:0000070	mitotic sister chromatid segregation	5	4	0.33	9e-05	7.61962	BP
UP_Hr08_rapid	GO:0000819	sister chromatid segregation	5	4	0.33	9e-05	7.61962	BP
UP_Hr08_rapid	GO:0006298	mismatch repair	16	6	1.06	0.00037	3.5717	BP
UP_Hr08_rapid	GO:0006073	cellular glucan metabolic process	12	5	0.8	0.00067	3.96855	BP
UP_Hr08_rapid	GO:0044042	glucan metabolic process	12	5	0.8	0.00067	3.96855	BP
UP_Hr08_rapid	GO:0044264	cellular polysaccharide metabolic proces...	13	5	0.86	0.00103	3.66328	BP
UP_Hr08_rapid	GO:0000226	microtubule cytoskeleton organization	15	5	0.99	0.00216	3.17484	BP
UP_Hr08_rapid	GO:0000278	mitotic cell cycle	45	9	2.98	0.00237	1.90491	BP
UP_Hr08_rapid	GO:0006273	lagging strand elongation	5	3	0.33	0.00262	5.71472	BP
UP_Hr08_rapid	GO:0007067	mitosis	30	7	1.99	0.00287	2.22239	BP
UP_Hr08_rapid	GO:0006260	DNA replication	169	21	11.21	0.00373	1.18352	BP
UP_Hr08_rapid	GO:0044262	cellular carbohydrate metabolic process	40	8	2.65	0.00409	1.90491	BP
UP_Hr08_rapid	GO:0000280	nuclear division	32	7	2.12	0.00423	2.08349	BP
UP_Hr08_rapid	GO:0007017	microtubule-based process	32	7	2.12	0.00423	2.08349	BP
UP_Hr08_rapid	GO:0006269	DNA replication, synthesis of RNA primer	2	2	0.13	0.00439	9.52453	BP
UP_Hr08_rapid	GO:0007062	sister chromatid cohesion	2	2	0.13	0.00439	9.52453	BP
UP_Hr08_rapid	GO:0007064	mitotic sister chromatid cohesion	2	2	0.13	0.00439	9.52453	BP
UP_Hr08_rapid	GO:0031147	1-(3,5-dichloro-2,6-dihydroxy-4-methoxyp...	2	2	0.13	0.00439	9.52453	BP
UP_Hr08_rapid	GO:0031148	DIF-1 biosynthetic process	2	2	0.13	0.00439	9.52453	BP
UP_Hr08_rapid	GO:0042537	benzene-containing compound metabolic pr...	2	2	0.13	0.00439	9.52453	BP
UP_Hr08_rapid	GO:0046189	phenol-containing compound biosynthetic ...	2	2	0.13	0.00439	9.52453	BP
UP_Hr08_rapid	GO:0005975	carbohydrate metabolic process	228	26	15.12	0.00439	1.08613	BP
UP_Hr08_rapid	GO:0048285	organelle fission	33	7	2.19	0.00507	2.02035	BP
UP_Hr08_rapid	GO:0005977	glycogen metabolic process	7	3	0.46	0.00829	4.08194	BP
UP_Hr08_rapid	GO:0006112	energy reserve metabolic process	7	3	0.46	0.00829	4.08194	BP
UP_Hr08_rapid	GO:0048102	autophagic cell death	7	3	0.46	0.00829	4.08194	BP
UP_Hr08_rapid	GO:0019953	sexual reproduction	36	7	2.39	0.00834	1.85199	BP
UP_Hr08_rapid	GO:0018904	ether metabolic process	3	2	0.2	0.01258	6.34969	BP
UP_Hr08_rapid	GO:0018958	phenol-containing compound metabolic pro...	3	2	0.2	0.01258	6.34969	BP
UP_Hr08_rapid	GO:1901503	ether biosynthetic process	3	2	0.2	0.01258	6.34969	BP
UP_Hr08_rapid	GO:0042181	ketone biosynthetic process	8	3	0.53	0.01261	3.5717	BP
UP_Hr08_rapid	GO:0031154	culmination involved in sorocarp develop...	58	9	3.85	0.01327	1.47794	BP
UP_Hr08_rapid	GO:0007049	cell cycle	178	20	11.8	0.01368	1.07017	BP
UP_Hr08_rapid	GO:0006546	glycine catabolic process	9	3	0.6	0.018	3.17484	BP
UP_Hr08_rapid	GO:0009071	serine family amino acid catabolic proce...	9	3	0.6	0.018	3.17484	BP
UP_Hr08_rapid	GO:0031150	sorocarp stalk development	16	4	1.06	0.01831	2.38113	BP
UP_Hr08_rapid	GO:0012501	programmed cell death	17	4	1.13	0.02272	2.24107	BP
UP_Hr08_rapid	GO:0000272	polysaccharide catabolic process	4	2	0.27	0.02406	4.76226	BP
UP_Hr08_rapid	GO:0009251	glucan catabolic process	4	2	0.27	0.02406	4.76226	BP
UP_Hr08_rapid	GO:0031023	microtubule organizing center organizati...	4	2	0.27	0.02406	4.76226	BP
UP_Hr08_rapid	GO:0044247	cellular polysaccharide catabolic proces...	4	2	0.27	0.02406	4.76226	BP
UP_Hr08_rapid	GO:0051297	centrosome organization	4	2	0.27	0.02406	4.76226	BP
UP_Hr08_rapid	GO:0042180	cellular ketone metabolic process	10	3	0.66	0.02447	2.85736	BP
UP_Hr08_rapid	GO:0044723	single-organism carbohydrate metabolic p...	130	15	8.62	0.02452	1.09898	BP
UP_Hr08_rapid	GO:0051726	regulation of cell cycle	54	8	3.58	0.02467	1.41104	BP
UP_Hr08_rapid	GO:0016051	carbohydrate biosynthetic process	26	5	1.72	0.02585	1.83164	BP
UP_Hr08_rapid	GO:0007059	chromosome segregation	18	4	1.19	0.02773	2.11656	BP
UP_Hr08_rapid	GO:0008219	cell death	19	4	1.26	0.03333	2.00516	BP
UP_Hr08_rapid	GO:0016265	death	19	4	1.26	0.03333	2.00516	BP
UP_Hr08_rapid	GO:1901606	alpha-amino acid catabolic process	28	5	1.86	0.03467	1.70081	BP
UP_Hr08_rapid	GO:0009186	deoxyribonucleoside diphosphate metaboli...	5	2	0.33	0.03836	3.80981	BP
UP_Hr08_rapid	GO:0030198	extracellular matrix organization	5	2	0.33	0.03836	3.80981	BP
UP_Hr08_rapid	GO:0030243	cellulose metabolic process	5	2	0.33	0.03836	3.80981	BP
UP_Hr08_rapid	GO:0043052	thermotaxis	5	2	0.33	0.03836	3.80981	BP
UP_Hr08_rapid	GO:0043062	extracellular structure organization	5	2	0.33	0.03836	3.80981	BP
UP_Hr08_rapid	GO:0051273	beta-glucan metabolic process	5	2	0.33	0.03836	3.80981	BP
UP_Hr08_rapid	GO:0005657	replication fork	12	8	0.81	1.5e-07	6.34969	CC
UP_Hr08_rapid	GO:0005663	DNA replication factor C complex	5	4	0.34	9.5e-05	7.61962	CC
UP_Hr08_rapid	GO:0019012	virion	10	5	0.67	0.00025	4.76226	CC
UP_Hr08_rapid	GO:0019028	viral capsid	10	5	0.67	0.00025	4.76226	CC
UP_Hr08_rapid	GO:0044423	virion part	10	5	0.67	0.00025	4.76226	CC
UP_Hr08_rapid	GO:0044427	chromosomal part	76	14	5.11	0.00045	1.75452	CC
UP_Hr08_rapid	GO:0030312	external encapsulating structure	7	4	0.47	0.0006	5.44259	CC
UP_Hr08_rapid	GO:0030894	replisome	7	4	0.47	0.0006	5.44259	CC
UP_Hr08_rapid	GO:0042555	MCM complex	7	4	0.47	0.0006	5.44259	CC
UP_Hr08_rapid	GO:0043596	nuclear replication fork	7	4	0.47	0.0006	5.44259	CC
UP_Hr08_rapid	GO:0043601	nuclear replisome	7	4	0.47	0.0006	5.44259	CC
UP_Hr08_rapid	GO:0005694	chromosome	90	15	6.05	0.00085	1.58742	CC
UP_Hr08_rapid	GO:0031391	Elg1 RFC-like complex	4	3	0.27	0.00114	7.1434	CC
UP_Hr08_rapid	GO:0031160	spore wall	5	3	0.34	0.00272	5.71472	CC
UP_Hr08_rapid	GO:0031389	Rad17 RFC-like complex	5	3	0.34	0.00272	5.71472	CC
UP_Hr08_rapid	GO:0044454	nuclear chromosome part	23	6	1.55	0.00335	2.48466	CC
UP_Hr08_rapid	GO:0005971	ribonucleoside-diphosphate reductase com...	2	2	0.13	0.0045	9.52453	CC
UP_Hr08_rapid	GO:0008278	cohesin complex	2	2	0.13	0.0045	9.52453	CC
UP_Hr08_rapid	GO:0005618	cell wall	6	3	0.4	0.00517	4.76226	CC
UP_Hr08_rapid	GO:0000228	nuclear chromosome	27	6	1.81	0.00782	2.11656	CC
UP_Hr08_rapid	GO:0005658	alpha DNA polymerase:primase complex	3	2	0.2	0.01291	6.34969	CC
UP_Hr08_rapid	GO:0032154	cleavage furrow	4	2	0.27	0.02467	4.76226	CC
UP_Hr08_rapid	GO:0005576	extracellular region	402	37	27.01	0.02891	0.876636	CC
UP_Hr08_rapid	GO:0032993	protein-DNA complex	27	5	1.81	0.03157	1.7638	CC
UP_Hr08_rapid	GO:0031012	extracellular matrix	5	2	0.34	0.03931	3.80981	CC
UP_Hr08_rapid	GO:0042575	DNA polymerase complex	5	2	0.34	0.03931	3.80981	CC
UP_Hr08_rapid	GO:0000775	chromosome, centromeric region	12	3	0.81	0.04202	2.38113	CC
UP_Hr08_rapid	GO:0005615	extracellular space	341	31	22.91	0.04981	0.865866	CC
UP_Hr08_rapid	GO:0044421	extracellular region part	341	31	22.91	0.04981	0.865866	CC
UP_Hr10_gradual	GO:0008092	cytoskeletal protein binding	155	40	21.14	3.3e-05	1.23363	MF
UP_Hr10_gradual	GO:0005200	structural constituent of cytoskeleton	30	13	4.09	6.6e-05	2.07146	MF
UP_Hr10_gradual	GO:0005544	calcium-dependent phospholipid binding	11	7	1.5	0.00017	3.04201	MF
UP_Hr10_gradual	GO:0017022	myosin binding	37	13	5.05	0.00078	1.67957	MF
UP_Hr10_gradual	GO:0003887	DNA-directed DNA polymerase activity	18	8	2.45	0.00143	2.12458	MF
UP_Hr10_gradual	GO:0003774	motor activity	32	11	4.36	0.00239	1.64323	MF
UP_Hr10_gradual	GO:0003896	DNA primase activity	3	3	0.41	0.00253	4.7803	MF
UP_Hr10_gradual	GO:0030983	mismatched DNA binding	3	3	0.41	0.00253	4.7803	MF
UP_Hr10_gradual	GO:0003777	microtubule motor activity	16	7	2.18	0.0032	2.09138	MF
UP_Hr10_gradual	GO:0008094	DNA-dependent ATPase activity	38	12	5.18	0.00346	1.50957	MF
UP_Hr10_gradual	GO:0005509	calcium ion binding	106	25	14.46	0.00367	1.12743	MF
UP_Hr10_gradual	GO:0003689	DNA clamp loader activity	6	4	0.82	0.0041	3.18687	MF
UP_Hr10_gradual	GO:0033170	protein-DNA loading ATPase activity	6	4	0.82	0.0041	3.18687	MF
UP_Hr10_gradual	GO:0030234	enzyme regulator activity	203	41	27.69	0.00553	0.96548	MF
UP_Hr10_gradual	GO:0005543	phospholipid binding	31	10	4.23	0.00626	1.54203	MF
UP_Hr10_gradual	GO:0030695	GTPase regulator activity	171	35	23.32	0.00802	0.978425	MF
UP_Hr10_gradual	GO:0005089	Rho guanyl-nucleotide exchange factor ac...	47	13	6.41	0.00835	1.32221	MF
UP_Hr10_gradual	GO:0060589	nucleoside-triphosphatase regulator acti...	173	35	23.59	0.00962	0.967113	MF
UP_Hr10_gradual	GO:0003779	actin binding	110	24	15	0.01194	1.04298	MF
UP_Hr10_gradual	GO:0008483	transaminase activity	16	6	2.18	0.01502	1.79261	MF
UP_Hr10_gradual	GO:0001614	purinergic nucleotide receptor activity	8	4	1.09	0.01526	2.39015	MF
UP_Hr10_gradual	GO:0001646	cAMP receptor activity	8	4	1.09	0.01526	2.39015	MF
UP_Hr10_gradual	GO:0016502	nucleotide receptor activity	8	4	1.09	0.01526	2.39015	MF
UP_Hr10_gradual	GO:0035586	purinergic receptor activity	8	4	1.09	0.01526	2.39015	MF
UP_Hr10_gradual	GO:0046982	protein heterodimerization activity	12	5	1.64	0.01614	1.99179	MF
UP_Hr10_gradual	GO:0004383	guanylate cyclase activity	2	2	0.27	0.01858	4.7803	MF
UP_Hr10_gradual	GO:0004753	saccharopine dehydrogenase activity	2	2	0.27	0.01858	4.7803	MF
UP_Hr10_gradual	GO:0004931	extracellular ATP-gated cation channel a...	2	2	0.27	0.01858	4.7803	MF
UP_Hr10_gradual	GO:0005230	extracellular ligand-gated ion channel a...	2	2	0.27	0.01858	4.7803	MF
UP_Hr10_gradual	GO:0005231	excitatory extracellular ligand-gated io...	2	2	0.27	0.01858	4.7803	MF
UP_Hr10_gradual	GO:0005537	mannose binding	2	2	0.27	0.01858	4.7803	MF
UP_Hr10_gradual	GO:0035381	ATP-gated ion channel activity	2	2	0.27	0.01858	4.7803	MF
UP_Hr10_gradual	GO:0043015	gamma-tubulin binding	2	2	0.27	0.01858	4.7803	MF
UP_Hr10_gradual	GO:0048029	monosaccharide binding	2	2	0.27	0.01858	4.7803	MF
UP_Hr10_gradual	GO:0005201	extracellular matrix structural constitu...	5	3	0.68	0.02042	2.86818	MF
UP_Hr10_gradual	GO:0015276	ligand-gated ion channel activity	5	3	0.68	0.02042	2.86818	MF
UP_Hr10_gradual	GO:0022834	ligand-gated channel activity	5	3	0.68	0.02042	2.86818	MF
UP_Hr10_gradual	GO:0043138	3'-5' DNA helicase activity	5	3	0.68	0.02042	2.86818	MF
UP_Hr10_gradual	GO:0005088	Ras guanyl-nucleotide exchange factor ac...	53	13	7.23	0.02301	1.17253	MF
UP_Hr10_gradual	GO:0005085	guanyl-nucleotide exchange factor activi...	93	20	12.68	0.02385	1.02802	MF
UP_Hr10_gradual	GO:0005522	profilin binding	9	4	1.23	0.02454	2.12458	MF
UP_Hr10_gradual	GO:0004888	transmembrane signaling receptor activit...	49	12	6.68	0.02867	1.17069	MF
UP_Hr10_gradual	GO:0016769	transferase activity, transferring nitro...	19	6	2.59	0.03557	1.50957	MF
UP_Hr10_gradual	GO:0005515	protein binding	857	134	116.88	0.04037	0.747445	MF
UP_Hr10_gradual	GO:0004930	G-protein coupled receptor activity	35	9	4.77	0.0409	1.22922	MF
UP_Hr10_gradual	GO:0005083	small GTPase regulator activity	117	23	15.96	0.0426	0.939718	MF
UP_Hr10_gradual	GO:0017111	nucleoside-triphosphatase activity	390	65	53.19	0.04564	0.796717	MF
UP_Hr10_gradual	GO:0016462	pyrophosphatase activity	397	66	54.14	0.0463	0.79471	MF
UP_Hr10_gradual	GO:0016818	hydrolase activity, acting on acid anhyd...	397	66	54.14	0.0463	0.79471	MF
UP_Hr10_gradual	GO:0006261	DNA-dependent DNA replication	30	18	4.13	4.4e-09	2.86818	BP
UP_Hr10_gradual	GO:0006271	DNA strand elongation involved in DNA re...	10	9	1.38	1.5e-07	4.30227	BP
UP_Hr10_gradual	GO:0022616	DNA strand elongation	10	9	1.38	1.5e-07	4.30227	BP
UP_Hr10_gradual	GO:0007049	cell cycle	178	50	24.48	2.8e-07	1.34278	BP
UP_Hr10_gradual	GO:0022402	cell cycle process	135	40	18.56	9.9e-07	1.41639	BP
UP_Hr10_gradual	GO:0000278	mitotic cell cycle	45	19	6.19	2.5e-06	2.01835	BP
UP_Hr10_gradual	GO:0006272	leading strand elongation	8	7	1.1	6.4e-06	4.18277	BP
UP_Hr10_gradual	GO:0006270	DNA replication initiation	16	10	2.2	8.4e-06	2.98769	BP
UP_Hr10_gradual	GO:0000280	nuclear division	32	14	4.4	3.3e-05	2.09138	BP
UP_Hr10_gradual	GO:0000226	microtubule cytoskeleton organization	15	9	2.06	3.9e-05	2.86818	BP
UP_Hr10_gradual	GO:0006273	lagging strand elongation	5	5	0.69	4.9e-05	4.7803	BP
UP_Hr10_gradual	GO:0048285	organelle fission	33	14	4.54	5e-05	2.02801	BP
UP_Hr10_gradual	GO:0007067	mitosis	30	13	4.13	7.1e-05	2.07146	BP
UP_Hr10_gradual	GO:0006298	mismatch repair	16	9	2.2	7.8e-05	2.68892	BP
UP_Hr10_gradual	GO:0007017	microtubule-based process	32	13	4.4	0.00016	1.942	BP
UP_Hr10_gradual	GO:0007051	spindle organization	6	5	0.83	0.00026	3.98359	BP
UP_Hr10_gradual	GO:0007010	cytoskeleton organization	146	35	20.08	0.00054	1.14596	BP
UP_Hr10_gradual	GO:0016043	cellular component organization	431	83	59.26	0.00061	0.920569	BP
UP_Hr10_gradual	GO:0051726	regulation of cell cycle	54	17	7.43	0.00061	1.50491	BP
UP_Hr10_gradual	GO:0032989	cellular component morphogenesis	48	15	6.6	0.00138	1.49384	BP
UP_Hr10_gradual	GO:0007059	chromosome segregation	18	8	2.48	0.00151	2.12458	BP
UP_Hr10_gradual	GO:0000070	mitotic sister chromatid segregation	5	4	0.69	0.00158	3.82424	BP
UP_Hr10_gradual	GO:0000819	sister chromatid segregation	5	4	0.69	0.00158	3.82424	BP
UP_Hr10_gradual	GO:0007052	mitotic spindle organization	5	4	0.69	0.00158	3.82424	BP
UP_Hr10_gradual	GO:0000902	cell morphogenesis	44	14	6.05	0.00163	1.52101	BP
UP_Hr10_gradual	GO:0051301	cell division	95	24	13.06	0.00184	1.20766	BP
UP_Hr10_gradual	GO:0044763	single-organism cellular process	1335	217	183.57	0.00186	0.777023	BP
UP_Hr10_gradual	GO:0007266	Rho protein signal transduction	50	15	6.88	0.00218	1.43409	BP
UP_Hr10_gradual	GO:0035023	regulation of Rho protein signal transdu...	50	15	6.88	0.00218	1.43409	BP
UP_Hr10_gradual	GO:0072593	reactive oxygen species metabolic proces...	16	7	2.2	0.00335	2.09138	BP
UP_Hr10_gradual	GO:0031035	myosin filament disassembly	6	4	0.83	0.00423	3.18687	BP
UP_Hr10_gradual	GO:0031037	myosin II filament disassembly	6	4	0.83	0.00423	3.18687	BP
UP_Hr10_gradual	GO:0009966	regulation of signal transduction	181	38	24.89	0.0043	1.0036	BP
UP_Hr10_gradual	GO:0010646	regulation of cell communication	181	38	24.89	0.0043	1.0036	BP
UP_Hr10_gradual	GO:0023051	regulation of signaling	181	38	24.89	0.0043	1.0036	BP
UP_Hr10_gradual	GO:0009453	energy taxis	34	11	4.68	0.00436	1.54657	BP
UP_Hr10_gradual	GO:0042331	phototaxis	34	11	4.68	0.00436	1.54657	BP
UP_Hr10_gradual	GO:0051056	regulation of small GTPase mediated sign...	160	34	22	0.00551	1.01581	BP
UP_Hr10_gradual	GO:0009416	response to light stimulus	35	11	4.81	0.00559	1.50238	BP
UP_Hr10_gradual	GO:0035556	intracellular signal transduction	344	64	47.3	0.00585	0.889359	BP
UP_Hr10_gradual	GO:0044699	single-organism process	1622	254	223.03	0.00585	0.74858	BP
UP_Hr10_gradual	GO:0006897	endocytosis	87	21	11.96	0.00611	1.15387	BP
UP_Hr10_gradual	GO:0010564	regulation of cell cycle process	22	8	3.03	0.00665	1.73829	BP
UP_Hr10_gradual	GO:0009314	response to radiation	36	11	4.95	0.00707	1.46065	BP
UP_Hr10_gradual	GO:0005976	polysaccharide metabolic process	18	7	2.48	0.00726	1.85901	BP
UP_Hr10_gradual	GO:0006801	superoxide metabolic process	14	6	1.93	0.00746	2.0487	BP
UP_Hr10_gradual	GO:0000910	cytokinesis	78	19	10.73	0.00801	1.16443	BP
UP_Hr10_gradual	GO:0048869	cellular developmental process	129	28	17.74	0.00833	1.03759	BP
UP_Hr10_gradual	GO:1901990	regulation of mitotic cell cycle phase t...	7	4	0.96	0.0088	2.7316	BP
UP_Hr10_gradual	GO:0009219	pyrimidine deoxyribonucleotide metabolic...	4	3	0.55	0.0093	3.58523	BP
UP_Hr10_gradual	GO:0030261	chromosome condensation	4	3	0.55	0.0093	3.58523	BP
UP_Hr10_gradual	GO:0051231	spindle elongation	4	3	0.55	0.0093	3.58523	BP
UP_Hr10_gradual	GO:0007346	regulation of mitotic cell cycle	11	5	1.51	0.01095	2.17287	BP
UP_Hr10_gradual	GO:0006996	organelle organization	316	58	43.45	0.01122	0.877397	BP
UP_Hr10_gradual	GO:0006935	chemotaxis	98	22	13.48	0.0123	1.07313	BP
UP_Hr10_gradual	GO:0046578	regulation of Ras protein signal transdu...	117	25	16.09	0.01486	1.02143	BP
UP_Hr10_gradual	GO:0006629	lipid metabolic process	251	47	34.51	0.01499	0.895117	BP
UP_Hr10_gradual	GO:0071840	cellular component organization or bioge...	497	85	68.34	0.01595	0.817557	BP
UP_Hr10_gradual	GO:0048583	regulation of response to stimulus	215	41	29.56	0.0166	0.911593	BP
UP_Hr10_gradual	GO:0051188	cofactor biosynthetic process	56	14	7.7	0.01695	1.19508	BP
UP_Hr10_gradual	GO:0022411	cellular component disassembly	21	7	2.89	0.01832	1.59343	BP
UP_Hr10_gradual	GO:0032984	macromolecular complex disassembly	21	7	2.89	0.01832	1.59343	BP
UP_Hr10_gradual	GO:0043241	protein complex disassembly	21	7	2.89	0.01832	1.59343	BP
UP_Hr10_gradual	GO:0043624	cellular protein complex disassembly	21	7	2.89	0.01832	1.59343	BP
UP_Hr10_gradual	GO:0006269	DNA replication, synthesis of RNA primer	2	2	0.28	0.01889	4.7803	BP
UP_Hr10_gradual	GO:0007062	sister chromatid cohesion	2	2	0.28	0.01889	4.7803	BP
UP_Hr10_gradual	GO:0007064	mitotic sister chromatid cohesion	2	2	0.28	0.01889	4.7803	BP
UP_Hr10_gradual	GO:0007076	mitotic chromosome condensation	2	2	0.28	0.01889	4.7803	BP
UP_Hr10_gradual	GO:0045165	cell fate commitment	2	2	0.28	0.01889	4.7803	BP
UP_Hr10_gradual	GO:0051645	Golgi localization	2	2	0.28	0.01889	4.7803	BP
UP_Hr10_gradual	GO:0007265	Ras protein signal transduction	132	27	18.15	0.02032	0.977789	BP
UP_Hr10_gradual	GO:0071822	protein complex subunit organization	138	28	18.98	0.02033	0.969917	BP
UP_Hr10_gradual	GO:0007093	mitotic cell cycle checkpoint	5	3	0.69	0.02088	2.86818	BP
UP_Hr10_gradual	GO:0009186	deoxyribonucleoside diphosphate metaboli...	5	3	0.69	0.02088	2.86818	BP
UP_Hr10_gradual	GO:0009262	deoxyribonucleotide metabolic process	5	3	0.69	0.02088	2.86818	BP
UP_Hr10_gradual	GO:0009394	2'-deoxyribonucleotide metabolic process	5	3	0.69	0.02088	2.86818	BP
UP_Hr10_gradual	GO:0019692	deoxyribose phosphate metabolic process	5	3	0.69	0.02088	2.86818	BP
UP_Hr10_gradual	GO:0030198	extracellular matrix organization	5	3	0.69	0.02088	2.86818	BP
UP_Hr10_gradual	GO:0043062	extracellular structure organization	5	3	0.69	0.02088	2.86818	BP
UP_Hr10_gradual	GO:1901991	negative regulation of mitotic cell cycl...	5	3	0.69	0.02088	2.86818	BP
UP_Hr10_gradual	GO:1901987	regulation of cell cycle phase transitio...	17	6	2.34	0.02136	1.68717	BP
UP_Hr10_gradual	GO:0009653	anatomical structure morphogenesis	115	24	15.81	0.02204	0.997628	BP
UP_Hr10_gradual	GO:0030036	actin cytoskeleton organization	115	24	15.81	0.02204	0.997628	BP
UP_Hr10_gradual	GO:0007264	small GTPase mediated signal transductio...	302	54	41.53	0.02286	0.854756	BP
UP_Hr10_gradual	GO:0009108	coenzyme biosynthetic process	42	11	5.78	0.02329	1.25198	BP
UP_Hr10_gradual	GO:0044264	cellular polysaccharide metabolic proces...	13	5	1.79	0.0241	1.83858	BP
UP_Hr10_gradual	GO:0044772	mitotic cell cycle phase transition	9	4	1.24	0.02522	2.12458	BP
UP_Hr10_gradual	GO:0042330	taxis	111	23	15.26	0.02664	0.990513	BP
UP_Hr10_gradual	GO:0051716	cellular response to stimulus	582	96	80.03	0.02728	0.788504	BP
UP_Hr10_gradual	GO:0030029	actin filament-based process	118	24	16.23	0.02936	0.972265	BP
UP_Hr10_gradual	GO:1901606	alpha-amino acid catabolic process	28	8	3.85	0.03055	1.3658	BP
UP_Hr10_gradual	GO:0042221	response to chemical stimulus	156	30	21.45	0.03315	0.919289	BP
UP_Hr10_gradual	GO:0050896	response to stimulus	964	151	132.55	0.0356	0.748782	BP
UP_Hr10_gradual	GO:0044770	cell cycle phase transition	19	6	2.61	0.03684	1.50957	BP
UP_Hr10_gradual	GO:0009132	nucleoside diphosphate metabolic process	6	3	0.83	0.03754	2.39015	BP
UP_Hr10_gradual	GO:0031276	negative regulation of lateral pseudopod...	6	3	0.83	0.03754	2.39015	BP
UP_Hr10_gradual	GO:0050848	regulation of calcium-mediated signaling	6	3	0.83	0.03754	2.39015	BP
UP_Hr10_gradual	GO:0000271	polysaccharide biosynthetic process	10	4	1.38	0.03755	1.91212	BP
UP_Hr10_gradual	GO:0006220	pyrimidine nucleotide metabolic process	10	4	1.38	0.03755	1.91212	BP
UP_Hr10_gradual	GO:0000075	cell cycle checkpoint	15	5	2.06	0.04452	1.59343	BP
UP_Hr10_gradual	GO:0010948	negative regulation of cell cycle proces...	15	5	2.06	0.04452	1.59343	BP
UP_Hr10_gradual	GO:1901988	negative regulation of cell cycle phase ...	15	5	2.06	0.04452	1.59343	BP
UP_Hr10_gradual	GO:0016054	organic acid catabolic process	41	10	5.64	0.04696	1.16593	BP
UP_Hr10_gradual	GO:0046395	carboxylic acid catabolic process	41	10	5.64	0.04696	1.16593	BP
UP_Hr10_gradual	GO:0005657	replication fork	12	10	1.68	1.4e-07	3.98359	CC
UP_Hr10_gradual	GO:0005694	chromosome	90	31	12.63	7.1e-07	1.64655	CC
UP_Hr10_gradual	GO:0044454	nuclear chromosome part	23	13	3.23	2.2e-06	2.70191	CC
UP_Hr10_gradual	GO:0000228	nuclear chromosome	27	14	3.79	3.5e-06	2.47868	CC
UP_Hr10_gradual	GO:0044427	chromosomal part	76	26	10.67	6.5e-06	1.63537	CC
UP_Hr10_gradual	GO:0044459	plasma membrane part	87	27	12.21	3.3e-05	1.48354	CC
UP_Hr10_gradual	GO:0000775	chromosome, centromeric region	12	8	1.68	4.3e-05	3.18687	CC
UP_Hr10_gradual	GO:0000793	condensed chromosome	12	8	1.68	4.3e-05	3.18687	CC
UP_Hr10_gradual	GO:0030894	replisome	7	6	0.98	4.6e-05	4.0974	CC
UP_Hr10_gradual	GO:0042555	MCM complex	7	6	0.98	4.6e-05	4.0974	CC
UP_Hr10_gradual	GO:0043596	nuclear replication fork	7	6	0.98	4.6e-05	4.0974	CC
UP_Hr10_gradual	GO:0043601	nuclear replisome	7	6	0.98	4.6e-05	4.0974	CC
UP_Hr10_gradual	GO:0005886	plasma membrane	129	35	18.1	5.9e-05	1.29698	CC
UP_Hr10_gradual	GO:0005819	spindle	10	7	1.4	8.5e-05	3.34621	CC
UP_Hr10_gradual	GO:0032009	early phagosome	23	11	3.23	0.0001	2.28623	CC
UP_Hr10_gradual	GO:0005856	cytoskeleton	253	56	35.51	0.00024	1.05809	CC
UP_Hr10_gradual	GO:0000922	spindle pole	9	6	1.26	0.00043	3.18687	CC
UP_Hr10_gradual	GO:0001891	phagocytic cup	31	12	4.35	0.00058	1.85044	CC
UP_Hr10_gradual	GO:0005767	secondary lysosome	27	11	3.79	0.00059	1.94753	CC
UP_Hr10_gradual	GO:0005884	actin filament	20	9	2.81	0.00079	2.15114	CC
UP_Hr10_gradual	GO:0000776	kinetochore	7	5	0.98	0.00088	3.4145	CC
UP_Hr10_gradual	GO:0005663	DNA replication factor C complex	5	4	0.7	0.00171	3.82424	CC
UP_Hr10_gradual	GO:0032010	phagolysosome	26	10	3.65	0.00177	1.83858	CC
UP_Hr10_gradual	GO:0043228	non-membrane-bounded organelle	492	91	69.05	0.0024	0.884162	CC
UP_Hr10_gradual	GO:0043232	intracellular non-membrane-bounded organ...	492	91	69.05	0.0024	0.884162	CC
UP_Hr10_gradual	GO:0044430	cytoskeletal part	195	42	27.37	0.00243	1.0296	CC
UP_Hr10_gradual	GO:0000323	lytic vacuole	45	14	6.32	0.00251	1.48721	CC
UP_Hr10_gradual	GO:0005764	lysosome	45	14	6.32	0.00251	1.48721	CC
UP_Hr10_gradual	GO:0071944	cell periphery	202	43	28.35	0.00275	1.01759	CC
UP_Hr10_gradual	GO:0005658	alpha DNA polymerase:primase complex	3	3	0.42	0.00276	4.7803	CC
UP_Hr10_gradual	GO:0032300	mismatch repair complex	3	3	0.42	0.00276	4.7803	CC
UP_Hr10_gradual	GO:0005875	microtubule associated complex	21	8	2.95	0.00545	1.82107	CC
UP_Hr10_gradual	GO:0032993	protein-DNA complex	27	9	3.79	0.00888	1.59343	CC
UP_Hr10_gradual	GO:0000811	GINS complex	4	3	0.56	0.00987	3.58523	CC
UP_Hr10_gradual	GO:0031261	DNA replication preinitiation complex	4	3	0.56	0.00987	3.58523	CC
UP_Hr10_gradual	GO:0031391	Elg1 RFC-like complex	4	3	0.56	0.00987	3.58523	CC
UP_Hr10_gradual	GO:0032154	cleavage furrow	4	3	0.56	0.00987	3.58523	CC
UP_Hr10_gradual	GO:0031143	pseudopodium	23	8	3.23	0.01015	1.66271	CC
UP_Hr10_gradual	GO:0015630	microtubule cytoskeleton	131	28	18.39	0.01335	1.02174	CC
UP_Hr10_gradual	GO:0044425	membrane part	935	153	131.23	0.01556	0.782231	CC
UP_Hr10_gradual	GO:0000152	nuclear ubiquitin ligase complex	8	4	1.12	0.01686	2.39015	CC
UP_Hr10_gradual	GO:0005680	anaphase-promoting complex	8	4	1.12	0.01686	2.39015	CC
UP_Hr10_gradual	GO:0032153	cell division site	8	4	1.12	0.01686	2.39015	CC
UP_Hr10_gradual	GO:0032155	cell division site part	8	4	1.12	0.01686	2.39015	CC
UP_Hr10_gradual	GO:0005813	centrosome	111	24	15.58	0.01834	1.03358	CC
UP_Hr10_gradual	GO:0031224	intrinsic to membrane	786	130	110.31	0.01847	0.790635	CC
UP_Hr10_gradual	GO:0000777	condensed chromosome kinetochore	2	2	0.28	0.01968	4.7803	CC
UP_Hr10_gradual	GO:0000778	condensed nuclear chromosome kinetochore	2	2	0.28	0.01968	4.7803	CC
UP_Hr10_gradual	GO:0000779	condensed chromosome, centromeric region	2	2	0.28	0.01968	4.7803	CC
UP_Hr10_gradual	GO:0000780	condensed nuclear chromosome, centromeri...	2	2	0.28	0.01968	4.7803	CC
UP_Hr10_gradual	GO:0005971	ribonucleoside-diphosphate reductase com...	2	2	0.28	0.01968	4.7803	CC
UP_Hr10_gradual	GO:0008278	cohesin complex	2	2	0.28	0.01968	4.7803	CC
UP_Hr10_gradual	GO:0032133	chromosome passenger complex	2	2	0.28	0.01968	4.7803	CC
UP_Hr10_gradual	GO:0032301	MutSalpha complex	2	2	0.28	0.01968	4.7803	CC
UP_Hr10_gradual	GO:0032302	MutSbeta complex	2	2	0.28	0.01968	4.7803	CC
UP_Hr10_gradual	GO:0051233	spindle midzone	2	2	0.28	0.01968	4.7803	CC
UP_Hr10_gradual	GO:0031012	extracellular matrix	5	3	0.7	0.0221	2.86818	CC
UP_Hr10_gradual	GO:0031389	Rad17 RFC-like complex	5	3	0.7	0.0221	2.86818	CC
UP_Hr10_gradual	GO:0042575	DNA polymerase complex	5	3	0.7	0.0221	2.86818	CC
UP_Hr10_gradual	GO:0005815	microtubule organizing center	113	24	15.86	0.02253	1.01529	CC
UP_Hr10_gradual	GO:0016021	integral to membrane	774	127	108.63	0.02509	0.784365	CC
UP_Hr10_gradual	GO:0031252	cell leading edge	58	14	8.14	0.02675	1.15387	CC
UP_Hr10_gradual	GO:0016020	membrane	1298	204	182.17	0.02768	0.751296	CC
UP_Hr10_gradual	GO:0031226	intrinsic to plasma membrane	43	11	6.03	0.03149	1.22287	CC
UP_Hr10_gradual	GO:0000794	condensed nuclear chromosome	6	3	0.84	0.03963	2.39015	CC
UP_Hr10_gradual	GO:0009897	external side of plasma membrane	6	3	0.84	0.03963	2.39015	CC
UP_Hr10_gradual	GO:0042995	cell projection	46	11	6.46	0.04946	1.14312	CC
UP_Hr10_rapid	GO:0005201	extracellular matrix structural constitu...	5	2	0.08	0.0023	16.6418	MF
UP_Hr10_rapid	GO:0004620	phospholipase activity	22	3	0.34	0.0044	5.67333	MF
UP_Hr10_rapid	GO:0008081	phosphoric diester hydrolase activity	26	3	0.4	0.0071	4.80051	MF
UP_Hr10_rapid	GO:0016298	lipase activity	34	3	0.52	0.015	3.67098	MF
UP_Hr10_rapid	GO:0004128	cytochrome-b5 reductase activity, acting...	1	1	0.02	0.0154	41.6044	MF
UP_Hr10_rapid	GO:0004491	methylmalonate-semialdehyde dehydrogenas...	1	1	0.02	0.0154	41.6044	MF
UP_Hr10_rapid	GO:0004613	phosphoenolpyruvate carboxykinase (GTP) ...	1	1	0.02	0.0154	41.6044	MF
UP_Hr10_rapid	GO:0004747	ribokinase activity	1	1	0.02	0.0154	41.6044	MF
UP_Hr10_rapid	GO:0008240	tripeptidyl-peptidase activity	1	1	0.02	0.0154	41.6044	MF
UP_Hr10_rapid	GO:0008442	3-hydroxyisobutyrate dehydrogenase activ...	1	1	0.02	0.0154	41.6044	MF
UP_Hr10_rapid	GO:0008810	cellulase activity	1	1	0.02	0.0154	41.6044	MF
UP_Hr10_rapid	GO:0070012	oligopeptidase activity	1	1	0.02	0.0154	41.6044	MF
UP_Hr10_rapid	GO:0004553	hydrolase activity, hydrolyzing O-glycos...	75	4	1.15	0.028	2.2189	MF
UP_Hr10_rapid	GO:0003730	mRNA 3'-UTR binding	2	1	0.03	0.0305	20.8022	MF
UP_Hr10_rapid	GO:0004038	allantoinase activity	2	1	0.03	0.0305	20.8022	MF
UP_Hr10_rapid	GO:0004339	glucan 1,4-alpha-glucosidase activity	2	1	0.03	0.0305	20.8022	MF
UP_Hr10_rapid	GO:0004351	glutamate decarboxylase activity	2	1	0.03	0.0305	20.8022	MF
UP_Hr10_rapid	GO:0004616	phosphogluconate dehydrogenase (decarbox...	2	1	0.03	0.0305	20.8022	MF
UP_Hr10_rapid	GO:0004634	phosphopyruvate hydratase activity	2	1	0.03	0.0305	20.8022	MF
[truncated: 124 more rows]

## Sheet: suspension_DOWN
k-hop_timeframe	GO_ID	Term	Possible	Observed	Expected	p-Value	fold_enrichment	GO_term_category
[truncated: 2,420 more rows]
